# Supplementary material for: A Trifecta of New Insights into Ovine Footrot for Infection Drivers, Immune Response, and Host-Pathogen Interactions
Source: Infect Immun. 2021 Sep 16;89(10):e00270-21. doi: 10.1128/IAI.00270-21 (PMC8445190; doi:10.1128/IAI.00270-21)
Supplement: Supplemental file 1 — Supplemental material. Download IAI.00270-21-s0001.xls, XLS file, 1.4 MB [file iai.00270-21-s0001.xls]

## Sheet: Sheet1
ID	1A	1B	1C	1D	2A	2C	2D	3A	3C	4A	4C	5C	6B	6C	7A	7B	7C	8A	8B	8C	9A	9B	9C	10A	3d	5B
d__Archaea	7712	7488	10404	5613	4008	14217	1920	8887	4291	1655	3674	1930	5203	2018	9695	1693	2023	2173	1735	2054	2004	3928	12806	3400	2818	5181
d__Archaea|p__Candidatus_Korarchaeota	1	0	4	3	0	2	1	3	2	0	1	2	2	1	3	0	0	5	0	0	0	1	1	1	0	0
d__Archaea|p__Candidatus_Korarchaeota|g__Candidatus_Korarchaeum	1	0	4	3	0	2	1	3	2	0	1	2	2	1	3	0	0	5	0	0	0	1	1	1	0	0
d__Archaea|p__Candidatus_Korarchaeota|g__Candidatus_Korarchaeum|s__Candidatus_Korarchaeum_cryptofilum	1	0	4	3	0	2	1	3	2	0	1	2	2	1	3	0	0	5	0	0	0	1	1	1	0	0
d__Archaea|p__Crenarchaeota	90	115	145	183	151	136	64	176	78	82	65	91	78	51	97	63	68	88	76	76	62	76	156	81	66	63
d__Archaea|p__Crenarchaeota|c__Thermoprotei	90	115	145	183	151	136	64	176	78	82	65	91	78	51	97	63	68	88	76	76	62	76	156	81	66	63
d__Archaea|p__Crenarchaeota|c__Thermoprotei|o__Acidilobales	3	10	10	1	1	16	1	4	7	1	0	1	2	2	22	0	0	3	1	6	3	1	15	3	3	7
d__Archaea|p__Crenarchaeota|c__Thermoprotei|o__Acidilobales|f__Acidilobaceae	3	6	4	0	1	10	1	2	1	0	0	0	1	2	16	0	0	1	0	3	2	1	7	2	2	4
d__Archaea|p__Crenarchaeota|c__Thermoprotei|o__Acidilobales|f__Acidilobaceae|g__Acidilobus	3	6	4	0	1	10	1	2	1	0	0	0	1	2	16	0	0	1	0	3	2	1	7	2	2	4
d__Archaea|p__Crenarchaeota|c__Thermoprotei|o__Acidilobales|f__Acidilobaceae|g__Acidilobus|s__Acidilobus_saccharovorans	3	6	4	0	1	10	1	2	1	0	0	0	1	2	16	0	0	1	0	3	2	1	7	2	2	4
d__Archaea|p__Crenarchaeota|c__Thermoprotei|o__Acidilobales|f__Caldisphaeraceae	0	4	6	0	0	6	0	2	6	1	0	0	1	0	6	0	0	2	1	3	0	0	8	1	1	3
d__Archaea|p__Crenarchaeota|c__Thermoprotei|o__Acidilobales|f__Caldisphaeraceae|g__Caldisphaera	0	4	6	0	0	6	0	2	6	1	0	0	1	0	6	0	0	2	1	3	0	0	8	1	1	3
d__Archaea|p__Crenarchaeota|c__Thermoprotei|o__Acidilobales|f__Caldisphaeraceae|g__Caldisphaera|s__Caldisphaera_lagunensis	0	4	6	0	0	6	0	2	6	1	0	0	1	0	6	0	0	2	1	3	0	0	8	1	1	3
d__Archaea|p__Crenarchaeota|c__Thermoprotei|o__Desulfurococcales	38	54	63	124	109	47	35	122	47	61	45	68	52	37	30	47	45	52	51	39	42	50	70	57	51	32
d__Archaea|p__Crenarchaeota|c__Thermoprotei|o__Desulfurococcales|f__Desulfurococcaceae	20	9	26	5	0	31	4	8	3	2	8	2	11	4	12	1	1	6	2	1	5	8	38	3	5	4
d__Archaea|p__Crenarchaeota|c__Thermoprotei|o__Desulfurococcales|f__Desulfurococcaceae|g__Desulfurococcus	5	4	2	0	0	10	0	1	1	0	1	0	1	0	3	0	0	0	0	0	0	1	4	0	0	0
d__Archaea|p__Crenarchaeota|c__Thermoprotei|o__Desulfurococcales|f__Desulfurococcaceae|g__Desulfurococcus|s__Desulfurococcus_amylolyticus	5	4	1	0	0	10	0	1	1	0	1	0	0	0	3	0	0	0	0	0	0	1	2	0	0	0
d__Archaea|p__Crenarchaeota|c__Thermoprotei|o__Desulfurococcales|f__Desulfurococcaceae|g__Desulfurococcus|s__Desulfurococcus_mucosus	0	0	0	0	0	0	0	0	0	0	0	0	1	0	0	0	0	0	0	0	0	0	2	0	0	0
d__Archaea|p__Crenarchaeota|c__Thermoprotei|o__Desulfurococcales|f__Desulfurococcaceae|g__Ignicoccus	4	1	4	1	0	4	0	1	0	0	1	0	3	0	1	0	0	0	0	0	2	2	2	0	0	1
d__Archaea|p__Crenarchaeota|c__Thermoprotei|o__Desulfurococcales|f__Desulfurococcaceae|g__Ignicoccus|s__Ignicoccus_hospitalis	4	1	4	1	0	4	0	1	0	0	1	0	3	0	1	0	0	0	0	0	2	2	2	0	0	1
d__Archaea|p__Crenarchaeota|c__Thermoprotei|o__Desulfurococcales|f__Desulfurococcaceae|g__Staphylothermus	6	0	10	2	0	3	0	5	1	0	0	0	6	0	5	0	1	4	0	0	1	1	30	2	0	1
d__Archaea|p__Crenarchaeota|c__Thermoprotei|o__Desulfurococcales|f__Desulfurococcaceae|g__Staphylothermus|s__Staphylothermus_hellenicus	5	0	6	0	0	1	0	0	0	0	0	0	2	0	4	0	0	3	0	0	0	1	24	1	0	0
d__Archaea|p__Crenarchaeota|c__Thermoprotei|o__Desulfurococcales|f__Desulfurococcaceae|g__Staphylothermus|s__Staphylothermus_marinus	1	0	4	2	0	1	0	5	1	0	0	0	4	0	1	0	1	1	0	0	1	0	6	1	0	1
d__Archaea|p__Crenarchaeota|c__Thermoprotei|o__Desulfurococcales|f__Desulfurococcaceae|g__Thermogladius	5	3	6	0	0	10	1	0	1	0	5	1	1	2	3	0	0	0	1	1	2	2	1	0	1	0
d__Archaea|p__Crenarchaeota|c__Thermoprotei|o__Desulfurococcales|f__Desulfurococcaceae|g__Thermogladius|s__Thermogladius_calderae	5	3	6	0	0	10	1	0	1	0	5	1	1	2	3	0	0	0	1	1	2	2	1	0	1	0
d__Archaea|p__Crenarchaeota|c__Thermoprotei|o__Desulfurococcales|f__Desulfurococcaceae|g__Thermosphaera	0	0	4	2	0	3	3	0	0	2	1	1	0	2	0	1	0	2	1	0	0	2	1	1	4	2
d__Archaea|p__Crenarchaeota|c__Thermoprotei|o__Desulfurococcales|f__Desulfurococcaceae|g__Thermosphaera|s__Thermosphaera_aggregans	0	0	4	2	0	3	3	0	0	2	1	1	0	2	0	1	0	2	1	0	0	2	1	1	4	2
d__Archaea|p__Crenarchaeota|c__Thermoprotei|o__Desulfurococcales|f__Pyrodictiaceae	18	45	37	119	109	16	31	114	44	59	37	66	41	33	18	46	44	46	49	38	37	42	32	54	46	28
d__Archaea|p__Crenarchaeota|c__Thermoprotei|o__Desulfurococcales|f__Pyrodictiaceae|g__Hyperthermus	4	1	1	2	1	6	1	0	2	1	0	2	1	1	3	2	1	2	0	2	0	1	0	4	2	0
d__Archaea|p__Crenarchaeota|c__Thermoprotei|o__Desulfurococcales|f__Pyrodictiaceae|g__Hyperthermus|s__Hyperthermus_butylicus	4	1	1	2	1	6	1	0	2	1	0	2	1	1	3	2	1	2	0	2	0	1	0	4	2	0
d__Archaea|p__Crenarchaeota|c__Thermoprotei|o__Desulfurococcales|f__Pyrodictiaceae|g__Pyrolobus	14	44	36	117	108	10	30	114	42	58	37	64	40	32	15	44	43	44	49	36	37	41	32	50	44	28
d__Archaea|p__Crenarchaeota|c__Thermoprotei|o__Desulfurococcales|f__Pyrodictiaceae|g__Pyrolobus|s__Pyrolobus_fumarii	14	44	36	117	108	10	30	114	42	58	37	64	40	32	15	44	43	44	49	36	37	41	32	50	44	28
d__Archaea|p__Crenarchaeota|c__Thermoprotei|o__Sulfolobales	22	28	29	56	41	37	23	31	15	15	17	18	9	10	18	12	22	26	23	27	13	14	38	17	9	14
d__Archaea|p__Crenarchaeota|c__Thermoprotei|o__Sulfolobales|f__Sulfolobaceae	22	28	29	56	41	37	23	31	15	15	17	18	9	10	18	12	22	26	23	27	13	14	38	17	9	14
d__Archaea|p__Crenarchaeota|c__Thermoprotei|o__Sulfolobales|f__Sulfolobaceae|g__Acidianus	0	3	4	23	3	10	1	0	2	4	7	6	1	0	2	2	1	8	1	11	4	1	10	1	0	2
d__Archaea|p__Crenarchaeota|c__Thermoprotei|o__Sulfolobales|f__Sulfolobaceae|g__Acidianus|s__Acidianus_hospitalis	0	3	4	23	3	10	1	0	2	4	7	6	1	0	2	2	1	8	1	11	4	1	10	1	0	2
d__Archaea|p__Crenarchaeota|c__Thermoprotei|o__Sulfolobales|f__Sulfolobaceae|g__Metallosphaera	2	2	2	1	0	2	0	1	0	0	1	0	0	0	0	0	0	0	1	0	0	1	4	1	0	2
d__Archaea|p__Crenarchaeota|c__Thermoprotei|o__Sulfolobales|f__Sulfolobaceae|g__Metallosphaera|s__Metallosphaera_cuprina	1	1	2	0	0	0	0	0	0	0	1	0	0	0	0	0	0	0	1	0	0	1	4	0	0	2
d__Archaea|p__Crenarchaeota|c__Thermoprotei|o__Sulfolobales|f__Sulfolobaceae|g__Metallosphaera|s__Metallosphaera_sedula	1	1	0	1	0	2	0	1	0	0	0	0	0	0	0	0	0	0	0	0	0	0	0	1	0	0
d__Archaea|p__Crenarchaeota|c__Thermoprotei|o__Sulfolobales|f__Sulfolobaceae|g__Sulfolobus	20	23	23	32	38	25	22	30	13	11	9	12	8	10	16	10	21	18	21	16	9	12	24	15	9	10
d__Archaea|p__Crenarchaeota|c__Thermoprotei|o__Sulfolobales|f__Sulfolobaceae|g__Sulfolobus|s__Sulfolobus_acidocaldarius	4	4	1	0	0	3	0	0	1	0	0	0	2	1	3	0	0	0	1	0	0	1	10	2	0	0
d__Archaea|p__Crenarchaeota|c__Thermoprotei|o__Sulfolobales|f__Sulfolobaceae|g__Sulfolobus|s__Sulfolobus_islandicus	11	12	14	28	38	12	21	25	11	11	9	12	6	8	5	10	18	17	20	16	9	10	5	11	8	8
d__Archaea|p__Crenarchaeota|c__Thermoprotei|o__Sulfolobales|f__Sulfolobaceae|g__Sulfolobus|s__Sulfolobus_solfataricus	2	1	4	4	0	2	1	3	0	0	0	0	0	0	0	0	3	0	0	0	0	0	0	0	1	0
d__Archaea|p__Crenarchaeota|c__Thermoprotei|o__Sulfolobales|f__Sulfolobaceae|g__Sulfolobus|s__Sulfolobus_tokodaii	2	6	3	0	0	8	0	2	1	0	0	0	0	1	3	0	0	1	0	0	0	0	9	1	0	1
d__Archaea|p__Crenarchaeota|c__Thermoprotei|o__Thermoproteales	26	21	41	2	0	34	5	19	8	5	3	3	14	2	27	4	1	7	1	4	3	11	33	3	3	10
d__Archaea|p__Crenarchaeota|c__Thermoprotei|o__Thermoproteales|f__Thermofilaceae	10	4	20	1	0	18	3	9	1	0	0	0	7	0	12	0	0	2	0	1	0	5	3	0	2	4
d__Archaea|p__Crenarchaeota|c__Thermoprotei|o__Thermoproteales|f__Thermofilaceae|g__Thermofilum	10	4	20	1	0	18	3	9	1	0	0	0	7	0	12	0	0	2	0	1	0	5	3	0	2	4
d__Archaea|p__Crenarchaeota|c__Thermoprotei|o__Thermoproteales|f__Thermofilaceae|g__Thermofilum|s__Thermofilum_adornatus	5	1	12	1	0	6	2	7	1	0	0	0	5	0	9	0	0	1	0	1	0	3	3	0	0	0
d__Archaea|p__Crenarchaeota|c__Thermoprotei|o__Thermoproteales|f__Thermofilaceae|g__Thermofilum|s__Thermofilum_pendens	4	3	8	0	0	12	0	2	0	0	0	0	1	0	3	0	0	1	0	0	0	2	0	0	2	4
d__Archaea|p__Crenarchaeota|c__Thermoprotei|o__Thermoproteales|f__Thermoproteaceae	16	17	21	1	0	16	2	10	7	5	3	3	7	2	15	4	1	5	1	3	3	6	30	3	1	6
d__Archaea|p__Crenarchaeota|c__Thermoprotei|o__Thermoproteales|f__Thermoproteaceae|g__Caldivirga	1	10	10	0	0	3	0	0	0	0	2	0	2	0	0	1	0	0	0	0	0	1	3	0	0	0
d__Archaea|p__Crenarchaeota|c__Thermoprotei|o__Thermoproteales|f__Thermoproteaceae|g__Caldivirga|s__Caldivirga_maquilingensis	1	10	10	0	0	3	0	0	0	0	2	0	2	0	0	1	0	0	0	0	0	1	3	0	0	0
d__Archaea|p__Crenarchaeota|c__Thermoprotei|o__Thermoproteales|f__Thermoproteaceae|g__Pyrobaculum	0	2	4	0	0	2	0	0	1	0	0	0	0	0	4	0	0	0	0	1	0	0	0	0	0	1
d__Archaea|p__Crenarchaeota|c__Thermoprotei|o__Thermoproteales|f__Thermoproteaceae|g__Pyrobaculum|s__Pyrobaculum_islandicum	0	2	4	0	0	2	0	0	1	0	0	0	0	0	4	0	0	0	0	1	0	0	0	0	0	1
d__Archaea|p__Crenarchaeota|c__Thermoprotei|o__Thermoproteales|f__Thermoproteaceae|g__Thermoproteus	9	4	5	1	0	6	2	7	4	5	0	3	4	2	9	2	0	3	0	1	1	5	7	3	1	5
d__Archaea|p__Crenarchaeota|c__Thermoprotei|o__Thermoproteales|f__Thermoproteaceae|g__Thermoproteus|s__Thermoproteus_tenax	1	0	1	1	0	1	0	1	1	0	0	0	3	0	4	0	0	0	0	0	0	0	1	1	0	1
d__Archaea|p__Crenarchaeota|c__Thermoprotei|o__Thermoproteales|f__Thermoproteaceae|g__Thermoproteus|s__Thermoproteus_uzoniensis	8	4	4	0	0	5	2	6	3	5	0	3	1	2	5	2	0	3	0	1	1	5	6	2	1	4
d__Archaea|p__Crenarchaeota|c__Thermoprotei|o__Thermoproteales|f__Thermoproteaceae|g__Vulcanisaeta	6	1	2	0	0	5	0	3	2	0	1	0	1	0	2	1	1	2	1	1	2	0	20	0	0	0
d__Archaea|p__Crenarchaeota|c__Thermoprotei|o__Thermoproteales|f__Thermoproteaceae|g__Vulcanisaeta|s__Vulcanisaeta_distributa	4	0	0	0	0	2	0	0	1	0	0	0	1	0	0	0	0	0	0	0	0	0	0	0	0	0
d__Archaea|p__Crenarchaeota|c__Thermoprotei|o__Thermoproteales|f__Thermoproteaceae|g__Vulcanisaeta|s__Vulcanisaeta_moutnovskia	2	1	2	0	0	3	0	2	1	0	1	0	0	0	2	1	1	2	1	1	2	0	20	0	0	0
d__Archaea|p__Euryarchaeota	7603	7343	10209	5404	3810	14048	1795	8650	4190	1546	3575	1811	5084	1943	9575	1611	1935	2058	1634	1952	1904	3814	12628	3298	2719	5109
d__Archaea|p__Euryarchaeota|c__Archaeoglobi	12	13	37	122	22	87	2	16	11	0	15	8	10	3	18	1	3	3	1	22	12	6	29	14	5	3
d__Archaea|p__Euryarchaeota|c__Archaeoglobi|o__Archaeoglobales	12	13	37	122	22	87	2	16	11	0	15	8	10	3	18	1	3	3	1	22	12	6	29	14	5	3
d__Archaea|p__Euryarchaeota|c__Archaeoglobi|o__Archaeoglobales|f__Archaeoglobaceae	12	13	37	122	22	87	2	16	11	0	15	8	10	3	18	1	3	3	1	22	12	6	29	14	5	3
d__Archaea|p__Euryarchaeota|c__Archaeoglobi|o__Archaeoglobales|f__Archaeoglobaceae|g__Archaeoglobus	4	8	16	121	22	53	2	10	8	0	15	8	4	2	11	1	3	2	1	20	11	5	17	12	4	3
d__Archaea|p__Euryarchaeota|c__Archaeoglobi|o__Archaeoglobales|f__Archaeoglobaceae|g__Archaeoglobus|s__Archaeoglobus_fulgidus	4	1	6	0	0	17	2	5	1	0	3	0	1	0	4	0	1	0	0	0	0	3	4	3	0	2
d__Archaea|p__Euryarchaeota|c__Archaeoglobi|o__Archaeoglobales|f__Archaeoglobaceae|g__Archaeoglobus|s__Archaeoglobus_profundus	0	0	1	121	21	3	0	1	1	0	9	8	0	0	2	0	2	0	0	18	9	0	2	4	0	0
d__Archaea|p__Euryarchaeota|c__Archaeoglobi|o__Archaeoglobales|f__Archaeoglobaceae|g__Archaeoglobus|s__Archaeoglobus_sulfaticallidus	0	6	8	0	1	31	0	4	6	0	3	0	3	1	5	0	0	0	1	2	2	1	5	2	4	1
d__Archaea|p__Euryarchaeota|c__Archaeoglobi|o__Archaeoglobales|f__Archaeoglobaceae|g__Archaeoglobus|s__Archaeoglobus_veneficus	0	1	1	0	0	2	0	0	0	0	0	0	0	1	0	1	0	2	0	0	0	1	6	3	0	0
d__Archaea|p__Euryarchaeota|c__Archaeoglobi|o__Archaeoglobales|f__Archaeoglobaceae|g__Ferroglobus	8	5	20	1	0	34	0	6	3	0	0	0	6	0	7	0	0	1	0	2	1	1	12	2	1	0
d__Archaea|p__Euryarchaeota|c__Archaeoglobi|o__Archaeoglobales|f__Archaeoglobaceae|g__Ferroglobus|s__Ferroglobus_placidus	8	5	20	1	0	34	0	6	3	0	0	0	6	0	7	0	0	1	0	2	1	1	12	2	1	0
d__Archaea|p__Euryarchaeota|c__Halobacteria	1948	1352	1773	1171	1268	1756	652	2238	1005	597	652	580	1440	689	1370	684	669	733	600	722	638	991	1061	676	810	728
d__Archaea|p__Euryarchaeota|c__Halobacteria|o__Halobacteriales	452	268	505	59	23	515	54	384	123	6	54	7	302	41	438	13	22	84	62	105	30	146	229	108	66	128
d__Archaea|p__Euryarchaeota|c__Halobacteria|o__Halobacteriales|f__Haloarculaceae	340	182	349	52	19	378	41	273	98	3	37	5	240	31	366	5	12	34	30	48	16	120	182	81	51	88
d__Archaea|p__Euryarchaeota|c__Halobacteria|o__Halobacteriales|f__Haloarculaceae|g__Haloarcula	110	46	82	1	2	74	11	39	15	0	7	2	38	7	102	1	4	3	10	16	0	22	42	19	12	36
d__Archaea|p__Euryarchaeota|c__Halobacteria|o__Halobacteriales|f__Haloarculaceae|g__Haloarcula|s__Haloarcula_hispanica	36	29	43	0	0	40	11	17	6	0	3	0	23	3	41	1	0	0	1	8	0	10	18	12	5	9
d__Archaea|p__Euryarchaeota|c__Halobacteria|o__Halobacteriales|f__Haloarculaceae|g__Haloarcula|s__Haloarcula_marismortui	70	16	30	1	2	31	0	17	8	0	4	2	13	3	52	0	4	3	8	3	0	11	22	5	6	27
d__Archaea|p__Euryarchaeota|c__Halobacteria|o__Halobacteriales|f__Haloarculaceae|g__Halomicrobium	64	51	82	37	3	104	16	84	42	2	7	2	107	6	74	2	3	9	3	8	7	21	40	10	9	9
d__Archaea|p__Euryarchaeota|c__Halobacteria|o__Halobacteriales|f__Haloarculaceae|g__Halomicrobium|s__Halomicrobium_mukohataei	64	51	82	37	3	104	16	84	42	2	7	2	107	6	74	2	3	9	3	8	7	21	40	10	9	9
d__Archaea|p__Euryarchaeota|c__Halobacteria|o__Halobacteriales|f__Haloarculaceae|g__Halorhabdus	99	45	109	6	4	109	9	85	25	0	10	0	43	8	87	1	2	7	5	11	4	45	58	40	15	17
d__Archaea|p__Euryarchaeota|c__Halobacteria|o__Halobacteriales|f__Haloarculaceae|g__Halorhabdus|s__Halorhabdus_tiamatea	60	24	55	2	1	53	3	46	6	0	5	0	12	2	41	1	1	3	1	4	1	19	26	32	2	7
d__Archaea|p__Euryarchaeota|c__Halobacteria|o__Halobacteriales|f__Haloarculaceae|g__Halorhabdus|s__Halorhabdus_utahensis	36	21	50	4	3	50	5	36	18	0	5	0	30	5	46	0	1	4	4	7	3	26	31	8	12	10
d__Archaea|p__Euryarchaeota|c__Halobacteria|o__Halobacteriales|f__Haloarculaceae|g__Natronomonas	66	39	75	8	10	90	5	63	16	1	12	1	48	10	99	1	3	15	12	12	4	32	40	12	13	25
d__Archaea|p__Euryarchaeota|c__Halobacteria|o__Halobacteriales|f__Haloarculaceae|g__Natronomonas|s__Natronomonas_moolapensis	38	21	45	0	2	27	3	39	11	1	5	1	26	5	52	0	3	5	6	7	1	11	13	10	9	12
d__Archaea|p__Euryarchaeota|c__Halobacteria|o__Halobacteriales|f__Haloarculaceae|g__Natronomonas|s__Natronomonas_pharaonis	28	18	30	8	8	62	2	24	5	0	7	0	22	5	47	1	0	10	6	5	3	20	27	2	4	13
d__Archaea|p__Euryarchaeota|c__Halobacteria|o__Halobacteriales|f__Halobacteriaceae	111	86	156	6	4	136	13	111	25	3	14	2	62	10	56	3	3	4	4	19	9	24	26	26	15	40
d__Archaea|p__Euryarchaeota|c__Halobacteria|o__Halobacteriales|f__Halobacteriaceae|g__Halalkalicoccus	86	65	88	4	4	84	4	66	11	2	8	1	50	4	42	3	2	2	3	9	6	16	22	14	8	26
d__Archaea|p__Euryarchaeota|c__Halobacteria|o__Halobacteriales|f__Halobacteriaceae|g__Halalkalicoccus|s__Halalkalicoccus_jeotgali	86	65	88	4	4	84	4	66	11	2	8	1	50	4	42	3	2	2	3	9	6	16	22	14	8	26
d__Archaea|p__Euryarchaeota|c__Halobacteria|o__Halobacteriales|f__Halobacteriaceae|g__Halobacterium	25	21	68	2	0	52	9	45	14	1	6	1	12	6	14	0	1	2	1	10	3	8	4	12	7	14
d__Archaea|p__Euryarchaeota|c__Halobacteria|o__Halobacteriales|f__Halobacteriaceae|g__Halobacterium|s__Halobacterium_salinarum	25	21	68	2	0	52	9	45	14	1	6	1	12	6	14	0	1	2	1	10	3	8	4	12	7	14
d__Archaea|p__Euryarchaeota|c__Halobacteria|o__Haloferacales	783	458	353	76	65	378	65	347	131	19	77	32	285	54	300	32	49	80	51	100	45	145	207	66	98	158
d__Archaea|p__Euryarchaeota|c__Halobacteria|o__Haloferacales|f__Haloferacaceae	675	406	263	71	64	280	56	249	97	19	60	29	194	46	213	32	41	68	45	87	38	117	163	50	80	121
d__Archaea|p__Euryarchaeota|c__Halobacteria|o__Haloferacales|f__Haloferacaceae|g__Haloferax	191	71	128	23	26	171	31	154	52	5	26	13	154	16	146	15	17	48	24	29	17	60	67	28	42	49
d__Archaea|p__Euryarchaeota|c__Halobacteria|o__Haloferacales|f__Haloferacaceae|g__Haloferax|s__Haloferax_mediterranei	21	19	44	20	22	64	9	61	28	5	14	12	50	11	36	11	13	16	16	11	5	24	26	11	20	8
d__Archaea|p__Euryarchaeota|c__Halobacteria|o__Haloferacales|f__Haloferacaceae|g__Haloferax|s__Haloferax_volcanii	170	51	84	3	4	102	22	92	24	0	12	1	104	5	109	4	4	32	8	17	12	34	40	15	19	41
d__Archaea|p__Euryarchaeota|c__Halobacteria|o__Haloferacales|f__Haloferacaceae|g__Halogeometricum	68	20	31	5	2	40	8	36	9	0	7	1	14	5	32	1	4	7	1	5	2	21	21	7	7	34
d__Archaea|p__Euryarchaeota|c__Halobacteria|o__Haloferacales|f__Haloferacaceae|g__Halogeometricum|s__Halogeometricum_borinquense	68	20	31	5	2	40	8	36	9	0	7	1	14	5	32	1	4	7	1	5	2	21	21	7	7	34
d__Archaea|p__Euryarchaeota|c__Halobacteria|o__Haloferacales|f__Haloferacaceae|g__Haloquadratum	416	315	104	43	35	67	17	58	36	14	26	15	25	23	31	16	20	13	20	53	19	33	71	14	31	38
d__Archaea|p__Euryarchaeota|c__Halobacteria|o__Haloferacales|f__Haloferacaceae|g__Haloquadratum|s__Haloquadratum_walsbyi	416	315	104	43	35	67	17	58	36	14	26	15	25	23	31	16	20	13	20	53	19	33	71	14	31	38
d__Archaea|p__Euryarchaeota|c__Halobacteria|o__Haloferacales|f__Halorubraceae	75	34	49	0	0	42	7	49	13	0	4	1	53	4	43	0	5	10	3	6	5	17	28	7	8	27
d__Archaea|p__Euryarchaeota|c__Halobacteria|o__Haloferacales|f__Halorubraceae|g__Halorubrum	75	34	49	0	0	42	7	49	13	0	4	1	53	4	43	0	5	10	3	6	5	17	28	7	8	27
d__Archaea|p__Euryarchaeota|c__Halobacteria|o__Haloferacales|f__Halorubraceae|g__Halorubrum|s__Halorubrum_lacusprofundi	75	34	49	0	0	42	7	49	13	0	4	1	53	4	43	0	5	10	3	6	5	17	28	7	8	27
d__Archaea|p__Euryarchaeota|c__Halobacteria|o__Haloferacales|s__halophilic_archaeon_DL31	33	15	40	5	1	52	2	46	20	0	10	2	37	4	41	0	3	2	3	7	2	9	14	7	9	10
d__Archaea|p__Euryarchaeota|c__Halobacteria|o__Natrialbales	678	604	878	1035	1180	821	524	1450	730	572	517	541	769	590	597	636	596	555	484	506	558	682	600	482	636	425
d__Archaea|p__Euryarchaeota|c__Halobacteria|o__Natrialbales|f__Natrialbaceae	678	604	878	1035	1180	821	524	1450	730	572	517	541	769	590	597	636	596	555	484	506	558	682	600	482	636	425
d__Archaea|p__Euryarchaeota|c__Halobacteria|o__Natrialbales|f__Natrialbaceae|g__Halopiger	76	31	84	3	1	119	15	62	19	3	9	4	23	9	73	2	1	11	13	17	6	36	37	8	10	24
d__Archaea|p__Euryarchaeota|c__Halobacteria|o__Natrialbales|f__Natrialbaceae|g__Halopiger|s__Halopiger_xanaduensis	76	31	84	3	1	119	15	62	19	3	9	4	23	9	73	2	1	11	13	17	6	36	37	8	10	24
d__Archaea|p__Euryarchaeota|c__Halobacteria|o__Natrialbales|f__Natrialbaceae|g__Haloterrigena	78	44	79	3	1	77	13	64	11	0	8	2	70	4	92	0	4	14	11	16	6	36	38	34	7	22
d__Archaea|p__Euryarchaeota|c__Halobacteria|o__Natrialbales|f__Natrialbaceae|g__Haloterrigena|s__Haloterrigena_turkmenica	78	44	79	3	1	77	13	64	11	0	8	2	70	4	92	0	4	14	11	16	6	36	38	34	7	22
d__Archaea|p__Euryarchaeota|c__Halobacteria|o__Natrialbales|f__Natrialbaceae|g__Natrialba	132	107	173	169	244	124	197	247	155	216	142	141	125	147	98	202	165	141	144	130	202	172	74	134	132	74
d__Archaea|p__Euryarchaeota|c__Halobacteria|o__Natrialbales|f__Natrialbaceae|g__Natrialba|s__Natrialba_magadii	132	107	173	169	244	124	197	247	155	216	142	141	125	147	98	202	165	141	144	130	202	172	74	134	132	74
d__Archaea|p__Euryarchaeota|c__Halobacteria|o__Natrialbales|f__Natrialbaceae|g__Natrinema	85	41	115	11	11	118	9	107	23	0	10	3	98	9	75	0	5	5	3	12	3	39	88	10	10	17
d__Archaea|p__Euryarchaeota|c__Halobacteria|o__Natrialbales|f__Natrialbaceae|g__Natrinema|s__Natrinema_pellirubrum	49	32	69	10	11	62	5	65	15	0	5	3	74	6	49	0	1	0	1	6	1	20	36	7	7	12
d__Archaea|p__Euryarchaeota|c__Halobacteria|o__Natrialbales|f__Natrialbaceae|g__Natrinema|s__Natrinema_sp_J7-2	35	8	43	1	0	54	4	35	8	0	5	0	21	3	24	0	4	5	2	6	2	18	50	3	3	5
d__Archaea|p__Euryarchaeota|c__Halobacteria|o__Natrialbales|f__Natrialbaceae|g__Natronobacterium	62	24	57	4	0	65	7	33	15	3	8	2	69	3	59	3	2	5	8	8	4	26	23	14	4	8
d__Archaea|p__Euryarchaeota|c__Halobacteria|o__Natrialbales|f__Natrialbaceae|g__Natronobacterium|s__Natronobacterium_gregoryi	62	24	57	4	0	65	7	33	15	3	8	2	69	3	59	3	2	5	8	8	4	26	23	14	4	8
d__Archaea|p__Euryarchaeota|c__Halobacteria|o__Natrialbales|f__Natrialbaceae|g__Natronococcus	153	299	281	840	912	173	261	854	466	343	323	384	321	406	108	415	413	363	289	290	332	340	278	270	447	257
d__Archaea|p__Euryarchaeota|c__Halobacteria|o__Natrialbales|f__Natrialbaceae|g__Natronococcus|s__Natronococcus_occultus	153	299	281	840	912	173	261	854	466	343	323	384	321	406	108	415	413	363	289	290	332	340	278	270	447	257
d__Archaea|p__Euryarchaeota|c__Halobacteria|o__Natrialbales|f__Natrialbaceae|g__Salinarchaeum	54	28	51	2	6	85	11	51	28	7	15	5	42	11	65	14	5	14	10	26	5	24	38	9	17	17
d__Archaea|p__Euryarchaeota|c__Halobacteria|o__Natrialbales|f__Natrialbaceae|g__Salinarchaeum|s__Salinarchaeum_sp_Harcht-Bsk1	54	28	51	2	6	85	11	51	28	7	15	5	42	11	65	14	5	14	10	26	5	24	38	9	17	17
d__Archaea|p__Euryarchaeota|c__Methanobacteria	3938	3928	5743	734	287	8735	387	3713	1480	104	1893	221	2364	335	6368	94	186	385	262	281	208	1403	8045	1214	825	2771
d__Archaea|p__Euryarchaeota|c__Methanobacteria|o__Methanobacteriales	3938	3928	5743	734	287	8735	387	3713	1480	104	1893	221	2364	335	6368	94	186	385	262	281	208	1403	8045	1214	825	2771
d__Archaea|p__Euryarchaeota|c__Methanobacteria|o__Methanobacteriales|f__Methanobacteriaceae	3902	3910	5716	580	280	8689	385	3701	1476	104	1874	215	2359	329	6342	93	182	376	261	254	194	1395	7988	1209	824	2764
d__Archaea|p__Euryarchaeota|c__Methanobacteria|o__Methanobacteriales|f__Methanobacteriaceae|g__Methanobacterium	104	80	137	44	23	156	9	49	28	4	35	34	22	7	145	10	20	19	20	29	13	31	203	25	7	87
d__Archaea|p__Euryarchaeota|c__Methanobacteria|o__Methanobacteriales|f__Methanobacteriaceae|g__Methanobacterium|s__Methanobacterium_lacus	16	18	36	4	3	55	4	18	13	3	17	3	6	3	32	3	7	3	2	8	3	5	28	3	4	43
d__Archaea|p__Euryarchaeota|c__Methanobacteria|o__Methanobacteriales|f__Methanobacteriaceae|g__Methanobacterium|s__Methanobacterium_paludis	22	18	23	1	10	42	1	15	8	0	5	2	6	0	24	3	5	4	2	3	0	3	30	10	3	9
d__Archaea|p__Euryarchaeota|c__Methanobacteria|o__Methanobacteriales|f__Methanobacteriaceae|g__Methanobacterium|s__Methanobacterium_sp_MB1	65	42	76	39	10	52	4	14	6	1	13	29	10	3	86	4	8	12	16	18	10	23	140	12	0	35
d__Archaea|p__Euryarchaeota|c__Methanobacteria|o__Methanobacteriales|f__Methanobacteriaceae|g__Methanobrevibacter	3465	3558	5195	407	231	7730	351	3515	1375	82	1798	145	2220	307	5943	72	152	340	226	203	170	1282	7438	1133	778	2466
d__Archaea|p__Euryarchaeota|c__Methanobacteria|o__Methanobacteriales|f__Methanobacteriaceae|g__Methanobrevibacter|s__Methanobrevibacter_ruminantium	1496	1457	2354	107	90	2224	149	2469	928	40	877	49	1484	137	2935	23	53	131	79	65	60	639	3746	467	525	1074
d__Archaea|p__Euryarchaeota|c__Methanobacteria|o__Methanobacteriales|f__Methanobacteriaceae|g__Methanobrevibacter|s__Methanobrevibacter_smithii	1343	1547	2238	70	20	4687	118	727	305	12	765	13	555	93	2253	12	33	125	85	83	57	475	2993	516	157	888
d__Archaea|p__Euryarchaeota|c__Methanobacteria|o__Methanobacteriales|f__Methanobacteriaceae|g__Methanobrevibacter|s__Methanobrevibacter_sp_AbM4	595	506	531	229	121	691	79	276	126	30	139	83	152	70	663	35	66	81	58	53	51	152	621	135	88	488
d__Archaea|p__Euryarchaeota|c__Methanobacteria|o__Methanobacteriales|f__Methanobacteriaceae|g__Methanosphaera	316	246	346	118	22	683	22	107	67	1	25	7	94	9	210	7	6	11	11	17	4	68	288	28	25	192
d__Archaea|p__Euryarchaeota|c__Methanobacteria|o__Methanobacteriales|f__Methanobacteriaceae|g__Methanosphaera|s__Methanosphaera_stadtmanae	316	246	346	118	22	683	22	107	67	1	25	7	94	9	210	7	6	11	11	17	4	68	288	28	25	192
d__Archaea|p__Euryarchaeota|c__Methanobacteria|o__Methanobacteriales|f__Methanobacteriaceae|g__Methanothermobacter	7	12	8	10	4	29	1	16	3	16	4	28	16	4	21	3	2	4	2	2	4	8	26	5	7	12
d__Archaea|p__Euryarchaeota|c__Methanobacteria|o__Methanobacteriales|f__Methanobacteriaceae|g__Methanothermobacter|s__Methanothermobacter_marburgensis	1	2	3	6	1	14	0	9	2	14	3	28	15	0	9	0	1	0	1	1	1	4	4	3	3	0
d__Archaea|p__Euryarchaeota|c__Methanobacteria|o__Methanobacteriales|f__Methanobacteriaceae|g__Methanothermobacter|s__Methanothermobacter_thermautotrophicus	5	10	4	4	3	13	1	6	1	2	1	0	1	4	12	3	1	4	1	1	3	3	22	2	4	12
d__Archaea|p__Euryarchaeota|c__Methanobacteria|o__Methanobacteriales|f__Methanothermaceae	36	16	27	154	7	42	2	11	4	0	18	6	5	6	26	1	3	9	1	27	13	8	57	5	0	7
d__Archaea|p__Euryarchaeota|c__Methanobacteria|o__Methanobacteriales|f__Methanothermaceae|g__Methanothermus	36	16	27	154	7	42	2	11	4	0	18	6	5	6	26	1	3	9	1	27	13	8	57	5	0	7
d__Archaea|p__Euryarchaeota|c__Methanobacteria|o__Methanobacteriales|f__Methanothermaceae|g__Methanothermus|s__Methanothermus_fervidus	36	16	27	154	7	42	2	11	4	0	18	6	5	6	26	1	3	9	1	27	13	8	57	5	0	7
d__Archaea|p__Euryarchaeota|c__Methanococci	374	687	705	1695	1216	629	242	1006	584	381	386	512	408	370	362	374	541	443	363	405	419	511	1023	371	473	777
d__Archaea|p__Euryarchaeota|c__Methanococci|o__Methanococcales	374	687	705	1695	1216	629	242	1006	584	381	386	512	408	370	362	374	541	443	363	405	419	511	1023	371	473	777
d__Archaea|p__Euryarchaeota|c__Methanococci|o__Methanococcales|f__Methanocaldococcaceae	108	105	99	151	53	87	19	41	25	13	21	19	29	10	59	16	18	17	14	15	34	28	99	19	16	62
d__Archaea|p__Euryarchaeota|c__Methanococci|o__Methanococcales|f__Methanocaldococcaceae|g__Methanocaldococcus	73	38	71	142	36	63	12	28	18	9	16	13	15	7	44	11	11	13	7	6	32	24	82	17	11	14
d__Archaea|p__Euryarchaeota|c__Methanococci|o__Methanococcales|f__Methanocaldococcaceae|g__Methanocaldococcus|s__Methanocaldococcus_fervens	4	7	17	4	2	7	3	2	2	4	7	1	3	1	8	1	2	2	1	1	5	5	11	1	2	0
d__Archaea|p__Euryarchaeota|c__Methanococci|o__Methanococcales|f__Methanocaldococcaceae|g__Methanocaldococcus|s__Methanocaldococcus_infernus	54	17	15	0	0	19	0	1	0	0	4	1	0	0	7	1	2	1	0	0	21	0	10	1	2	3
d__Archaea|p__Euryarchaeota|c__Methanococci|o__Methanococcales|f__Methanocaldococcaceae|g__Methanocaldococcus|s__Methanocaldococcus_jannaschii	3	2	19	0	18	12	1	5	3	0	0	0	1	0	7	0	0	2	0	0	0	1	11	0	1	0
d__Archaea|p__Euryarchaeota|c__Methanococci|o__Methanococcales|f__Methanocaldococcaceae|g__Methanocaldococcus|s__Methanocaldococcus_sp_FS406-22	3	3	9	1	2	11	1	7	4	0	2	2	3	0	13	1	2	1	2	1	1	7	27	1	1	2
d__Archaea|p__Euryarchaeota|c__Methanococci|o__Methanococcales|f__Methanocaldococcaceae|g__Methanocaldococcus|s__Methanocaldococcus_vulcanius	6	7	11	15	9	11	7	13	9	5	3	9	8	6	5	8	5	7	2	4	3	10	22	12	4	9
d__Archaea|p__Euryarchaeota|c__Methanococci|o__Methanococcales|f__Methanocaldococcaceae|g__Methanotorris	35	67	27	9	16	24	7	13	7	4	5	6	14	3	15	5	7	4	7	9	1	4	17	2	5	48
d__Archaea|p__Euryarchaeota|c__Methanococci|o__Methanococcales|f__Methanocaldococcaceae|g__Methanotorris|s__Methanotorris_igneus	35	67	27	9	16	24	7	13	7	4	5	6	14	3	15	5	7	4	7	9	1	4	17	2	5	48
d__Archaea|p__Euryarchaeota|c__Methanococci|o__Methanococcales|f__Methanococcaceae	266	582	604	1544	1163	540	223	965	556	368	365	493	379	360	303	358	523	426	349	390	385	481	924	352	457	715
d__Archaea|p__Euryarchaeota|c__Methanococci|o__Methanococcales|f__Methanococcaceae|g__Methanococcus	255	559	570	1466	1114	493	211	902	522	352	348	472	355	340	274	341	496	392	328	370	367	467	854	343	437	647
d__Archaea|p__Euryarchaeota|c__Methanococci|o__Methanococcales|f__Methanococcaceae|g__Methanococcus|s__Methanococcus_aeolicus	13	52	48	138	189	33	27	123	57	52	36	58	35	58	13	41	72	53	51	52	49	56	86	37	56	113
d__Archaea|p__Euryarchaeota|c__Methanococci|o__Methanococcales|f__Methanococcaceae|g__Methanococcus|s__Methanococcus_maripaludis	66	96	125	51	28	167	19	39	19	4	41	17	25	5	79	14	12	19	12	37	40	100	144	17	15	35
d__Archaea|p__Euryarchaeota|c__Methanococci|o__Methanococcales|f__Methanococcaceae|g__Methanococcus|s__Methanococcus_vannielii	62	185	136	528	398	105	68	300	180	146	132	183	108	115	49	128	203	126	120	120	123	137	146	129	141	241
d__Archaea|p__Euryarchaeota|c__Methanococci|o__Methanococcales|f__Methanococcaceae|g__Methanococcus|s__Methanococcus_voltae	110	222	247	724	482	170	91	408	253	143	131	211	174	151	127	150	202	188	143	156	144	166	467	152	218	248
d__Archaea|p__Euryarchaeota|c__Methanococci|o__Methanococcales|f__Methanococcaceae|g__Methanothermococcus	10	21	32	76	42	46	6	62	33	16	16	19	24	20	29	16	23	33	21	18	16	14	67	8	20	67
d__Archaea|p__Euryarchaeota|c__Methanococci|o__Methanococcales|f__Methanococcaceae|g__Methanothermococcus|s__Methanothermococcus_okinawensis	10	21	32	76	42	46	6	62	33	16	16	19	24	20	29	16	23	33	21	18	16	14	67	8	20	67
d__Archaea|p__Euryarchaeota|c__Methanomicrobia	1115	1092	1421	1095	710	2051	259	1094	632	245	400	314	624	344	1183	263	340	363	267	330	380	684	2067	603	407	645
d__Archaea|p__Euryarchaeota|c__Methanomicrobia|o__Methanocellales	58	38	60	28	15	131	10	66	13	8	24	9	22	8	61	6	6	13	10	21	16	34	50	31	12	20
d__Archaea|p__Euryarchaeota|c__Methanomicrobia|o__Methanocellales|f__Methanocellaceae	58	38	60	28	15	131	10	66	13	8	24	9	22	8	61	6	6	13	10	21	16	34	50	31	12	20
d__Archaea|p__Euryarchaeota|c__Methanomicrobia|o__Methanocellales|f__Methanocellaceae|g__Methanocella	58	38	60	28	15	131	10	66	13	8	24	9	22	8	61	6	6	13	10	21	16	34	50	31	12	20
d__Archaea|p__Euryarchaeota|c__Methanomicrobia|o__Methanocellales|f__Methanocellaceae|g__Methanocella|s__Methanocella_arvoryzae	53	32	45	13	5	105	7	44	10	6	12	4	17	5	38	5	2	10	5	12	10	22	38	18	7	14
d__Archaea|p__Euryarchaeota|c__Methanomicrobia|o__Methanocellales|f__Methanocellaceae|g__Methanocella|s__Methanocella_conradii	5	6	15	15	10	26	3	22	3	2	12	5	5	3	23	1	4	3	5	9	6	12	12	13	5	6
d__Archaea|p__Euryarchaeota|c__Methanomicrobia|o__Methanomicrobiales	287	349	476	179	62	1262	63	317	245	13	94	32	181	58	523	17	32	67	57	68	45	219	924	143	102	149
d__Archaea|p__Euryarchaeota|c__Methanomicrobia|o__Methanomicrobiales|f__Methanocorpusculaceae	63	181	157	16	17	709	32	115	136	6	27	8	42	31	237	9	9	13	27	19	18	92	618	34	37	49
d__Archaea|p__Euryarchaeota|c__Methanomicrobia|o__Methanomicrobiales|f__Methanocorpusculaceae|g__Methanocorpusculum	63	181	157	16	17	709	32	115	136	6	27	8	42	31	237	9	9	13	27	19	18	92	618	34	37	49
d__Archaea|p__Euryarchaeota|c__Methanomicrobia|o__Methanomicrobiales|f__Methanocorpusculaceae|g__Methanocorpusculum|s__Methanocorpusculum_labreanum	63	181	157	16	17	709	32	115	136	6	27	8	42	31	237	9	9	13	27	19	18	92	618	34	37	49
d__Archaea|p__Euryarchaeota|c__Methanomicrobia|o__Methanomicrobiales|f__Methanomicrobiaceae	126	81	187	36	13	281	13	94	64	2	40	9	90	16	176	2	14	28	18	27	14	70	186	58	30	51
d__Archaea|p__Euryarchaeota|c__Methanomicrobia|o__Methanomicrobiales|f__Methanomicrobiaceae|g__Methanoculleus	123	71	163	24	7	237	12	80	51	1	39	6	81	12	154	2	12	23	15	22	10	66	136	55	27	42
d__Archaea|p__Euryarchaeota|c__Methanomicrobia|o__Methanomicrobiales|f__Methanomicrobiaceae|g__Methanoculleus|s__Methanoculleus_bourgensis	43	28	69	17	4	63	4	48	36	0	15	0	62	5	53	0	4	10	7	4	7	34	43	23	17	9
d__Archaea|p__Euryarchaeota|c__Methanomicrobia|o__Methanomicrobiales|f__Methanomicrobiaceae|g__Methanoculleus|s__Methanoculleus_marisnigri	79	42	91	7	3	173	8	31	15	1	22	6	19	7	99	2	8	13	7	17	2	24	77	31	9	33
d__Archaea|p__Euryarchaeota|c__Methanomicrobia|o__Methanomicrobiales|f__Methanomicrobiaceae|g__Methanolacinia	3	10	24	12	6	44	1	14	13	1	1	3	9	4	22	0	2	5	3	5	4	4	50	3	3	9
d__Archaea|p__Euryarchaeota|c__Methanomicrobia|o__Methanomicrobiales|f__Methanomicrobiaceae|g__Methanolacinia|s__Methanolacinia_petrolearia	3	10	24	12	6	44	1	14	13	1	1	3	9	4	22	0	2	5	3	5	4	4	50	3	3	9
d__Archaea|p__Euryarchaeota|c__Methanomicrobia|o__Methanomicrobiales|f__Methanoregulaceae	85	70	105	10	5	210	15	82	28	2	23	8	41	5	94	1	4	18	10	15	5	42	83	43	21	31
d__Archaea|p__Euryarchaeota|c__Methanomicrobia|o__Methanomicrobiales|f__Methanoregulaceae|g__Methanoregula	63	45	55	9	3	138	9	44	24	1	13	2	28	3	61	1	3	17	8	13	2	31	54	31	12	19
d__Archaea|p__Euryarchaeota|c__Methanomicrobia|o__Methanomicrobiales|f__Methanoregulaceae|g__Methanoregula|s__Methanoregula_boonei	39	25	27	3	3	53	6	26	17	1	8	1	12	1	31	0	1	10	5	6	0	14	14	9	8	8
d__Archaea|p__Euryarchaeota|c__Methanomicrobia|o__Methanomicrobiales|f__Methanoregulaceae|g__Methanoregula|s__Methanoregula_formicica	24	20	28	6	0	81	3	18	7	0	5	1	16	2	30	1	2	6	3	7	0	13	26	21	4	9
d__Archaea|p__Euryarchaeota|c__Methanomicrobia|o__Methanomicrobiales|f__Methanoregulaceae|g__Methanosphaerula	22	25	50	1	2	72	6	38	4	1	10	6	13	2	32	0	1	1	2	2	3	11	29	12	9	12
d__Archaea|p__Euryarchaeota|c__Methanomicrobia|o__Methanomicrobiales|f__Methanoregulaceae|g__Methanosphaerula|s__Methanosphaerula_palustris	22	25	50	1	2	72	6	38	4	1	10	6	13	2	32	0	1	1	2	2	3	11	29	12	9	12
d__Archaea|p__Euryarchaeota|c__Methanomicrobia|o__Methanomicrobiales|f__Methanospirillaceae	13	15	25	117	27	49	3	20	17	3	3	7	8	6	15	5	5	7	2	7	8	12	29	7	13	18
d__Archaea|p__Euryarchaeota|c__Methanomicrobia|o__Methanomicrobiales|f__Methanospirillaceae|g__Methanospirillum	13	15	25	117	27	49	3	20	17	3	3	7	8	6	15	5	5	7	2	7	8	12	29	7	13	18
d__Archaea|p__Euryarchaeota|c__Methanomicrobia|o__Methanomicrobiales|f__Methanospirillaceae|g__Methanospirillum|s__Methanospirillum_hungatei	13	15	25	117	27	49	3	20	17	3	3	7	8	6	15	5	5	7	2	7	8	12	29	7	13	18
d__Archaea|p__Euryarchaeota|c__Methanomicrobia|o__Methanosarcinales	770	703	880	885	632	649	184	707	373	223	282	273	420	277	597	240	302	283	199	241	318	430	1088	428	293	476
d__Archaea|p__Euryarchaeota|c__Methanomicrobia|o__Methanosarcinales|f__Methanosaetaceae	83	70	91	102	10	181	11	78	39	7	23	7	67	13	90	2	9	17	8	18	15	28	48	120	18	12
d__Archaea|p__Euryarchaeota|c__Methanomicrobia|o__Methanosarcinales|f__Methanosaetaceae|g__Methanothrix	83	70	91	102	10	181	11	78	39	7	23	7	67	13	90	2	9	17	8	18	15	28	48	120	18	12
d__Archaea|p__Euryarchaeota|c__Methanomicrobia|o__Methanosarcinales|f__Methanosaetaceae|g__Methanothrix|s__Methanosaeta_harundinacea	71	37	70	102	10	125	10	63	29	6	10	4	54	8	62	2	9	12	7	11	14	17	23	25	16	9
d__Archaea|p__Euryarchaeota|c__Methanomicrobia|o__Methanosarcinales|f__Methanosaetaceae|g__Methanothrix|s__Methanothrix_soehngenii	12	33	21	0	0	56	1	15	10	1	13	3	13	5	28	0	0	5	1	7	1	11	25	95	2	3
d__Archaea|p__Euryarchaeota|c__Methanomicrobia|o__Methanosarcinales|f__Methanosarcinaceae	687	633	789	783	621	468	173	629	334	216	259	266	353	263	507	238	293	265	191	222	297	401	1020	308	275	464
d__Archaea|p__Euryarchaeota|c__Methanomicrobia|o__Methanosarcinales|f__Methanosarcinaceae|g__Methanococcoides	9	11	19	20	21	10	2	25	16	6	6	5	15	10	21	7	11	14	1	9	12	21	70	27	11	8
d__Archaea|p__Euryarchaeota|c__Methanomicrobia|o__Methanosarcinales|f__Methanosarcinaceae|g__Methanococcoides|s__Methanococcoides_burtonii	9	11	19	20	21	10	2	25	16	6	6	5	15	10	21	7	11	14	1	9	12	21	70	27	11	8
d__Archaea|p__Euryarchaeota|c__Methanomicrobia|o__Methanosarcinales|f__Methanosarcinaceae|g__Methanohalobium	4	6	16	4	2	15	0	4	6	0	6	1	13	0	21	1	2	2	5	13	9	12	42	2	2	1
d__Archaea|p__Euryarchaeota|c__Methanomicrobia|o__Methanosarcinales|f__Methanosarcinaceae|g__Methanohalobium|s__Methanohalobium_evestigatum	4	6	16	4	2	15	0	4	6	0	6	1	13	0	21	1	2	2	5	13	9	12	42	2	2	1
d__Archaea|p__Euryarchaeota|c__Methanomicrobia|o__Methanosarcinales|f__Methanosarcinaceae|g__Methanohalophilus	11	9	16	4	2	24	1	6	11	0	4	2	11	4	7	0	2	0	3	2	4	15	76	4	1	6
d__Archaea|p__Euryarchaeota|c__Methanomicrobia|o__Methanosarcinales|f__Methanosarcinaceae|g__Methanohalophilus|s__Methanohalophilus_mahii	11	9	16	4	2	24	1	6	11	0	4	2	11	4	7	0	2	0	3	2	4	15	76	4	1	6
d__Archaea|p__Euryarchaeota|c__Methanomicrobia|o__Methanosarcinales|f__Methanosarcinaceae|g__Methanolobus	17	19	44	26	61	52	12	41	30	22	23	21	14	20	13	22	23	19	13	20	18	32	56	14	19	20
d__Archaea|p__Euryarchaeota|c__Methanomicrobia|o__Methanosarcinales|f__Methanosarcinaceae|g__Methanolobus|s__Methanolobus_psychrophilus	17	19	44	26	61	52	12	41	30	22	23	21	14	20	13	22	23	19	13	20	18	32	56	14	19	20
d__Archaea|p__Euryarchaeota|c__Methanomicrobia|o__Methanosarcinales|f__Methanosarcinaceae|g__Methanomethylovorans	37	107	111	315	304	77	67	270	139	90	97	120	85	105	34	110	133	105	78	77	88	104	166	65	121	101
d__Archaea|p__Euryarchaeota|c__Methanomicrobia|o__Methanosarcinales|f__Methanosarcinaceae|g__Methanomethylovorans|s__Methanomethylovorans_hollandica	37	107	111	315	304	77	67	270	139	90	97	120	85	105	34	110	133	105	78	77	88	104	166	65	121	101
d__Archaea|p__Euryarchaeota|c__Methanomicrobia|o__Methanosarcinales|f__Methanosarcinaceae|g__Methanosalsum	46	37	42	162	42	45	17	43	15	20	16	32	26	24	19	19	19	18	18	18	28	18	86	12	16	27
d__Archaea|p__Euryarchaeota|c__Methanomicrobia|o__Methanosarcinales|f__Methanosarcinaceae|g__Methanosalsum|s__Methanosalsum_zhilinae	46	37	42	162	42	45	17	43	15	20	16	32	26	24	19	19	19	18	18	18	28	18	86	12	16	27
d__Archaea|p__Euryarchaeota|c__Methanomicrobia|o__Methanosarcinales|f__Methanosarcinaceae|g__Methanosarcina	563	442	540	250	184	243	74	239	117	78	105	85	187	100	389	79	98	106	67	80	112	186	431	179	105	299
d__Archaea|p__Euryarchaeota|c__Methanomicrobia|o__Methanosarcinales|f__Methanosarcinaceae|g__Methanosarcina|s__Methanosarcina_acetivorans	423	298	88	24	31	62	9	33	18	2	14	15	25	22	27	11	19	12	12	8	21	41	53	20	18	31
d__Archaea|p__Euryarchaeota|c__Methanomicrobia|o__Methanosarcinales|f__Methanosarcinaceae|g__Methanosarcina|s__Methanosarcina_barkeri	32	26	59	75	53	45	20	65	44	30	15	27	30	19	46	25	24	19	17	20	25	52	96	20	27	28
d__Archaea|p__Euryarchaeota|c__Methanomicrobia|o__Methanosarcinales|f__Methanosarcinaceae|g__Methanosarcina|s__Methanosarcina_mazei	105	114	384	151	95	134	44	136	51	46	76	43	131	54	311	42	51	67	31	48	50	73	191	135	58	233
d__Archaea|p__Euryarchaeota|c__Thermococci	57	47	120	194	9	203	9	60	48	5	62	17	42	11	65	1	16	10	11	70	29	39	97	76	12	55
d__Archaea|p__Euryarchaeota|c__Thermococci|o__Thermococcales	57	47	120	194	9	203	9	60	48	5	62	17	42	11	65	1	16	10	11	70	29	39	97	76	12	55
d__Archaea|p__Euryarchaeota|c__Thermococci|o__Thermococcales|f__Thermococcaceae	57	47	120	194	9	203	9	60	48	5	62	17	42	11	65	1	16	10	11	70	29	39	97	76	12	55
d__Archaea|p__Euryarchaeota|c__Thermococci|o__Thermococcales|f__Thermococcaceae|g__Pyrococcus	10	17	30	178	2	35	1	6	12	0	15	13	13	4	13	0	6	2	4	27	13	13	31	34	3	6
d__Archaea|p__Euryarchaeota|c__Thermococci|o__Thermococcales|f__Thermococcaceae|g__Pyrococcus|s__Pyrococcus_abyssi	1	1	0	1	0	1	0	1	0	0	0	1	0	0	2	0	0	0	0	0	0	3	5	0	0	0
d__Archaea|p__Euryarchaeota|c__Thermococci|o__Thermococcales|f__Thermococcaceae|g__Pyrococcus|s__Pyrococcus_furiosus	0	0	14	2	0	4	0	0	6	0	0	0	1	2	0	0	0	0	0	0	0	0	4	0	1	0
d__Archaea|p__Euryarchaeota|c__Thermococci|o__Thermococcales|f__Thermococcaceae|g__Pyrococcus|s__Pyrococcus_horikoshii	1	3	2	0	0	6	0	1	3	0	0	0	1	0	2	0	0	0	0	0	0	5	9	2	0	0
d__Archaea|p__Euryarchaeota|c__Thermococci|o__Thermococcales|f__Thermococcaceae|g__Pyrococcus|s__Pyrococcus_sp_NA2	1	0	4	174	2	5	0	1	1	0	11	9	0	0	5	0	4	1	0	26	8	1	1	11	0	0
d__Archaea|p__Euryarchaeota|c__Thermococci|o__Thermococcales|f__Thermococcaceae|g__Pyrococcus|s__Pyrococcus_sp_ST04	3	7	2	1	0	13	0	1	0	0	4	3	1	0	1	0	0	1	0	0	4	0	9	3	0	3
d__Archaea|p__Euryarchaeota|c__Thermococci|o__Thermococcales|f__Thermococcaceae|g__Pyrococcus|s__Pyrococcus_yayanosii	4	6	8	0	0	6	0	2	2	0	0	0	10	2	3	0	2	0	4	1	1	4	3	18	2	3
d__Archaea|p__Euryarchaeota|c__Thermococci|o__Thermococcales|f__Thermococcaceae|g__Thermococcus	46	29	87	16	7	165	8	54	35	5	46	4	29	7	50	1	10	7	7	42	16	25	65	42	8	48
d__Archaea|p__Euryarchaeota|c__Thermococci|o__Thermococcales|f__Thermococcaceae|g__Thermococcus|s__Thermococcus_barophilus	3	0	10	6	0	11	0	3	2	0	1	2	0	1	5	0	0	0	3	3	5	7	7	4	0	5
d__Archaea|p__Euryarchaeota|c__Thermococci|o__Thermococcales|f__Thermococcaceae|g__Thermococcus|s__Thermococcus_cleftensis	4	2	9	0	0	18	0	4	2	0	2	0	8	0	1	0	0	0	1	1	0	1	3	11	1	0
d__Archaea|p__Euryarchaeota|c__Thermococci|o__Thermococcales|f__Thermococcaceae|g__Thermococcus|s__Thermococcus_gammatolerans	6	9	10	0	0	21	4	15	4	1	12	0	6	0	5	0	0	0	0	0	0	5	8	11	3	3
d__Archaea|p__Euryarchaeota|c__Thermococci|o__Thermococcales|f__Thermococcaceae|g__Thermococcus|s__Thermococcus_kodakarensis	7	2	12	0	0	7	1	6	2	0	3	1	1	2	7	0	0	0	0	0	0	1	6	3	1	0
d__Archaea|p__Euryarchaeota|c__Thermococci|o__Thermococcales|f__Thermococcaceae|g__Thermococcus|s__Thermococcus_litoralis	1	0	1	1	1	1	0	0	0	0	19	0	1	0	1	0	1	0	0	27	5	3	9	0	1	21
d__Archaea|p__Euryarchaeota|c__Thermococci|o__Thermococcales|f__Thermococcaceae|g__Thermococcus|s__Thermococcus_onnurineus	2	0	10	5	4	5	0	1	5	0	1	1	2	0	2	0	0	2	0	1	3	1	2	3	0	2
d__Archaea|p__Euryarchaeota|c__Thermococci|o__Thermococcales|f__Thermococcaceae|g__Thermococcus|s__Thermococcus_sibiricus	6	4	3	0	0	6	1	0	1	0	0	0	1	0	6	0	1	1	0	0	0	1	9	1	0	5
d__Archaea|p__Euryarchaeota|c__Thermococci|o__Thermococcales|f__Thermococcaceae|g__Thermococcus|s__Thermococcus_sp_4557	10	7	23	0	0	76	1	6	12	0	4	0	4	2	11	0	0	0	1	3	0	3	14	2	1	6
d__Archaea|p__Euryarchaeota|c__Thermococci|o__Thermococcales|f__Thermococcaceae|g__Thermococcus|s__Thermococcus_sp_AM4	6	4	9	4	2	17	1	16	5	1	2	0	4	1	8	0	4	1	0	3	2	3	2	4	1	6
d__Archaea|p__Euryarchaeota|c__Thermoplasmata	77	108	222	99	29	458	18	156	264	4	48	20	74	53	135	4	28	19	9	18	55	71	213	230	55	36
d__Archaea|p__Euryarchaeota|c__Thermoplasmata|o__Methanomassiliicoccales	24	34	87	72	7	181	4	76	88	1	26	7	33	16	59	0	15	10	5	8	25	22	80	87	22	7
d__Archaea|p__Euryarchaeota|c__Thermoplasmata|o__Methanomassiliicoccales|f__Methanomassiliicoccaceae	24	34	87	72	7	181	4	76	88	1	26	7	33	16	59	0	15	10	5	8	25	22	80	87	22	7
d__Archaea|p__Euryarchaeota|c__Thermoplasmata|o__Methanomassiliicoccales|f__Methanomassiliicoccaceae|g__Candidatus_Methanomethylophilus	22	20	69	1	3	159	4	67	78	0	21	6	30	14	43	0	9	7	1	2	11	16	61	80	20	5
d__Archaea|p__Euryarchaeota|c__Thermoplasmata|o__Methanomassiliicoccales|f__Methanomassiliicoccaceae|g__Candidatus_Methanomethylophilus|s__Candidatus_Methanomethylophilus_alvus	22	20	69	1	3	159	4	67	78	0	21	6	30	14	43	0	9	7	1	2	11	16	61	80	20	5
d__Archaea|p__Euryarchaeota|c__Thermoplasmata|o__Methanomassiliicoccales|f__Methanomassiliicoccaceae|g__Methanomassiliicoccus	2	14	18	71	4	22	0	9	10	1	5	1	3	2	16	0	6	3	4	6	14	6	19	7	2	2
d__Archaea|p__Euryarchaeota|c__Thermoplasmata|o__Methanomassiliicoccales|f__Methanomassiliicoccaceae|g__Methanomassiliicoccus|s__Candidatus_Methanomassiliicoccus_intestinalis	2	14	18	71	4	22	0	9	10	1	5	1	3	2	16	0	6	3	4	6	14	6	19	7	2	2
d__Archaea|p__Euryarchaeota|c__Thermoplasmata|o__Thermoplasmatales	52	74	122	27	16	218	13	65	150	3	16	10	34	30	70	4	11	8	3	10	20	44	105	128	29	25
d__Archaea|p__Euryarchaeota|c__Thermoplasmata|o__Thermoplasmatales|f__Ferroplasmaceae	6	4	16	4	5	9	3	7	2	3	1	2	4	3	3	3	4	2	1	1	1	5	6	2	1	4
d__Archaea|p__Euryarchaeota|c__Thermoplasmata|o__Thermoplasmatales|f__Ferroplasmaceae|g__Ferroplasma	6	4	16	4	5	9	3	7	2	3	1	2	4	3	3	3	4	2	1	1	1	5	6	2	1	4
d__Archaea|p__Euryarchaeota|c__Thermoplasmata|o__Thermoplasmatales|f__Ferroplasmaceae|g__Ferroplasma|s__Ferroplasma_acidarmanus	6	4	16	4	5	9	3	7	2	3	1	2	4	3	3	3	4	2	1	1	1	5	6	2	1	4
d__Archaea|p__Euryarchaeota|c__Thermoplasmata|o__Thermoplasmatales|f__Picrophilaceae	1	3	1	0	2	10	2	0	15	0	0	2	2	0	2	1	1	0	1	0	0	1	7	1	0	1
d__Archaea|p__Euryarchaeota|c__Thermoplasmata|o__Thermoplasmatales|f__Picrophilaceae|g__Picrophilus	1	3	1	0	2	10	2	0	15	0	0	2	2	0	2	1	1	0	1	0	0	1	7	1	0	1
d__Archaea|p__Euryarchaeota|c__Thermoplasmata|o__Thermoplasmatales|f__Picrophilaceae|g__Picrophilus|s__Picrophilus_torridus	1	3	1	0	2	10	2	0	15	0	0	2	2	0	2	1	1	0	1	0	0	1	7	1	0	1
d__Archaea|p__Euryarchaeota|c__Thermoplasmata|o__Thermoplasmatales|f__Thermoplasmataceae	10	12	18	16	1	23	1	3	0	0	1	1	1	1	11	0	1	0	0	1	2	9	9	2	1	5
d__Archaea|p__Euryarchaeota|c__Thermoplasmata|o__Thermoplasmatales|f__Thermoplasmataceae|g__Thermoplasma	10	12	18	16	1	23	1	3	0	0	1	1	1	1	11	0	1	0	0	1	2	9	9	2	1	5
d__Archaea|p__Euryarchaeota|c__Thermoplasmata|o__Thermoplasmatales|f__Thermoplasmataceae|g__Thermoplasma|s__Thermoplasma_acidophilum	2	8	9	16	1	18	1	3	0	0	1	1	1	1	3	0	0	0	0	1	2	7	4	2	1	2
d__Archaea|p__Euryarchaeota|c__Thermoplasmata|o__Thermoplasmatales|f__Thermoplasmataceae|g__Thermoplasma|s__Thermoplasma_volcanium	8	4	9	0	0	5	0	0	0	0	0	0	0	0	8	0	0	0	0	0	0	2	5	0	0	3
d__Archaea|p__Euryarchaeota|c__Thermoplasmata|o__Thermoplasmatales|s__Thermoplasmatales_archaeon_BRNA1	35	54	86	5	8	175	7	55	131	0	14	5	27	25	50	0	4	6	1	8	16	29	78	120	27	14
d__Archaea|p__Euryarchaeota|g__Aciduliprofundum	5	4	6	9	8	20	0	5	3	3	7	1	6	3	1	0	0	1	3	2	9	4	11	10	0	14
d__Archaea|p__Euryarchaeota|g__Aciduliprofundum|s__Aciduliprofundum_boonei	4	4	2	9	6	12	0	2	0	3	7	0	3	1	1	0	0	1	2	2	8	4	9	5	0	14
d__Archaea|p__Euryarchaeota|g__Aciduliprofundum|s__Aciduliprofundum_sp_MAR08-339	0	0	4	0	1	3	0	2	1	0	0	1	2	2	0	0	0	0	0	0	1	0	1	2	0	0
d__Archaea|p__Thaumarchaeota	9	17	27	1	1	11	11	10	3	2	2	5	13	1	8	0	3	2	1	6	1	6	15	2	3	5
d__Archaea|p__Thaumarchaeota|o__Nitrosopumilales	9	17	27	1	1	11	11	10	3	2	2	5	13	1	8	0	3	2	1	6	1	6	15	2	3	5
d__Archaea|p__Thaumarchaeota|o__Nitrosopumilales|f__Nitrosopumilaceae	9	17	27	1	1	11	11	10	3	2	2	5	13	1	8	0	3	2	1	6	1	6	15	2	3	5
d__Archaea|p__Thaumarchaeota|o__Nitrosopumilales|f__Nitrosopumilaceae|g__Nitrosopumilus	9	17	27	1	1	11	11	10	3	2	2	5	13	1	8	0	3	2	1	6	1	6	15	2	3	5
d__Archaea|p__Thaumarchaeota|o__Nitrosopumilales|f__Nitrosopumilaceae|g__Nitrosopumilus|s__Candidatus_Nitrosopumilus_sediminis	9	17	27	1	1	11	11	10	3	2	2	5	13	1	8	0	3	2	1	6	1	6	15	2	3	5
d__Bacteria	3306005	1912288	2470340	1288537	1184791	2249613	645408	1567316	369869	218917	352387	333754	1420581	409324	1413623	175031	215990	297851	366137	1374358	631170	563674	1231393	565433	243456	737835
d__Bacteria|g__Thermobaculum	79	48	87	264	5	122	12	33	16	0	16	7	41	14	68	2	7	11	21	30	10	27	139	25	9	11
d__Bacteria|g__Thermobaculum|s__Thermobaculum_terrenum	79	48	87	264	5	122	12	33	16	0	16	7	41	14	68	2	7	11	21	30	10	27	139	25	9	11
d__Bacteria|p__Acidobacteria	1187	1017	2478	251	102	3165	222	2234	643	34	422	73	1476	298	1505	30	97	178	144	214	118	634	1197	621	383	443
d__Bacteria|p__Acidobacteria|c__Acidobacteriia	861	670	1674	110	80	2215	161	1470	451	30	299	58	1039	201	1062	22	73	126	102	173	89	409	780	491	268	275
d__Bacteria|p__Acidobacteria|c__Acidobacteriia|o__Acidobacteriales	861	670	1674	110	80	2215	161	1470	451	30	299	58	1039	201	1062	22	73	126	102	173	89	409	780	491	268	275
d__Bacteria|p__Acidobacteria|c__Acidobacteriia|o__Acidobacteriales|f__Acidobacteriaceae	861	670	1674	110	80	2215	161	1470	451	30	299	58	1039	201	1062	22	73	126	102	173	89	409	780	491	268	275
d__Bacteria|p__Acidobacteria|c__Acidobacteriia|o__Acidobacteriales|f__Acidobacteriaceae|g__Acidobacterium	153	116	285	56	15	355	26	249	83	7	53	17	224	39	170	0	18	31	14	33	19	58	124	98	50	43
d__Bacteria|p__Acidobacteria|c__Acidobacteriia|o__Acidobacteriales|f__Acidobacteriaceae|g__Acidobacterium|s__Acidobacterium_capsulatum	153	116	285	56	15	355	26	249	83	7	53	17	224	39	170	0	18	31	14	33	19	58	124	98	50	43
d__Bacteria|p__Acidobacteria|c__Acidobacteriia|o__Acidobacteriales|f__Acidobacteriaceae|g__Candidatus_Koribacter	168	139	376	7	3	604	45	333	81	1	52	11	201	45	156	4	11	20	9	16	8	79	157	73	56	72
d__Bacteria|p__Acidobacteria|c__Acidobacteriia|o__Acidobacteriales|f__Acidobacteriaceae|g__Candidatus_Koribacter|s__Candidatus_Koribacter_versatilis	168	139	376	7	3	604	45	333	81	1	52	11	201	45	156	4	11	20	9	16	8	79	157	73	56	72
d__Bacteria|p__Acidobacteria|c__Acidobacteriia|o__Acidobacteriales|f__Acidobacteriaceae|g__Granulicella	292	186	523	12	22	679	49	452	128	12	101	17	300	51	378	5	19	31	44	54	27	146	277	155	81	101
d__Bacteria|p__Acidobacteria|c__Acidobacteriia|o__Acidobacteriales|f__Acidobacteriaceae|g__Granulicella|s__Granulicella_mallensis	139	103	252	7	13	297	26	241	74	4	44	12	157	23	182	1	10	13	20	23	13	58	142	85	52	48
d__Bacteria|p__Acidobacteria|c__Acidobacteriia|o__Acidobacteriales|f__Acidobacteriaceae|g__Granulicella|s__Granulicella_tundricola	123	69	247	4	9	336	22	205	51	8	55	4	139	25	167	4	7	11	18	28	12	82	127	69	29	41
d__Bacteria|p__Acidobacteria|c__Acidobacteriia|o__Acidobacteriales|f__Acidobacteriaceae|g__Terriglobus	233	212	438	33	38	537	37	379	131	10	87	12	292	58	335	12	25	41	32	66	35	121	195	164	73	55
d__Bacteria|p__Acidobacteria|c__Acidobacteriia|o__Acidobacteriales|f__Acidobacteriaceae|g__Terriglobus|s__Terriglobus_roseus	171	141	268	14	23	310	22	232	97	8	44	7	220	34	198	9	11	17	18	52	18	66	122	83	46	41
d__Bacteria|p__Acidobacteria|c__Acidobacteriia|o__Acidobacteriales|f__Acidobacteriaceae|g__Terriglobus|s__Terriglobus_saanensis	62	70	167	19	15	220	15	144	34	2	39	5	72	24	137	3	10	22	14	14	6	55	71	53	26	14
d__Bacteria|p__Acidobacteria|c__Blastocatellia	77	86	160	12	3	212	7	105	50	0	24	6	79	15	128	0	3	13	9	15	7	56	111	47	16	27
d__Bacteria|p__Acidobacteria|c__Blastocatellia|g__Chloracidobacterium	77	86	160	12	3	212	7	105	50	0	24	6	79	15	128	0	3	13	9	15	7	56	111	47	16	27
d__Bacteria|p__Acidobacteria|c__Blastocatellia|g__Chloracidobacterium|s__Chloracidobacterium_thermophilum	77	86	160	12	3	212	7	105	50	0	24	6	79	15	128	0	3	13	9	15	7	56	111	47	16	27
d__Bacteria|p__Acidobacteria|c__Solibacteres	246	246	613	129	19	702	53	643	131	4	96	9	346	80	299	8	20	38	30	26	22	162	284	79	94	139
d__Bacteria|p__Acidobacteria|c__Solibacteres|o__Solibacterales	246	246	613	129	19	702	53	643	131	4	96	9	346	80	299	8	20	38	30	26	22	162	284	79	94	139
d__Bacteria|p__Acidobacteria|c__Solibacteres|o__Solibacterales|f__Solibacteraceae	246	246	613	129	19	702	53	643	131	4	96	9	346	80	299	8	20	38	30	26	22	162	284	79	94	139
d__Bacteria|p__Acidobacteria|c__Solibacteres|o__Solibacterales|f__Solibacteraceae|g__Candidatus_Solibacter	246	246	613	129	19	702	53	643	131	4	96	9	346	80	299	8	20	38	30	26	22	162	284	79	94	139
d__Bacteria|p__Acidobacteria|c__Solibacteres|o__Solibacterales|f__Solibacteraceae|g__Candidatus_Solibacter|s__Candidatus_Solibacter_usitatus	246	246	613	129	19	702	53	643	131	4	96	9	346	80	299	8	20	38	30	26	22	162	284	79	94	139
d__Bacteria|p__Actinobacteria	1348158	590897	568407	24163	10758	650609	116687	391069	131658	7124	51724	15975	483795	22304	812513	20070	35662	113544	94317	161825	32965	270235	414799	60231	78415	349802
d__Bacteria|p__Actinobacteria|c__Acidimicrobiia	1599	931	2260	134	30	1307	278	1801	359	6	150	37	1202	165	4009	20	43	157	108	199	54	540	688	111	283	563
d__Bacteria|p__Actinobacteria|c__Acidimicrobiia|o__Acidimicrobiales	1599	931	2260	134	30	1307	278	1801	359	6	150	37	1202	165	4009	20	43	157	108	199	54	540	688	111	283	563
d__Bacteria|p__Actinobacteria|c__Acidimicrobiia|o__Acidimicrobiales|f__Acidimicrobiaceae	1599	931	2260	134	30	1307	278	1801	359	6	150	37	1202	165	4009	20	43	157	108	199	54	540	688	111	283	563
d__Bacteria|p__Actinobacteria|c__Acidimicrobiia|o__Acidimicrobiales|f__Acidimicrobiaceae|g__Acidimicrobium	287	141	292	24	15	215	34	259	59	1	28	10	205	27	459	3	10	29	15	17	13	73	114	26	35	88
d__Bacteria|p__Actinobacteria|c__Acidimicrobiia|o__Acidimicrobiales|f__Acidimicrobiaceae|g__Acidimicrobium|s__Acidimicrobium_ferrooxidans	287	141	292	24	15	215	34	259	59	1	28	10	205	27	459	3	10	29	15	17	13	73	114	26	35	88
d__Bacteria|p__Actinobacteria|c__Acidimicrobiia|o__Acidimicrobiales|f__Acidimicrobiaceae|g__Ilumatobacter	1311	789	1964	110	15	1091	244	1540	300	5	122	27	995	138	3530	17	33	128	93	182	41	467	572	85	248	474
d__Bacteria|p__Actinobacteria|c__Acidimicrobiia|o__Acidimicrobiales|f__Acidimicrobiaceae|g__Ilumatobacter|s__Ilumatobacter_coccineus	1311	789	1964	110	15	1091	244	1540	300	5	122	27	995	138	3530	17	33	128	93	182	41	467	572	85	248	474
d__Bacteria|p__Actinobacteria|c__Actinobacteria	1333959	575869	542798	21850	10056	599035	113827	381581	128056	6992	48767	15555	477550	21242	798010	19894	35249	112282	93427	160396	32314	265277	406253	56850	76481	344240
d__Bacteria|p__Actinobacteria|c__Actinobacteria|g__Thermobispora	4280	1799	2435	79	34	2067	433	2457	716	13	131	57	2984	91	2276	43	90	303	192	360	82	638	953	159	436	829
d__Bacteria|p__Actinobacteria|c__Actinobacteria|g__Thermobispora|s__Thermobispora_bispora	4280	1799	2435	79	34	2067	433	2457	716	13	131	57	2984	91	2276	43	90	303	192	360	82	638	953	159	436	829
d__Bacteria|p__Actinobacteria|c__Actinobacteria|o__Acidothermales	798	316	421	13	5	454	82	373	107	10	43	10	481	31	507	13	33	59	44	78	25	144	196	103	69	153
d__Bacteria|p__Actinobacteria|c__Actinobacteria|o__Acidothermales|f__Acidothermaceae	798	316	421	13	5	454	82	373	107	10	43	10	481	31	507	13	33	59	44	78	25	144	196	103	69	153
d__Bacteria|p__Actinobacteria|c__Actinobacteria|o__Acidothermales|f__Acidothermaceae|g__Acidothermus	798	316	421	13	5	454	82	373	107	10	43	10	481	31	507	13	33	59	44	78	25	144	196	103	69	153
d__Bacteria|p__Actinobacteria|c__Actinobacteria|o__Acidothermales|f__Acidothermaceae|g__Acidothermus|s__Acidothermus_cellulolyticus	798	316	421	13	5	454	82	373	107	10	43	10	481	31	507	13	33	59	44	78	25	144	196	103	69	153
d__Bacteria|p__Actinobacteria|c__Actinobacteria|o__Actinomycetales	1336	823	595	108	35	933	178	256	134	23	122	120	257	21	1046	25	86	185	164	420	169	898	828	212	61	439
d__Bacteria|p__Actinobacteria|c__Actinobacteria|o__Actinomycetales|f__Actinomycetaceae	1336	823	595	108	35	933	178	256	134	23	122	120	257	21	1046	25	86	185	164	420	169	898	828	212	61	439
d__Bacteria|p__Actinobacteria|c__Actinobacteria|o__Actinomycetales|f__Actinomycetaceae|g__Arcanobacterium	801	525	353	89	25	566	135	143	74	12	68	103	145	15	721	20	56	145	126	337	125	742	672	141	35	278
d__Bacteria|p__Actinobacteria|c__Actinobacteria|o__Actinomycetales|f__Actinomycetaceae|g__Arcanobacterium|s__Arcanobacterium_haemolyticum	801	525	353	89	25	566	135	143	74	12	68	103	145	15	721	20	56	145	126	337	125	742	672	141	35	278
d__Bacteria|p__Actinobacteria|c__Actinobacteria|o__Actinomycetales|f__Actinomycetaceae|g__Mobiluncus	528	292	236	19	9	362	43	110	59	11	54	17	103	6	318	5	30	39	37	82	44	153	155	71	25	158
d__Bacteria|p__Actinobacteria|c__Actinobacteria|o__Actinomycetales|f__Actinomycetaceae|g__Mobiluncus|s__Mobiluncus_curtisii	528	292	236	19	9	362	43	110	59	11	54	17	103	6	318	5	30	39	37	82	44	153	155	71	25	158
d__Bacteria|p__Actinobacteria|c__Actinobacteria|o__Bifidobacteriales	17462	14636	21326	935	360	33732	2820	4079	1781	141	2648	381	3890	342	12636	175	513	1308	1010	1946	500	4662	6917	2385	804	8032
d__Bacteria|p__Actinobacteria|c__Actinobacteria|o__Bifidobacteriales|f__Bifidobacteriaceae	17462	14636	21326	935	360	33732	2820	4079	1781	141	2648	381	3890	342	12636	175	513	1308	1010	1946	500	4662	6917	2385	804	8032
d__Bacteria|p__Actinobacteria|c__Actinobacteria|o__Bifidobacteriales|f__Bifidobacteriaceae|g__Bifidobacterium	17155	14433	20998	583	196	33282	2773	4021	1745	123	2560	315	3788	331	12383	141	451	1225	963	1810	451	4543	6580	2251	790	7873
d__Bacteria|p__Actinobacteria|c__Actinobacteria|o__Bifidobacteriales|f__Bifidobacteriaceae|g__Bifidobacterium|s__Bifidobacterium_adolescentis	3372	3426	5645	120	42	7876	728	437	170	28	691	65	502	53	2625	13	51	190	187	284	68	971	1110	288	79	1699
d__Bacteria|p__Actinobacteria|c__Actinobacteria|o__Bifidobacteriales|f__Bifidobacteriaceae|g__Bifidobacterium|s__Bifidobacterium_animalis	2091	1313	2049	44	22	2092	282	450	147	16	323	30	430	35	1860	16	76	159	140	196	54	570	793	481	121	838
d__Bacteria|p__Actinobacteria|c__Actinobacteria|o__Bifidobacteriales|f__Bifidobacteriaceae|g__Bifidobacterium|s__Bifidobacterium_asteroides	769	386	742	15	6	1400	94	407	174	8	142	18	312	21	709	9	42	71	51	70	30	241	361	124	75	252
d__Bacteria|p__Actinobacteria|c__Actinobacteria|o__Bifidobacteriales|f__Bifidobacteriaceae|g__Bifidobacterium|s__Bifidobacterium_bifidum	1985	1571	2149	47	18	3579	303	734	249	9	188	34	727	31	1392	19	45	182	124	272	67	556	933	243	83	818
d__Bacteria|p__Actinobacteria|c__Actinobacteria|o__Bifidobacteriales|f__Bifidobacteriaceae|g__Bifidobacterium|s__Bifidobacterium_breve	1166	1000	1293	32	5	2351	148	244	110	10	125	13	221	34	685	10	30	72	58	133	21	321	451	97	74	597
d__Bacteria|p__Actinobacteria|c__Actinobacteria|o__Bifidobacteriales|f__Bifidobacteriaceae|g__Bifidobacterium|s__Bifidobacterium_dentium	1480	1338	1584	99	24	2853	219	273	149	4	174	25	262	23	687	10	25	80	58	106	28	271	433	191	45	627
d__Bacteria|p__Actinobacteria|c__Actinobacteria|o__Bifidobacteriales|f__Bifidobacteriaceae|g__Bifidobacterium|s__Bifidobacterium_longum	3040	2616	3717	69	29	7124	445	778	399	14	380	55	724	81	1865	30	101	254	177	369	98	790	1304	339	171	1482
d__Bacteria|p__Actinobacteria|c__Actinobacteria|o__Bifidobacteriales|f__Bifidobacteriaceae|g__Bifidobacterium|s__Bifidobacterium_thermophilum	1370	1099	1729	47	23	2034	234	246	143	17	331	36	279	31	1480	15	45	96	83	193	37	389	409	211	65	831
d__Bacteria|p__Actinobacteria|c__Actinobacteria|o__Bifidobacteriales|f__Bifidobacteriaceae|g__Gardnerella	241	146	236	349	164	283	35	50	35	18	78	64	86	10	215	34	59	82	44	134	49	107	321	126	13	146
d__Bacteria|p__Actinobacteria|c__Actinobacteria|o__Bifidobacteriales|f__Bifidobacteriaceae|g__Gardnerella|s__Gardnerella_vaginalis	241	146	236	349	164	283	35	50	35	18	78	64	86	10	215	34	59	82	44	134	49	107	321	126	13	146
d__Bacteria|p__Actinobacteria|c__Actinobacteria|o__Catenulisporales	5716	2623	3256	72	59	3031	550	3368	1021	27	253	65	3767	124	3266	35	107	386	289	493	100	836	1191	211	651	1185
d__Bacteria|p__Actinobacteria|c__Actinobacteria|o__Catenulisporales|f__Catenulisporaceae	5716	2623	3256	72	59	3031	550	3368	1021	27	253	65	3767	124	3266	35	107	386	289	493	100	836	1191	211	651	1185
d__Bacteria|p__Actinobacteria|c__Actinobacteria|o__Catenulisporales|f__Catenulisporaceae|g__Catenulispora	5716	2623	3256	72	59	3031	550	3368	1021	27	253	65	3767	124	3266	35	107	386	289	493	100	836	1191	211	651	1185
d__Bacteria|p__Actinobacteria|c__Actinobacteria|o__Catenulisporales|f__Catenulisporaceae|g__Catenulispora|s__Catenulispora_acidiphila	5716	2623	3256	72	59	3031	550	3368	1021	27	253	65	3767	124	3266	35	107	386	289	493	100	836	1191	211	651	1185
d__Bacteria|p__Actinobacteria|c__Actinobacteria|o__Corynebacteriales	526678	197790	94904	5174	3747	194833	36011	65368	21862	3464	13735	5156	100729	6867	289877	14209	16816	57249	50690	86429	16624	134020	246774	32715	13280	164721
d__Bacteria|p__Actinobacteria|c__Actinobacteria|o__Corynebacteriales|f__Corynebacteriaceae	373448	133862	38583	2049	1554	132105	23735	19122	6866	1978	8153	2833	43937	3607	211476	12087	12065	43395	43027	71423	12028	110401	194712	26169	3984	130465
d__Bacteria|p__Actinobacteria|c__Actinobacteria|o__Corynebacteriales|f__Corynebacteriaceae|g__Corynebacterium	373448	133862	38583	2049	1554	132105	23735	19122	6866	1978	8153	2833	43937	3607	211476	12087	12065	43395	43027	71423	12028	110401	194712	26169	3984	130465
d__Bacteria|p__Actinobacteria|c__Actinobacteria|o__Corynebacteriales|f__Corynebacteriaceae|g__Corynebacterium|s__Corynebacterium_argentoratense	9456	3310	630	62	59	3603	947	652	254	77	316	76	1896	163	2630	104	305	807	266	863	247	1227	3725	680	122	4646
d__Bacteria|p__Actinobacteria|c__Actinobacteria|o__Corynebacteriales|f__Corynebacteriaceae|g__Corynebacterium|s__Corynebacterium_aurimucosum	65982	24418	1666	170	180	19915	2021	937	375	318	637	385	2642	263	7388	624	1939	3374	977	3628	1311	3041	7294	1440	242	24246
d__Bacteria|p__Actinobacteria|c__Actinobacteria|o__Corynebacteriales|f__Corynebacteriaceae|g__Corynebacterium|s__Corynebacterium_callunae	8454	3051	1376	215	67	2969	737	466	188	42	327	87	1503	155	3443	88	236	472	254	717	188	2514	3128	758	80	3227
d__Bacteria|p__Actinobacteria|c__Actinobacteria|o__Corynebacteriales|f__Corynebacteriaceae|g__Corynebacterium|s__Corynebacterium_diphtheriae	15363	5615	862	186	155	6328	2319	741	406	132	620	212	3989	288	4343	207	558	890	408	1271	508	1503	3060	1829	141	9465
d__Bacteria|p__Actinobacteria|c__Actinobacteria|o__Corynebacteriales|f__Corynebacteriaceae|g__Corynebacterium|s__Corynebacterium_efficiens	48319	15844	12479	227	189	18938	2669	3343	1184	186	1300	276	5582	594	21861	465	1059	3317	1681	4228	1031	18713	26230	2112	747	12341
d__Bacteria|p__Actinobacteria|c__Actinobacteria|o__Corynebacteriales|f__Corynebacteriaceae|g__Corynebacterium|s__Corynebacterium_glutamicum	16933	5286	2369	146	86	5975	1606	811	367	105	622	165	3063	236	7325	150	423	989	512	1388	408	5074	6906	1344	197	7770
d__Bacteria|p__Actinobacteria|c__Actinobacteria|o__Corynebacteriales|f__Corynebacteriaceae|g__Corynebacterium|s__Corynebacterium_halotolerans	60271	21759	4304	182	189	20339	2504	2620	873	268	812	288	5261	363	21264	832	2158	6704	2181	6615	1886	19456	50023	2301	617	18875
d__Bacteria|p__Actinobacteria|c__Actinobacteria|o__Corynebacteriales|f__Corynebacteriaceae|g__Corynebacterium|s__Corynebacterium_jeikeium	13792	5249	1059	69	57	5319	1630	847	254	68	291	122	1849	109	4270	229	464	1254	643	1481	406	1804	4980	931	136	4898
d__Bacteria|p__Actinobacteria|c__Actinobacteria|o__Corynebacteriales|f__Corynebacteriaceae|g__Corynebacterium|s__Corynebacterium_kroppenstedtii	3483	1370	401	50	32	1525	265	200	77	24	134	48	575	45	1299	57	128	387	141	480	121	513	1750	344	53	1362
d__Bacteria|p__Actinobacteria|c__Actinobacteria|o__Corynebacteriales|f__Corynebacteriaceae|g__Corynebacterium|s__Corynebacterium_maris	39933	13669	4552	133	129	12368	1557	2754	741	161	631	250	5170	365	14036	496	1240	4550	1859	5784	1345	16816	24799	1673	411	11531
d__Bacteria|p__Actinobacteria|c__Actinobacteria|o__Corynebacteriales|f__Corynebacteriaceae|g__Corynebacterium|s__Corynebacterium_pseudotuberculosis	2118	779	166	23	13	885	215	145	48	13	74	36	402	31	496	47	81	136	57	177	41	253	448	290	32	1162
d__Bacteria|p__Actinobacteria|c__Actinobacteria|o__Corynebacteriales|f__Corynebacteriaceae|g__Corynebacterium|s__Corynebacterium_resistens	5772	2016	501	83	39	2221	843	313	139	45	221	128	933	71	2533	75	187	611	279	752	206	1049	2296	608	67	2081
d__Bacteria|p__Actinobacteria|c__Actinobacteria|o__Corynebacteriales|f__Corynebacteriaceae|g__Corynebacterium|s__Corynebacterium_terpenotabidum	9243	3732	1399	47	37	3974	605	1009	393	45	267	68	1580	89	3723	139	327	1164	474	1044	294	1847	5774	445	253	2596
d__Bacteria|p__Actinobacteria|c__Actinobacteria|o__Corynebacteriales|f__Corynebacteriaceae|g__Corynebacterium|s__Corynebacterium_ulcerans	4499	1888	421	49	32	1671	372	236	84	22	146	50	904	80	1023	34	117	254	99	294	109	442	1222	530	42	1809
d__Bacteria|p__Actinobacteria|c__Actinobacteria|o__Corynebacteriales|f__Corynebacteriaceae|g__Corynebacterium|s__Corynebacterium_urealyticum	25497	8699	1720	107	66	8477	1688	980	560	262	598	284	2652	315	99961	7852	1413	13882	31235	37676	2473	27553	30723	8103	355	7619
d__Bacteria|p__Actinobacteria|c__Actinobacteria|o__Corynebacteriales|f__Corynebacteriaceae|g__Corynebacterium|s__Corynebacterium_variabile	15774	6028	2071	108	63	6357	1027	1748	440	66	348	119	2227	107	6241	254	494	2067	734	1967	530	3178	9307	723	267	4633
d__Bacteria|p__Actinobacteria|c__Actinobacteria|o__Corynebacteriales|f__Gordoniaceae	15284	5743	5494	165	61	5987	1194	4920	1640	53	518	143	6489	228	8453	109	409	1392	752	1499	359	2374	5203	617	1000	3472
d__Bacteria|p__Actinobacteria|c__Actinobacteria|o__Corynebacteriales|f__Gordoniaceae|g__Gordonia	15284	5743	5494	165	61	5987	1194	4920	1640	53	518	143	6489	228	8453	109	409	1392	752	1499	359	2374	5203	617	1000	3472
d__Bacteria|p__Actinobacteria|c__Actinobacteria|o__Corynebacteriales|f__Gordoniaceae|g__Gordonia|s__Gordonia_bronchialis	4936	1743	1791	57	21	1880	366	1446	487	9	157	40	1994	83	2747	37	126	441	235	476	117	734	1718	203	276	1100
d__Bacteria|p__Actinobacteria|c__Actinobacteria|o__Corynebacteriales|f__Gordoniaceae|g__Gordonia|s__Gordonia_polyisoprenivorans	4657	1919	1630	51	12	1883	350	1604	525	21	171	54	2015	68	2468	30	125	403	245	469	97	725	1616	163	323	1005
d__Bacteria|p__Actinobacteria|c__Actinobacteria|o__Corynebacteriales|f__Gordoniaceae|g__Gordonia|s__Gordonia_sp_KTR9	5089	1842	1869	45	25	2016	419	1732	552	20	177	41	2277	73	2906	35	144	491	248	510	133	826	1656	226	361	1231
d__Bacteria|p__Actinobacteria|c__Actinobacteria|o__Corynebacteriales|f__Mycobacteriaceae	62226	26821	26458	1962	1790	26887	5539	22260	7296	1192	2740	1463	25996	1932	33393	1313	2324	5893	3550	6411	2277	10162	20936	3189	4765	13730
d__Bacteria|p__Actinobacteria|c__Actinobacteria|o__Corynebacteriales|f__Mycobacteriaceae|g__Hoyosella	1801	718	642	20	7	761	144	398	142	7	51	24	508	20	1010	12	41	112	79	146	41	269	497	110	70	463
d__Bacteria|p__Actinobacteria|c__Actinobacteria|o__Corynebacteriales|f__Mycobacteriaceae|g__Hoyosella|s__Hoyosella_subflava	1801	718	642	20	7	761	144	398	142	7	51	24	508	20	1010	12	41	112	79	146	41	269	497	110	70	463
d__Bacteria|p__Actinobacteria|c__Actinobacteria|o__Corynebacteriales|f__Mycobacteriaceae|g__Mycobacterium	60383	26087	25802	1942	1782	26114	5394	21845	7145	1185	2689	1438	25442	1912	32356	1301	2280	5777	3468	6262	2235	9890	20429	3069	4689	13256
d__Bacteria|p__Actinobacteria|c__Actinobacteria|o__Corynebacteriales|f__Mycobacteriaceae|g__Mycobacterium|s__Mycobacterium_abscessus	4156	1643	1333	31	16	1722	304	1045	311	13	139	59	1392	47	2058	30	109	325	163	357	89	563	1067	243	178	888
d__Bacteria|p__Actinobacteria|c__Actinobacteria|o__Corynebacteriales|f__Mycobacteriaceae|g__Mycobacterium|s__Mycobacterium_africanum	0	0	1	0	0	2	1	0	0	0	0	3	0	0	0	0	0	0	0	1	0	0	0	0	0	0
d__Bacteria|p__Actinobacteria|c__Actinobacteria|o__Corynebacteriales|f__Mycobacteriaceae|g__Mycobacterium|s__Mycobacterium_avium	4335	1766	1656	40	19	1670	274	1401	364	16	103	44	1654	78	2043	45	96	318	173	344	85	577	1333	142	234	833
d__Bacteria|p__Actinobacteria|c__Actinobacteria|o__Corynebacteriales|f__Mycobacteriaceae|g__Mycobacterium|s__Mycobacterium_bovis	4	1	1	0	0	3	0	0	1	2	0	0	0	0	0	0	0	0	0	0	0	1	0	0	0	0
d__Bacteria|p__Actinobacteria|c__Actinobacteria|o__Corynebacteriales|f__Mycobacteriaceae|g__Mycobacterium|s__Mycobacterium_canettii	926	379	360	29	30	479	71	306	90	10	32	17	321	17	539	7	42	106	54	106	31	146	298	20	62	174
d__Bacteria|p__Actinobacteria|c__Actinobacteria|o__Corynebacteriales|f__Mycobacteriaceae|g__Mycobacterium|s__Mycobacterium_chubuense	4830	2040	1901	40	16	2093	427	1708	512	12	174	33	2150	117	2219	42	111	456	234	448	102	604	1415	144	330	1047
d__Bacteria|p__Actinobacteria|c__Actinobacteria|o__Corynebacteriales|f__Mycobacteriaceae|g__Mycobacterium|s__Mycobacterium_gilvum	4800	2154	2172	51	20	2102	421	1836	524	11	174	46	2286	92	2821	50	141	435	200	480	134	765	1812	175	341	989
d__Bacteria|p__Actinobacteria|c__Actinobacteria|o__Corynebacteriales|f__Mycobacteriaceae|g__Mycobacterium|s__Mycobacterium_intracellulare	913	395	439	13	2	431	56	369	167	2	27	6	486	19	556	11	19	80	45	98	25	180	390	35	101	138
d__Bacteria|p__Actinobacteria|c__Actinobacteria|o__Corynebacteriales|f__Mycobacteriaceae|g__Mycobacterium|s__Mycobacterium_kansasii	2269	945	915	25	10	934	182	795	262	5	82	26	1024	61	1247	13	59	205	92	204	52	351	985	92	154	492
d__Bacteria|p__Actinobacteria|c__Actinobacteria|o__Corynebacteriales|f__Mycobacteriaceae|g__Mycobacterium|s__Mycobacterium_leprae	748	313	199	62	42	307	53	138	67	13	35	20	128	28	258	19	35	78	29	81	21	106	178	62	42	169
d__Bacteria|p__Actinobacteria|c__Actinobacteria|o__Corynebacteriales|f__Mycobacteriaceae|g__Mycobacterium|s__Mycobacterium_liflandii	90	34	38	1	0	27	6	18	6	1	5	0	21	2	61	0	0	11	3	5	3	17	49	6	4	14
d__Bacteria|p__Actinobacteria|c__Actinobacteria|o__Corynebacteriales|f__Mycobacteriaceae|g__Mycobacterium|s__Mycobacterium_marinum	240	91	114	4	3	128	20	116	30	2	19	1	91	4	203	8	7	36	8	29	6	57	85	37	19	43
d__Bacteria|p__Actinobacteria|c__Actinobacteria|o__Corynebacteriales|f__Mycobacteriaceae|g__Mycobacterium|s__Mycobacterium_paraintracellulare	54	30	26	2	1	33	2	46	13	1	5	1	54	2	43	0	3	10	1	11	5	18	27	15	12	28
d__Bacteria|p__Actinobacteria|c__Actinobacteria|o__Corynebacteriales|f__Mycobacteriaceae|g__Mycobacterium|s__Mycobacterium_rhodesiae	3111	1559	1544	44	21	1430	304	1037	294	12	85	31	992	56	1819	27	84	240	146	310	83	544	1066	109	211	702
d__Bacteria|p__Actinobacteria|c__Actinobacteria|o__Corynebacteriales|f__Mycobacteriaceae|g__Mycobacterium|s__Mycobacterium_sinense	4174	1687	1557	30	19	1608	295	1170	415	10	99	45	1457	66	2102	20	95	325	196	352	87	567	1137	113	268	810
d__Bacteria|p__Actinobacteria|c__Actinobacteria|o__Corynebacteriales|f__Mycobacteriaceae|g__Mycobacterium|s__Mycobacterium_smegmatis	5499	2367	2259	130	19	2342	407	1683	470	15	167	40	1929	79	2818	52	132	460	269	462	123	792	1685	174	292	1202
d__Bacteria|p__Actinobacteria|c__Actinobacteria|o__Corynebacteriales|f__Mycobacteriaceae|g__Mycobacterium|s__Mycobacterium_sp_JLS	604	276	356	8	3	313	69	369	141	5	29	12	611	15	376	4	21	60	33	52	28	108	271	35	84	114
d__Bacteria|p__Actinobacteria|c__Actinobacteria|o__Corynebacteriales|f__Mycobacteriaceae|g__Mycobacterium|s__Mycobacterium_sp_JS623	2750	1236	1636	48	20	1265	297	1022	294	14	93	39	1101	75	1538	15	78	253	147	287	72	426	877	77	175	626
d__Bacteria|p__Actinobacteria|c__Actinobacteria|o__Corynebacteriales|f__Mycobacteriaceae|g__Mycobacterium|s__Mycobacterium_sp_KMS	16	8	11	0	0	2	0	5	2	0	0	0	1	0	3	0	1	0	0	0	0	2	1	0	0	2
d__Bacteria|p__Actinobacteria|c__Actinobacteria|o__Corynebacteriales|f__Mycobacteriaceae|g__Mycobacterium|s__Mycobacterium_sp_MCS	4	0	0	0	0	0	0	0	0	0	0	0	0	0	1	0	0	0	0	0	0	1	1	0	0	1
d__Bacteria|p__Actinobacteria|c__Actinobacteria|o__Corynebacteriales|f__Mycobacteriaceae|g__Mycobacterium|s__Mycobacterium_sp_MOTT36Y	149	41	81	2	3	90	10	41	17	0	9	2	32	3	89	0	2	14	9	19	2	26	80	16	8	21
d__Bacteria|p__Actinobacteria|c__Actinobacteria|o__Corynebacteriales|f__Mycobacteriaceae|g__Mycobacterium|s__Mycobacterium_tuberculosis	607	761	637	1060	1363	676	567	1502	838	882	670	757	663	756	554	725	761	673	726	722	785	827	791	696	781	656
d__Bacteria|p__Actinobacteria|c__Actinobacteria|o__Corynebacteriales|f__Mycobacteriaceae|g__Mycobacterium|s__Mycobacterium_ulcerans	56	34	47	50	63	26	76	109	43	81	47	40	38	37	36	53	26	40	46	39	58	54	26	39	30	17
d__Bacteria|p__Actinobacteria|c__Actinobacteria|o__Corynebacteriales|f__Mycobacteriaceae|g__Mycobacterium|s__Mycobacterium_vanbaalenii	4328	1811	1943	58	21	1788	323	1624	470	9	157	45	2067	75	2638	50	93	377	183	450	108	702	1476	154	304	854
d__Bacteria|p__Actinobacteria|c__Actinobacteria|o__Corynebacteriales|f__Nocardiaceae	56699	23707	18928	800	234	22013	4003	14414	4606	188	1708	500	18211	788	27065	506	1391	4777	2453	5014	1438	7899	18485	1895	2661	12265
d__Bacteria|p__Actinobacteria|c__Actinobacteria|o__Corynebacteriales|f__Nocardiaceae|g__Nocardia	19629	7629	6307	249	77	7512	1385	5226	1678	50	592	162	6666	294	9001	173	476	1679	815	1738	453	2610	6067	625	977	4195
d__Bacteria|p__Actinobacteria|c__Actinobacteria|o__Corynebacteriales|f__Nocardiaceae|g__Nocardia|s__Nocardia_brasiliensis	5165	2117	1797	44	17	2039	397	1407	479	18	173	46	1772	79	2428	46	125	418	197	459	129	724	1652	163	274	1139
d__Bacteria|p__Actinobacteria|c__Actinobacteria|o__Corynebacteriales|f__Nocardiaceae|g__Nocardia|s__Nocardia_cyriacigeorgica	5744	2096	1671	115	35	2129	433	1471	427	10	168	54	1914	84	2703	62	147	457	258	507	120	819	1852	223	279	1337
d__Bacteria|p__Actinobacteria|c__Actinobacteria|o__Corynebacteriales|f__Nocardiaceae|g__Nocardia|s__Nocardia_farcinica	7500	2942	2558	77	23	2914	497	2123	685	20	214	51	2730	120	3367	56	168	706	324	686	181	943	2218	213	388	1503
d__Bacteria|p__Actinobacteria|c__Actinobacteria|o__Corynebacteriales|f__Nocardiaceae|g__Rhodococcus	36003	15684	12321	541	152	14076	2555	8970	2843	134	1077	331	11306	484	17541	324	900	2993	1595	3176	948	5147	12025	1233	1645	7853
d__Bacteria|p__Actinobacteria|c__Actinobacteria|o__Corynebacteriales|f__Nocardiaceae|g__Rhodococcus|s__Rhodococcus_erythropolis	5441	3264	2468	81	38	2331	482	1101	375	16	196	63	1313	93	2700	60	139	399	192	450	125	754	1611	250	191	1304
d__Bacteria|p__Actinobacteria|c__Actinobacteria|o__Corynebacteriales|f__Nocardiaceae|g__Rhodococcus|s__Rhodococcus_hoagii	8292	3312	2391	176	37	3119	490	1878	600	34	221	76	2501	95	3905	79	214	714	336	713	234	1136	2844	237	354	2001
d__Bacteria|p__Actinobacteria|c__Actinobacteria|o__Corynebacteriales|f__Nocardiaceae|g__Rhodococcus|s__Rhodococcus_jostii	5215	2230	1943	128	22	2085	380	1569	455	25	174	47	1715	80	2561	40	155	419	243	470	153	756	1721	170	253	1080
d__Bacteria|p__Actinobacteria|c__Actinobacteria|o__Corynebacteriales|f__Nocardiaceae|g__Rhodococcus|s__Rhodococcus_opacus	5477	2317	2037	42	18	2232	417	1640	493	19	147	49	2053	93	2440	49	119	465	258	487	142	779	1714	198	308	1084
d__Bacteria|p__Actinobacteria|c__Actinobacteria|o__Corynebacteriales|f__Nocardiaceae|g__Rhodococcus|s__Rhodococcus_pyridinivorans	8358	3158	2480	79	27	3068	548	2040	680	33	248	70	2725	92	4342	66	203	741	422	789	219	1277	3106	265	414	1696
d__Bacteria|p__Actinobacteria|c__Actinobacteria|o__Corynebacteriales|f__Segniliparaceae	2004	907	739	28	16	857	166	707	200	5	73	12	1066	28	1084	17	74	190	100	212	48	325	652	106	134	479
d__Bacteria|p__Actinobacteria|c__Actinobacteria|o__Corynebacteriales|f__Segniliparaceae|g__Segniliparus	2004	907	739	28	16	857	166	707	200	5	73	12	1066	28	1084	17	74	190	100	212	48	325	652	106	134	479
d__Bacteria|p__Actinobacteria|c__Actinobacteria|o__Corynebacteriales|f__Segniliparaceae|g__Segniliparus|s__Segniliparus_rotundus	2004	907	739	28	16	857	166	707	200	5	73	12	1066	28	1084	17	74	190	100	212	48	325	652	106	134	479
d__Bacteria|p__Actinobacteria|c__Actinobacteria|o__Corynebacteriales|f__Tsukamurellaceae	5808	2441	1890	62	28	2452	408	1722	509	15	167	62	1928	126	2964	48	160	499	254	575	144	944	2122	203	318	1259
d__Bacteria|p__Actinobacteria|c__Actinobacteria|o__Corynebacteriales|f__Tsukamurellaceae|g__Tsukamurella	5808	2441	1890	62	28	2452	408	1722	509	15	167	62	1928	126	2964	48	160	499	254	575	144	944	2122	203	318	1259
d__Bacteria|p__Actinobacteria|c__Actinobacteria|o__Corynebacteriales|f__Tsukamurellaceae|g__Tsukamurella|s__Tsukamurella_paurometabola	5808	2441	1890	62	28	2452	408	1722	509	15	167	62	1928	126	2964	48	160	499	254	575	144	944	2122	203	318	1259
d__Bacteria|p__Actinobacteria|c__Actinobacteria|o__Frankiales	13803	6270	8661	230	95	6919	1412	8931	2732	65	570	172	10555	451	8874	145	304	1021	794	1355	316	2334	3458	497	1636	2864
d__Bacteria|p__Actinobacteria|c__Actinobacteria|o__Frankiales|f__Frankiaceae	13803	6270	8661	230	95	6919	1412	8931	2732	65	570	172	10555	451	8874	145	304	1021	794	1355	316	2334	3458	497	1636	2864
d__Bacteria|p__Actinobacteria|c__Actinobacteria|o__Frankiales|f__Frankiaceae|g__Frankia	13803	6270	8661	230	95	6919	1412	8931	2732	65	570	172	10555	451	8874	145	304	1021	794	1355	316	2334	3458	497	1636	2864
d__Bacteria|p__Actinobacteria|c__Actinobacteria|o__Frankiales|f__Frankiaceae|g__Frankia|s__Frankia_alni	3021	1319	1768	35	17	1580	296	1901	572	15	117	38	2276	78	1750	35	56	207	175	327	75	518	760	88	345	577
d__Bacteria|p__Actinobacteria|c__Actinobacteria|o__Frankiales|f__Frankiaceae|g__Frankia|s__Frankia_casuarinae	1946	867	1036	28	15	836	185	985	320	12	68	31	1054	99	1171	30	49	135	129	162	48	327	452	57	190	439
d__Bacteria|p__Actinobacteria|c__Actinobacteria|o__Frankiales|f__Frankiaceae|g__Frankia|s__Frankia_inefficax	3403	1532	2333	67	31	1694	389	2625	769	9	120	37	3161	113	2247	29	75	263	182	328	79	507	842	115	488	697
d__Bacteria|p__Actinobacteria|c__Actinobacteria|o__Frankiales|f__Frankiaceae|g__Frankia|s__Frankia_sp_EAN1pec	2838	1276	1818	52	19	1415	290	1755	542	16	132	36	2148	90	1942	24	61	182	144	264	60	507	724	98	303	623
d__Bacteria|p__Actinobacteria|c__Actinobacteria|o__Frankiales|f__Frankiaceae|g__Frankia|s__Frankia_symbiont_of_Datisca_glomerata	2075	1017	1303	38	12	1048	190	1277	402	12	109	24	1490	46	1403	23	54	189	128	224	44	385	553	117	260	395
d__Bacteria|p__Actinobacteria|c__Actinobacteria|o__Geodermatophilales	19462	8926	12917	292	253	9116	1889	11210	3686	54	682	247	14226	385	11139	137	408	1471	953	1734	368	3000	4361	490	2162	3914
d__Bacteria|p__Actinobacteria|c__Actinobacteria|o__Geodermatophilales|f__Geodermatophilaceae	19462	8926	12917	292	253	9116	1889	11210	3686	54	682	247	14226	385	11139	137	408	1471	953	1734	368	3000	4361	490	2162	3914
d__Bacteria|p__Actinobacteria|c__Actinobacteria|o__Geodermatophilales|f__Geodermatophilaceae|g__Blastococcus	5521	2323	3578	74	54	2398	491	2996	1051	19	169	64	3641	97	3243	32	126	446	278	477	88	834	1196	125	546	1175
d__Bacteria|p__Actinobacteria|c__Actinobacteria|o__Geodermatophilales|f__Geodermatophilaceae|g__Blastococcus|s__Blastococcus_saxobsidens	5521	2323	3578	74	54	2398	491	2996	1051	19	169	64	3641	97	3243	32	126	446	278	477	88	834	1196	125	546	1175
d__Bacteria|p__Actinobacteria|c__Actinobacteria|o__Geodermatophilales|f__Geodermatophilaceae|g__Geodermatophilus	6164	2828	3993	75	107	2827	561	3533	1113	10	225	65	4324	123	3419	31	97	469	271	561	128	973	1413	166	677	1174
d__Bacteria|p__Actinobacteria|c__Actinobacteria|o__Geodermatophilales|f__Geodermatophilaceae|g__Geodermatophilus|s__Geodermatophilus_obscurus	6164	2828	3993	75	107	2827	561	3533	1113	10	225	65	4324	123	3419	31	97	469	271	561	128	973	1413	166	677	1174
d__Bacteria|p__Actinobacteria|c__Actinobacteria|o__Geodermatophilales|f__Geodermatophilaceae|g__Modestobacter	6531	3209	4536	127	88	3308	732	3885	1312	25	245	107	5463	138	3763	68	154	469	345	587	130	993	1420	153	807	1322
d__Bacteria|p__Actinobacteria|c__Actinobacteria|o__Geodermatophilales|f__Geodermatophilaceae|g__Modestobacter|s__Modestobacter_marinus	6531	3209	4536	127	88	3308	732	3885	1312	25	245	107	5463	138	3763	68	154	469	345	587	130	993	1420	153	807	1322
d__Bacteria|p__Actinobacteria|c__Actinobacteria|o__Glycomycetales	3906	1601	2047	242	277	1822	412	2262	721	118	234	160	2220	188	2301	148	182	370	298	393	212	758	986	215	429	925
d__Bacteria|p__Actinobacteria|c__Actinobacteria|o__Glycomycetales|f__Glycomycetaceae	3906	1601	2047	242	277	1822	412	2262	721	118	234	160	2220	188	2301	148	182	370	298	393	212	758	986	215	429	925
d__Bacteria|p__Actinobacteria|c__Actinobacteria|o__Glycomycetales|f__Glycomycetaceae|g__Stackebrandtia	3906	1601	2047	242	277	1822	412	2262	721	118	234	160	2220	188	2301	148	182	370	298	393	212	758	986	215	429	925
d__Bacteria|p__Actinobacteria|c__Actinobacteria|o__Glycomycetales|f__Glycomycetaceae|g__Stackebrandtia|s__Stackebrandtia_nassauensis	3906	1601	2047	242	277	1822	412	2262	721	118	234	160	2220	188	2301	148	182	370	298	393	212	758	986	215	429	925
d__Bacteria|p__Actinobacteria|c__Actinobacteria|o__Kineosporiales	7918	3662	5332	141	28	4152	768	5763	1825	21	302	112	7617	149	5390	68	177	587	488	788	170	1426	1956	222	1104	1724
d__Bacteria|p__Actinobacteria|c__Actinobacteria|o__Kineosporiales|f__Kineosporiaceae	7918	3662	5332	141	28	4152	768	5763	1825	21	302	112	7617	149	5390	68	177	587	488	788	170	1426	1956	222	1104	1724
d__Bacteria|p__Actinobacteria|c__Actinobacteria|o__Kineosporiales|f__Kineosporiaceae|g__Kineococcus	7918	3662	5332	141	28	4152	768	5763	1825	21	302	112	7617	149	5390	68	177	587	488	788	170	1426	1956	222	1104	1724
d__Bacteria|p__Actinobacteria|c__Actinobacteria|o__Kineosporiales|f__Kineosporiaceae|g__Kineococcus|s__Kineococcus_radiotolerans	7918	3662	5332	141	28	4152	768	5763	1825	21	302	112	7617	149	5390	68	177	587	488	788	170	1426	1956	222	1104	1724
d__Bacteria|p__Actinobacteria|c__Actinobacteria|o__Micrococcales	346542	139976	202070	6987	1649	156943	33783	105474	42244	1127	16957	4785	139062	5374	288569	2112	9366	27910	23012	38364	6745	68575	66962	9534	25317	91654
d__Bacteria|p__Actinobacteria|c__Actinobacteria|o__Micrococcales|f__Beutenbergiaceae	6255	2680	4023	150	31	3535	736	3719	1092	27	310	88	4327	145	5745	64	192	550	431	753	162	1486	1575	275	689	1628
d__Bacteria|p__Actinobacteria|c__Actinobacteria|o__Micrococcales|f__Beutenbergiaceae|g__Beutenbergia	6255	2680	4023	150	31	3535	736	3719	1092	27	310	88	4327	145	5745	64	192	550	431	753	162	1486	1575	275	689	1628
d__Bacteria|p__Actinobacteria|c__Actinobacteria|o__Micrococcales|f__Beutenbergiaceae|g__Beutenbergia|s__Beutenbergia_cavernae	6255	2680	4023	150	31	3535	736	3719	1092	27	310	88	4327	145	5745	64	192	550	431	753	162	1486	1575	275	689	1628
d__Bacteria|p__Actinobacteria|c__Actinobacteria|o__Micrococcales|f__Cellulomonadaceae	19758	9296	14985	440	120	12134	2477	14380	3852	74	880	326	15962	546	18914	158	534	1927	1473	2311	518	4669	5371	581	2352	5182
d__Bacteria|p__Actinobacteria|c__Actinobacteria|o__Micrococcales|f__Cellulomonadaceae|g__Cellulomonas	19758	9296	14985	440	120	12134	2477	14380	3852	74	880	326	15962	546	18914	158	534	1927	1473	2311	518	4669	5371	581	2352	5182
d__Bacteria|p__Actinobacteria|c__Actinobacteria|o__Micrococcales|f__Cellulomonadaceae|g__Cellulomonas|s__Cellulomonas_fimi	6276	2925	5119	136	43	3992	859	4912	1285	16	271	115	5232	172	5876	47	168	581	482	713	155	1476	1724	182	786	1624
d__Bacteria|p__Actinobacteria|c__Actinobacteria|o__Micrococcales|f__Cellulomonadaceae|g__Cellulomonas|s__Cellulomonas_flavigena	6673	3135	4814	137	35	3945	776	4718	1235	30	284	109	5333	186	6393	70	189	684	454	802	187	1580	1826	164	746	1818
d__Bacteria|p__Actinobacteria|c__Actinobacteria|o__Micrococcales|f__Cellulomonadaceae|g__Cellulomonas|s__Cellulomonas_gilvus	5979	2841	4271	137	35	3545	716	4018	1157	23	274	95	4672	155	5443	38	163	568	442	652	149	1360	1536	172	720	1479
d__Bacteria|p__Actinobacteria|c__Actinobacteria|o__Micrococcales|f__Dermabacteraceae	142483	43761	31636	1919	330	34353	8887	7103	8516	267	5020	1758	12659	676	126397	715	4000	13258	10169	16477	2215	28539	19776	2660	4056	43397
d__Bacteria|p__Actinobacteria|c__Actinobacteria|o__Micrococcales|f__Dermabacteraceae|g__Brachybacterium	142483	43761	31636	1919	330	34353	8887	7103	8516	267	5020	1758	12659	676	126397	715	4000	13258	10169	16477	2215	28539	19776	2660	4056	43397
d__Bacteria|p__Actinobacteria|c__Actinobacteria|o__Micrococcales|f__Dermabacteraceae|g__Brachybacterium|s__Brachybacterium_faecium	142483	43761	31636	1919	330	34353	8887	7103	8516	267	5020	1758	12659	676	126397	715	4000	13258	10169	16477	2215	28539	19776	2660	4056	43397
d__Bacteria|p__Actinobacteria|c__Actinobacteria|o__Micrococcales|f__Dermacoccaceae	11202	4660	6285	159	51	5135	885	7827	2571	26	375	119	11310	163	7320	65	230	781	692	1120	183	2114	2339	274	1486	2298
d__Bacteria|p__Actinobacteria|c__Actinobacteria|o__Micrococcales|f__Dermacoccaceae|g__Kytococcus	11202	4660	6285	159	51	5135	885	7827	2571	26	375	119	11310	163	7320	65	230	781	692	1120	183	2114	2339	274	1486	2298
d__Bacteria|p__Actinobacteria|c__Actinobacteria|o__Micrococcales|f__Dermacoccaceae|g__Kytococcus|s__Kytococcus_sedentarius	11202	4660	6285	159	51	5135	885	7827	2571	26	375	119	11310	163	7320	65	230	781	692	1120	183	2114	2339	274	1486	2298
d__Bacteria|p__Actinobacteria|c__Actinobacteria|o__Micrococcales|f__Intrasporangiaceae	11437	5664	9626	183	75	7301	1476	11171	3947	28	382	162	14884	299	8527	58	256	961	896	1422	271	2406	2536	250	2277	2785
d__Bacteria|p__Actinobacteria|c__Actinobacteria|o__Micrococcales|f__Intrasporangiaceae|g__Intrasporangium	11437	5664	9626	183	75	7301	1476	11171	3947	28	382	162	14884	299	8527	58	256	961	896	1422	271	2406	2536	250	2277	2785
d__Bacteria|p__Actinobacteria|c__Actinobacteria|o__Micrococcales|f__Intrasporangiaceae|g__Intrasporangium|s__Intrasporangium_calvum	11437	5664	9626	183	75	7301	1476	11171	3947	28	382	162	14884	299	8527	58	256	961	896	1422	271	2406	2536	250	2277	2785
d__Bacteria|p__Actinobacteria|c__Actinobacteria|o__Micrococcales|f__Jonesiaceae	1333	710	859	41	28	1151	288	297	117	12	103	24	479	29	2151	30	74	237	158	365	58	864	1360	134	53	403
d__Bacteria|p__Actinobacteria|c__Actinobacteria|o__Micrococcales|f__Jonesiaceae|g__Jonesia	1333	710	859	41	28	1151	288	297	117	12	103	24	479	29	2151	30	74	237	158	365	58	864	1360	134	53	403
d__Bacteria|p__Actinobacteria|c__Actinobacteria|o__Micrococcales|f__Jonesiaceae|g__Jonesia|s__Jonesia_denitrificans	1333	710	859	41	28	1151	288	297	117	12	103	24	479	29	2151	30	74	237	158	365	58	864	1360	134	53	403
d__Bacteria|p__Actinobacteria|c__Actinobacteria|o__Micrococcales|f__Microbacteriaceae	26593	13582	25765	846	219	17747	4486	19071	5644	142	1483	523	26322	1066	26125	256	913	2635	2198	3413	764	7063	8493	1132	3913	9447
d__Bacteria|p__Actinobacteria|c__Actinobacteria|o__Micrococcales|f__Microbacteriaceae|g__Clavibacter	13351	7359	14500	469	117	9782	2551	10366	2970	68	770	257	14817	618	11873	113	434	1298	1049	1587	359	3554	4198	596	2179	4997
d__Bacteria|p__Actinobacteria|c__Actinobacteria|o__Micrococcales|f__Microbacteriaceae|g__Clavibacter|s__Clavibacter_michiganensis	3118	1681	3550	113	24	2383	621	2174	671	12	188	55	2910	182	2786	25	98	334	247	334	91	922	945	177	457	1247
d__Bacteria|p__Actinobacteria|c__Actinobacteria|o__Micrococcales|f__Microbacteriaceae|g__Clavibacter|s__Clavibacter_nebraskensis	3071	1749	3310	119	21	2286	558	2298	659	19	154	50	3382	114	2574	24	95	308	238	374	80	822	1053	126	505	1107
d__Bacteria|p__Actinobacteria|c__Actinobacteria|o__Micrococcales|f__Microbacteriaceae|g__Clavibacter|s__Clavibacter_sepedonicus	3160	1666	3274	105	37	2205	536	2394	734	18	193	61	3615	160	2532	26	94	262	242	347	85	767	879	122	504	1114
d__Bacteria|p__Actinobacteria|c__Actinobacteria|o__Micrococcales|f__Microbacteriaceae|g__Leifsonia	5156	2332	3997	126	30	3018	689	3563	1186	22	295	94	4940	172	5070	48	189	513	424	700	155	1289	1643	191	765	1515
d__Bacteria|p__Actinobacteria|c__Actinobacteria|o__Micrococcales|f__Microbacteriaceae|g__Leifsonia|s__Leifsonia_xyli	5156	2332	3997	126	30	3018	689	3563	1186	22	295	94	4940	172	5070	48	189	513	424	700	155	1289	1643	191	765	1515
d__Bacteria|p__Actinobacteria|c__Actinobacteria|o__Micrococcales|f__Microbacteriaceae|g__Microbacterium	7459	3459	6524	223	67	4424	1105	4566	1286	49	378	165	5709	254	8342	87	263	731	665	998	215	1998	2344	307	870	2693
d__Bacteria|p__Actinobacteria|c__Actinobacteria|o__Micrococcales|f__Microbacteriaceae|g__Microbacterium|s__Microbacterium_testaceum	7459	3459	6524	223	67	4424	1105	4566	1286	49	378	165	5709	254	8342	87	263	731	665	998	215	1998	2344	307	870	2693
d__Bacteria|p__Actinobacteria|c__Actinobacteria|o__Micrococcales|f__Micrococcaceae	93512	44082	82764	2323	592	53933	9985	22401	10819	438	6811	1196	31545	1696	63125	532	2182	4383	4529	8391	1737	13804	16609	3029	7061	17332
d__Bacteria|p__Actinobacteria|c__Actinobacteria|o__Micrococcales|f__Micrococcaceae|g__Arthrobacter	5768	2754	4995	168	68	3635	729	2201	723	39	331	93	2859	126	3228	47	126	386	301	598	146	950	1255	276	465	1364
d__Bacteria|p__Actinobacteria|c__Actinobacteria|o__Micrococcales|f__Micrococcaceae|g__Arthrobacter|s__Arthrobacter_sp_FB24	5288	2564	4642	159	66	3305	678	2047	670	38	308	83	2536	111	2921	44	116	348	277	548	123	848	1135	243	423	1237
d__Bacteria|p__Actinobacteria|c__Actinobacteria|o__Micrococcales|f__Micrococcaceae|g__Arthrobacter|s__Arthrobacter_sp_Rue61a	421	160	339	9	2	292	49	150	51	1	23	7	319	14	287	3	9	36	22	47	18	96	116	30	42	106
d__Bacteria|p__Actinobacteria|c__Actinobacteria|o__Micrococcales|f__Micrococcaceae|g__Glutamicibacter	23375	14598	31038	954	133	14446	3772	4939	4758	85	3810	290	10442	653	34482	117	856	924	1732	2685	549	5464	5345	891	3343	3914
d__Bacteria|p__Actinobacteria|c__Actinobacteria|o__Micrococcales|f__Micrococcaceae|g__Glutamicibacter|s__Glutamicibacter_arilaitensis	23375	14598	31038	954	133	14446	3772	4939	4758	85	3810	290	10442	653	34482	117	856	924	1732	2685	549	5464	5345	891	3343	3914
d__Bacteria|p__Actinobacteria|c__Actinobacteria|o__Micrococcales|f__Micrococcaceae|g__Kocuria	11690	4251	5254	124	43	5069	776	3375	988	27	378	110	3762	140	4878	68	233	581	450	943	152	1392	1932	307	592	2130
d__Bacteria|p__Actinobacteria|c__Actinobacteria|o__Micrococcales|f__Micrococcaceae|g__Kocuria|s__Kocuria_rhizophila	11690	4251	5254	124	43	5069	776	3375	988	27	378	110	3762	140	4878	68	233	581	450	943	152	1392	1932	307	592	2130
d__Bacteria|p__Actinobacteria|c__Actinobacteria|o__Micrococcales|f__Micrococcaceae|g__Micrococcus	30644	11945	23286	267	127	16664	1830	4292	1500	54	729	289	5882	236	7393	80	396	973	838	1385	294	2196	3190	399	972	4522
d__Bacteria|p__Actinobacteria|c__Actinobacteria|o__Micrococcales|f__Micrococcaceae|g__Micrococcus|s__Micrococcus_luteus	30644	11945	23286	267	127	16664	1830	4292	1500	54	729	289	5882	236	7393	80	396	973	838	1385	294	2196	3190	399	972	4522
d__Bacteria|p__Actinobacteria|c__Actinobacteria|o__Micrococcales|f__Micrococcaceae|g__Paenarthrobacter	674	363	547	17	3	364	65	183	80	2	42	10	266	14	409	3	20	58	29	54	12	104	136	22	46	156
d__Bacteria|p__Actinobacteria|c__Actinobacteria|o__Micrococcales|f__Micrococcaceae|g__Paenarthrobacter|s__Paenarthrobacter_aurescens	674	363	547	17	3	364	65	183	80	2	42	10	266	14	409	3	20	58	29	54	12	104	136	22	46	156
d__Bacteria|p__Actinobacteria|c__Actinobacteria|o__Micrococcales|f__Micrococcaceae|g__Pseudarthrobacter	11008	5041	9011	245	62	6842	1267	4106	1378	69	652	180	4392	249	6107	69	254	720	562	1134	246	1731	2346	449	817	2624
d__Bacteria|p__Actinobacteria|c__Actinobacteria|o__Micrococcales|f__Micrococcaceae|g__Pseudarthrobacter|s__Pseudarthrobacter_chlorophenolicus	5556	2564	4502	127	31	3521	651	2142	704	37	338	86	2433	137	2995	37	132	350	273	541	121	858	1143	236	427	1345
d__Bacteria|p__Actinobacteria|c__Actinobacteria|o__Micrococcales|f__Micrococcaceae|g__Pseudarthrobacter|s__Pseudarthrobacter_phenanthrenivorans	4971	2242	4106	112	28	2994	554	1765	596	31	288	87	1806	103	2841	26	109	335	269	552	118	772	1094	189	343	1172
d__Bacteria|p__Actinobacteria|c__Actinobacteria|o__Micrococcales|f__Micrococcaceae|g__Renibacterium	999	601	1139	297	96	785	235	517	193	108	182	66	411	91	857	91	76	129	117	317	139	299	278	133	114	291
d__Bacteria|p__Actinobacteria|c__Actinobacteria|o__Micrococcales|f__Micrococcaceae|g__Renibacterium|s__Renibacterium_salmoninarum	999	601	1139	297	96	785	235	517	193	108	182	66	411	91	857	91	76	129	117	317	139	299	278	133	114	291
d__Bacteria|p__Actinobacteria|c__Actinobacteria|o__Micrococcales|f__Micrococcaceae|g__Rothia	3432	1590	1851	82	22	2110	427	971	412	19	238	73	1243	59	2279	23	86	249	159	538	89	684	855	245	228	944
d__Bacteria|p__Actinobacteria|c__Actinobacteria|o__Micrococcales|f__Micrococcaceae|g__Rothia|s__Rothia_dentocariosa	793	399	338	15	7	467	103	167	100	3	57	19	275	10	581	1	16	63	53	130	19	177	229	47	36	222
d__Bacteria|p__Actinobacteria|c__Actinobacteria|o__Micrococcales|f__Micrococcaceae|g__Rothia|s__Rothia_mucilaginosa	2455	1098	1382	61	14	1509	301	763	293	16	169	46	877	49	1537	20	60	169	94	375	67	455	583	181	183	690
d__Bacteria|p__Actinobacteria|c__Actinobacteria|o__Micrococcales|f__Promicromonosporaceae	17129	7579	10255	377	86	9746	1763	9731	2771	67	747	275	10826	337	14323	104	438	1708	1175	1899	429	3680	4238	514	1675	4736
d__Bacteria|p__Actinobacteria|c__Actinobacteria|o__Micrococcales|f__Promicromonosporaceae|g__Isoptericola	9557	4240	5520	218	48	5311	996	5182	1445	37	365	156	5828	184	7689	48	227	932	616	1031	229	1942	2193	276	892	2683
d__Bacteria|p__Actinobacteria|c__Actinobacteria|o__Micrococcales|f__Promicromonosporaceae|g__Isoptericola|s__Isoptericola_variabilis	9557	4240	5520	218	48	5311	996	5182	1445	37	365	156	5828	184	7689	48	227	932	616	1031	229	1942	2193	276	892	2683
d__Bacteria|p__Actinobacteria|c__Actinobacteria|o__Micrococcales|f__Promicromonosporaceae|g__Xylanimonas	7213	3129	4500	150	38	4197	714	4265	1237	29	364	109	4620	143	6278	52	202	731	533	826	189	1640	1945	232	729	1949
d__Bacteria|p__Actinobacteria|c__Actinobacteria|o__Micrococcales|f__Promicromonosporaceae|g__Xylanimonas|s__Xylanimonas_cellulosilytica	7213	3129	4500	150	38	4197	714	4265	1237	29	364	109	4620	143	6278	52	202	731	533	826	189	1640	1945	232	729	1949
d__Bacteria|p__Actinobacteria|c__Actinobacteria|o__Micrococcales|f__Sanguibacteraceae	8704	4256	10300	335	58	7433	1744	5340	1504	23	427	146	5635	249	8422	77	273	780	609	1060	238	2101	2637	356	962	2360
d__Bacteria|p__Actinobacteria|c__Actinobacteria|o__Micrococcales|f__Sanguibacteraceae|g__Sanguibacter	8704	4256	10300	335	58	7433	1744	5340	1504	23	427	146	5635	249	8422	77	273	780	609	1060	238	2101	2637	356	962	2360
d__Bacteria|p__Actinobacteria|c__Actinobacteria|o__Micrococcales|f__Sanguibacteraceae|g__Sanguibacter|s__Sanguibacter_keddieii	8704	4256	10300	335	58	7433	1744	5340	1504	23	427	146	5635	249	8422	77	273	780	609	1060	238	2101	2637	356	962	2360
d__Bacteria|p__Actinobacteria|c__Actinobacteria|o__Micrococcales|g__Tropheryma	107	68	125	6	5	70	25	42	23	2	10	0	80	7	144	3	11	11	10	24	10	28	57	10	9	44
d__Bacteria|p__Actinobacteria|c__Actinobacteria|o__Micrococcales|g__Tropheryma|s__Tropheryma_whipplei	107	68	125	6	5	70	25	42	23	2	10	0	80	7	144	3	11	11	10	24	10	28	57	10	9	44
d__Bacteria|p__Actinobacteria|c__Actinobacteria|o__Micromonosporales	33139	14260	19935	878	220	16692	2977	19893	6029	88	1333	399	22969	758	19705	224	664	2219	1679	2846	689	5026	7137	1028	3564	6619
d__Bacteria|p__Actinobacteria|c__Actinobacteria|o__Micromonosporales|f__Micromonosporaceae	33139	14260	19935	878	220	16692	2977	19893	6029	88	1333	399	22969	758	19705	224	664	2219	1679	2846	689	5026	7137	1028	3564	6619
d__Bacteria|p__Actinobacteria|c__Actinobacteria|o__Micromonosporales|f__Micromonosporaceae|g__Actinoplanes	17969	7997	11394	414	131	9726	1748	11250	3419	55	723	227	12581	441	10999	124	374	1251	985	1590	385	2896	3929	539	2063	3798
d__Bacteria|p__Actinobacteria|c__Actinobacteria|o__Micromonosporales|f__Micromonosporaceae|g__Actinoplanes|s__Actinoplanes_friuliensis	4295	1993	2894	104	60	2578	478	2900	836	15	195	66	2884	131	2875	38	109	385	292	478	143	791	1074	154	491	977
d__Bacteria|p__Actinobacteria|c__Actinobacteria|o__Micromonosporales|f__Micromonosporaceae|g__Actinoplanes|s__Actinoplanes_missouriensis	4229	1838	2605	87	21	2244	412	2612	771	12	156	53	3048	98	2701	38	91	279	217	394	72	693	951	119	463	957
d__Bacteria|p__Actinobacteria|c__Actinobacteria|o__Micromonosporales|f__Micromonosporaceae|g__Actinoplanes|s__Actinoplanes_sp_N902-109	4452	1987	2704	59	18	2250	409	2483	820	14	167	48	3081	103	2526	26	66	224	210	325	77	658	842	135	500	854
d__Bacteria|p__Actinobacteria|c__Actinobacteria|o__Micromonosporales|f__Micromonosporaceae|g__Actinoplanes|s__Actinoplanes_sp_SE50/110	4072	1739	2542	67	23	2068	352	2545	785	10	157	51	2757	97	2302	20	93	300	209	302	72	606	816	103	480	809
d__Bacteria|p__Actinobacteria|c__Actinobacteria|o__Micromonosporales|f__Micromonosporaceae|g__Micromonospora	5377	2185	3137	83	28	2461	446	3188	949	10	194	59	4002	112	2809	29	93	347	233	430	103	698	1022	180	578	979
d__Bacteria|p__Actinobacteria|c__Actinobacteria|o__Micromonosporales|f__Micromonosporaceae|g__Micromonospora|s__Micromonospora_aurantiaca	660	267	348	16	7	305	47	357	86	1	34	5	341	18	329	6	7	43	24	33	15	84	123	51	51	100
d__Bacteria|p__Actinobacteria|c__Actinobacteria|o__Micromonosporales|f__Micromonosporaceae|g__Micromonospora|s__Micromonospora_sp_L5	640	227	373	12	3	279	47	408	111	1	30	10	460	16	357	7	12	45	31	67	17	92	128	29	70	130
d__Bacteria|p__Actinobacteria|c__Actinobacteria|o__Micromonosporales|f__Micromonosporaceae|g__Salinispora	4253	1772	2223	197	17	1922	368	2301	719	5	168	50	2549	85	2560	30	95	303	214	372	100	597	964	159	391	825
d__Bacteria|p__Actinobacteria|c__Actinobacteria|o__Micromonosporales|f__Micromonosporaceae|g__Salinispora|s__Salinispora_arenicola	1964	760	1084	141	5	908	162	1174	380	0	57	21	1266	33	1141	14	36	117	98	174	56	261	404	89	190	367
d__Bacteria|p__Actinobacteria|c__Actinobacteria|o__Micromonosporales|f__Micromonosporaceae|g__Salinispora|s__Salinispora_tropica	1917	850	963	47	11	857	187	971	290	5	97	26	1103	45	1210	15	54	151	93	168	33	285	474	56	181	399
d__Bacteria|p__Actinobacteria|c__Actinobacteria|o__Micromonosporales|f__Micromonosporaceae|g__Verrucosispora	3820	1619	2242	154	33	1819	275	2188	638	15	177	44	2650	91	2311	28	62	221	175	303	63	572	898	114	368	643
d__Bacteria|p__Actinobacteria|c__Actinobacteria|o__Micromonosporales|f__Micromonosporaceae|g__Verrucosispora|s__Verrucosispora_maris	3820	1619	2242	154	33	1819	275	2188	638	15	177	44	2650	91	2311	28	62	221	175	303	63	572	898	114	368	643
d__Bacteria|p__Actinobacteria|c__Actinobacteria|o__Nakamurellales	6562	2729	3465	92	26	2780	549	2975	1014	24	184	54	3818	134	3407	39	127	474	300	554	131	881	1535	153	562	1273
d__Bacteria|p__Actinobacteria|c__Actinobacteria|o__Nakamurellales|f__Nakamurellaceae	6562	2729	3465	92	26	2780	549	2975	1014	24	184	54	3818	134	3407	39	127	474	300	554	131	881	1535	153	562	1273
d__Bacteria|p__Actinobacteria|c__Actinobacteria|o__Nakamurellales|f__Nakamurellaceae|g__Nakamurella	6562	2729	3465	92	26	2780	549	2975	1014	24	184	54	3818	134	3407	39	127	474	300	554	131	881	1535	153	562	1273
d__Bacteria|p__Actinobacteria|c__Actinobacteria|o__Nakamurellales|f__Nakamurellaceae|g__Nakamurella|s__Nakamurella_multipartita	6562	2729	3465	92	26	2780	549	2975	1014	24	184	54	3818	134	3407	39	127	474	300	554	131	881	1535	153	562	1273
d__Bacteria|p__Actinobacteria|c__Actinobacteria|o__Propionibacteriales	41963	24148	42140	1089	440	32923	6293	44537	12408	211	2753	711	43155	1520	31206	318	1069	3308	2483	5063	1023	8682	11769	1557	7383	11473
d__Bacteria|p__Actinobacteria|c__Actinobacteria|o__Propionibacteriales|f__Nocardioidaceae	20006	11240	28133	483	145	16141	3257	18566	5363	62	1466	286	21238	790	14806	118	406	1359	1071	1830	352	3871	5287	430	3133	5373
d__Bacteria|p__Actinobacteria|c__Actinobacteria|o__Propionibacteriales|f__Nocardioidaceae|g__Kribbella	7625	3720	6308	150	49	4487	936	6567	1959	22	365	93	8694	235	4867	42	145	533	395	612	130	1265	1607	187	1229	1661
d__Bacteria|p__Actinobacteria|c__Actinobacteria|o__Propionibacteriales|f__Nocardioidaceae|g__Kribbella|s__Kribbella_flavida	7625	3720	6308	150	49	4487	936	6567	1959	22	365	93	8694	235	4867	42	145	533	395	612	130	1265	1607	187	1229	1661
d__Bacteria|p__Actinobacteria|c__Actinobacteria|o__Propionibacteriales|f__Nocardioidaceae|g__Nocardioides	12230	7397	21605	329	95	11531	2298	11808	3343	39	1088	189	12288	550	9821	76	261	818	661	1202	222	2577	3637	237	1874	3666
d__Bacteria|p__Actinobacteria|c__Actinobacteria|o__Propionibacteriales|f__Nocardioidaceae|g__Nocardioides|s__Nocardioides_sp_JS614	12230	7397	21605	329	95	11531	2298	11808	3343	39	1088	189	12288	550	9821	76	261	818	661	1202	222	2577	3637	237	1874	3666
d__Bacteria|p__Actinobacteria|c__Actinobacteria|o__Propionibacteriales|f__Propionibacteriaceae	21663	12762	13756	604	291	16564	2985	25625	6951	149	1266	421	21635	720	16208	199	656	1928	1395	3206	666	4746	6417	1115	4208	6038
d__Bacteria|p__Actinobacteria|c__Actinobacteria|o__Propionibacteriales|f__Propionibacteriaceae|g__Acidipropionibacterium	4932	2183	2539	62	27	3744	586	5873	1579	26	273	84	4875	134	3242	32	120	401	294	634	112	973	1278	222	977	1214
d__Bacteria|p__Actinobacteria|c__Actinobacteria|o__Propionibacteriales|f__Propionibacteriaceae|g__Acidipropionibacterium|s__Acidipropionibacterium_acidipropionici	4932	2183	2539	62	27	3744	586	5873	1579	26	273	84	4875	134	3242	32	120	401	294	634	112	973	1278	222	977	1214
d__Bacteria|p__Actinobacteria|c__Actinobacteria|o__Propionibacteriales|f__Propionibacteriaceae|g__Cutibacterium	4021	4862	3437	342	151	3557	728	4781	1215	36	304	112	3549	143	3082	58	131	434	243	646	182	991	1440	380	751	1582
d__Bacteria|p__Actinobacteria|c__Actinobacteria|o__Propionibacteriales|f__Propionibacteriaceae|g__Cutibacterium|s__Cutibacterium_acnes	1508	3715	2074	225	120	1397	304	1869	384	14	125	56	1105	51	1367	22	53	178	84	260	84	357	543	204	246	804
d__Bacteria|p__Actinobacteria|c__Actinobacteria|o__Propionibacteriales|f__Propionibacteriaceae|g__Cutibacterium|s__Cutibacterium_avidum	2364	1064	1238	114	29	1960	379	2577	740	21	165	56	2141	84	1619	36	74	248	147	367	92	602	864	149	440	713
d__Bacteria|p__Actinobacteria|c__Actinobacteria|o__Propionibacteriales|f__Propionibacteriaceae|g__Microlunatus	5152	2208	3335	78	50	2952	613	5063	1500	24	237	77	4978	171	3691	48	129	354	317	630	110	933	1093	136	838	1221
d__Bacteria|p__Actinobacteria|c__Actinobacteria|o__Propionibacteriales|f__Propionibacteriaceae|g__Microlunatus|s__Microlunatus_phosphovorus	5152	2208	3335	78	50	2952	613	5063	1500	24	237	77	4978	171	3691	48	129	354	317	630	110	933	1093	136	838	1221
d__Bacteria|p__Actinobacteria|c__Actinobacteria|o__Propionibacteriales|f__Propionibacteriaceae|g__Propionibacterium	3231	1406	1724	54	22	2650	446	4075	1191	31	153	70	3684	113	2401	31	124	306	223	500	112	750	1102	160	707	821
d__Bacteria|p__Actinobacteria|c__Actinobacteria|o__Propionibacteriales|f__Propionibacteriaceae|g__Propionibacterium|s__Propionibacterium_freudenreichii	3231	1406	1724	54	22	2650	446	4075	1191	31	153	70	3684	113	2401	31	124	306	223	500	112	750	1102	160	707	821
d__Bacteria|p__Actinobacteria|c__Actinobacteria|o__Propionibacteriales|f__Propionibacteriaceae|g__Pseudopropionibacterium	3691	1834	2269	55	22	2955	522	4454	1157	26	249	63	3521	119	3230	29	125	380	272	702	126	943	1293	176	787	1053
d__Bacteria|p__Actinobacteria|c__Actinobacteria|o__Propionibacteriales|f__Propionibacteriaceae|g__Pseudopropionibacterium|s__Pseudopropionibacterium_propionicum	3691	1834	2269	55	22	2955	522	4454	1157	26	249	63	3521	119	3230	29	125	380	272	702	126	943	1293	176	787	1053
d__Bacteria|p__Actinobacteria|c__Actinobacteria|o__Pseudonocardiales	100364	37519	27748	798	327	25041	5393	19218	5560	171	1501	532	23202	825	22645	320	963	3283	2036	3768	864	6176	11471	1248	3456	11723
d__Bacteria|p__Actinobacteria|c__Actinobacteria|o__Pseudonocardiales|f__Pseudonocardiaceae	100364	37519	27748	798	327	25041	5393	19218	5560	171	1501	532	23202	825	22645	320	963	3283	2036	3768	864	6176	11471	1248	3456	11723
d__Bacteria|p__Actinobacteria|c__Actinobacteria|o__Pseudonocardiales|f__Pseudonocardiaceae|g__Actinosynnema	10123	3903	3358	166	46	3134	583	2886	876	26	217	66	3946	127	3186	49	145	460	266	516	120	857	1645	181	540	1422
d__Bacteria|p__Actinobacteria|c__Actinobacteria|o__Pseudonocardiales|f__Pseudonocardiaceae|g__Actinosynnema|s__Actinosynnema_mirum	10123	3903	3358	166	46	3134	583	2886	876	26	217	66	3946	127	3186	49	145	460	266	516	120	857	1645	181	540	1422
d__Bacteria|p__Actinobacteria|c__Actinobacteria|o__Pseudonocardiales|f__Pseudonocardiaceae|g__Amycolatopsis	17453	7367	6729	183	99	6369	1232	5381	1565	47	443	132	6223	227	6302	84	278	939	562	1182	254	1777	3268	378	889	3144
d__Bacteria|p__Actinobacteria|c__Actinobacteria|o__Pseudonocardiales|f__Pseudonocardiaceae|g__Amycolatopsis|s__Amycolatopsis_mediterranei	9335	3732	3711	110	57	3173	672	3003	842	20	237	68	3579	128	3451	44	149	497	297	652	142	1004	1856	179	497	1458
d__Bacteria|p__Actinobacteria|c__Actinobacteria|o__Pseudonocardiales|f__Pseudonocardiaceae|g__Amycolatopsis|s__Amycolatopsis_orientalis	7537	3350	2780	71	37	2862	513	2234	670	26	193	60	2495	90	2628	39	122	411	245	481	109	696	1246	151	363	1606
d__Bacteria|p__Actinobacteria|c__Actinobacteria|o__Pseudonocardiales|f__Pseudonocardiaceae|g__Pseudonocardia	7253	3076	3668	86	27	3102	580	3254	843	15	198	55	3592	164	3582	42	153	493	315	564	120	1007	1814	162	595	1414
d__Bacteria|p__Actinobacteria|c__Actinobacteria|o__Pseudonocardiales|f__Pseudonocardiaceae|g__Pseudonocardia|s__Pseudonocardia_dioxanivorans	7253	3076	3668	86	27	3102	580	3254	843	15	198	55	3592	164	3582	42	153	493	315	564	120	1007	1814	162	595	1414
d__Bacteria|p__Actinobacteria|c__Actinobacteria|o__Pseudonocardiales|f__Pseudonocardiaceae|g__Saccharomonospora	8754	5381	2585	64	23	2882	684	1113	296	14	137	69	1218	62	1871	28	65	272	158	273	67	475	842	149	181	975
d__Bacteria|p__Actinobacteria|c__Actinobacteria|o__Pseudonocardiales|f__Pseudonocardiaceae|g__Saccharomonospora|s__Saccharomonospora_viridis	8754	5381	2585	64	23	2882	684	1113	296	14	137	69	1218	62	1871	28	65	272	158	273	67	475	842	149	181	975
d__Bacteria|p__Actinobacteria|c__Actinobacteria|o__Pseudonocardiales|f__Pseudonocardiaceae|g__Saccharopolyspora	42911	12827	6992	173	89	5848	1508	3087	889	39	269	111	3884	110	3675	53	166	545	360	635	158	1017	1890	163	529	2979
d__Bacteria|p__Actinobacteria|c__Actinobacteria|o__Pseudonocardiales|f__Pseudonocardiaceae|g__Saccharopolyspora|s__Saccharopolyspora_erythraea	42911	12827	6992	173	89	5848	1508	3087	889	39	269	111	3884	110	3675	53	166	545	360	635	158	1017	1890	163	529	2979
d__Bacteria|p__Actinobacteria|c__Actinobacteria|o__Pseudonocardiales|f__Pseudonocardiaceae|g__Saccharothrix	10265	3696	3413	101	22	2780	601	2727	895	23	177	79	3498	110	3075	45	105	443	292	455	103	811	1529	169	571	1339
d__Bacteria|p__Actinobacteria|c__Actinobacteria|o__Pseudonocardiales|f__Pseudonocardiaceae|g__Saccharothrix|s__Saccharothrix_espanaensis	10265	3696	3413	101	22	2780	601	2727	895	23	177	79	3498	110	3075	45	105	443	292	455	103	811	1529	169	571	1339
d__Bacteria|p__Actinobacteria|c__Actinobacteria|o__Streptomycetales	78639	35106	43023	2624	1572	38365	7221	44082	13154	807	3177	1301	51182	1967	42364	962	1950	5449	4070	6613	1954	12044	17624	2691	8111	15717
d__Bacteria|p__Actinobacteria|c__Actinobacteria|o__Streptomycetales|f__Streptomycetaceae	78639	35106	43023	2624	1572	38365	7221	44082	13154	807	3177	1301	51182	1967	42364	962	1950	5449	4070	6613	1954	12044	17624	2691	8111	15717
d__Bacteria|p__Actinobacteria|c__Actinobacteria|o__Streptomycetales|f__Streptomycetaceae|g__Kitasatospora	6537	2952	3817	154	61	3097	613	4537	1308	57	261	87	6056	137	3390	54	119	439	295	508	149	881	1374	200	803	1225
d__Bacteria|p__Actinobacteria|c__Actinobacteria|o__Streptomycetales|f__Streptomycetaceae|g__Kitasatospora|s__Kitasatospora_setae	6537	2952	3817	154	61	3097	613	4537	1308	57	261	87	6056	137	3390	54	119	439	295	508	149	881	1374	200	803	1225
d__Bacteria|p__Actinobacteria|c__Actinobacteria|o__Streptomycetales|f__Streptomycetaceae|g__Streptomyces	71062	31637	38441	2453	1506	34623	6503	38835	11603	748	2869	1207	44248	1807	38231	898	1802	4904	3685	5973	1769	10994	15901	2431	7175	14276
d__Bacteria|p__Actinobacteria|c__Actinobacteria|o__Streptomycetales|f__Streptomycetaceae|g__Streptomyces|s__Streptomyces_albus	5991	2727	3145	286	192	2657	522	2889	825	77	217	121	3376	142	2932	96	164	356	281	485	180	849	1317	183	524	1119
d__Bacteria|p__Actinobacteria|c__Actinobacteria|o__Streptomycetales|f__Streptomycetaceae|g__Streptomyces|s__Streptomyces_avermitilis	1	0	0	0	0	0	0	0	0	0	0	0	0	0	1	0	0	0	0	0	0	0	0	0	0	0
d__Bacteria|p__Actinobacteria|c__Actinobacteria|o__Streptomycetales|f__Streptomycetaceae|g__Streptomyces|s__Streptomyces_bingchenggensis	4625	2214	2504	170	149	2250	436	2604	878	63	191	88	3128	129	2420	62	127	286	252	373	124	715	977	169	534	922
d__Bacteria|p__Actinobacteria|c__Actinobacteria|o__Streptomycetales|f__Streptomycetaceae|g__Streptomyces|s__Streptomyces_cattleya	6455	3158	3782	818	819	3245	849	4523	1474	370	397	359	4906	452	3132	349	348	624	536	700	407	1078	1288	392	1037	1321
d__Bacteria|p__Actinobacteria|c__Actinobacteria|o__Streptomycetales|f__Streptomycetaceae|g__Streptomyces|s__Streptomyces_coelicolor	4577	2152	2453	84	46	2290	363	2489	630	34	178	67	2931	117	2482	49	91	324	225	395	106	678	1089	124	424	854
d__Bacteria|p__Actinobacteria|c__Actinobacteria|o__Streptomycetales|f__Streptomycetaceae|g__Streptomyces|s__Streptomyces_collinus	3909	1697	2216	67	17	1935	302	2389	719	11	105	44	3029	96	2033	19	78	205	160	322	71	594	839	104	440	707
d__Bacteria|p__Actinobacteria|c__Actinobacteria|o__Streptomycetales|f__Streptomycetaceae|g__Streptomyces|s__Streptomyces_davaonensis	4027	1773	2154	53	16	2104	360	2170	656	12	145	55	2472	68	2242	42	86	289	208	302	92	629	877	130	396	870
d__Bacteria|p__Actinobacteria|c__Actinobacteria|o__Streptomycetales|f__Streptomycetaceae|g__Streptomyces|s__Streptomyces_fulvissimus	3121	1378	1663	68	29	1496	264	1503	427	23	131	43	1569	56	1541	33	46	192	143	220	67	438	575	101	273	596
d__Bacteria|p__Actinobacteria|c__Actinobacteria|o__Streptomycetales|f__Streptomycetaceae|g__Streptomyces|s__Streptomyces_griseus	3223	1403	1796	41	21	1435	254	1517	493	22	122	32	2012	56	1754	8	78	233	153	249	60	466	628	85	253	620
d__Bacteria|p__Actinobacteria|c__Actinobacteria|o__Streptomycetales|f__Streptomycetaceae|g__Streptomyces|s__Streptomyces_hygroscopicus	4015	1757	2086	145	20	1970	344	2054	609	10	133	49	2223	65	2059	33	90	276	184	342	78	623	996	133	337	832
d__Bacteria|p__Actinobacteria|c__Actinobacteria|o__Streptomycetales|f__Streptomycetaceae|g__Streptomyces|s__Streptomyces_pratensis	328	164	166	160	5	166	45	131	41	3	11	11	94	12	140	0	4	23	17	26	12	44	72	8	29	68
d__Bacteria|p__Actinobacteria|c__Actinobacteria|o__Streptomycetales|f__Streptomycetaceae|g__Streptomyces|s__Streptomyces_scabiei	4336	1871	2270	187	29	2026	390	2403	627	34	184	50	2430	122	2565	38	101	343	224	333	86	652	1129	166	389	826
d__Bacteria|p__Actinobacteria|c__Actinobacteria|o__Streptomycetales|f__Streptomycetaceae|g__Streptomyces|s__Streptomyces_sp_PAMC_26508	282	98	145	3	1	125	19	141	32	0	17	3	108	3	210	1	6	10	15	20	4	67	61	3	26	65
d__Bacteria|p__Actinobacteria|c__Actinobacteria|o__Streptomycetales|f__Streptomycetaceae|g__Streptomyces|s__Streptomyces_sp_SirexAA-E	3318	1520	1878	48	17	1630	303	1827	610	9	119	28	2341	56	1760	27	78	233	172	270	66	555	811	95	336	645
d__Bacteria|p__Actinobacteria|c__Actinobacteria|o__Streptomycetales|f__Streptomycetaceae|g__Streptomyces|s__Streptomyces_venezuelae	4636	1910	2468	62	24	2281	431	2466	754	15	182	42	2687	91	2721	20	88	320	215	414	91	749	1125	109	419	1084
d__Bacteria|p__Actinobacteria|c__Actinobacteria|o__Streptomycetales|f__Streptomycetaceae|g__Streptomyces|s__Streptomyces_violaceusniger	4604	1975	2296	69	35	2140	404	2179	710	22	167	49	2799	91	2456	30	107	282	195	312	66	634	943	171	458	828
d__Bacteria|p__Actinobacteria|c__Actinobacteria|o__Streptosporangiales	63680	56530	21746	676	258	38227	6774	12991	4242	153	1313	354	15353	530	16345	223	731	2050	1452	2426	580	4347	6172	893	2339	6644
d__Bacteria|p__Actinobacteria|c__Actinobacteria|o__Streptosporangiales|f__Nocardiopsaceae	51197	51211	14836	408	193	32414	5731	6282	2084	108	835	208	7231	265	9586	144	433	1158	871	1385	338	2509	3749	474	1164	4253
d__Bacteria|p__Actinobacteria|c__Actinobacteria|o__Streptosporangiales|f__Nocardiopsaceae|g__Nocardiopsis	43685	49127	12837	376	176	30826	5365	5091	1720	103	699	176	5862	223	7963	119	361	936	726	1109	263	2046	3120	354	927	3720
d__Bacteria|p__Actinobacteria|c__Actinobacteria|o__Streptosporangiales|f__Nocardiopsaceae|g__Nocardiopsis|s__Nocardiopsis_alba	29488	43325	8300	261	132	26281	4364	2158	747	66	402	95	2442	97	3834	61	191	475	411	488	118	977	1552	167	397	1923
d__Bacteria|p__Actinobacteria|c__Actinobacteria|o__Streptosporangiales|f__Nocardiopsaceae|g__Nocardiopsis|s__Nocardiopsis_dassonvillei	12968	5215	4128	97	43	3980	860	2651	887	34	262	76	3161	108	3711	56	142	416	278	566	135	964	1368	156	480	1641
d__Bacteria|p__Actinobacteria|c__Actinobacteria|o__Streptosporangiales|f__Nocardiopsaceae|g__Thermobifida	7368	2005	1958	31	16	1522	351	1139	351	5	134	31	1334	42	1554	25	69	216	142	267	75	445	610	118	224	513
d__Bacteria|p__Actinobacteria|c__Actinobacteria|o__Streptosporangiales|f__Nocardiopsaceae|g__Thermobifida|s__Thermobifida_fusca	7368	2005	1958	31	16	1522	351	1139	351	5	134	31	1334	42	1554	25	69	216	142	267	75	445	610	118	224	513
d__Bacteria|p__Actinobacteria|c__Actinobacteria|o__Streptosporangiales|f__Streptosporangiaceae	5960	2611	3484	102	35	3001	526	3401	1005	33	249	69	3831	149	3579	36	133	434	309	561	127	950	1273	201	573	1270
d__Bacteria|p__Actinobacteria|c__Actinobacteria|o__Streptosporangiales|f__Streptosporangiaceae|g__Streptosporangium	5960	2611	3484	102	35	3001	526	3401	1005	33	249	69	3831	149	3579	36	133	434	309	561	127	950	1273	201	573	1270
d__Bacteria|p__Actinobacteria|c__Actinobacteria|o__Streptosporangiales|f__Streptosporangiaceae|g__Streptosporangium|s__Streptosporangium_roseum	5960	2611	3484	102	35	3001	526	3401	1005	33	249	69	3831	149	3579	36	133	434	309	561	127	950	1273	201	573	1270
d__Bacteria|p__Actinobacteria|c__Actinobacteria|o__Streptosporangiales|f__Thermomonosporaceae	6080	2516	3187	162	28	2552	481	3050	1023	12	212	66	3947	111	2945	39	151	415	256	429	107	812	1084	198	531	1041
d__Bacteria|p__Actinobacteria|c__Actinobacteria|o__Streptosporangiales|f__Thermomonosporaceae|g__Thermomonospora	6080	2516	3187	162	28	2552	481	3050	1023	12	212	66	3947	111	2945	39	151	415	256	429	107	812	1084	198	531	1041
d__Bacteria|p__Actinobacteria|c__Actinobacteria|o__Streptosporangiales|f__Thermomonosporaceae|g__Thermomonospora|s__Thermomonospora_curvata	6080	2516	3187	162	28	2552	481	3050	1023	12	212	66	3947	111	2945	39	151	415	256	429	107	812	1084	198	531	1041
d__Bacteria|p__Actinobacteria|c__Coriobacteriia	9110	12124	19426	2016	621	46761	1875	4463	2532	115	2460	325	2850	541	7686	115	275	760	547	758	461	3684	6664	2917	1176	4022
d__Bacteria|p__Actinobacteria|c__Coriobacteriia|o__Coriobacteriales	3291	4548	7362	891	258	13365	687	1122	559	19	678	97	751	137	2242	46	117	256	203	272	135	961	1628	846	279	1626
d__Bacteria|p__Actinobacteria|c__Coriobacteriia|o__Coriobacteriales|f__Atopobiaceae	2966	4058	6558	871	248	11973	610	914	438	13	550	85	628	113	1880	44	108	234	169	253	121	786	1379	693	226	1430
d__Bacteria|p__Actinobacteria|c__Coriobacteriia|o__Coriobacteriales|f__Atopobiaceae|g__Atopobium	250	377	664	706	200	1197	66	135	90	9	138	42	102	18	291	16	58	74	62	178	64	141	321	137	32	141
d__Bacteria|p__Actinobacteria|c__Coriobacteriia|o__Coriobacteriales|f__Atopobiaceae|g__Atopobium|s__Atopobium_parvulum	250	377	664	706	200	1197	66	135	90	9	138	42	102	18	291	16	58	74	62	178	64	141	321	137	32	141
d__Bacteria|p__Actinobacteria|c__Coriobacteriia|o__Coriobacteriales|f__Atopobiaceae|g__Olsenella	2666	3613	5776	159	47	10556	526	760	343	4	407	43	508	93	1563	26	50	157	103	72	55	632	1034	546	191	1264
d__Bacteria|p__Actinobacteria|c__Coriobacteriia|o__Coriobacteriales|f__Atopobiaceae|g__Olsenella|s__Olsenella_uli	2666	3613	5776	159	47	10556	526	760	343	4	407	43	508	93	1563	26	50	157	103	72	55	632	1034	546	191	1264
d__Bacteria|p__Actinobacteria|c__Coriobacteriia|o__Coriobacteriales|f__Coriobacteriaceae	307	465	771	19	10	1334	70	205	118	6	122	11	121	24	351	2	8	22	33	17	13	169	237	151	52	186
d__Bacteria|p__Actinobacteria|c__Coriobacteriia|o__Coriobacteriales|f__Coriobacteriaceae|g__Coriobacterium	307	465	771	19	10	1334	70	205	118	6	122	11	121	24	351	2	8	22	33	17	13	169	237	151	52	186
d__Bacteria|p__Actinobacteria|c__Coriobacteriia|o__Coriobacteriales|f__Coriobacteriaceae|g__Coriobacterium|s__Coriobacterium_glomerans	307	465	771	19	10	1334	70	205	118	6	122	11	121	24	351	2	8	22	33	17	13	169	237	151	52	186
d__Bacteria|p__Actinobacteria|c__Coriobacteriia|o__Eggerthellales	5718	7481	11857	1116	359	33013	1167	3279	1954	94	1750	227	2078	385	5372	67	158	501	342	474	318	2685	4972	2035	882	2360
d__Bacteria|p__Actinobacteria|c__Coriobacteriia|o__Eggerthellales|f__Eggerthellaceae	5718	7481	11857	1116	359	33013	1167	3279	1954	94	1750	227	2078	385	5372	67	158	501	342	474	318	2685	4972	2035	882	2360
d__Bacteria|p__Actinobacteria|c__Coriobacteriia|o__Eggerthellales|f__Eggerthellaceae|g__Adlercreutzia	760	866	1525	87	20	3481	122	559	361	9	333	25	405	74	932	20	28	91	63	91	63	526	941	471	157	345
d__Bacteria|p__Actinobacteria|c__Coriobacteriia|o__Eggerthellales|f__Eggerthellaceae|g__Adlercreutzia|s__Adlercreutzia_equolifaciens	760	866	1525	87	20	3481	122	559	361	9	333	25	405	74	932	20	28	91	63	91	63	526	941	471	157	345
d__Bacteria|p__Actinobacteria|c__Coriobacteriia|o__Eggerthellales|f__Eggerthellaceae|g__Cryptobacterium	79	98	147	570	220	267	10	61	41	5	116	51	48	9	127	8	19	18	24	53	40	62	178	64	23	34
d__Bacteria|p__Actinobacteria|c__Coriobacteriia|o__Eggerthellales|f__Eggerthellaceae|g__Cryptobacterium|s__Cryptobacterium_curtum	79	98	147	570	220	267	10	61	41	5	116	51	48	9	127	8	19	18	24	53	40	62	178	64	23	34
d__Bacteria|p__Actinobacteria|c__Coriobacteriia|o__Eggerthellales|f__Eggerthellaceae|g__Eggerthella	1046	1145	1971	140	21	4226	192	802	463	12	357	31	481	93	1306	15	33	99	77	115	62	672	1165	563	186	499
d__Bacteria|p__Actinobacteria|c__Coriobacteriia|o__Eggerthellales|f__Eggerthellaceae|g__Eggerthella|s__Eggerthella_lenta	759	803	1316	46	9	2581	129	544	295	7	198	18	305	59	881	13	17	58	49	91	40	422	756	335	128	354
d__Bacteria|p__Actinobacteria|c__Coriobacteriia|o__Eggerthellales|f__Eggerthellaceae|g__Eggerthella|s__Eggerthella_sp_YY7918	272	324	609	92	12	1508	57	246	162	5	152	13	162	34	391	2	16	38	28	24	22	241	382	215	54	136
d__Bacteria|p__Actinobacteria|c__Coriobacteriia|o__Eggerthellales|f__Eggerthellaceae|g__Gordonibacter	949	990	1640	123	18	2995	141	704	333	52	268	55	359	67	1133	8	32	124	72	94	80	500	924	303	163	399
d__Bacteria|p__Actinobacteria|c__Coriobacteriia|o__Eggerthellales|f__Eggerthellaceae|g__Gordonibacter|s__Gordonibacter_pamelaeae	949	990	1640	123	18	2995	141	704	333	52	268	55	359	67	1133	8	32	124	72	94	80	500	924	303	163	399
d__Bacteria|p__Actinobacteria|c__Coriobacteriia|o__Eggerthellales|f__Eggerthellaceae|g__Slackia	2510	3983	5880	171	72	20564	621	906	612	9	545	51	629	108	1438	13	20	114	84	71	50	718	1377	477	282	885
d__Bacteria|p__Actinobacteria|c__Coriobacteriia|o__Eggerthellales|f__Eggerthellaceae|g__Slackia|s__Slackia_heliotrinireducens	2510	3983	5880	171	72	20564	621	906	612	9	545	51	629	108	1438	13	20	114	84	71	50	718	1377	477	282	885
d__Bacteria|p__Actinobacteria|c__Rubrobacteria	629	320	498	76	17	534	62	373	112	3	91	4	326	123	385	6	8	39	29	49	31	111	205	57	70	157
d__Bacteria|p__Actinobacteria|c__Rubrobacteria|o__Rubrobacterales	629	320	498	76	17	534	62	373	112	3	91	4	326	123	385	6	8	39	29	49	31	111	205	57	70	157
d__Bacteria|p__Actinobacteria|c__Rubrobacteria|o__Rubrobacterales|f__Rubrobacteraceae	629	320	498	76	17	534	62	373	112	3	91	4	326	123	385	6	8	39	29	49	31	111	205	57	70	157
d__Bacteria|p__Actinobacteria|c__Rubrobacteria|o__Rubrobacterales|f__Rubrobacteraceae|g__Rubrobacter	629	320	498	76	17	534	62	373	112	3	91	4	326	123	385	6	8	39	29	49	31	111	205	57	70	157
d__Bacteria|p__Actinobacteria|c__Rubrobacteria|o__Rubrobacterales|f__Rubrobacteraceae|g__Rubrobacter|s__Rubrobacter_xylanophilus	629	320	498	76	17	534	62	373	112	3	91	4	326	123	385	6	8	39	29	49	31	111	205	57	70	157
d__Bacteria|p__Actinobacteria|c__Thermoleophilia	1699	1026	2409	64	26	1747	469	2086	371	6	129	38	1277	174	1411	17	49	176	115	177	47	348	556	136	283	506
d__Bacteria|p__Actinobacteria|c__Thermoleophilia|o__Solirubrobacterales	1699	1026	2409	64	26	1747	469	2086	371	6	129	38	1277	174	1411	17	49	176	115	177	47	348	556	136	283	506
d__Bacteria|p__Actinobacteria|c__Thermoleophilia|o__Solirubrobacterales|f__Conexibacteraceae	1699	1026	2409	64	26	1747	469	2086	371	6	129	38	1277	174	1411	17	49	176	115	177	47	348	556	136	283	506
d__Bacteria|p__Actinobacteria|c__Thermoleophilia|o__Solirubrobacterales|f__Conexibacteraceae|g__Conexibacter	1699	1026	2409	64	26	1747	469	2086	371	6	129	38	1277	174	1411	17	49	176	115	177	47	348	556	136	283	506
d__Bacteria|p__Actinobacteria|c__Thermoleophilia|o__Solirubrobacterales|f__Conexibacteraceae|g__Conexibacter|s__Conexibacter_woesei	1699	1026	2409	64	26	1747	469	2086	371	6	129	38	1277	174	1411	17	49	176	115	177	47	348	556	136	283	506
d__Bacteria|p__Aquificae	339	334	574	522	232	801	102	305	192	49	237	160	180	87	373	53	93	131	99	290	145	222	663	228	104	292
d__Bacteria|p__Aquificae|c__Aquificae	339	334	574	522	232	801	102	305	192	49	237	160	180	87	373	53	93	131	99	290	145	222	663	228	104	292
d__Bacteria|p__Aquificae|c__Aquificae|o__Aquificales	251	230	414	250	108	501	55	161	113	9	137	59	120	43	273	13	49	58	36	199	98	152	456	127	37	187
d__Bacteria|p__Aquificae|c__Aquificae|o__Aquificales|f__Aquificaceae	86	61	127	46	28	135	16	59	29	6	42	12	35	21	105	5	18	13	14	99	30	76	123	38	12	34
d__Bacteria|p__Aquificae|c__Aquificae|o__Aquificales|f__Aquificaceae|g__Aquifex	3	10	6	4	2	22	6	10	3	0	13	2	10	1	18	0	1	1	5	6	0	6	14	6	2	3
d__Bacteria|p__Aquificae|c__Aquificae|o__Aquificales|f__Aquificaceae|g__Aquifex|s__Aquifex_aeolicus	3	10	6	4	2	22	6	10	3	0	13	2	10	1	18	0	1	1	5	6	0	6	14	6	2	3
d__Bacteria|p__Aquificae|c__Aquificae|o__Aquificales|f__Aquificaceae|g__Hydrogenobacter	1	10	11	0	0	29	0	8	2	0	3	0	0	2	13	0	4	2	0	1	5	2	17	2	0	1
d__Bacteria|p__Aquificae|c__Aquificae|o__Aquificales|f__Aquificaceae|g__Hydrogenobacter|s__Hydrogenobacter_thermophilus	1	10	11	0	0	29	0	8	2	0	3	0	0	2	13	0	4	2	0	1	5	2	17	2	0	1
d__Bacteria|p__Aquificae|c__Aquificae|o__Aquificales|f__Aquificaceae|g__Hydrogenobaculum	56	25	65	38	16	67	6	28	16	5	15	10	14	14	41	3	13	8	7	86	21	28	62	24	6	22
d__Bacteria|p__Aquificae|c__Aquificae|o__Aquificales|f__Aquificaceae|g__Hydrogenobaculum|s__Hydrogenobaculum_sp_HO	0	0	0	0	0	0	0	0	1	0	0	0	1	0	0	0	0	0	0	0	0	0	0	0	0	0
d__Bacteria|p__Aquificae|c__Aquificae|o__Aquificales|f__Aquificaceae|g__Hydrogenobaculum|s__Hydrogenobaculum_sp_Y04AAS1	18	10	37	9	7	25	1	10	8	3	2	6	8	0	12	0	6	4	4	19	4	11	32	7	3	2
d__Bacteria|p__Aquificae|c__Aquificae|o__Aquificales|f__Aquificaceae|g__Thermocrinis	19	8	28	4	10	10	4	9	8	1	5	0	9	3	23	2	0	2	2	5	4	27	28	4	3	2
d__Bacteria|p__Aquificae|c__Aquificae|o__Aquificales|f__Aquificaceae|g__Thermocrinis|s__Thermocrinis_albus	19	8	28	4	10	10	4	9	8	1	5	0	9	3	23	2	0	2	2	5	4	27	28	4	3	2
d__Bacteria|p__Aquificae|c__Aquificae|o__Aquificales|f__Hydrogenothermaceae	164	169	287	204	80	365	39	102	83	3	95	47	85	22	168	8	31	45	22	100	68	76	332	89	25	153
d__Bacteria|p__Aquificae|c__Aquificae|o__Aquificales|f__Hydrogenothermaceae|g__Persephonella	37	20	59	33	41	67	22	16	14	0	11	8	11	2	36	0	5	2	7	23	15	20	51	17	1	34
d__Bacteria|p__Aquificae|c__Aquificae|o__Aquificales|f__Hydrogenothermaceae|g__Persephonella|s__Persephonella_marina	37	20	59	33	41	67	22	16	14	0	11	8	11	2	36	0	5	2	7	23	15	20	51	17	1	34
d__Bacteria|p__Aquificae|c__Aquificae|o__Aquificales|f__Hydrogenothermaceae|g__Sulfurihydrogenibium	126	148	228	171	39	294	16	85	69	3	84	39	72	20	132	8	26	43	15	77	53	56	280	72	24	101
d__Bacteria|p__Aquificae|c__Aquificae|o__Aquificales|f__Hydrogenothermaceae|g__Sulfurihydrogenibium|s__Sulfurihydrogenibium_azorense	26	36	61	21	22	66	6	13	9	0	38	11	17	2	28	2	6	16	7	48	20	22	97	18	5	30
d__Bacteria|p__Aquificae|c__Aquificae|o__Aquificales|f__Hydrogenothermaceae|g__Sulfurihydrogenibium|s__Sulfurihydrogenibium_sp_YO3AOP1	100	111	166	142	15	225	10	71	60	3	44	28	54	11	101	6	19	27	8	29	31	33	177	54	19	71
d__Bacteria|p__Aquificae|c__Aquificae|o__Desulfurobacteriales	86	104	159	272	122	295	47	144	77	39	95	99	59	44	99	40	44	72	63	86	44	70	207	100	67	104
d__Bacteria|p__Aquificae|c__Aquificae|o__Desulfurobacteriales|f__Desulfurobacteriaceae	86	104	159	272	122	295	47	144	77	39	95	99	59	44	99	40	44	72	63	86	44	70	207	100	67	104
d__Bacteria|p__Aquificae|c__Aquificae|o__Desulfurobacteriales|f__Desulfurobacteriaceae|g__Desulfurobacterium	57	80	102	261	119	198	39	106	56	26	68	69	42	35	67	38	41	58	53	79	28	56	151	64	61	98
d__Bacteria|p__Aquificae|c__Aquificae|o__Desulfurobacteriales|f__Desulfurobacteriaceae|g__Desulfurobacterium|s__Desulfurobacterium_thermolithotrophum	57	80	102	261	119	198	39	106	56	26	68	69	42	35	67	38	41	58	53	79	28	56	151	64	61	98
d__Bacteria|p__Aquificae|c__Aquificae|o__Desulfurobacteriales|f__Desulfurobacteriaceae|g__Thermovibrio	28	22	53	10	3	94	8	35	20	11	27	30	16	7	31	2	3	14	9	7	16	13	54	33	6	5
d__Bacteria|p__Aquificae|c__Aquificae|o__Desulfurobacteriales|f__Desulfurobacteriaceae|g__Thermovibrio|s__Thermovibrio_ammonificans	28	22	53	10	3	94	8	35	20	11	27	30	16	7	31	2	3	14	9	7	16	13	54	33	6	5
d__Bacteria|p__Armatimonadetes	32	28	69	7	19	107	12	59	18	2	25	3	30	4	48	1	2	1	1	7	3	14	42	20	11	19
d__Bacteria|p__Armatimonadetes|c__Chthonomonadetes	32	28	69	7	19	107	12	59	18	2	25	3	30	4	48	1	2	1	1	7	3	14	42	20	11	19
d__Bacteria|p__Armatimonadetes|c__Chthonomonadetes|o__Chthonomonadales	32	28	69	7	19	107	12	59	18	2	25	3	30	4	48	1	2	1	1	7	3	14	42	20	11	19
d__Bacteria|p__Armatimonadetes|c__Chthonomonadetes|o__Chthonomonadales|f__Chthonomonadaceae	32	28	69	7	19	107	12	59	18	2	25	3	30	4	48	1	2	1	1	7	3	14	42	20	11	19
d__Bacteria|p__Armatimonadetes|c__Chthonomonadetes|o__Chthonomonadales|f__Chthonomonadaceae|g__Chthonomonas	32	28	69	7	19	107	12	59	18	2	25	3	30	4	48	1	2	1	1	7	3	14	42	20	11	19
d__Bacteria|p__Armatimonadetes|c__Chthonomonadetes|o__Chthonomonadales|f__Chthonomonadaceae|g__Chthonomonas|s__Chthonomonas_calidirosea	32	28	69	7	19	107	12	59	18	2	25	3	30	4	48	1	2	1	1	7	3	14	42	20	11	19
d__Bacteria|p__Bacteroidetes	51161	44709	115456	321264	82432	93235	12495	81375	33611	45351	71646	115392	45505	63589	64449	36049	77634	89326	70529	70248	88932	15903	71016	238638	20212	31187
d__Bacteria|p__Bacteroidetes|c__Bacteroidia	14107	21413	28034	307027	78803	67872	7771	42948	23264	43073	66068	110967	13060	55585	17497	34137	73736	83697	65765	61773	84462	9370	32710	230421	12191	22754
d__Bacteria|p__Bacteroidetes|c__Bacteroidia|o__Bacteroidales	14107	21413	28034	307027	78803	67872	7771	42948	23264	43073	66068	110967	13060	55585	17497	34137	73736	83697	65765	61773	84462	9370	32710	230421	12191	22754
d__Bacteria|p__Bacteroidetes|c__Bacteroidia|o__Bacteroidales|f__Bacteroidaceae	3138	6137	7939	5131	1997	19282	1336	8357	4763	732	3553	2763	3915	2055	6031	862	1995	6149	2477	3341	2081	1794	10586	9958	2292	2647
d__Bacteria|p__Bacteroidetes|c__Bacteroidia|o__Bacteroidales|f__Bacteroidaceae|g__Bacteroides	3138	6137	7939	5131	1997	19282	1336	8357	4763	732	3553	2763	3915	2055	6031	862	1995	6149	2477	3341	2081	1794	10586	9958	2292	2647
d__Bacteria|p__Bacteroidetes|c__Bacteroidia|o__Bacteroidales|f__Bacteroidaceae|g__Bacteroides|s__Bacteroides_fragilis	593	960	1202	1958	866	2451	398	1291	755	309	953	854	634	450	687	274	521	1214	544	843	549	358	1569	2942	436	635
d__Bacteria|p__Bacteroidetes|c__Bacteroidia|o__Bacteroidales|f__Bacteroidaceae|g__Bacteroides|s__Bacteroides_helcogenes	209	660	932	375	327	2007	216	1270	729	157	301	262	538	307	510	167	228	373	266	291	215	268	1112	764	348	268
d__Bacteria|p__Bacteroidetes|c__Bacteroidia|o__Bacteroidales|f__Bacteroidaceae|g__Bacteroides|s__Bacteroides_salanitronis	738	1120	1486	1080	266	3549	182	1644	965	87	898	714	734	647	1181	196	655	2425	909	1361	652	405	2201	2057	469	490
d__Bacteria|p__Bacteroidetes|c__Bacteroidia|o__Bacteroidales|f__Bacteroidaceae|g__Bacteroides|s__Bacteroides_thetaiotaomicron	499	863	1070	423	150	2645	167	1105	604	68	381	318	546	240	669	53	158	391	198	281	110	183	1337	976	274	354
d__Bacteria|p__Bacteroidetes|c__Bacteroidia|o__Bacteroidales|f__Bacteroidaceae|g__Bacteroides|s__Bacteroides_vulgatus	830	1875	2328	301	97	6377	203	1936	1164	56	286	225	1009	219	2405	40	126	453	217	167	202	357	3098	1071	516	516
d__Bacteria|p__Bacteroidetes|c__Bacteroidia|o__Bacteroidales|f__Odoribacteraceae	260	626	867	964	207	1242	97	571	320	117	301	336	223	367	526	41	177	295	170	336	170	122	720	768	133	238
d__Bacteria|p__Bacteroidetes|c__Bacteroidia|o__Bacteroidales|f__Odoribacteraceae|g__Odoribacter	260	626	867	964	207	1242	97	571	320	117	301	336	223	367	526	41	177	295	170	336	170	122	720	768	133	238
d__Bacteria|p__Bacteroidetes|c__Bacteroidia|o__Bacteroidales|f__Odoribacteraceae|g__Odoribacter|s__Odoribacter_splanchnicus	260	626	867	964	207	1242	97	571	320	117	301	336	223	367	526	41	177	295	170	336	170	122	720	768	133	238
d__Bacteria|p__Bacteroidetes|c__Bacteroidia|o__Bacteroidales|f__Paludibacteraceae	635	630	911	401	84	1348	75	1651	566	43	310	196	805	157	576	29	126	354	131	203	106	192	1318	987	321	176
d__Bacteria|p__Bacteroidetes|c__Bacteroidia|o__Bacteroidales|f__Paludibacteraceae|g__Paludibacter	635	630	911	401	84	1348	75	1651	566	43	310	196	805	157	576	29	126	354	131	203	106	192	1318	987	321	176
d__Bacteria|p__Bacteroidetes|c__Bacteroidia|o__Bacteroidales|f__Paludibacteraceae|g__Paludibacter|s__Paludibacter_propionicigenes	635	630	911	401	84	1348	75	1651	566	43	310	196	805	157	576	29	126	354	131	203	106	192	1318	987	321	176
d__Bacteria|p__Bacteroidetes|c__Bacteroidia|o__Bacteroidales|f__Porphyromonadaceae	6024	4922	4809	281717	71331	19461	3856	1822	1132	38825	53817	98467	666	43070	3226	30813	65460	67210	56537	46470	75931	3368	6046	177564	593	14812
d__Bacteria|p__Bacteroidetes|c__Bacteroidia|o__Bacteroidales|f__Porphyromonadaceae|g__Porphyromonas	6024	4922	4809	281717	71331	19461	3856	1822	1132	38825	53817	98467	666	43070	3226	30813	65460	67210	56537	46470	75931	3368	6046	177564	593	14812
d__Bacteria|p__Bacteroidetes|c__Bacteroidia|o__Bacteroidales|f__Porphyromonadaceae|g__Porphyromonas|s__Porphyromonas_asaccharolytica	5722	4558	4318	276206	70212	18400	3710	1181	843	38321	52254	97227	417	42024	2599	30415	63921	65590	54986	43368	74856	2984	4770	173930	459	13990
d__Bacteria|p__Bacteroidetes|c__Bacteroidia|o__Bacteroidales|f__Porphyromonadaceae|g__Porphyromonas|s__Porphyromonas_gingivalis	281	351	467	5261	1046	1019	119	610	279	476	1455	1128	241	995	564	379	1447	1356	1408	2941	989	325	1149	3376	131	703
d__Bacteria|p__Bacteroidetes|c__Bacteroidia|o__Bacteroidales|f__Prevotellaceae	1956	4327	6754	8026	2116	12827	1055	22630	12166	1960	3933	4569	4167	6055	3369	1087	2789	2935	2549	5020	2509	1827	5574	30068	6733	2342
d__Bacteria|p__Bacteroidetes|c__Bacteroidia|o__Bacteroidales|f__Prevotellaceae|g__Prevotella	1956	4327	6754	8026	2116	12827	1055	22630	12166	1960	3933	4569	4167	6055	3369	1087	2789	2935	2549	5020	2509	1827	5574	30068	6733	2342
d__Bacteria|p__Bacteroidetes|c__Bacteroidia|o__Bacteroidales|f__Prevotellaceae|g__Prevotella|s__Prevotella_dentalis	367	725	1420	2391	693	2365	272	2353	1437	455	747	1195	685	1592	629	239	601	482	456	562	615	292	837	3352	791	683
d__Bacteria|p__Bacteroidetes|c__Bacteroidia|o__Bacteroidales|f__Prevotellaceae|g__Prevotella|s__Prevotella_denticola	220	525	693	1471	375	1503	230	1666	1027	410	731	749	429	1203	410	280	567	578	507	1114	501	320	579	2728	538	273
d__Bacteria|p__Bacteroidetes|c__Bacteroidia|o__Bacteroidales|f__Prevotellaceae|g__Prevotella|s__Prevotella_intermedia	226	374	605	1038	307	1378	92	969	532	303	581	545	308	1066	371	146	335	290	334	1090	375	143	622	2127	255	302
d__Bacteria|p__Bacteroidetes|c__Bacteroidia|o__Bacteroidales|f__Prevotellaceae|g__Prevotella|s__Prevotella_melaninogenica	263	574	853	1201	274	1739	115	1192	724	408	750	917	414	775	511	168	562	759	469	900	345	262	882	1901	354	358
d__Bacteria|p__Bacteroidetes|c__Bacteroidia|o__Bacteroidales|f__Prevotellaceae|g__Prevotella|s__Prevotella_ruminicola	605	1438	2058	558	100	3890	204	15071	7577	78	374	264	1892	332	916	82	240	321	328	244	172	631	1566	17803	4387	371
d__Bacteria|p__Bacteroidetes|c__Bacteroidia|o__Bacteroidales|f__Prevotellaceae|g__Prevotella|s__Prevotella_sp_oral_taxon_299	151	345	565	533	158	813	69	533	332	173	424	465	234	658	268	79	254	279	221	447	216	100	604	934	153	177
d__Bacteria|p__Bacteroidetes|c__Bacteroidia|o__Bacteroidales|f__Rikenellaceae	763	2213	2986	1632	594	7140	303	3372	2166	251	1080	1075	1712	1118	1360	215	402	1177	622	830	741	546	2402	3496	909	573
d__Bacteria|p__Bacteroidetes|c__Bacteroidia|o__Bacteroidales|f__Rikenellaceae|g__Alistipes	763	2213	2986	1632	594	7140	303	3372	2166	251	1080	1075	1712	1118	1360	215	402	1177	622	830	741	546	2402	3496	909	573
d__Bacteria|p__Bacteroidetes|c__Bacteroidia|o__Bacteroidales|f__Rikenellaceae|g__Alistipes|s__Alistipes_finegoldii	299	908	1110	632	158	2952	92	1401	921	89	373	432	737	653	533	79	124	257	225	302	196	223	973	1309	374	196
d__Bacteria|p__Bacteroidetes|c__Bacteroidia|o__Bacteroidales|f__Rikenellaceae|g__Alistipes|s__Alistipes_shahii	339	860	1260	876	386	2835	144	1334	819	144	596	583	658	373	569	105	205	773	299	417	479	211	968	1744	349	250
d__Bacteria|p__Bacteroidetes|c__Bacteroidia|o__Bacteroidales|f__Tannerellaceae	653	1012	1624	3063	593	3185	229	1726	767	252	1139	1154	692	809	1146	244	994	1786	1147	1934	910	468	2907	2985	417	841
d__Bacteria|p__Bacteroidetes|c__Bacteroidia|o__Bacteroidales|f__Tannerellaceae|g__Parabacteroides	360	667	989	980	179	2244	104	1090	492	89	432	302	446	363	691	81	259	710	334	540	229	242	1573	1363	268	358
d__Bacteria|p__Bacteroidetes|c__Bacteroidia|o__Bacteroidales|f__Tannerellaceae|g__Parabacteroides|s__Parabacteroides_distasonis	360	667	989	980	179	2244	104	1090	492	89	432	302	446	363	691	81	259	710	334	540	229	242	1573	1363	268	358
d__Bacteria|p__Bacteroidetes|c__Bacteroidia|o__Bacteroidales|f__Tannerellaceae|g__Tannerella	280	337	581	2041	407	906	122	622	269	162	674	827	240	434	438	157	720	1059	810	1372	664	214	1193	1582	148	471
d__Bacteria|p__Bacteroidetes|c__Bacteroidia|o__Bacteroidales|f__Tannerellaceae|g__Tannerella|s__Tannerella_forsythia	280	337	581	2041	407	906	122	622	269	162	674	827	240	434	438	157	720	1059	810	1372	664	214	1193	1582	148	471
d__Bacteria|p__Bacteroidetes|c__Bacteroidia|o__Bacteroidales|g__Candidatus_Azobacteroides	110	229	427	380	123	311	47	264	120	59	132	162	120	63	180	48	133	219	97	163	121	117	556	403	62	139
d__Bacteria|p__Bacteroidetes|c__Bacteroidia|o__Bacteroidales|g__Candidatus_Azobacteroides|s__Candidatus_Azobacteroides_pseudotrichonymphae	110	229	427	380	123	311	47	264	120	59	132	162	120	63	180	48	133	219	97	163	121	117	556	403	62	139
d__Bacteria|p__Bacteroidetes|c__Chitinophagia	442	291	770	295	61	744	41	713	254	47	221	102	462	432	581	21	63	150	90	117	56	136	882	369	135	131
d__Bacteria|p__Bacteroidetes|c__Chitinophagia|o__Chitinophagales	442	291	770	295	61	744	41	713	254	47	221	102	462	432	581	21	63	150	90	117	56	136	882	369	135	131
d__Bacteria|p__Bacteroidetes|c__Chitinophagia|o__Chitinophagales|f__Chitinophagaceae	442	291	770	295	61	744	41	713	254	47	221	102	462	432	581	21	63	150	90	117	56	136	882	369	135	131
d__Bacteria|p__Bacteroidetes|c__Chitinophagia|o__Chitinophagales|f__Chitinophagaceae|g__Chitinophaga	313	174	400	220	39	449	15	358	150	16	107	34	231	168	296	10	34	40	29	47	19	60	390	211	66	74
d__Bacteria|p__Bacteroidetes|c__Chitinophagia|o__Chitinophagales|f__Chitinophagaceae|g__Chitinophaga|s__Chitinophaga_pinensis	313	174	400	220	39	449	15	358	150	16	107	34	231	168	296	10	34	40	29	47	19	60	390	211	66	74
d__Bacteria|p__Bacteroidetes|c__Chitinophagia|o__Chitinophagales|f__Chitinophagaceae|g__Niastella	113	106	332	75	22	265	25	317	90	31	73	68	207	111	258	11	29	107	61	65	37	69	456	154	65	56
d__Bacteria|p__Bacteroidetes|c__Chitinophagia|o__Chitinophagales|f__Chitinophagaceae|g__Niastella|s__Niastella_koreensis	113	106	332	75	22	265	25	317	90	31	73	68	207	111	258	11	29	107	61	65	37	69	456	154	65	56
d__Bacteria|p__Bacteroidetes|c__Cytophagia	2679	2143	5638	2871	345	3505	388	2738	1130	230	814	619	2220	1098	4835	173	520	811	489	1126	656	887	4218	1392	683	1055
d__Bacteria|p__Bacteroidetes|c__Cytophagia|o__Cytophagales	2679	2143	5638	2871	345	3505	388	2738	1130	230	814	619	2220	1098	4835	173	520	811	489	1126	656	887	4218	1392	683	1055
d__Bacteria|p__Bacteroidetes|c__Cytophagia|o__Cytophagales|f__Amoebophilaceae	163	172	182	436	103	337	39	187	87	73	111	127	152	220	176	51	85	73	75	174	123	81	273	157	75	138
d__Bacteria|p__Bacteroidetes|c__Cytophagia|o__Cytophagales|f__Amoebophilaceae|g__Candidatus_Amoebophilus	88	72	108	348	37	236	19	87	40	43	80	80	63	187	106	17	36	39	37	126	82	26	141	104	25	92
d__Bacteria|p__Bacteroidetes|c__Cytophagia|o__Cytophagales|f__Amoebophilaceae|g__Candidatus_Amoebophilus|s__Candidatus_Amoebophilus_asiaticus	88	72	108	348	37	236	19	87	40	43	80	80	63	187	106	17	36	39	37	126	82	26	141	104	25	92
d__Bacteria|p__Bacteroidetes|c__Cytophagia|o__Cytophagales|f__Amoebophilaceae|g__Candidatus_Cardinium	75	99	74	88	66	101	20	100	46	30	31	47	89	33	70	34	49	34	38	48	41	55	132	53	50	46
d__Bacteria|p__Bacteroidetes|c__Cytophagia|o__Cytophagales|f__Amoebophilaceae|g__Candidatus_Cardinium|s__Cardinium_endosymbiont_of_Encarsia_pergandiella	75	99	74	88	66	101	20	100	46	30	31	47	89	33	70	34	49	34	38	48	41	55	132	53	50	46
d__Bacteria|p__Bacteroidetes|c__Cytophagia|o__Cytophagales|f__Bernardetiaceae	220	179	521	206	24	242	20	223	55	12	72	55	209	43	435	7	34	58	38	72	54	70	396	114	40	115
d__Bacteria|p__Bacteroidetes|c__Cytophagia|o__Cytophagales|f__Bernardetiaceae|g__Bernardetia	220	179	521	206	24	242	20	223	55	12	72	55	209	43	435	7	34	58	38	72	54	70	396	114	40	115
d__Bacteria|p__Bacteroidetes|c__Cytophagia|o__Cytophagales|f__Bernardetiaceae|g__Bernardetia|s__Bernardetia_litoralis	220	179	521	206	24	242	20	223	55	12	72	55	209	43	435	7	34	58	38	72	54	70	396	114	40	115
d__Bacteria|p__Bacteroidetes|c__Cytophagia|o__Cytophagales|f__Cyclobacteriaceae	908	575	1950	936	75	889	126	708	284	59	188	165	667	307	1958	32	106	82	82	401	179	230	1247	245	196	206
d__Bacteria|p__Bacteroidetes|c__Cytophagia|o__Cytophagales|f__Cyclobacteriaceae|g__Belliella	468	278	1053	297	26	459	60	356	133	13	85	56	354	81	859	18	52	47	39	100	30	101	638	102	101	93
d__Bacteria|p__Bacteroidetes|c__Cytophagia|o__Cytophagales|f__Cyclobacteriaceae|g__Belliella|s__Belliella_baltica	468	278	1053	297	26	459	60	356	133	13	85	56	354	81	859	18	52	47	39	100	30	101	638	102	101	93
d__Bacteria|p__Bacteroidetes|c__Cytophagia|o__Cytophagales|f__Cyclobacteriaceae|g__Cyclobacterium	212	128	452	200	9	160	34	155	63	17	25	42	170	42	536	10	33	10	21	150	58	55	314	66	47	49
d__Bacteria|p__Bacteroidetes|c__Cytophagia|o__Cytophagales|f__Cyclobacteriaceae|g__Cyclobacterium|s__Cyclobacterium_marinum	212	128	452	200	9	160	34	155	63	17	25	42	170	42	536	10	33	10	21	150	58	55	314	66	47	49
d__Bacteria|p__Bacteroidetes|c__Cytophagia|o__Cytophagales|f__Cyclobacteriaceae|g__Echinicola	190	140	350	249	16	194	27	159	57	2	14	22	122	28	470	2	12	18	12	62	24	56	236	41	41	59
d__Bacteria|p__Bacteroidetes|c__Cytophagia|o__Cytophagales|f__Cyclobacteriaceae|g__Echinicola|s__Echinicola_vietnamensis	190	140	350	249	16	194	27	159	57	2	14	22	122	28	470	2	12	18	12	62	24	56	236	41	41	59
d__Bacteria|p__Bacteroidetes|c__Cytophagia|o__Cytophagales|f__Cytophagaceae	1159	1032	2475	876	105	1718	171	1384	583	80	355	198	1027	480	1732	78	250	510	260	437	261	406	1922	743	313	515
d__Bacteria|p__Bacteroidetes|c__Cytophagia|o__Cytophagales|f__Cytophagaceae|g__Cytophaga	236	164	507	99	22	185	26	255	74	15	35	42	250	49	299	20	33	50	26	68	47	70	275	59	55	126
d__Bacteria|p__Bacteroidetes|c__Cytophagia|o__Cytophagales|f__Cytophagaceae|g__Cytophaga|s__Cytophaga_hutchinsonii	236	164	507	99	22	185	26	255	74	15	35	42	250	49	299	20	33	50	26	68	47	70	275	59	55	126
d__Bacteria|p__Bacteroidetes|c__Cytophagia|o__Cytophagales|f__Cytophagaceae|g__Dyadobacter	137	170	544	67	25	342	35	286	106	13	81	18	216	163	266	15	37	42	32	43	34	97	282	172	59	101
d__Bacteria|p__Bacteroidetes|c__Cytophagia|o__Cytophagales|f__Cytophagaceae|g__Dyadobacter|s__Dyadobacter_fermentans	137	170	544	67	25	342	35	286	106	13	81	18	216	163	266	15	37	42	32	43	34	97	282	172	59	101
d__Bacteria|p__Bacteroidetes|c__Cytophagia|o__Cytophagales|f__Cytophagaceae|g__Fibrella	135	151	278	328	8	318	28	281	124	3	78	15	141	84	208	4	11	32	21	20	18	54	237	128	73	42
d__Bacteria|p__Bacteroidetes|c__Cytophagia|o__Cytophagales|f__Cytophagaceae|g__Fibrella|s__Fibrella_aestuarina	135	151	278	328	8	318	28	281	124	3	78	15	141	84	208	4	11	32	21	20	18	54	237	128	73	42
d__Bacteria|p__Bacteroidetes|c__Cytophagia|o__Cytophagales|f__Cytophagaceae|g__Leadbetterella	484	408	804	318	30	599	49	324	161	23	91	59	276	72	682	26	107	272	121	169	98	130	791	221	84	171
d__Bacteria|p__Bacteroidetes|c__Cytophagia|o__Cytophagales|f__Cytophagaceae|g__Leadbetterella|s__Leadbetterella_byssophila	484	408	804	318	30	599	49	324	161	23	91	59	276	72	682	26	107	272	121	169	98	130	791	221	84	171
d__Bacteria|p__Bacteroidetes|c__Cytophagia|o__Cytophagales|f__Cytophagaceae|g__Runella	152	125	317	29	10	254	27	224	105	16	49	26	138	106	244	9	30	41	24	82	42	46	297	119	37	61
d__Bacteria|p__Bacteroidetes|c__Cytophagia|o__Cytophagales|f__Cytophagaceae|g__Runella|s__Runella_slithyformis	152	125	317	29	10	254	27	224	105	16	49	26	138	106	244	9	30	41	24	82	42	46	297	119	37	61
d__Bacteria|p__Bacteroidetes|c__Cytophagia|o__Cytophagales|f__Flammeovirgaceae	204	162	449	285	33	267	27	160	93	5	76	63	142	41	471	4	38	74	30	34	33	97	328	113	43	71
d__Bacteria|p__Bacteroidetes|c__Cytophagia|o__Cytophagales|f__Flammeovirgaceae|g__Marivirga	204	162	449	285	33	267	27	160	93	5	76	63	142	41	471	4	38	74	30	34	33	97	328	113	43	71
d__Bacteria|p__Bacteroidetes|c__Cytophagia|o__Cytophagales|f__Flammeovirgaceae|g__Marivirga|s__Marivirga_tractuosa	204	162	449	285	33	267	27	160	93	5	76	63	142	41	471	4	38	74	30	34	33	97	328	113	43	71
d__Bacteria|p__Bacteroidetes|c__Flavobacteriia	28791	17858	73460	7964	2262	16623	3645	30138	7151	1416	3107	2465	25735	4296	35787	1372	2571	3449	3167	5266	2508	4183	27744	3965	6044	6160
d__Bacteria|p__Bacteroidetes|c__Flavobacteriia|o__Flavobacteriales	28791	17858	73460	7964	2262	16623	3645	30138	7151	1416	3107	2465	25735	4296	35787	1372	2571	3449	3167	5266	2508	4183	27744	3965	6044	6160
d__Bacteria|p__Bacteroidetes|c__Flavobacteriia|o__Flavobacteriales|f__Blattabacteriaceae	462	415	970	1008	122	704	80	355	171	65	171	212	320	143	587	62	197	287	214	412	183	120	795	242	74	366
d__Bacteria|p__Bacteroidetes|c__Flavobacteriia|o__Flavobacteriales|f__Blattabacteriaceae|g__Blattabacterium	462	415	970	1008	122	704	80	355	171	65	171	212	320	143	587	62	197	287	214	412	183	120	795	242	74	366
d__Bacteria|p__Bacteroidetes|c__Flavobacteriia|o__Flavobacteriales|f__Blattabacteriaceae|g__Blattabacterium|s__Blattabacterium_cuenoti	34	23	76	125	13	55	7	15	10	3	2	15	27	8	30	1	6	6	4	5	11	8	52	6	4	6
d__Bacteria|p__Bacteroidetes|c__Flavobacteriia|o__Flavobacteriales|f__Blattabacteriaceae|g__Blattabacterium|s__Blattabacterium_punctulatus	44	59	231	143	12	147	19	71	36	13	26	30	46	13	110	20	55	84	72	81	46	25	144	88	29	117
d__Bacteria|p__Bacteroidetes|c__Flavobacteriia|o__Flavobacteriales|f__Blattabacteriaceae|g__Blattabacterium|s__Blattabacterium_sp_(Blaberus_giganteus)	104	59	81	314	30	68	16	30	16	13	26	34	36	76	66	0	12	2	6	32	21	14	68	15	12	45
d__Bacteria|p__Bacteroidetes|c__Flavobacteriia|o__Flavobacteriales|f__Blattabacteriaceae|g__Blattabacterium|s__Blattabacterium_sp_(Blatta_orientalis)	13	5	27	91	22	7	1	10	5	5	3	5	9	0	16	3	4	0	2	6	0	2	16	5	1	2
d__Bacteria|p__Bacteroidetes|c__Flavobacteriia|o__Flavobacteriales|f__Blattabacteriaceae|g__Blattabacterium|s__Blattabacterium_sp_(Blattella_germanica)	38	25	121	82	6	54	2	46	15	0	11	7	57	3	64	0	6	11	4	9	5	11	91	4	6	47
d__Bacteria|p__Bacteroidetes|c__Flavobacteriia|o__Flavobacteriales|f__Blattabacteriaceae|g__Blattabacterium|s__Blattabacterium_sp_(Mastotermes_darwiniensis)	96	61	134	20	3	59	8	18	11	4	9	29	28	6	53	4	10	6	15	52	23	10	89	13	5	27
d__Bacteria|p__Bacteroidetes|c__Flavobacteriia|o__Flavobacteriales|f__Blattabacteriaceae|g__Blattabacterium|s__Blattabacterium_sp_(Nauphoeta_cinerea)	49	48	80	133	4	53	8	32	17	1	6	11	20	3	55	1	8	1	0	6	6	1	62	8	1	19
d__Bacteria|p__Bacteroidetes|c__Flavobacteriia|o__Flavobacteriales|f__Blattabacteriaceae|g__Blattabacterium|s__Blattabacterium_sp_(Periplaneta_americana)	17	22	54	2	3	34	6	11	2	5	9	9	15	1	29	8	15	28	25	31	14	5	44	12	2	8
d__Bacteria|p__Bacteroidetes|c__Flavobacteriia|o__Flavobacteriales|f__Crocinitomicaceae	671	455	1274	102	27	315	47	567	153	21	92	90	596	66	801	28	51	103	82	147	53	73	618	135	86	200
d__Bacteria|p__Bacteroidetes|c__Flavobacteriia|o__Flavobacteriales|f__Crocinitomicaceae|g__Fluviicola	671	455	1274	102	27	315	47	567	153	21	92	90	596	66	801	28	51	103	82	147	53	73	618	135	86	200
d__Bacteria|p__Bacteroidetes|c__Flavobacteriia|o__Flavobacteriales|f__Crocinitomicaceae|g__Fluviicola|s__Fluviicola_taffensis	671	455	1274	102	27	315	47	567	153	21	92	90	596	66	801	28	51	103	82	147	53	73	618	135	86	200
d__Bacteria|p__Bacteroidetes|c__Flavobacteriia|o__Flavobacteriales|f__Cryomorphaceae	471	376	491	425	36	223	26	239	90	21	62	92	194	39	388	16	59	137	73	226	84	55	376	157	32	88
d__Bacteria|p__Bacteroidetes|c__Flavobacteriia|o__Flavobacteriales|f__Cryomorphaceae|g__Owenweeksia	471	376	491	425	36	223	26	239	90	21	62	92	194	39	388	16	59	137	73	226	84	55	376	157	32	88
d__Bacteria|p__Bacteroidetes|c__Flavobacteriia|o__Flavobacteriales|f__Cryomorphaceae|g__Owenweeksia|s__Owenweeksia_hongkongensis	471	376	491	425	36	223	26	239	90	21	62	92	194	39	388	16	59	137	73	226	84	55	376	157	32	88
d__Bacteria|p__Bacteroidetes|c__Flavobacteriia|o__Flavobacteriales|f__Flavobacteriaceae	27094	16556	70485	6421	2073	15273	3473	28868	6690	1303	2748	2062	24512	3964	33836	1263	2248	2913	2784	4452	2163	3920	25837	3395	5830	5495
d__Bacteria|p__Bacteroidetes|c__Flavobacteriia|o__Flavobacteriales|f__Flavobacteriaceae|g__Aequorivita	1184	537	1797	71	27	502	64	651	164	13	51	28	740	69	4550	12	73	136	103	135	58	261	1542	69	154	273
d__Bacteria|p__Bacteroidetes|c__Flavobacteriia|o__Flavobacteriales|f__Flavobacteriaceae|g__Aequorivita|s__Aequorivita_sublithincola	1184	537	1797	71	27	502	64	651	164	13	51	28	740	69	4550	12	73	136	103	135	58	261	1542	69	154	273
d__Bacteria|p__Bacteroidetes|c__Flavobacteriia|o__Flavobacteriales|f__Flavobacteriaceae|g__Capnocytophaga	486	323	984	260	59	561	44	442	213	112	331	186	432	153	809	105	182	84	281	599	179	99	740	259	87	115
d__Bacteria|p__Bacteroidetes|c__Flavobacteriia|o__Flavobacteriales|f__Flavobacteriaceae|g__Capnocytophaga|s__Capnocytophaga_canimorsus	323	217	681	105	30	254	27	229	93	28	124	55	219	44	496	39	71	46	113	262	89	53	421	133	45	63
d__Bacteria|p__Bacteroidetes|c__Flavobacteriia|o__Flavobacteriales|f__Flavobacteriaceae|g__Capnocytophaga|s__Capnocytophaga_ochracea	151	95	288	153	27	279	16	205	105	49	160	96	204	102	281	33	82	37	108	214	54	43	289	118	40	50
d__Bacteria|p__Bacteroidetes|c__Flavobacteriia|o__Flavobacteriales|f__Flavobacteriaceae|g__Cellulophaga	1454	811	2366	196	38	765	109	708	179	23	87	58	838	172	2787	21	76	116	77	130	66	199	1364	105	155	356
d__Bacteria|p__Bacteroidetes|c__Flavobacteriia|o__Flavobacteriales|f__Flavobacteriaceae|g__Cellulophaga|s__Cellulophaga_algicola	657	430	1312	63	18	342	36	361	90	10	25	29	417	54	1538	13	40	72	35	65	39	97	679	56	78	86
d__Bacteria|p__Bacteroidetes|c__Flavobacteriia|o__Flavobacteriales|f__Flavobacteriaceae|g__Cellulophaga|s__Cellulophaga_lytica	770	365	1025	133	20	420	72	338	89	13	62	29	420	118	1227	8	35	43	42	65	27	101	674	48	76	266
d__Bacteria|p__Bacteroidetes|c__Flavobacteriia|o__Flavobacteriales|f__Flavobacteriaceae|g__Croceibacter	599	283	963	91	25	335	36	271	73	25	52	42	280	59	1288	11	34	31	53	70	21	68	546	34	39	108
d__Bacteria|p__Bacteroidetes|c__Flavobacteriia|o__Flavobacteriales|f__Flavobacteriaceae|g__Croceibacter|s__Croceibacter_atlanticus	599	283	963	91	25	335	36	271	73	25	52	42	280	59	1288	11	34	31	53	70	21	68	546	34	39	108
d__Bacteria|p__Bacteroidetes|c__Flavobacteriia|o__Flavobacteriales|f__Flavobacteriaceae|g__Dokdonia	361	222	693	881	80	262	65	261	76	41	97	62	275	232	976	46	67	93	63	104	62	118	436	69	98	78
d__Bacteria|p__Bacteroidetes|c__Flavobacteriia|o__Flavobacteriales|f__Flavobacteriaceae|g__Dokdonia|s__Dokdonia_sp_4H-3-7-5	361	222	693	881	80	262	65	261	76	41	97	62	275	232	976	46	67	93	63	104	62	118	436	69	98	78
d__Bacteria|p__Bacteroidetes|c__Flavobacteriia|o__Flavobacteriales|f__Flavobacteriaceae|g__Flavobacterium	9430	4979	19173	1391	529	4199	846	6340	1704	261	634	464	7524	782	6891	256	448	621	555	964	376	751	6013	579	1306	1516
d__Bacteria|p__Bacteroidetes|c__Flavobacteriia|o__Flavobacteriales|f__Flavobacteriaceae|g__Flavobacterium|s__Flavobacterium_branchiophilum	1216	616	2504	268	64	394	94	751	198	16	92	61	1022	99	1125	16	53	69	58	213	46	80	861	91	150	177
d__Bacteria|p__Bacteroidetes|c__Flavobacteriia|o__Flavobacteriales|f__Flavobacteriaceae|g__Flavobacterium|s__Flavobacterium_columnare	1435	784	2357	196	47	676	70	623	161	14	73	25	770	65	1078	9	38	70	78	146	57	104	865	48	103	150
d__Bacteria|p__Bacteroidetes|c__Flavobacteriia|o__Flavobacteriales|f__Flavobacteriaceae|g__Flavobacterium|s__Flavobacterium_indicum	1733	923	3414	200	21	1062	103	853	239	17	97	57	1036	100	1532	14	57	107	88	144	47	129	1212	117	174	322
d__Bacteria|p__Bacteroidetes|c__Flavobacteriia|o__Flavobacteriales|f__Flavobacteriaceae|g__Flavobacterium|s__Flavobacterium_johnsoniae	2725	1529	6138	147	62	1085	212	2153	539	29	72	47	2646	200	1580	31	52	103	66	162	48	138	1584	109	390	497
d__Bacteria|p__Bacteroidetes|c__Flavobacteriia|o__Flavobacteriales|f__Flavobacteriaceae|g__Flavobacterium|s__Flavobacterium_psychrophilum	1766	863	3724	553	330	653	323	1607	465	174	255	251	1632	276	1212	178	226	253	227	217	163	270	1172	198	413	311
d__Bacteria|p__Bacteroidetes|c__Flavobacteriia|o__Flavobacteriales|f__Flavobacteriaceae|g__Gramella	431	241	731	35	10	262	37	265	100	9	50	17	270	356	1034	9	35	81	42	46	25	85	453	81	78	129
d__Bacteria|p__Bacteroidetes|c__Flavobacteriia|o__Flavobacteriales|f__Flavobacteriaceae|g__Gramella|s__Gramella_forsetii	431	241	731	35	10	262	37	265	100	9	50	17	270	356	1034	9	35	81	42	46	25	85	453	81	78	129
d__Bacteria|p__Bacteroidetes|c__Flavobacteriia|o__Flavobacteriales|f__Flavobacteriaceae|g__Lacinutrix	991	474	1910	229	50	479	70	470	187	32	90	104	687	83	3786	43	88	181	125	207	57	175	1131	161	103	238
d__Bacteria|p__Bacteroidetes|c__Flavobacteriia|o__Flavobacteriales|f__Flavobacteriaceae|g__Lacinutrix|s__Lacinutrix_sp_5H-3-7-4	991	474	1910	229	50	479	70	470	187	32	90	104	687	83	3786	43	88	181	125	207	57	175	1131	161	103	238
d__Bacteria|p__Bacteroidetes|c__Flavobacteriia|o__Flavobacteriales|f__Flavobacteriaceae|g__Maribacter	253	167	509	39	4	170	21	197	42	11	28	11	215	13	614	11	23	50	36	58	19	63	295	21	33	51
d__Bacteria|p__Bacteroidetes|c__Flavobacteriia|o__Flavobacteriales|f__Flavobacteriaceae|g__Maribacter|s__Maribacter_sp_HTCC2170	253	167	509	39	4	170	21	197	42	11	28	11	215	13	614	11	23	50	36	58	19	63	295	21	33	51
d__Bacteria|p__Bacteroidetes|c__Flavobacteriia|o__Flavobacteriales|f__Flavobacteriaceae|g__Muricauda	257	163	496	40	10	201	18	214	70	35	28	37	165	29	661	20	21	44	38	55	34	58	374	97	43	57
d__Bacteria|p__Bacteroidetes|c__Flavobacteriia|o__Flavobacteriales|f__Flavobacteriaceae|g__Muricauda|s__Muricauda_ruestringensis	257	163	496	40	10	201	18	214	70	35	28	37	165	29	661	20	21	44	38	55	34	58	374	97	43	57
d__Bacteria|p__Bacteroidetes|c__Flavobacteriia|o__Flavobacteriales|f__Flavobacteriaceae|g__Nonlabens	359	272	638	158	30	233	29	185	74	7	67	18	246	67	813	17	39	35	36	45	46	57	353	68	38	194
d__Bacteria|p__Bacteroidetes|c__Flavobacteriia|o__Flavobacteriales|f__Flavobacteriaceae|g__Nonlabens|s__Nonlabens_dokdonensis	359	272	638	158	30	233	29	185	74	7	67	18	246	67	813	17	39	35	36	45	46	57	353	68	38	194
d__Bacteria|p__Bacteroidetes|c__Flavobacteriia|o__Flavobacteriales|f__Flavobacteriaceae|g__Ornithobacterium	392	419	892	704	536	383	337	766	376	291	266	278	454	339	422	339	334	293	315	261	326	315	432	338	360	263
d__Bacteria|p__Bacteroidetes|c__Flavobacteriia|o__Flavobacteriales|f__Flavobacteriaceae|g__Ornithobacterium|s__Ornithobacterium_rhinotracheale	392	419	892	704	536	383	337	766	376	291	266	278	454	339	422	339	334	293	315	261	326	315	432	338	360	263
d__Bacteria|p__Bacteroidetes|c__Flavobacteriia|o__Flavobacteriales|f__Flavobacteriaceae|g__Polaribacter	630	364	1405	395	33	424	56	374	107	9	84	37	487	40	1336	11	65	112	56	138	85	90	692	119	65	173
d__Bacteria|p__Bacteroidetes|c__Flavobacteriia|o__Flavobacteriales|f__Flavobacteriaceae|g__Polaribacter|s__Polaribacter_sp_MED152	630	364	1405	395	33	424	56	374	107	9	84	37	487	40	1336	11	65	112	56	138	85	90	692	119	65	173
d__Bacteria|p__Bacteroidetes|c__Flavobacteriia|o__Flavobacteriales|f__Flavobacteriaceae|g__Psychroflexus	439	223	831	49	27	261	29	235	73	10	36	36	234	77	1119	13	54	49	46	120	34	90	502	72	35	93
d__Bacteria|p__Bacteroidetes|c__Flavobacteriia|o__Flavobacteriales|f__Flavobacteriaceae|g__Psychroflexus|s__Psychroflexus_torquis	439	223	831	49	27	261	29	235	73	10	36	36	234	77	1119	13	54	49	46	120	34	90	502	72	35	93
d__Bacteria|p__Bacteroidetes|c__Flavobacteriia|o__Flavobacteriales|f__Flavobacteriaceae|g__Riemerella	1653	1040	4320	427	330	921	363	1449	518	192	215	233	946	238	882	203	222	300	190	241	205	302	1452	426	469	292
d__Bacteria|p__Bacteroidetes|c__Flavobacteriia|o__Flavobacteriales|f__Flavobacteriaceae|g__Riemerella|s__Riemerella_anatipestifer	1653	1040	4320	427	330	921	363	1449	518	192	215	233	946	238	882	203	222	300	190	241	205	302	1452	426	469	292
d__Bacteria|p__Bacteroidetes|c__Flavobacteriia|o__Flavobacteriales|f__Flavobacteriaceae|g__Robiginitalea	108	114	176	155	17	234	10	170	56	24	34	54	143	22	260	3	25	44	40	38	27	43	215	101	36	39
d__Bacteria|p__Bacteroidetes|c__Flavobacteriia|o__Flavobacteriales|f__Flavobacteriaceae|g__Robiginitalea|s__Robiginitalea_biformata	108	114	176	155	17	234	10	170	56	24	34	54	143	22	260	3	25	44	40	38	27	43	215	101	36	39
d__Bacteria|p__Bacteroidetes|c__Flavobacteriia|o__Flavobacteriales|f__Flavobacteriaceae|g__Weeksella	834	389	1378	192	19	575	57	447	144	27	73	70	713	57	954	22	81	176	107	197	50	139	880	160	90	170
d__Bacteria|p__Bacteroidetes|c__Flavobacteriia|o__Flavobacteriales|f__Flavobacteriaceae|g__Weeksella|s__Weeksella_virosa	834	389	1378	192	19	575	57	447	144	27	73	70	713	57	954	22	81	176	107	197	50	139	880	160	90	170
d__Bacteria|p__Bacteroidetes|c__Flavobacteriia|o__Flavobacteriales|f__Flavobacteriaceae|g__Zobellia	281	143	490	55	12	194	32	189	55	10	44	23	194	26	746	12	36	63	74	92	20	59	312	46	51	68
d__Bacteria|p__Bacteroidetes|c__Flavobacteriia|o__Flavobacteriales|f__Flavobacteriaceae|g__Zobellia|s__Zobellia_galactanivorans	281	143	490	55	12	194	32	189	55	10	44	23	194	26	746	12	36	63	74	92	20	59	312	46	51	68
d__Bacteria|p__Bacteroidetes|c__Flavobacteriia|o__Flavobacteriales|f__Flavobacteriaceae|g__Zunongwangia	504	255	966	23	11	324	28	281	97	8	78	37	283	41	1054	7	43	27	42	67	40	87	542	104	77	111
d__Bacteria|p__Bacteroidetes|c__Flavobacteriia|o__Flavobacteriales|f__Flavobacteriaceae|g__Zunongwangia|s__Zunongwangia_profunda	504	255	966	23	11	324	28	281	97	8	78	37	283	41	1054	7	43	27	42	67	40	87	542	104	77	111
d__Bacteria|p__Bacteroidetes|c__Flavobacteriia|o__Flavobacteriales|f__Flavobacteriaceae|s__Flavobacteriaceae_bacterium_3519-10	5286	4396	26912	544	113	3016	1039	14100	2060	31	108	72	8603	894	859	17	94	127	196	278	169	644	6344	143	2309	870
d__Bacteria|p__Bacteroidetes|c__Saprospiria	406	322	727	430	120	661	77	402	215	94	198	182	322	232	476	37	106	238	196	369	180	160	595	350	123	120
d__Bacteria|p__Bacteroidetes|c__Saprospiria|o__Saprospirales	406	322	727	430	120	661	77	402	215	94	198	182	322	232	476	37	106	238	196	369	180	160	595	350	123	120
d__Bacteria|p__Bacteroidetes|c__Saprospiria|o__Saprospirales|f__Haliscomenobacteraceae	115	123	417	147	57	249	52	274	143	41	70	63	174	61	277	28	69	180	134	193	62	93	306	186	80	77
d__Bacteria|p__Bacteroidetes|c__Saprospiria|o__Saprospirales|f__Haliscomenobacteraceae|g__Haliscomenobacter	115	123	417	147	57	249	52	274	143	41	70	63	174	61	277	28	69	180	134	193	62	93	306	186	80	77
d__Bacteria|p__Bacteroidetes|c__Saprospiria|o__Saprospirales|f__Haliscomenobacteraceae|g__Haliscomenobacter|s__Haliscomenobacter_hydrossis	115	123	417	147	57	249	52	274	143	41	70	63	174	61	277	28	69	180	134	193	62	93	306	186	80	77
d__Bacteria|p__Bacteroidetes|c__Saprospiria|o__Saprospirales|f__Saprospiraceae	290	197	309	283	63	412	23	126	71	53	128	119	145	171	191	9	37	58	62	176	118	65	284	164	43	43
d__Bacteria|p__Bacteroidetes|c__Saprospiria|o__Saprospirales|f__Saprospiraceae|g__Saprospira	290	197	309	283	63	412	23	126	71	53	128	119	145	171	191	9	37	58	62	176	118	65	284	164	43	43
d__Bacteria|p__Bacteroidetes|c__Saprospiria|o__Saprospirales|f__Saprospiraceae|g__Saprospira|s__Saprospira_grandis	290	197	309	283	63	412	23	126	71	53	128	119	145	171	191	9	37	58	62	176	118	65	284	164	43	43
d__Bacteria|p__Bacteroidetes|c__Sphingobacteriia	3699	1695	4667	644	177	1648	237	2509	831	61	375	189	2681	513	3709	61	200	323	278	404	150	592	3242	619	555	515
d__Bacteria|p__Bacteroidetes|c__Sphingobacteriia|o__Sphingobacteriales	3699	1695	4667	644	177	1648	237	2509	831	61	375	189	2681	513	3709	61	200	323	278	404	150	592	3242	619	555	515
d__Bacteria|p__Bacteroidetes|c__Sphingobacteriia|o__Sphingobacteriales|f__Sphingobacteriaceae	3699	1695	4667	644	177	1648	237	2509	831	61	375	189	2681	513	3709	61	200	323	278	404	150	592	3242	619	555	515
d__Bacteria|p__Bacteroidetes|c__Sphingobacteriia|o__Sphingobacteriales|f__Sphingobacteriaceae|g__Pedobacter	486	329	1546	56	14	268	69	927	254	13	69	37	1118	176	658	16	34	76	66	64	8	86	572	122	209	101
d__Bacteria|p__Bacteroidetes|c__Sphingobacteriia|o__Sphingobacteriales|f__Sphingobacteriaceae|g__Pedobacter|s__Pedobacter_heparinus	486	329	1546	56	14	268	69	927	254	13	69	37	1118	176	658	16	34	76	66	64	8	86	572	122	209	101
d__Bacteria|p__Bacteroidetes|c__Sphingobacteriia|o__Sphingobacteriales|f__Sphingobacteriaceae|g__Pseudopedobacter	1116	501	1200	256	52	478	51	568	184	8	76	21	639	133	886	18	49	53	41	68	23	168	968	120	141	137
d__Bacteria|p__Bacteroidetes|c__Sphingobacteriia|o__Sphingobacteriales|f__Sphingobacteriaceae|g__Pseudopedobacter|s__Pseudopedobacter_saltans	1116	501	1200	256	52	478	51	568	184	8	76	21	639	133	886	18	49	53	41	68	23	168	968	120	141	137
d__Bacteria|p__Bacteroidetes|c__Sphingobacteriia|o__Sphingobacteriales|f__Sphingobacteriaceae|g__Solitalea	1024	480	873	184	34	422	55	437	195	3	119	29	393	111	624	11	33	61	49	109	46	107	557	125	91	116
d__Bacteria|p__Bacteroidetes|c__Sphingobacteriia|o__Sphingobacteriales|f__Sphingobacteriaceae|g__Solitalea|s__Solitalea_canadensis	1024	480	873	184	34	422	55	437	195	3	119	29	393	111	624	11	33	61	49	109	46	107	557	125	91	116
d__Bacteria|p__Bacteroidetes|c__Sphingobacteriia|o__Sphingobacteriales|f__Sphingobacteriaceae|g__Sphingobacterium	932	304	832	139	52	370	51	462	154	37	89	94	388	71	1321	14	64	122	104	142	59	189	964	197	78	147
d__Bacteria|p__Bacteroidetes|c__Sphingobacteriia|o__Sphingobacteriales|f__Sphingobacteriaceae|g__Sphingobacterium|s__Sphingobacterium_sp_21	932	304	832	139	52	370	51	462	154	37	89	94	388	71	1321	14	64	122	104	142	59	189	964	197	78	147
d__Bacteria|p__Bacteroidetes|o__Bacteroidetes_Order_II_Incertae_sedis	432	340	635	388	119	752	94	727	227	106	120	170	401	109	541	44	64	76	104	401	214	251	339	286	154	144
d__Bacteria|p__Bacteroidetes|o__Bacteroidetes_Order_II_Incertae_sedis|f__Rhodothermaceae	432	340	635	388	119	752	94	727	227	106	120	170	401	109	541	44	64	76	104	401	214	251	339	286	154	144
d__Bacteria|p__Bacteroidetes|o__Bacteroidetes_Order_II_Incertae_sedis|f__Rhodothermaceae|g__Rhodothermus	252	215	410	126	104	479	64	517	163	92	88	122	241	91	331	36	57	56	72	326	142	149	212	166	106	86
d__Bacteria|p__Bacteroidetes|o__Bacteroidetes_Order_II_Incertae_sedis|f__Rhodothermaceae|g__Rhodothermus|s__Rhodothermus_marinus	252	215	410	126	104	479	64	517	163	92	88	122	241	91	331	36	57	56	72	326	142	149	212	166	106	86
d__Bacteria|p__Bacteroidetes|o__Bacteroidetes_Order_II_Incertae_sedis|f__Rhodothermaceae|g__Salinibacter	177	108	214	262	14	242	30	196	52	12	28	47	151	15	201	6	7	20	32	71	70	97	118	117	42	57
d__Bacteria|p__Bacteroidetes|o__Bacteroidetes_Order_II_Incertae_sedis|f__Rhodothermaceae|g__Salinibacter|s__Salinibacter_ruber	177	108	214	262	14	242	30	196	52	12	28	47	151	15	201	6	7	20	32	71	70	97	118	117	42	57
d__Bacteria|p__Caldiserica	17	15	44	44	42	84	9	33	14	1	10	10	19	4	39	5	17	12	9	14	29	12	53	14	10	11
d__Bacteria|p__Caldiserica|c__Caldisericia	17	15	44	44	42	84	9	33	14	1	10	10	19	4	39	5	17	12	9	14	29	12	53	14	10	11
d__Bacteria|p__Caldiserica|c__Caldisericia|o__Caldisericales	17	15	44	44	42	84	9	33	14	1	10	10	19	4	39	5	17	12	9	14	29	12	53	14	10	11
d__Bacteria|p__Caldiserica|c__Caldisericia|o__Caldisericales|f__Caldisericaceae	17	15	44	44	42	84	9	33	14	1	10	10	19	4	39	5	17	12	9	14	29	12	53	14	10	11
d__Bacteria|p__Caldiserica|c__Caldisericia|o__Caldisericales|f__Caldisericaceae|g__Caldisericum	17	15	44	44	42	84	9	33	14	1	10	10	19	4	39	5	17	12	9	14	29	12	53	14	10	11
d__Bacteria|p__Caldiserica|c__Caldisericia|o__Caldisericales|f__Caldisericaceae|g__Caldisericum|s__Caldisericum_exile	17	15	44	44	42	84	9	33	14	1	10	10	19	4	39	5	17	12	9	14	29	12	53	14	10	11
d__Bacteria|p__Candidatus_Cloacimonetes	36	48	97	390	32	119	2	46	20	3	24	14	41	9	96	7	23	12	13	51	33	49	171	41	10	22
d__Bacteria|p__Candidatus_Cloacimonetes|g__Candidatus_Cloacimonas	36	48	97	390	32	119	2	46	20	3	24	14	41	9	96	7	23	12	13	51	33	49	171	41	10	22
d__Bacteria|p__Candidatus_Cloacimonetes|g__Candidatus_Cloacimonas|s__Candidatus_Cloacimonas_acidaminovorans	36	48	97	390	32	119	2	46	20	3	24	14	41	9	96	7	23	12	13	51	33	49	171	41	10	22
d__Bacteria|p__Chlamydiae	680	312	530	757	192	667	88	319	146	59	123	120	194	128	375	52	128	121	127	172	146	232	631	198	74	290
d__Bacteria|p__Chlamydiae|c__Chlamydiia	680	312	530	757	192	667	88	319	146	59	123	120	194	128	375	52	128	121	127	172	146	232	631	198	74	290
d__Bacteria|p__Chlamydiae|c__Chlamydiia|o__Chlamydiales	222	193	251	321	125	321	50	194	84	41	58	80	91	41	192	36	89	81	78	109	77	130	325	121	42	217
d__Bacteria|p__Chlamydiae|c__Chlamydiia|o__Chlamydiales|f__Chlamydiaceae	222	193	251	321	125	321	50	194	84	41	58	80	91	41	192	36	89	81	78	109	77	130	325	121	42	217
d__Bacteria|p__Chlamydiae|c__Chlamydiia|o__Chlamydiales|f__Chlamydiaceae|g__Chlamydia	222	193	251	321	125	321	50	194	84	41	58	80	91	41	192	36	89	81	78	109	77	130	325	121	42	217
d__Bacteria|p__Chlamydiae|c__Chlamydiia|o__Chlamydiales|f__Chlamydiaceae|g__Chlamydia|s__Chlamydia_abortus	26	8	19	8	13	18	3	6	3	1	5	2	2	0	35	0	2	1	1	7	1	13	48	4	1	20
d__Bacteria|p__Chlamydiae|c__Chlamydiia|o__Chlamydiales|f__Chlamydiaceae|g__Chlamydia|s__Chlamydia_caviae	24	26	36	13	0	45	3	13	6	0	10	9	10	3	25	1	1	24	7	7	2	7	28	19	0	70
d__Bacteria|p__Chlamydiae|c__Chlamydiia|o__Chlamydiales|f__Chlamydiaceae|g__Chlamydia|s__Chlamydia_felis	12	10	14	5	3	17	0	11	3	0	2	3	6	2	16	0	1	1	0	8	2	4	30	1	3	2
d__Bacteria|p__Chlamydiae|c__Chlamydiia|o__Chlamydiales|f__Chlamydiaceae|g__Chlamydia|s__Chlamydia_muridarum	17	11	31	8	0	19	0	10	4	2	1	4	17	5	19	0	7	12	3	7	16	2	15	9	3	4
d__Bacteria|p__Chlamydiae|c__Chlamydiia|o__Chlamydiales|f__Chlamydiaceae|g__Chlamydia|s__Chlamydia_pecorum	61	73	61	68	83	91	39	103	51	34	19	49	32	27	26	27	60	30	32	39	31	35	81	43	27	45
d__Bacteria|p__Chlamydiae|c__Chlamydiia|o__Chlamydiales|f__Chlamydiaceae|g__Chlamydia|s__Chlamydia_pneumoniae	18	25	21	146	22	40	3	5	3	2	11	3	4	1	15	5	8	4	3	3	6	5	33	11	2	35
d__Bacteria|p__Chlamydiae|c__Chlamydiia|o__Chlamydiales|f__Chlamydiaceae|g__Chlamydia|s__Chlamydia_psittaci	30	15	17	5	0	31	0	12	4	1	4	2	4	1	21	3	1	0	7	10	4	13	41	4	3	1
d__Bacteria|p__Chlamydiae|c__Chlamydiia|o__Chlamydiales|f__Chlamydiaceae|g__Chlamydia|s__Chlamydia_trachomatis	20	11	18	0	0	11	1	22	8	0	1	4	8	1	14	0	1	3	1	2	3	4	20	21	3	32
d__Bacteria|p__Chlamydiae|c__Chlamydiia|o__Parachlamydiales	454	119	273	380	64	342	38	124	55	18	64	39	103	87	176	16	38	40	49	63	67	102	303	71	31	73
d__Bacteria|p__Chlamydiae|c__Chlamydiia|o__Parachlamydiales|f__Parachlamydiaceae	67	80	179	280	53	211	18	83	37	14	45	23	63	67	95	10	24	22	19	38	30	62	200	46	22	41
d__Bacteria|p__Chlamydiae|c__Chlamydiia|o__Parachlamydiales|f__Parachlamydiaceae|g__Candidatus_Protochlamydia	42	37	96	163	9	92	5	15	10	3	9	6	22	3	38	2	5	4	3	12	8	17	94	26	5	19
d__Bacteria|p__Chlamydiae|c__Chlamydiia|o__Parachlamydiales|f__Parachlamydiaceae|g__Candidatus_Protochlamydia|s__Candidatus_Protochlamydia_amoebophila	42	37	96	163	9	92	5	15	10	3	9	6	22	3	38	2	5	4	3	12	8	17	94	26	5	19
d__Bacteria|p__Chlamydiae|c__Chlamydiia|o__Parachlamydiales|f__Parachlamydiaceae|g__Parachlamydia	24	42	76	116	44	88	12	62	25	11	35	15	39	64	48	7	18	17	16	26	22	45	91	17	17	19
d__Bacteria|p__Chlamydiae|c__Chlamydiia|o__Parachlamydiales|f__Parachlamydiaceae|g__Parachlamydia|s__Parachlamydia_acanthamoebae	24	42	76	116	44	88	12	62	25	11	35	15	39	64	48	7	18	17	16	26	22	45	91	17	17	19
d__Bacteria|p__Chlamydiae|c__Chlamydiia|o__Parachlamydiales|f__Simkaniaceae	354	11	42	7	5	77	12	21	9	2	10	4	9	12	27	3	7	12	16	9	30	32	39	11	6	16
d__Bacteria|p__Chlamydiae|c__Chlamydiia|o__Parachlamydiales|f__Simkaniaceae|g__Simkania	354	11	42	7	5	77	12	21	9	2	10	4	9	12	27	3	7	12	16	9	30	32	39	11	6	16
d__Bacteria|p__Chlamydiae|c__Chlamydiia|o__Parachlamydiales|f__Simkaniaceae|g__Simkania|s__Simkania_negevensis	354	11	42	7	5	77	12	21	9	2	10	4	9	12	27	3	7	12	16	9	30	32	39	11	6	16
d__Bacteria|p__Chlamydiae|c__Chlamydiia|o__Parachlamydiales|f__Waddliaceae	31	23	48	92	6	52	8	19	6	1	9	12	31	8	51	3	7	6	14	16	7	7	58	12	3	16
d__Bacteria|p__Chlamydiae|c__Chlamydiia|o__Parachlamydiales|f__Waddliaceae|g__Waddlia	31	23	48	92	6	52	8	19	6	1	9	12	31	8	51	3	7	6	14	16	7	7	58	12	3	16
d__Bacteria|p__Chlamydiae|c__Chlamydiia|o__Parachlamydiales|f__Waddliaceae|g__Waddlia|s__Waddlia_chondrophila	31	23	48	92	6	52	8	19	6	1	9	12	31	8	51	3	7	6	14	16	7	7	58	12	3	16
d__Bacteria|p__Chlorobi	1208	799	1511	1135	253	2437	314	1248	586	260	532	366	707	387	1150	175	218	297	299	402	376	538	1094	731	322	333
d__Bacteria|p__Chlorobi|c__Chlorobia	1208	799	1511	1135	253	2437	314	1248	586	260	532	366	707	387	1150	175	218	297	299	402	376	538	1094	731	322	333
d__Bacteria|p__Chlorobi|c__Chlorobia|o__Chlorobiales	1208	799	1511	1135	253	2437	314	1248	586	260	532	366	707	387	1150	175	218	297	299	402	376	538	1094	731	322	333
d__Bacteria|p__Chlorobi|c__Chlorobia|o__Chlorobiales|f__Chlorobiaceae	1208	799	1511	1135	253	2437	314	1248	586	260	532	366	707	387	1150	175	218	297	299	402	376	538	1094	731	322	333
d__Bacteria|p__Chlorobi|c__Chlorobia|o__Chlorobiales|f__Chlorobiaceae|g__Chlorobaculum	253	206	346	143	15	586	63	328	131	44	82	82	160	97	293	7	19	37	28	84	78	109	201	183	55	74
d__Bacteria|p__Chlorobi|c__Chlorobia|o__Chlorobiales|f__Chlorobiaceae|g__Chlorobaculum|s__Chlorobaculum_parvum	94	89	175	16	9	295	19	171	69	19	43	34	89	16	143	1	7	20	12	10	18	40	90	68	28	31
d__Bacteria|p__Chlorobi|c__Chlorobia|o__Chlorobiales|f__Chlorobiaceae|g__Chlorobaculum|s__Chlorobaculum_tepidum	148	102	158	125	5	278	25	145	60	25	38	47	69	81	139	6	12	15	13	72	58	68	104	96	23	41
d__Bacteria|p__Chlorobi|c__Chlorobia|o__Chlorobiales|f__Chlorobiaceae|g__Chlorobium	293	314	555	306	152	799	181	572	278	185	241	170	278	170	438	139	156	195	207	171	211	257	519	291	186	154
d__Bacteria|p__Chlorobi|c__Chlorobia|o__Chlorobiales|f__Chlorobiaceae|g__Chlorobium|s__Chlorobium_chlorochromatii	74	57	135	18	13	120	14	59	17	3	28	10	39	4	115	13	22	42	35	34	15	29	165	27	10	33
d__Bacteria|p__Chlorobi|c__Chlorobia|o__Chlorobiales|f__Chlorobiaceae|g__Chlorobium|s__Chlorobium_limicola	61	65	113	23	5	152	8	115	40	3	22	4	81	14	129	1	5	21	11	18	14	35	104	56	23	26
d__Bacteria|p__Chlorobi|c__Chlorobia|o__Chlorobiales|f__Chlorobiaceae|g__Chlorobium|s__Chlorobium_phaeobacteroides	113	153	206	246	122	208	154	332	169	158	144	119	120	134	130	123	125	119	148	98	167	157	175	181	134	75
d__Bacteria|p__Chlorobi|c__Chlorobia|o__Chlorobiales|f__Chlorobiaceae|g__Chlorobium|s__Chlorobium_phaeovibrioides	41	39	101	14	12	317	5	64	52	20	35	37	38	14	60	2	3	12	9	14	11	34	72	27	19	20
d__Bacteria|p__Chlorobi|c__Chlorobia|o__Chlorobiales|f__Chlorobiaceae|g__Chloroherpeton	37	57	110	307	15	113	7	65	28	5	57	19	52	10	77	4	8	18	5	56	21	20	81	48	10	24
d__Bacteria|p__Chlorobi|c__Chlorobia|o__Chlorobiales|f__Chlorobiaceae|g__Chloroherpeton|s__Chloroherpeton_thalassium	37	57	110	307	15	113	7	65	28	5	57	19	52	10	77	4	8	18	5	56	21	20	81	48	10	24
d__Bacteria|p__Chlorobi|c__Chlorobia|o__Chlorobiales|f__Chlorobiaceae|g__Pelodictyon	253	140	322	27	25	525	36	175	99	2	52	20	138	24	212	5	9	13	21	22	18	78	146	99	50	52
d__Bacteria|p__Chlorobi|c__Chlorobia|o__Chlorobiales|f__Chlorobiaceae|g__Pelodictyon|s__Pelodictyon_luteolum	94	90	188	17	20	349	24	106	71	1	29	3	81	19	137	5	7	8	14	15	13	59	90	72	35	29
d__Bacteria|p__Chlorobi|c__Chlorobia|o__Chlorobiales|f__Chlorobiaceae|g__Pelodictyon|s__Pelodictyon_phaeoclathratiforme	159	50	134	10	5	176	12	69	28	1	23	17	57	5	74	0	2	5	7	7	5	19	56	27	15	23
d__Bacteria|p__Chlorobi|c__Chlorobia|o__Chlorobiales|f__Chlorobiaceae|g__Prosthecochloris	39	52	106	128	26	199	12	57	26	6	51	41	47	10	56	17	18	27	26	24	24	56	92	72	11	17
d__Bacteria|p__Chlorobi|c__Chlorobia|o__Chlorobiales|f__Chlorobiaceae|g__Prosthecochloris|s__Prosthecochloris_aestuarii	39	52	106	128	26	199	12	57	26	6	51	41	47	10	56	17	18	27	26	24	24	56	92	72	11	17
d__Bacteria|p__Chloroflexi	1294	1070	1847	210	160	3007	240	1290	512	21	408	51	831	334	1518	42	76	191	160	272	195	626	1248	532	268	499
d__Bacteria|p__Chloroflexi|c__Anaerolineae	141	110	162	25	37	340	28	101	51	2	38	5	50	10	117	4	6	12	4	25	6	48	99	62	30	55
d__Bacteria|p__Chloroflexi|c__Anaerolineae|o__Anaerolineales	141	110	162	25	37	340	28	101	51	2	38	5	50	10	117	4	6	12	4	25	6	48	99	62	30	55
d__Bacteria|p__Chloroflexi|c__Anaerolineae|o__Anaerolineales|f__Anaerolineaceae	141	110	162	25	37	340	28	101	51	2	38	5	50	10	117	4	6	12	4	25	6	48	99	62	30	55
d__Bacteria|p__Chloroflexi|c__Anaerolineae|o__Anaerolineales|f__Anaerolineaceae|g__Anaerolinea	141	110	162	25	37	340	28	101	51	2	38	5	50	10	117	4	6	12	4	25	6	48	99	62	30	55
d__Bacteria|p__Chloroflexi|c__Anaerolineae|o__Anaerolineales|f__Anaerolineaceae|g__Anaerolinea|s__Anaerolinea_thermophila	141	110	162	25	37	340	28	101	51	2	38	5	50	10	117	4	6	12	4	25	6	48	99	62	30	55
d__Bacteria|p__Chloroflexi|c__Caldilineae	133	97	236	18	13	386	23	163	87	0	41	3	110	19	171	2	8	14	16	11	13	66	140	54	39	37
d__Bacteria|p__Chloroflexi|c__Caldilineae|o__Caldilineales	133	97	236	18	13	386	23	163	87	0	41	3	110	19	171	2	8	14	16	11	13	66	140	54	39	37
d__Bacteria|p__Chloroflexi|c__Caldilineae|o__Caldilineales|f__Caldilineaceae	133	97	236	18	13	386	23	163	87	0	41	3	110	19	171	2	8	14	16	11	13	66	140	54	39	37
d__Bacteria|p__Chloroflexi|c__Caldilineae|o__Caldilineales|f__Caldilineaceae|g__Caldilinea	133	97	236	18	13	386	23	163	87	0	41	3	110	19	171	2	8	14	16	11	13	66	140	54	39	37
d__Bacteria|p__Chloroflexi|c__Caldilineae|o__Caldilineales|f__Caldilineaceae|g__Caldilinea|s__Caldilinea_aerophila	133	97	236	18	13	386	23	163	87	0	41	3	110	19	171	2	8	14	16	11	13	66	140	54	39	37
d__Bacteria|p__Chloroflexi|c__Chloroflexia	298	336	426	35	39	741	80	387	137	8	93	17	228	108	356	16	33	86	61	97	72	154	311	185	62	132
d__Bacteria|p__Chloroflexi|c__Chloroflexia|o__Chloroflexales	298	336	426	35	39	741	80	387	137	8	93	17	228	108	356	16	33	86	61	97	72	154	311	185	62	132
d__Bacteria|p__Chloroflexi|c__Chloroflexia|o__Chloroflexales|f__Chloroflexaceae	105	209	149	7	16	357	42	146	42	1	28	7	91	9	147	9	20	45	40	64	23	41	130	51	20	68
d__Bacteria|p__Chloroflexi|c__Chloroflexia|o__Chloroflexales|f__Chloroflexaceae|g__Chloroflexus	105	209	149	7	16	357	42	146	42	1	28	7	91	9	147	9	20	45	40	64	23	41	130	51	20	68
d__Bacteria|p__Chloroflexi|c__Chloroflexia|o__Chloroflexales|f__Chloroflexaceae|g__Chloroflexus|s__Chloroflexus_aggregans	41	36	51	2	8	116	20	54	17	1	17	5	16	5	66	9	20	41	37	53	13	22	57	13	7	25
d__Bacteria|p__Chloroflexi|c__Chloroflexia|o__Chloroflexales|f__Chloroflexaceae|g__Chloroflexus|s__Chloroflexus_aurantiacus	61	172	91	3	3	236	22	88	25	0	10	2	73	3	73	0	0	4	3	11	10	17	67	38	12	41
d__Bacteria|p__Chloroflexi|c__Chloroflexia|o__Chloroflexales|f__Roseiflexaceae	190	127	276	27	23	382	37	241	94	7	64	10	137	96	203	7	13	41	20	33	49	113	178	132	41	64
d__Bacteria|p__Chloroflexi|c__Chloroflexia|o__Chloroflexales|f__Roseiflexaceae|g__Roseiflexus	190	127	276	27	23	382	37	241	94	7	64	10	137	96	203	7	13	41	20	33	49	113	178	132	41	64
d__Bacteria|p__Chloroflexi|c__Chloroflexia|o__Chloroflexales|f__Roseiflexaceae|g__Roseiflexus|s__Roseiflexus_castenholzii	82	50	118	16	13	168	19	118	42	6	30	8	62	20	106	4	8	23	10	16	43	54	100	45	22	27
d__Bacteria|p__Chloroflexi|c__Chloroflexia|o__Chloroflexales|f__Roseiflexaceae|g__Roseiflexus|s__Roseiflexus_sp_RS-1	101	74	139	9	10	202	18	114	48	1	31	2	69	74	91	3	5	17	8	16	6	54	68	85	18	33
d__Bacteria|p__Chloroflexi|c__Dehalococcoidia	199	211	425	75	39	848	30	179	118	5	143	14	114	118	365	16	6	36	29	54	60	174	400	138	47	124
d__Bacteria|p__Chloroflexi|c__Dehalococcoidia|g__Dehalogenimonas	64	51	112	8	3	246	11	73	28	0	19	4	38	8	68	1	4	8	15	25	7	46	101	29	22	26
d__Bacteria|p__Chloroflexi|c__Dehalococcoidia|g__Dehalogenimonas|s__Dehalogenimonas_lykanthroporepellens	64	51	112	8	3	246	11	73	28	0	19	4	38	8	68	1	4	8	15	25	7	46	101	29	22	26
d__Bacteria|p__Chloroflexi|c__Dehalococcoidia|o__Dehalococcoidales	134	160	312	66	36	600	19	105	89	5	124	10	74	110	295	14	2	28	14	29	53	127	298	108	24	97
d__Bacteria|p__Chloroflexi|c__Dehalococcoidia|o__Dehalococcoidales|f__Dehalococcoidaceae	134	160	312	66	36	600	19	105	89	5	124	10	74	110	295	14	2	28	14	29	53	127	298	108	24	97
d__Bacteria|p__Chloroflexi|c__Dehalococcoidia|o__Dehalococcoidales|f__Dehalococcoidaceae|g__Dehalococcoides	134	160	312	66	36	600	19	105	89	5	124	10	74	110	295	14	2	28	14	29	53	127	298	108	24	97
d__Bacteria|p__Chloroflexi|c__Dehalococcoidia|o__Dehalococcoidales|f__Dehalococcoidaceae|g__Dehalococcoides|s__Dehalococcoides_mccartyi	134	160	312	66	36	600	19	105	89	5	124	10	74	110	295	14	2	28	14	29	53	127	298	108	24	97
d__Bacteria|p__Chloroflexi|c__Thermomicrobia	515	310	591	57	32	664	77	452	117	6	91	12	328	78	494	4	23	41	45	82	38	155	268	87	90	148
d__Bacteria|p__Chloroflexi|c__Thermomicrobia|o__Sphaerobacterales	440	246	463	19	14	558	60	362	101	5	78	11	283	67	387	4	14	30	34	71	23	124	211	58	77	106
d__Bacteria|p__Chloroflexi|c__Thermomicrobia|o__Sphaerobacterales|f__Sphaerobacteraceae	440	246	463	19	14	558	60	362	101	5	78	11	283	67	387	4	14	30	34	71	23	124	211	58	77	106
d__Bacteria|p__Chloroflexi|c__Thermomicrobia|o__Sphaerobacterales|f__Sphaerobacteraceae|g__Sphaerobacter	440	246	463	19	14	558	60	362	101	5	78	11	283	67	387	4	14	30	34	71	23	124	211	58	77	106
d__Bacteria|p__Chloroflexi|c__Thermomicrobia|o__Sphaerobacterales|f__Sphaerobacteraceae|g__Sphaerobacter|s__Sphaerobacter_thermophilus	440	246	463	19	14	558	60	362	101	5	78	11	283	67	387	4	14	30	34	71	23	124	211	58	77	106
d__Bacteria|p__Chloroflexi|c__Thermomicrobia|o__Thermomicrobiales	74	63	127	38	18	101	16	88	16	1	13	1	45	10	107	0	9	10	10	11	15	31	57	29	13	42
d__Bacteria|p__Chloroflexi|c__Thermomicrobia|o__Thermomicrobiales|f__Thermomicrobiaceae	74	63	127	38	18	101	16	88	16	1	13	1	45	10	107	0	9	10	10	11	15	31	57	29	13	42
d__Bacteria|p__Chloroflexi|c__Thermomicrobia|o__Thermomicrobiales|f__Thermomicrobiaceae|g__Thermomicrobium	74	63	127	38	18	101	16	88	16	1	13	1	45	10	107	0	9	10	10	11	15	31	57	29	13	42
d__Bacteria|p__Chloroflexi|c__Thermomicrobia|o__Thermomicrobiales|f__Thermomicrobiaceae|g__Thermomicrobium|s__Thermomicrobium_roseum	74	63	127	38	18	101	16	88	16	1	13	1	45	10	107	0	9	10	10	11	15	31	57	29	13	42
d__Bacteria|p__Chrysiogenetes	130	153	256	17	19	604	22	175	97	7	65	9	123	20	187	6	21	28	25	39	24	98	175	108	34	49
d__Bacteria|p__Chrysiogenetes|c__Chrysiogenetes	130	153	256	17	19	604	22	175	97	7	65	9	123	20	187	6	21	28	25	39	24	98	175	108	34	49
d__Bacteria|p__Chrysiogenetes|c__Chrysiogenetes|o__Chrysiogenales	130	153	256	17	19	604	22	175	97	7	65	9	123	20	187	6	21	28	25	39	24	98	175	108	34	49
d__Bacteria|p__Chrysiogenetes|c__Chrysiogenetes|o__Chrysiogenales|f__Chrysiogenaceae	130	153	256	17	19	604	22	175	97	7	65	9	123	20	187	6	21	28	25	39	24	98	175	108	34	49
d__Bacteria|p__Chrysiogenetes|c__Chrysiogenetes|o__Chrysiogenales|f__Chrysiogenaceae|g__Desulfurispirillum	130	153	256	17	19	604	22	175	97	7	65	9	123	20	187	6	21	28	25	39	24	98	175	108	34	49
d__Bacteria|p__Chrysiogenetes|c__Chrysiogenetes|o__Chrysiogenales|f__Chrysiogenaceae|g__Desulfurispirillum|s__Desulfurispirillum_indicum	130	153	256	17	19	604	22	175	97	7	65	9	123	20	187	6	21	28	25	39	24	98	175	108	34	49
d__Bacteria|p__Coprothermobacterota	17	34	55	145	6	105	5	23	18	0	9	2	17	0	26	0	5	8	1	15	18	17	29	31	4	13
d__Bacteria|p__Coprothermobacterota|c__Coprothermobacteria	17	34	55	145	6	105	5	23	18	0	9	2	17	0	26	0	5	8	1	15	18	17	29	31	4	13
d__Bacteria|p__Coprothermobacterota|c__Coprothermobacteria|o__Coprothermobacterales	17	34	55	145	6	105	5	23	18	0	9	2	17	0	26	0	5	8	1	15	18	17	29	31	4	13
d__Bacteria|p__Coprothermobacterota|c__Coprothermobacteria|o__Coprothermobacterales|f__Coprothermobacteraceae	17	34	55	145	6	105	5	23	18	0	9	2	17	0	26	0	5	8	1	15	18	17	29	31	4	13
d__Bacteria|p__Coprothermobacterota|c__Coprothermobacteria|o__Coprothermobacterales|f__Coprothermobacteraceae|g__Coprothermobacter	17	34	55	145	6	105	5	23	18	0	9	2	17	0	26	0	5	8	1	15	18	17	29	31	4	13
d__Bacteria|p__Coprothermobacterota|c__Coprothermobacteria|o__Coprothermobacterales|f__Coprothermobacteraceae|g__Coprothermobacter|s__Coprothermobacter_proteolyticus	17	34	55	145	6	105	5	23	18	0	9	2	17	0	26	0	5	8	1	15	18	17	29	31	4	13
d__Bacteria|p__Cyanobacteria	6197	5056	7982	4187	1356	10167	1412	5616	5313	779	2172	1137	3713	1502	4903	702	973	1329	1176	2353	1350	2555	7850	2439	1550	2854
d__Bacteria|p__Cyanobacteria|c__Gloeobacteria	242	226	501	90	7	676	60	361	122	3	72	16	257	43	402	6	8	49	38	46	33	152	303	114	71	90
d__Bacteria|p__Cyanobacteria|c__Gloeobacteria|o__Gloeobacterales	242	226	501	90	7	676	60	361	122	3	72	16	257	43	402	6	8	49	38	46	33	152	303	114	71	90
d__Bacteria|p__Cyanobacteria|c__Gloeobacteria|o__Gloeobacterales|f__Gloeobacteraceae	242	226	501	90	7	676	60	361	122	3	72	16	257	43	402	6	8	49	38	46	33	152	303	114	71	90
d__Bacteria|p__Cyanobacteria|c__Gloeobacteria|o__Gloeobacterales|f__Gloeobacteraceae|g__Gloeobacter	242	226	501	90	7	676	60	361	122	3	72	16	257	43	402	6	8	49	38	46	33	152	303	114	71	90
d__Bacteria|p__Cyanobacteria|c__Gloeobacteria|o__Gloeobacterales|f__Gloeobacteraceae|g__Gloeobacter|s__Gloeobacter_kilaueensis	95	99	212	84	5	274	20	158	48	0	29	9	91	13	175	0	4	22	17	26	12	70	145	45	24	32
d__Bacteria|p__Cyanobacteria|c__Gloeobacteria|o__Gloeobacterales|f__Gloeobacteraceae|g__Gloeobacter|s__Gloeobacter_violaceus	137	124	258	6	2	366	35	179	68	3	39	7	161	27	208	5	3	27	19	18	15	76	147	62	42	57
d__Bacteria|p__Cyanobacteria|o__Chroococcales	1051	625	655	222	85	722	68	294	153	37	123	80	243	51	331	25	84	164	121	167	78	157	488	214	67	286
d__Bacteria|p__Cyanobacteria|o__Chroococcales|f__Aphanothecaceae	109	99	151	66	17	130	27	80	34	27	58	59	100	24	91	17	35	82	45	68	36	70	136	108	20	137
d__Bacteria|p__Cyanobacteria|o__Chroococcales|f__Aphanothecaceae|g__Candidatus_Atelocyanobacterium	78	71	79	45	4	70	17	22	16	11	27	46	12	6	55	14	30	72	29	45	24	37	98	74	5	110
d__Bacteria|p__Cyanobacteria|o__Chroococcales|f__Aphanothecaceae|g__Candidatus_Atelocyanobacterium|s__Candidatus_Atelocyanobacterium_thalassa	78	71	79	45	4	70	17	22	16	11	27	46	12	6	55	14	30	72	29	45	24	37	98	74	5	110
d__Bacteria|p__Cyanobacteria|o__Chroococcales|f__Aphanothecaceae|g__Halothece	31	28	72	21	13	60	10	58	18	16	31	13	88	18	36	3	5	10	16	23	12	33	38	34	15	27
d__Bacteria|p__Cyanobacteria|o__Chroococcales|f__Aphanothecaceae|g__Halothece|s__Halothece_sp_PCC_7418	31	28	72	21	13	60	10	58	18	16	31	13	88	18	36	3	5	10	16	23	12	33	38	34	15	27
d__Bacteria|p__Cyanobacteria|o__Chroococcales|f__Chroococcaceae	819	388	179	11	7	190	18	33	18	2	13	4	25	2	56	0	6	12	15	7	5	50	77	14	5	51
d__Bacteria|p__Cyanobacteria|o__Chroococcales|f__Chroococcaceae|g__Gloeocapsa	819	388	179	11	7	190	18	33	18	2	13	4	25	2	56	0	6	12	15	7	5	50	77	14	5	51
d__Bacteria|p__Cyanobacteria|o__Chroococcales|f__Chroococcaceae|g__Gloeocapsa|s__Gloeocapsa_sp_PCC_7428	819	388	179	11	7	190	18	33	18	2	13	4	25	2	56	0	6	12	15	7	5	50	77	14	5	51
d__Bacteria|p__Cyanobacteria|o__Chroococcales|f__Cyanobacteriaceae	55	80	183	102	17	214	11	115	60	5	29	9	56	14	88	5	23	26	26	31	19	19	162	49	22	32
d__Bacteria|p__Cyanobacteria|o__Chroococcales|f__Cyanobacteriaceae|g__Cyanobacterium	55	80	183	102	17	214	11	115	60	5	29	9	56	14	88	5	23	26	26	31	19	19	162	49	22	32
d__Bacteria|p__Cyanobacteria|o__Chroococcales|f__Cyanobacteriaceae|g__Cyanobacterium|s__Cyanobacterium_aponinum	55	80	183	102	17	214	11	115	60	5	29	9	56	14	88	5	23	26	26	31	19	19	162	49	22	32
d__Bacteria|p__Cyanobacteria|o__Chroococcales|f__Microcystaceae	68	58	142	43	44	186	12	66	40	3	23	8	61	11	94	3	20	44	35	61	18	18	113	43	19	66
d__Bacteria|p__Cyanobacteria|o__Chroococcales|f__Microcystaceae|g__Microcystis	68	58	142	43	44	186	12	66	40	3	23	8	61	11	94	3	20	44	35	61	18	18	113	43	19	66
d__Bacteria|p__Cyanobacteria|o__Chroococcales|f__Microcystaceae|g__Microcystis|s__Microcystis_aeruginosa	68	58	142	43	44	186	12	66	40	3	23	8	61	11	94	3	20	44	35	61	18	18	113	43	19	66
d__Bacteria|p__Cyanobacteria|o__Chroococcidiopsidales	61	68	127	18	2	243	8	76	50	1	32	3	54	12	107	1	3	24	13	21	11	62	156	27	18	40
d__Bacteria|p__Cyanobacteria|o__Chroococcidiopsidales|f__Chroococcidiopsidaceae	61	68	127	18	2	243	8	76	50	1	32	3	54	12	107	1	3	24	13	21	11	62	156	27	18	40
d__Bacteria|p__Cyanobacteria|o__Chroococcidiopsidales|f__Chroococcidiopsidaceae|g__Chroococcidiopsis	61	68	127	18	2	243	8	76	50	1	32	3	54	12	107	1	3	24	13	21	11	62	156	27	18	40
d__Bacteria|p__Cyanobacteria|o__Chroococcidiopsidales|f__Chroococcidiopsidaceae|g__Chroococcidiopsis|s__Chroococcidiopsis_thermalis	61	68	127	18	2	243	8	76	50	1	32	3	54	12	107	1	3	24	13	21	11	62	156	27	18	40
d__Bacteria|p__Cyanobacteria|o__Nostocales	1854	1571	1798	856	242	2410	186	998	3332	86	345	172	789	157	855	83	129	217	175	374	220	422	1451	461	337	618
d__Bacteria|p__Cyanobacteria|o__Nostocales|f__Nostocaceae	1585	1190	1218	753	183	1393	138	671	1672	69	236	142	580	122	601	54	94	129	96	232	157	286	1041	274	213	434
d__Bacteria|p__Cyanobacteria|o__Nostocales|f__Nostocaceae|g__Anabaena	616	472	351	81	62	378	46	240	160	16	47	21	189	25	214	11	26	33	24	32	14	88	324	71	78	248
d__Bacteria|p__Cyanobacteria|o__Nostocales|f__Nostocaceae|g__Anabaena|s__Anabaena_cylindrica	93	95	135	55	48	167	15	94	72	6	20	7	40	9	85	3	6	12	11	17	6	38	170	34	17	90
d__Bacteria|p__Cyanobacteria|o__Nostocales|f__Nostocaceae|g__Anabaena|s__Anabaena_sp_90	43	44	113	24	12	185	23	140	86	10	27	14	146	16	125	8	20	21	13	15	8	50	153	33	58	139
d__Bacteria|p__Cyanobacteria|o__Nostocales|f__Nostocaceae|g__Cylindrospermum	126	73	135	156	19	104	27	83	26	10	26	15	93	18	36	16	13	11	26	67	21	38	111	46	20	37
d__Bacteria|p__Cyanobacteria|o__Nostocales|f__Nostocaceae|g__Cylindrospermum|s__Cylindrospermum_stagnale	126	73	135	156	19	104	27	83	26	10	26	15	93	18	36	16	13	11	26	67	21	38	111	46	20	37
d__Bacteria|p__Cyanobacteria|o__Nostocales|f__Nostocaceae|g__Nostoc	670	501	462	442	65	574	34	209	1190	36	115	71	166	48	206	14	29	53	32	81	55	99	370	85	72	92
d__Bacteria|p__Cyanobacteria|o__Nostocales|f__Nostocaceae|g__Nostoc|s__Nostoc_punctiforme	40	42	87	312	25	82	14	84	92	6	19	10	74	8	77	5	5	18	10	8	4	31	143	36	14	23
d__Bacteria|p__Cyanobacteria|o__Nostocales|f__Nostocaceae|g__Nostoc|s__Nostoc_sp_PCC_7107	23	24	58	42	14	54	7	22	9	5	37	27	28	26	34	1	5	9	10	11	7	15	53	12	3	6
d__Bacteria|p__Cyanobacteria|o__Nostocales|f__Nostocaceae|g__Nostoc|s__Nostoc_sp_PCC_7120	27	60	88	64	18	182	6	47	355	24	9	29	35	6	38	5	9	19	4	26	23	25	81	26	17	24
d__Bacteria|p__Cyanobacteria|o__Nostocales|f__Nostocaceae|g__Nostoc|s__Nostoc_sp_PCC_7524	577	371	223	19	8	247	7	49	700	1	49	5	27	8	55	3	10	7	7	34	21	26	88	7	31	39
d__Bacteria|p__Cyanobacteria|o__Nostocales|f__Nostocaceae|g__Trichormus	57	80	148	38	26	195	15	94	232	6	41	31	91	31	102	12	20	29	11	12	52	37	165	48	38	31
d__Bacteria|p__Cyanobacteria|o__Nostocales|f__Nostocaceae|g__Trichormus|s__Trichormus_azollae	41	42	77	23	18	104	11	64	48	4	14	28	42	26	65	9	4	13	9	11	9	18	102	28	21	15
d__Bacteria|p__Cyanobacteria|o__Nostocales|f__Nostocaceae|g__Trichormus|s__Trichormus_variabilis	16	38	70	15	8	91	4	30	176	2	27	3	49	5	37	3	16	16	2	1	43	19	60	20	17	16
d__Bacteria|p__Cyanobacteria|o__Nostocales|f__Rivulariaceae	233	332	503	101	57	672	44	297	871	16	102	26	205	32	220	26	31	88	75	138	61	131	377	158	91	171
d__Bacteria|p__Cyanobacteria|o__Nostocales|f__Rivulariaceae|g__Calothrix	148	143	203	26	15	250	8	116	764	3	20	7	93	8	97	3	11	15	22	27	12	60	167	40	46	42
d__Bacteria|p__Cyanobacteria|o__Nostocales|f__Rivulariaceae|g__Calothrix|s__Calothrix_parietina	60	91	84	23	8	89	5	59	19	3	12	5	31	5	40	3	8	7	18	15	7	30	95	21	13	21
d__Bacteria|p__Cyanobacteria|o__Nostocales|f__Rivulariaceae|g__Calothrix|s__Calothrix_sp_PCC_7507	88	52	119	3	7	161	3	57	745	0	8	2	62	3	57	0	3	8	4	12	5	30	72	19	33	21
d__Bacteria|p__Cyanobacteria|o__Nostocales|f__Rivulariaceae|g__Rivularia	85	189	298	75	42	422	36	181	107	13	82	19	112	24	123	23	19	73	53	111	49	71	210	118	45	128
d__Bacteria|p__Cyanobacteria|o__Nostocales|f__Rivulariaceae|g__Rivularia|s__Rivularia_sp_PCC_7116	85	189	298	75	42	422	36	181	107	13	82	19	112	24	123	23	19	73	53	111	49	71	210	118	45	128
d__Bacteria|p__Cyanobacteria|o__Oscillatoriales	923	675	1357	491	276	1468	335	1579	451	96	409	189	812	351	941	79	142	193	184	446	204	484	2908	436	321	728
d__Bacteria|p__Cyanobacteria|o__Oscillatoriales|f__Coleofasciculaceae	118	76	172	20	16	256	26	91	31	3	49	10	43	12	102	3	5	14	11	20	2	41	83	76	17	37
d__Bacteria|p__Cyanobacteria|o__Oscillatoriales|f__Coleofasciculaceae|g__Geitlerinema	118	76	172	20	16	256	26	91	31	3	49	10	43	12	102	3	5	14	11	20	2	41	83	76	17	37
d__Bacteria|p__Cyanobacteria|o__Oscillatoriales|f__Coleofasciculaceae|g__Geitlerinema|s__Geitlerinema_sp_PCC_7407	118	76	172	20	16	256	26	91	31	3	49	10	43	12	102	3	5	14	11	20	2	41	83	76	17	37
d__Bacteria|p__Cyanobacteria|o__Oscillatoriales|f__Cyanothecaceae	241	192	414	128	13	458	36	233	117	10	142	58	163	117	226	5	28	39	38	95	53	129	420	143	59	113
d__Bacteria|p__Cyanobacteria|o__Oscillatoriales|f__Cyanothecaceae|g__Cyanothece	241	192	414	128	13	458	36	233	117	10	142	58	163	117	226	5	28	39	38	95	53	129	420	143	59	113
d__Bacteria|p__Cyanobacteria|o__Oscillatoriales|f__Cyanothecaceae|g__Cyanothece|s__Cyanothece_sp_ATCC_51142	36	31	68	4	1	71	3	33	14	1	7	2	38	0	44	1	3	1	3	2	8	22	58	11	7	9
d__Bacteria|p__Cyanobacteria|o__Oscillatoriales|f__Cyanothecaceae|g__Cyanothece|s__Cyanothece_sp_PCC_7424	21	27	45	25	6	74	5	70	27	2	26	29	27	19	37	2	8	11	10	46	13	12	88	90	19	14
d__Bacteria|p__Cyanobacteria|o__Oscillatoriales|f__Cyanothecaceae|g__Cyanothece|s__Cyanothece_sp_PCC_7425	122	76	94	5	2	98	7	41	18	0	7	0	43	6	41	0	1	10	11	26	3	14	100	16	12	18
d__Bacteria|p__Cyanobacteria|o__Oscillatoriales|f__Cyanothecaceae|g__Cyanothece|s__Cyanothece_sp_PCC_7822	18	22	72	82	1	111	10	38	29	5	49	19	27	87	41	0	8	2	11	10	21	23	66	9	9	61
d__Bacteria|p__Cyanobacteria|o__Oscillatoriales|f__Cyanothecaceae|g__Cyanothece|s__Cyanothece_sp_PCC_8801	5	5	18	0	0	4	2	12	1	0	0	0	4	0	13	0	0	3	0	1	0	6	5	0	4	2
d__Bacteria|p__Cyanobacteria|o__Oscillatoriales|f__Cyanothecaceae|g__Cyanothece|s__Cyanothece_sp_PCC_8802	4	10	21	2	2	3	3	18	8	2	39	5	5	2	6	2	2	1	2	1	2	12	16	1	4	2
d__Bacteria|p__Cyanobacteria|o__Oscillatoriales|f__Gomontiellaceae	66	61	94	37	4	170	16	47	22	3	29	32	37	30	66	4	7	18	11	21	9	44	148	27	15	49
d__Bacteria|p__Cyanobacteria|o__Oscillatoriales|f__Gomontiellaceae|g__Crinalium	66	61	94	37	4	170	16	47	22	3	29	32	37	30	66	4	7	18	11	21	9	44	148	27	15	49
d__Bacteria|p__Cyanobacteria|o__Oscillatoriales|f__Gomontiellaceae|g__Crinalium|s__Crinalium_epipsammum	66	61	94	37	4	170	16	47	22	3	29	32	37	30	66	4	7	18	11	21	9	44	148	27	15	49
d__Bacteria|p__Cyanobacteria|o__Oscillatoriales|f__Microcoleaceae	229	161	303	143	151	240	43	179	89	39	103	55	174	57	277	36	61	63	57	221	97	108	381	101	71	150
d__Bacteria|p__Cyanobacteria|o__Oscillatoriales|f__Microcoleaceae|g__Arthrospira	46	67	114	8	20	63	13	59	28	6	34	11	73	15	164	3	5	15	20	113	29	35	71	23	22	25
d__Bacteria|p__Cyanobacteria|o__Oscillatoriales|f__Microcoleaceae|g__Arthrospira|s__Arthrospira_platensis	46	67	114	8	20	63	13	59	28	6	34	11	73	15	164	3	5	15	20	113	29	35	71	23	22	25
d__Bacteria|p__Cyanobacteria|o__Oscillatoriales|f__Microcoleaceae|g__Microcoleus	132	36	57	5	31	64	6	31	10	1	9	4	51	7	27	3	7	13	14	36	4	22	126	16	13	17
d__Bacteria|p__Cyanobacteria|o__Oscillatoriales|f__Microcoleaceae|g__Microcoleus|s__Microcoleus_sp_PCC_7113	132	36	57	5	31	64	6	31	10	1	9	4	51	7	27	3	7	13	14	36	4	22	126	16	13	17
d__Bacteria|p__Cyanobacteria|o__Oscillatoriales|f__Microcoleaceae|g__Trichodesmium	50	57	132	129	100	112	24	86	51	32	59	40	50	35	86	30	49	35	23	72	64	51	182	62	36	108
d__Bacteria|p__Cyanobacteria|o__Oscillatoriales|f__Microcoleaceae|g__Trichodesmium|s__Trichodesmium_erythraeum	50	57	132	129	100	112	24	86	51	32	59	40	50	35	86	30	49	35	23	72	64	51	182	62	36	108
d__Bacteria|p__Cyanobacteria|o__Oscillatoriales|f__Oscillatoriaceae	264	181	364	161	92	337	213	1016	188	41	84	33	390	133	268	31	40	59	67	87	43	160	1870	87	159	377
d__Bacteria|p__Cyanobacteria|o__Oscillatoriales|f__Oscillatoriaceae|g__Oscillatoria	264	181	364	161	92	337	213	1016	188	41	84	33	390	133	268	31	40	59	67	87	43	160	1870	87	159	377
d__Bacteria|p__Cyanobacteria|o__Oscillatoriales|f__Oscillatoriaceae|g__Oscillatoria|s__Oscillatoria_acuminata	32	36	72	40	85	97	58	99	43	33	59	28	101	54	54	24	34	40	33	32	13	42	68	28	45	16
d__Bacteria|p__Cyanobacteria|o__Oscillatoriales|f__Oscillatoriaceae|g__Oscillatoria|s__Oscillatoria_nigro-viridis	232	145	292	121	7	240	155	917	145	8	25	5	289	79	213	7	6	19	34	55	30	118	1802	59	114	361
d__Bacteria|p__Cyanobacteria|o__Pleurocapsales	69	82	216	222	10	184	13	59	42	5	40	39	58	14	85	5	10	22	12	70	30	51	174	44	10	93
d__Bacteria|p__Cyanobacteria|o__Pleurocapsales|f__Dermocarpellaceae	40	56	92	211	6	89	7	31	26	0	30	18	27	5	53	2	6	20	7	45	20	37	134	34	6	81
d__Bacteria|p__Cyanobacteria|o__Pleurocapsales|f__Dermocarpellaceae|g__Stanieria	40	56	92	211	6	89	7	31	26	0	30	18	27	5	53	2	6	20	7	45	20	37	134	34	6	81
d__Bacteria|p__Cyanobacteria|o__Pleurocapsales|f__Dermocarpellaceae|g__Stanieria|s__Stanieria_cyanosphaera	40	56	92	211	6	89	7	31	26	0	30	18	27	5	53	2	6	20	7	45	20	37	134	34	6	81
d__Bacteria|p__Cyanobacteria|o__Pleurocapsales|f__Hyellaceae	29	26	124	11	4	95	6	28	16	5	10	21	31	9	32	3	4	2	5	25	10	14	40	10	4	12
d__Bacteria|p__Cyanobacteria|o__Pleurocapsales|f__Hyellaceae|g__Pleurocapsa	29	26	124	11	4	95	6	28	16	5	10	21	31	9	32	3	4	2	5	25	10	14	40	10	4	12
d__Bacteria|p__Cyanobacteria|o__Pleurocapsales|f__Hyellaceae|g__Pleurocapsa|s__Pleurocapsa_minor	29	26	124	11	4	95	6	28	16	5	10	21	31	9	32	3	4	2	5	25	10	14	40	10	4	12
d__Bacteria|p__Cyanobacteria|o__Synechococcales	1876	1639	2937	2020	701	3997	723	2048	1054	528	1035	597	1365	847	1944	493	567	636	587	1087	688	1122	2101	1028	671	903
d__Bacteria|p__Cyanobacteria|o__Synechococcales|f__Acaryochloridaceae	32	30	85	8	3	119	4	40	19	0	8	6	40	4	56	4	11	3	3	62	19	13	61	24	7	16
d__Bacteria|p__Cyanobacteria|o__Synechococcales|f__Acaryochloridaceae|g__Acaryochloris	32	30	85	8	3	119	4	40	19	0	8	6	40	4	56	4	11	3	3	62	19	13	61	24	7	16
d__Bacteria|p__Cyanobacteria|o__Synechococcales|f__Acaryochloridaceae|g__Acaryochloris|s__Acaryochloris_marina	32	30	85	8	3	119	4	40	19	0	8	6	40	4	56	4	11	3	3	62	19	13	61	24	7	16
d__Bacteria|p__Cyanobacteria|o__Synechococcales|f__Chamaesiphonaceae	80	164	216	164	192	134	252	386	222	210	153	193	128	193	91	208	156	174	176	131	187	193	105	137	193	102
d__Bacteria|p__Cyanobacteria|o__Synechococcales|f__Chamaesiphonaceae|g__Chamaesiphon	80	164	216	164	192	134	252	386	222	210	153	193	128	193	91	208	156	174	176	131	187	193	105	137	193	102
d__Bacteria|p__Cyanobacteria|o__Synechococcales|f__Chamaesiphonaceae|g__Chamaesiphon|s__Chamaesiphon_minutus	80	164	216	164	192	134	252	386	222	210	153	193	128	193	91	208	156	174	176	131	187	193	105	137	193	102
d__Bacteria|p__Cyanobacteria|o__Synechococcales|f__Leptolyngbyaceae	64	33	68	11	5	60	1	12	13	0	14	1	49	3	48	0	4	13	12	42	8	24	106	12	6	15
d__Bacteria|p__Cyanobacteria|o__Synechococcales|f__Leptolyngbyaceae|g__Leptolyngbya	64	33	68	11	5	60	1	12	13	0	14	1	49	3	48	0	4	13	12	42	8	24	106	12	6	15
d__Bacteria|p__Cyanobacteria|o__Synechococcales|f__Leptolyngbyaceae|g__Leptolyngbya|s__Leptolyngbya_sp_PCC_7376	64	33	68	11	5	60	1	12	13	0	14	1	49	3	48	0	4	13	12	42	8	24	106	12	6	15
d__Bacteria|p__Cyanobacteria|o__Synechococcales|f__Merismopediaceae	32	29	96	7	4	81	6	28	13	1	17	8	27	13	52	5	10	14	17	40	16	14	113	6	5	15
d__Bacteria|p__Cyanobacteria|o__Synechococcales|f__Merismopediaceae|g__Synechocystis	32	29	96	7	4	81	6	28	13	1	17	8	27	13	52	5	10	14	17	40	16	14	113	6	5	15
d__Bacteria|p__Cyanobacteria|o__Synechococcales|f__Merismopediaceae|g__Synechocystis|s__Synechocystis_sp_PCC_6803	32	29	96	7	4	81	6	28	13	1	17	8	27	13	52	5	10	14	17	40	16	14	113	6	5	15
d__Bacteria|p__Cyanobacteria|o__Synechococcales|f__Prochloraceae	233	346	603	1001	329	513	269	448	241	246	315	241	234	227	283	224	271	237	207	368	281	298	603	308	204	289
d__Bacteria|p__Cyanobacteria|o__Synechococcales|f__Prochloraceae|g__Prochlorococcus	233	346	603	1001	329	513	269	448	241	246	315	241	234	227	283	224	271	237	207	368	281	298	603	308	204	289
d__Bacteria|p__Cyanobacteria|o__Synechococcales|f__Prochloraceae|g__Prochlorococcus|s__Prochlorococcus_marinus	233	346	603	1001	329	513	269	448	241	246	315	241	234	227	283	224	271	237	207	368	281	298	603	308	204	289
d__Bacteria|p__Cyanobacteria|o__Synechococcales|f__Pseudanabaenaceae	56	44	115	465	63	120	8	74	35	17	58	55	94	31	70	15	23	33	17	117	46	29	72	29	16	21
d__Bacteria|p__Cyanobacteria|o__Synechococcales|f__Pseudanabaenaceae|g__Pseudanabaena	56	44	115	465	63	120	8	74	35	17	58	55	94	31	70	15	23	33	17	117	46	29	72	29	16	21
d__Bacteria|p__Cyanobacteria|o__Synechococcales|f__Pseudanabaenaceae|g__Pseudanabaena|s__Pseudanabaena_sp_PCC_7367	56	44	115	465	63	120	8	74	35	17	58	55	94	31	70	15	23	33	17	117	46	29	72	29	16	21
d__Bacteria|p__Cyanobacteria|o__Synechococcales|f__Synechococcaceae	1353	956	1665	258	100	2828	176	1025	490	53	447	88	769	372	1290	37	89	154	130	262	93	464	990	495	231	424
d__Bacteria|p__Cyanobacteria|o__Synechococcales|f__Synechococcaceae|g__Cyanobium	307	210	379	83	8	685	41	266	131	18	127	32	205	160	308	10	7	25	20	34	23	100	230	118	66	107
d__Bacteria|p__Cyanobacteria|o__Synechococcales|f__Synechococcaceae|g__Cyanobium|s__Cyanobium_gracile	307	210	379	83	8	685	41	266	131	18	127	32	205	160	308	10	7	25	20	34	23	100	230	118	66	107
d__Bacteria|p__Cyanobacteria|o__Synechococcales|f__Synechococcaceae|g__Dactylococcopsis	77	28	62	4	29	80	9	33	22	1	14	5	35	3	57	0	6	14	10	11	5	17	43	14	4	25
d__Bacteria|p__Cyanobacteria|o__Synechococcales|f__Synechococcaceae|g__Dactylococcopsis|s__Dactylococcopsis_salina	77	28	62	4	29	80	9	33	22	1	14	5	35	3	57	0	6	14	10	11	5	17	43	14	4	25
d__Bacteria|p__Cyanobacteria|o__Synechococcales|f__Synechococcaceae|g__Synechococcus	888	631	1107	168	59	1893	116	670	323	29	288	44	490	199	819	16	55	68	75	120	44	316	617	331	150	267
d__Bacteria|p__Cyanobacteria|o__Synechococcales|f__Synechococcaceae|g__Synechococcus|s__Synechococcus_elongatus	26	30	42	6	0	89	6	62	11	1	16	2	34	5	78	0	5	8	7	23	2	11	41	21	7	11
d__Bacteria|p__Cyanobacteria|o__Synechococcales|f__Synechococcaceae|g__Synechococcus|s__Synechococcus_sp_CC9311	12	12	24	9	1	67	5	20	6	0	4	1	14	3	29	0	1	3	5	5	0	11	29	25	1	7
d__Bacteria|p__Cyanobacteria|o__Synechococcales|f__Synechococcaceae|g__Synechococcus|s__Synechococcus_sp_CC9605	71	48	104	5	6	222	14	76	34	8	34	6	58	11	98	4	12	4	5	13	6	43	81	36	15	29
d__Bacteria|p__Cyanobacteria|o__Synechococcales|f__Synechococcaceae|g__Synechococcus|s__Synechococcus_sp_CC9902	21	23	49	1	1	55	3	31	13	5	13	2	11	3	41	2	0	5	3	1	5	15	19	15	12	19
d__Bacteria|p__Cyanobacteria|o__Synechococcales|f__Synechococcaceae|g__Synechococcus|s__Synechococcus_sp_JA-2-3B'a(2-13)	76	56	120	5	1	211	12	62	44	1	26	5	44	11	91	1	4	10	8	7	8	42	68	45	15	22
d__Bacteria|p__Cyanobacteria|o__Synechococcales|f__Synechococcaceae|g__Synechococcus|s__Synechococcus_sp_JA-3-3Ab	104	69	134	3	0	218	11	81	49	2	51	2	95	106	90	2	2	4	8	12	3	36	75	36	29	40
d__Bacteria|p__Cyanobacteria|o__Synechococcales|f__Synechococcaceae|g__Synechococcus|s__Synechococcus_sp_PCC_6312	16	20	54	84	2	53	5	9	20	3	19	6	13	3	17	1	9	6	4	18	4	11	34	13	3	11
d__Bacteria|p__Cyanobacteria|o__Synechococcales|f__Synechococcaceae|g__Synechococcus|s__Synechococcus_sp_PCC_7002	26	31	46	1	2	62	2	22	11	6	12	4	10	6	40	1	3	2	6	10	2	8	19	10	4	18
d__Bacteria|p__Cyanobacteria|o__Synechococcales|f__Synechococcaceae|g__Synechococcus|s__Synechococcus_sp_PCC_7502	258	137	128	30	35	84	21	36	16	2	13	6	37	7	45	1	5	8	5	3	2	15	61	14	7	25
d__Bacteria|p__Cyanobacteria|o__Synechococcales|f__Synechococcaceae|g__Synechococcus|s__Synechococcus_sp_RCC307	108	49	114	8	4	171	11	65	37	0	37	2	55	27	74	3	0	5	10	4	4	35	49	40	12	28
d__Bacteria|p__Cyanobacteria|o__Synechococcales|f__Synechococcaceae|g__Synechococcus|s__Synechococcus_sp_WH_7803	64	47	97	15	1	188	15	64	25	0	20	3	36	8	59	1	7	8	5	4	1	25	36	26	19	19
d__Bacteria|p__Cyanobacteria|o__Synechococcales|f__Synechococcaceae|g__Synechococcus|s__Synechococcus_sp_WH_8102	75	63	89	0	6	234	5	76	30	1	22	2	56	2	103	0	3	5	6	14	3	31	60	24	15	22
d__Bacteria|p__Cyanobacteria|o__Synechococcales|f__Synechococcaceae|g__Thermosynechococcus	52	52	94	3	4	136	8	42	13	3	14	7	32	10	86	11	20	47	25	93	21	29	88	22	9	21
d__Bacteria|p__Cyanobacteria|o__Synechococcales|f__Synechococcaceae|g__Thermosynechococcus|s__Thermosynechococcus_elongatus	5	5	41	0	0	45	5	11	3	0	2	1	12	0	14	2	1	0	1	3	1	10	23	9	2	6
d__Bacteria|p__Cyanobacteria|o__Synechococcales|f__Synechococcaceae|g__Thermosynechococcus|s__Thermosynechococcus_sp_NK55a	21	25	35	3	4	51	1	18	6	3	5	6	15	5	33	9	18	46	23	84	19	9	38	11	2	5
d__Bacteria|p__Deferribacteres	173	235	369	229	63	578	43	181	119	16	55	44	203	25	254	12	30	38	48	91	65	132	460	129	49	235
d__Bacteria|p__Deferribacteres|c__Deferribacteres	173	235	369	229	63	578	43	181	119	16	55	44	203	25	254	12	30	38	48	91	65	132	460	129	49	235
d__Bacteria|p__Deferribacteres|c__Deferribacteres|o__Deferribacterales	173	235	369	229	63	578	43	181	119	16	55	44	203	25	254	12	30	38	48	91	65	132	460	129	49	235
d__Bacteria|p__Deferribacteres|c__Deferribacteres|o__Deferribacterales|f__Deferribacteraceae	173	235	369	229	63	578	43	181	119	16	55	44	203	25	254	12	30	38	48	91	65	132	460	129	49	235
d__Bacteria|p__Deferribacteres|c__Deferribacteres|o__Deferribacterales|f__Deferribacteraceae|g__Calditerrivibrio	18	31	63	32	7	120	4	47	39	1	19	10	70	7	53	3	6	9	12	21	27	19	100	28	10	32
d__Bacteria|p__Deferribacteres|c__Deferribacteres|o__Deferribacterales|f__Deferribacteraceae|g__Calditerrivibrio|s__Calditerrivibrio_nitroreducens	18	31	63	32	7	120	4	47	39	1	19	10	70	7	53	3	6	9	12	21	27	19	100	28	10	32
d__Bacteria|p__Deferribacteres|c__Deferribacteres|o__Deferribacterales|f__Deferribacteraceae|g__Deferribacter	63	48	133	34	14	142	21	49	21	10	14	16	52	7	88	4	12	5	14	26	15	62	189	40	12	54
d__Bacteria|p__Deferribacteres|c__Deferribacteres|o__Deferribacterales|f__Deferribacteraceae|g__Deferribacter|s__Deferribacter_desulfuricans	63	48	133	34	14	142	21	49	21	10	14	16	52	7	88	4	12	5	14	26	15	62	189	40	12	54
d__Bacteria|p__Deferribacteres|c__Deferribacteres|o__Deferribacterales|f__Deferribacteraceae|g__Denitrovibrio	46	51	78	110	5	190	9	42	32	4	12	11	42	7	72	3	9	18	17	33	16	37	94	32	17	20
d__Bacteria|p__Deferribacteres|c__Deferribacteres|o__Deferribacterales|f__Deferribacteraceae|g__Denitrovibrio|s__Denitrovibrio_acetiphilus	46	51	78	110	5	190	9	42	32	4	12	11	42	7	72	3	9	18	17	33	16	37	94	32	17	20
d__Bacteria|p__Deferribacteres|c__Deferribacteres|o__Deferribacterales|f__Deferribacteraceae|g__Flexistipes	45	100	89	51	36	110	9	41	21	1	8	6	37	4	31	1	3	6	5	11	7	13	70	28	9	126
d__Bacteria|p__Deferribacteres|c__Deferribacteres|o__Deferribacterales|f__Deferribacteraceae|g__Flexistipes|s__Flexistipes_sinusarabici	45	100	89	51	36	110	9	41	21	1	8	6	37	4	31	1	3	6	5	11	7	13	70	28	9	126
d__Bacteria|p__Deinococcus-Thermus	3884	2890	4520	483	121	6968	526	6175	2509	65	773	163	6802	436	4859	59	196	485	364	639	244	1705	2610	1159	2043	1261
d__Bacteria|p__Deinococcus-Thermus|c__Deinococci	3884	2890	4520	483	121	6968	526	6175	2509	65	773	163	6802	436	4859	59	196	485	364	639	244	1705	2610	1159	2043	1261
d__Bacteria|p__Deinococcus-Thermus|c__Deinococci|o__Deinococcales	2376	1819	2709	317	72	4048	308	4768	1971	25	441	103	5829	257	3113	34	112	330	226	413	155	1124	1694	644	1728	818
d__Bacteria|p__Deinococcus-Thermus|c__Deinococci|o__Deinococcales|f__Deinococcaceae	2138	1653	2392	194	64	3624	280	4557	1878	23	371	94	5635	168	2617	28	95	285	184	331	129	967	1439	576	1671	742
d__Bacteria|p__Deinococcus-Thermus|c__Deinococci|o__Deinococcales|f__Deinococcaceae|g__Deinococcus	2138	1653	2392	194	64	3624	280	4557	1878	23	371	94	5635	168	2617	28	95	285	184	331	129	967	1439	576	1671	742
d__Bacteria|p__Deinococcus-Thermus|c__Deinococci|o__Deinococcales|f__Deinococcaceae|g__Deinococcus|s__Deinococcus_deserti	214	201	212	8	3	388	19	436	201	2	37	6	496	22	256	1	6	44	15	26	15	90	171	78	185	89
d__Bacteria|p__Deinococcus-Thermus|c__Deinococci|o__Deinococcales|f__Deinococcaceae|g__Deinococcus|s__Deinococcus_geothermalis	204	172	215	8	6	309	18	403	175	1	35	5	470	12	259	2	12	20	27	30	10	94	122	41	178	56
d__Bacteria|p__Deinococcus-Thermus|c__Deinococci|o__Deinococcales|f__Deinococcaceae|g__Deinococcus|s__Deinococcus_gobiensis	422	334	500	16	8	677	46	973	467	9	65	9	1141	35	574	4	9	46	39	69	17	223	305	88	421	126
d__Bacteria|p__Deinococcus-Thermus|c__Deinococci|o__Deinococcales|f__Deinococcaceae|g__Deinococcus|s__Deinococcus_maricopensis	397	279	378	14	1	549	58	419	147	1	69	1	347	26	411	5	14	33	23	42	13	107	210	88	109	122
d__Bacteria|p__Deinococcus-Thermus|c__Deinococci|o__Deinococcales|f__Deinococcaceae|g__Deinococcus|s__Deinococcus_peraridilitoris	183	143	238	11	1	360	33	259	74	1	28	3	233	16	237	5	5	20	10	16	14	79	128	33	45	60
d__Bacteria|p__Deinococcus-Thermus|c__Deinococci|o__Deinococcales|f__Deinococcaceae|g__Deinococcus|s__Deinococcus_proteolyticus	271	225	309	113	29	559	41	747	257	3	54	32	648	15	336	5	20	49	39	88	25	149	214	93	208	101
d__Bacteria|p__Deinococcus-Thermus|c__Deinococci|o__Deinococcales|f__Deinococcaceae|g__Deinococcus|s__Deinococcus_radiodurans	307	192	368	12	11	376	52	1050	459	2	45	26	1991	34	351	5	20	54	24	44	21	159	192	93	433	139
d__Bacteria|p__Deinococcus-Thermus|c__Deinococci|o__Deinococcales|f__Trueperaceae	237	162	311	107	8	418	26	208	89	2	70	7	189	88	484	6	16	41	38	67	24	152	253	67	56	75
d__Bacteria|p__Deinococcus-Thermus|c__Deinococci|o__Deinococcales|f__Trueperaceae|g__Truepera	237	162	311	107	8	418	26	208	89	2	70	7	189	88	484	6	16	41	38	67	24	152	253	67	56	75
d__Bacteria|p__Deinococcus-Thermus|c__Deinococci|o__Deinococcales|f__Trueperaceae|g__Truepera|s__Truepera_radiovictrix	237	162	311	107	8	418	26	208	89	2	70	7	189	88	484	6	16	41	38	67	24	152	253	67	56	75
d__Bacteria|p__Deinococcus-Thermus|c__Deinococci|o__Thermales	1495	1063	1784	166	48	2890	217	1385	526	39	329	59	953	178	1707	25	83	152	137	219	88	569	895	511	305	437
d__Bacteria|p__Deinococcus-Thermus|c__Deinococci|o__Thermales|f__Thermaceae	1495	1063	1784	166	48	2890	217	1385	526	39	329	59	953	178	1707	25	83	152	137	219	88	569	895	511	305	437
d__Bacteria|p__Deinococcus-Thermus|c__Deinococci|o__Thermales|f__Thermaceae|g__Marinithermus	188	117	191	29	14	290	42	167	46	7	33	6	96	19	227	4	6	30	16	22	8	69	105	67	22	46
d__Bacteria|p__Deinococcus-Thermus|c__Deinococci|o__Thermales|f__Thermaceae|g__Marinithermus|s__Marinithermus_hydrothermalis	188	117	191	29	14	290	42	167	46	7	33	6	96	19	227	4	6	30	16	22	8	69	105	67	22	46
d__Bacteria|p__Deinococcus-Thermus|c__Deinococci|o__Thermales|f__Thermaceae|g__Meiothermus	237	204	422	56	15	601	30	318	133	7	74	6	249	28	380	8	20	30	37	47	26	110	179	130	97	85
d__Bacteria|p__Deinococcus-Thermus|c__Deinococci|o__Thermales|f__Thermaceae|g__Meiothermus|s__Meiothermus_ruber	133	130	280	26	8	379	15	195	90	7	42	4	160	14	199	7	8	10	17	21	6	80	111	61	70	53
d__Bacteria|p__Deinococcus-Thermus|c__Deinococci|o__Thermales|f__Thermaceae|g__Meiothermus|s__Meiothermus_silvanus	93	70	134	30	7	221	15	119	41	0	32	2	89	14	174	1	12	19	19	26	20	29	66	67	26	32
d__Bacteria|p__Deinococcus-Thermus|c__Deinococci|o__Thermales|f__Thermaceae|g__Oceanithermus	331	219	375	24	12	558	52	280	110	10	74	14	229	35	389	3	15	38	30	61	18	123	210	90	63	111
d__Bacteria|p__Deinococcus-Thermus|c__Deinococci|o__Thermales|f__Thermaceae|g__Oceanithermus|s__Oceanithermus_profundus	331	219	375	24	12	558	52	280	110	10	74	14	229	35	389	3	15	38	30	61	18	123	210	90	63	111
d__Bacteria|p__Deinococcus-Thermus|c__Deinococci|o__Thermales|f__Thermaceae|g__Thermus	711	491	742	56	6	1385	90	580	219	15	141	32	359	95	654	9	35	51	49	87	36	239	354	220	113	185
d__Bacteria|p__Deinococcus-Thermus|c__Deinococci|o__Thermales|f__Thermaceae|g__Thermus|s__Thermus_oshimai	129	61	107	14	2	193	25	100	39	5	19	12	48	8	92	3	10	9	12	25	5	38	52	37	29	24
d__Bacteria|p__Deinococcus-Thermus|c__Deinococci|o__Thermales|f__Thermaceae|g__Thermus|s__Thermus_scotoductus	68	81	142	7	2	253	10	102	41	0	20	1	71	10	108	4	0	8	7	9	6	36	66	34	17	28
d__Bacteria|p__Deinococcus-Thermus|c__Deinococci|o__Thermales|f__Thermaceae|g__Thermus|s__Thermus_sp_CCB_US3_UF1	142	118	151	7	1	266	18	133	45	2	31	4	80	8	129	1	6	12	7	9	4	56	76	56	16	37
d__Bacteria|p__Deinococcus-Thermus|c__Deinococci|o__Thermales|f__Thermaceae|g__Thermus|s__Thermus_thermophilus	295	166	258	9	1	456	24	169	67	0	44	2	111	61	223	1	16	17	15	32	11	75	115	45	32	71
d__Bacteria|p__Dictyoglomi	115	80	156	380	23	219	23	53	25	8	38	31	39	12	96	15	23	15	41	96	20	64	259	44	10	152
d__Bacteria|p__Dictyoglomi|c__Dictyoglomia	115	80	156	380	23	219	23	53	25	8	38	31	39	12	96	15	23	15	41	96	20	64	259	44	10	152
d__Bacteria|p__Dictyoglomi|c__Dictyoglomia|o__Dictyoglomales	115	80	156	380	23	219	23	53	25	8	38	31	39	12	96	15	23	15	41	96	20	64	259	44	10	152
d__Bacteria|p__Dictyoglomi|c__Dictyoglomia|o__Dictyoglomales|f__Dictyoglomaceae	115	80	156	380	23	219	23	53	25	8	38	31	39	12	96	15	23	15	41	96	20	64	259	44	10	152
d__Bacteria|p__Dictyoglomi|c__Dictyoglomia|o__Dictyoglomales|f__Dictyoglomaceae|g__Dictyoglomus	115	80	156	380	23	219	23	53	25	8	38	31	39	12	96	15	23	15	41	96	20	64	259	44	10	152
d__Bacteria|p__Dictyoglomi|c__Dictyoglomia|o__Dictyoglomales|f__Dictyoglomaceae|g__Dictyoglomus|s__Dictyoglomus_thermophilum	53	28	76	103	13	83	14	18	9	1	6	7	17	5	18	8	8	3	7	12	7	25	99	11	5	48
d__Bacteria|p__Dictyoglomi|c__Dictyoglomia|o__Dictyoglomales|f__Dictyoglomaceae|g__Dictyoglomus|s__Dictyoglomus_turgidum	56	41	61	101	6	81	7	19	7	4	16	12	12	5	58	6	4	10	19	42	6	29	101	11	2	92
d__Bacteria|p__Elusimicrobia	491	355	292	234	60	574	26	71	50	7	64	22	64	25	131	9	17	35	29	77	36	63	174	43	24	55
d__Bacteria|p__Elusimicrobia|c__Elusimicrobia	30	67	160	155	23	468	15	43	34	4	37	8	44	13	64	3	9	29	23	55	13	13	90	14	15	21
d__Bacteria|p__Elusimicrobia|c__Elusimicrobia|o__Elusimicrobiales	30	67	160	155	23	468	15	43	34	4	37	8	44	13	64	3	9	29	23	55	13	13	90	14	15	21
d__Bacteria|p__Elusimicrobia|c__Elusimicrobia|o__Elusimicrobiales|f__Elusimicrobiaceae	30	67	160	155	23	468	15	43	34	4	37	8	44	13	64	3	9	29	23	55	13	13	90	14	15	21
d__Bacteria|p__Elusimicrobia|c__Elusimicrobia|o__Elusimicrobiales|f__Elusimicrobiaceae|g__Elusimicrobium	30	67	160	155	23	468	15	43	34	4	37	8	44	13	64	3	9	29	23	55	13	13	90	14	15	21
d__Bacteria|p__Elusimicrobia|c__Elusimicrobia|o__Elusimicrobiales|f__Elusimicrobiaceae|g__Elusimicrobium|s__Elusimicrobium_minutum	30	67	160	155	23	468	15	43	34	4	37	8	44	13	64	3	9	29	23	55	13	13	90	14	15	21
d__Bacteria|p__Elusimicrobia|s__uncultured_Termite_group_1_bacterium	444	279	118	79	37	100	11	28	16	3	24	14	20	12	49	6	8	6	4	18	23	37	78	29	9	27
d__Bacteria|p__Fibrobacteres	341	666	1024	109	60	1819	92	683	3187	16	260	27	975	177	545	20	87	90	124	49	34	152	488	1018	278	303
d__Bacteria|p__Fibrobacteres|c__Fibrobacteria	341	666	1024	109	60	1819	92	683	3187	16	260	27	975	177	545	20	87	90	124	49	34	152	488	1018	278	303
d__Bacteria|p__Fibrobacteres|c__Fibrobacteria|o__Fibrobacterales	341	666	1024	109	60	1819	92	683	3187	16	260	27	975	177	545	20	87	90	124	49	34	152	488	1018	278	303
d__Bacteria|p__Fibrobacteres|c__Fibrobacteria|o__Fibrobacterales|f__Fibrobacteraceae	341	666	1024	109	60	1819	92	683	3187	16	260	27	975	177	545	20	87	90	124	49	34	152	488	1018	278	303
d__Bacteria|p__Fibrobacteres|c__Fibrobacteria|o__Fibrobacterales|f__Fibrobacteraceae|g__Fibrobacter	341	666	1024	109	60	1819	92	683	3187	16	260	27	975	177	545	20	87	90	124	49	34	152	488	1018	278	303
d__Bacteria|p__Fibrobacteres|c__Fibrobacteria|o__Fibrobacterales|f__Fibrobacteraceae|g__Fibrobacter|s__Fibrobacter_succinogenes	341	666	1024	109	60	1819	92	683	3187	16	260	27	975	177	545	20	87	90	124	49	34	152	488	1018	278	303
d__Bacteria|p__Firmicutes	1063964	669837	563675	264648	72122	450595	50131	64762	38345	10361	62366	32920	54684	14851	159846	9972	25951	39288	29447	87776	40405	108094	212755	59964	17931	233036
d__Bacteria|p__Firmicutes|c__Bacilli	998454	602472	446879	144641	39604	223079	36419	26080	12833	4818	25108	14353	26957	6524	92277	4417	11096	19328	16089	59318	23894	70988	110701	20203	7228	178198
d__Bacteria|p__Firmicutes|c__Bacilli|o__Bacillales	892482	531189	364823	15236	4708	162926	25160	13223	6274	994	7127	2198	15282	1841	56387	1011	2707	8472	8106	36274	11947	42146	56214	6286	3434	138012
d__Bacteria|p__Firmicutes|c__Bacilli|o__Bacillales|f__Alicyclobacillaceae	448	287	580	63	68	913	76	342	158	9	154	33	308	59	481	14	35	61	57	94	51	256	369	156	82	209
d__Bacteria|p__Firmicutes|c__Bacilli|o__Bacillales|f__Alicyclobacillaceae|g__Alicyclobacillus	339	206	423	53	59	705	59	265	121	3	127	18	251	43	372	6	23	44	45	68	41	209	272	111	66	172
d__Bacteria|p__Firmicutes|c__Bacilli|o__Bacillales|f__Alicyclobacillaceae|g__Alicyclobacillus|s__Alicyclobacillus_acidocaldarius	339	206	423	53	59	705	59	265	121	3	127	18	251	43	372	6	23	44	45	68	41	209	272	111	66	172
d__Bacteria|p__Firmicutes|c__Bacilli|o__Bacillales|f__Alicyclobacillaceae|g__Kyrpidia	91	73	146	9	9	193	16	75	37	6	22	15	54	16	88	8	11	13	12	23	9	37	91	43	16	35
d__Bacteria|p__Firmicutes|c__Bacilli|o__Bacillales|f__Alicyclobacillaceae|g__Kyrpidia|s__Kyrpidia_tusciae	91	73	146	9	9	193	16	75	37	6	22	15	54	16	88	8	11	13	12	23	9	37	91	43	16	35
d__Bacteria|p__Firmicutes|c__Bacilli|o__Bacillales|f__Bacillaceae	108943	69138	50320	6295	1613	36355	4714	4255	2463	396	2984	859	5645	660	19939	347	1014	2366	3730	15970	5305	20741	19879	2513	1246	23296
d__Bacteria|p__Firmicutes|c__Bacilli|o__Bacillales|f__Bacillaceae|g__Amphibacillus	4157	2704	2352	430	64	1907	187	186	105	13	324	36	259	27	1940	22	78	198	311	993	378	3127	2653	217	45	1256
d__Bacteria|p__Firmicutes|c__Bacilli|o__Bacillales|f__Bacillaceae|g__Amphibacillus|s__Amphibacillus_xylanus	4157	2704	2352	430	64	1907	187	186	105	13	324	36	259	27	1940	22	78	198	311	993	378	3127	2653	217	45	1256
d__Bacteria|p__Firmicutes|c__Bacilli|o__Bacillales|f__Bacillaceae|g__Anoxybacillus	2144	1428	852	267	27	576	95	95	54	5	58	17	94	12	393	5	22	33	158	375	140	575	493	63	17	400
d__Bacteria|p__Firmicutes|c__Bacilli|o__Bacillales|f__Bacillaceae|g__Anoxybacillus|s__Anoxybacillus_flavithermus	2144	1428	852	267	27	576	95	95	54	5	58	17	94	12	393	5	22	33	158	375	140	575	493	63	17	400
d__Bacteria|p__Firmicutes|c__Bacilli|o__Bacillales|f__Bacillaceae|g__Bacillus	92936	59068	41088	4239	1296	29014	3886	3148	1873	297	1975	672	4158	509	12887	259	696	1672	2588	12689	3957	13731	13100	1649	953	18888
d__Bacteria|p__Firmicutes|c__Bacilli|o__Bacillales|f__Bacillaceae|g__Bacillus|s__Bacillus_amyloliquefaciens	820	566	640	10	12	430	21	62	36	2	83	7	81	7	267	0	9	31	38	205	57	346	397	32	23	196
d__Bacteria|p__Firmicutes|c__Bacilli|o__Bacillales|f__Bacillaceae|g__Bacillus|s__Bacillus_anthracis	70	26	50	17	14	71	7	21	10	5	5	3	11	7	27	6	7	10	13	102	32	44	33	7	8	18
d__Bacteria|p__Firmicutes|c__Bacilli|o__Bacillales|f__Bacillaceae|g__Bacillus|s__Bacillus_atrophaeus	1194	690	719	34	31	557	72	71	48	6	58	7	135	9	270	4	6	32	41	117	54	262	326	26	31	317
d__Bacteria|p__Firmicutes|c__Bacilli|o__Bacillales|f__Bacillaceae|g__Bacillus|s__Bacillus_cellulosilyticus	4045	2554	1260	379	52	1023	142	81	58	6	72	32	132	14	630	6	22	71	74	184	97	423	657	64	28	910
d__Bacteria|p__Firmicutes|c__Bacilli|o__Bacillales|f__Bacillaceae|g__Bacillus|s__Bacillus_cereus	5518	3341	1728	208	124	1302	194	175	73	29	95	63	157	32	629	36	59	92	152	1373	371	695	787	100	51	847
d__Bacteria|p__Firmicutes|c__Bacilli|o__Bacillales|f__Bacillaceae|g__Bacillus|s__Bacillus_clausii	2842	2590	1875	171	45	1506	276	112	56	5	104	29	128	17	454	4	20	73	37	137	46	423	462	41	35	664
d__Bacteria|p__Firmicutes|c__Bacilli|o__Bacillales|f__Bacillaceae|g__Bacillus|s__Bacillus_coagulans	1723	752	1316	130	82	1288	104	170	120	7	108	41	248	16	671	5	14	73	224	2083	538	1561	882	110	48	400
d__Bacteria|p__Firmicutes|c__Bacilli|o__Bacillales|f__Bacillaceae|g__Bacillus|s__Bacillus_cytotoxicus	9089	5517	2319	135	49	1606	252	133	67	10	83	21	176	15	641	5	40	78	108	345	109	606	786	66	44	1209
d__Bacteria|p__Firmicutes|c__Bacilli|o__Bacillales|f__Bacillaceae|g__Bacillus|s__Bacillus_halodurans	918	535	501	33	12	338	38	44	36	13	41	14	68	9	382	11	20	49	74	257	102	328	270	59	16	292
d__Bacteria|p__Firmicutes|c__Bacilli|o__Bacillales|f__Bacillaceae|g__Bacillus|s__Bacillus_infantis	1862	1110	1574	61	48	1203	137	243	186	27	133	23	347	41	531	16	26	79	142	329	139	515	481	126	74	431
d__Bacteria|p__Firmicutes|c__Bacilli|o__Bacillales|f__Bacillaceae|g__Bacillus|s__Bacillus_licheniformis	8450	5884	7275	165	70	3281	610	90	31	2	69	22	86	9	253	2	13	29	112	109	53	225	334	30	28	1770
d__Bacteria|p__Firmicutes|c__Bacilli|o__Bacillales|f__Bacillaceae|g__Bacillus|s__Bacillus_megaterium	8176	4897	3396	315	90	2468	281	247	162	22	142	46	442	37	1158	17	45	134	321	1251	395	1577	1049	166	83	1699
d__Bacteria|p__Firmicutes|c__Bacilli|o__Bacillales|f__Bacillaceae|g__Bacillus|s__Bacillus_mycoides	3823	2383	1153	111	13	842	104	57	46	10	30	22	97	13	516	6	18	56	53	644	165	459	485	34	23	811
d__Bacteria|p__Firmicutes|c__Bacilli|o__Bacillales|f__Bacillaceae|g__Bacillus|s__Bacillus_paralicheniformis	958	616	831	160	13	1472	75	45	25	0	21	12	69	4	197	1	6	26	26	95	34	120	151	22	6	237
d__Bacteria|p__Firmicutes|c__Bacilli|o__Bacillales|f__Bacillaceae|g__Bacillus|s__Bacillus_pseudofirmus	3573	2257	1409	146	70	1023	142	112	89	24	77	30	160	23	678	16	52	107	141	699	261	680	631	74	45	942
d__Bacteria|p__Firmicutes|c__Bacilli|o__Bacillales|f__Bacillaceae|g__Bacillus|s__Bacillus_sp_1NLA3E	3400	2107	1479	63	48	1079	138	186	93	5	74	13	201	19	559	9	41	64	107	604	174	527	584	61	45	956
d__Bacteria|p__Firmicutes|c__Bacilli|o__Bacillales|f__Bacillaceae|g__Bacillus|s__Bacillus_sp_JS	130	132	159	9	7	127	6	16	13	1	7	1	21	5	78	1	0	13	14	8	2	53	87	7	3	121
d__Bacteria|p__Firmicutes|c__Bacilli|o__Bacillales|f__Bacillaceae|g__Bacillus|s__Bacillus_subtilis	3327	1751	1460	152	59	991	123	173	93	4	93	24	164	10	546	6	24	68	94	263	80	505	477	71	35	488
d__Bacteria|p__Firmicutes|c__Bacilli|o__Bacillales|f__Bacillaceae|g__Bacillus|s__Bacillus_thuringiensis	3409	2426	1146	679	191	909	154	270	137	64	95	103	217	83	514	45	98	120	110	474	180	393	505	107	91	697
d__Bacteria|p__Firmicutes|c__Bacilli|o__Bacillales|f__Bacillaceae|g__Bacillus|s__Bacillus_toyonensis	341	169	103	4	4	122	11	9	5	1	5	5	10	1	47	0	0	5	7	51	14	48	36	3	2	148
d__Bacteria|p__Firmicutes|c__Bacilli|o__Bacillales|f__Bacillaceae|g__Bacillus|s__Bacillus_velezensis	591	321	215	15	2	172	23	26	20	0	16	6	36	5	65	1	2	13	46	21	14	149	60	7	11	57
d__Bacteria|p__Firmicutes|c__Bacilli|o__Bacillales|f__Bacillaceae|g__Geobacillus	2925	1813	2315	368	107	1964	180	408	197	39	211	49	569	51	1059	22	85	143	273	843	338	1210	998	255	109	801
d__Bacteria|p__Firmicutes|c__Bacilli|o__Bacillales|f__Bacillaceae|g__Geobacillus|s__Geobacillus_genomosp_3	454	305	251	6	18	250	19	49	22	9	37	3	69	11	239	9	13	35	37	96	39	139	210	32	12	149
d__Bacteria|p__Firmicutes|c__Bacilli|o__Bacillales|f__Bacillaceae|g__Geobacillus|s__Geobacillus_kaustophilus	23	17	44	1	0	40	2	7	3	0	6	0	14	1	20	0	1	1	0	1	1	5	24	32	2	9
d__Bacteria|p__Firmicutes|c__Bacilli|o__Bacillales|f__Bacillaceae|g__Geobacillus|s__Geobacillus_sp_C56-T3	20	20	40	232	6	85	5	23	12	2	7	1	11	0	13	0	8	5	7	7	12	8	16	17	4	5
d__Bacteria|p__Firmicutes|c__Bacilli|o__Bacillales|f__Bacillaceae|g__Geobacillus|s__Geobacillus_sp_GHH01	55	47	79	1	2	73	3	25	7	4	9	3	29	3	25	0	6	4	12	6	3	24	16	4	4	11
d__Bacteria|p__Firmicutes|c__Bacilli|o__Bacillales|f__Bacillaceae|g__Geobacillus|s__Geobacillus_sp_WCH70	963	597	690	26	26	460	57	101	41	5	42	12	198	14	298	3	19	34	71	245	94	340	329	44	35	337
d__Bacteria|p__Firmicutes|c__Bacilli|o__Bacillales|f__Bacillaceae|g__Geobacillus|s__Geobacillus_sp_Y41MC1	10	16	27	0	1	12	3	3	1	0	0	0	4	0	26	0	0	12	3	2	2	6	15	3	1	45
d__Bacteria|p__Firmicutes|c__Bacilli|o__Bacillales|f__Bacillaceae|g__Geobacillus|s__Geobacillus_thermodenitrificans	909	504	574	20	16	382	38	71	16	13	46	18	78	5	178	0	10	15	34	85	48	238	182	50	14	100
d__Bacteria|p__Firmicutes|c__Bacilli|o__Bacillales|f__Bacillaceae|g__Geobacillus|s__Geobacillus_thermoleovorans	20	11	16	2	2	37	0	11	8	0	3	0	3	0	8	0	2	2	1	2	6	3	3	4	0	2
d__Bacteria|p__Firmicutes|c__Bacilli|o__Bacillales|f__Bacillaceae|g__Halobacillus	670	417	690	39	16	470	66	99	45	12	131	22	104	9	885	11	35	74	95	179	71	395	605	78	22	372
d__Bacteria|p__Firmicutes|c__Bacilli|o__Bacillales|f__Bacillaceae|g__Halobacillus|s__Halobacillus_halophilus	670	417	690	39	16	470	66	99	45	12	131	22	104	9	885	11	35	74	95	179	71	395	605	78	22	372
d__Bacteria|p__Firmicutes|c__Bacilli|o__Bacillales|f__Bacillaceae|g__Oceanobacillus	4376	2532	1615	479	44	1201	165	135	79	13	150	34	229	20	1966	12	61	131	148	505	189	992	1353	118	47	969
d__Bacteria|p__Firmicutes|c__Bacilli|o__Bacillales|f__Bacillaceae|g__Oceanobacillus|s__Oceanobacillus_iheyensis	4376	2532	1615	479	44	1201	165	135	79	13	150	34	229	20	1966	12	61	131	148	505	189	992	1353	118	47	969
d__Bacteria|p__Firmicutes|c__Bacilli|o__Bacillales|f__Bacillaceae|g__Parageobacillus	134	66	36	1	0	32	8	1	6	0	0	0	9	0	13	0	0	2	1	1	0	5	17	1	0	32
d__Bacteria|p__Firmicutes|c__Bacilli|o__Bacillales|f__Bacillaceae|g__Parageobacillus|s__Parageobacillus_thermoglucosidasius	134	66	36	1	0	32	8	1	6	0	0	0	9	0	13	0	0	2	1	1	0	5	17	1	0	32
d__Bacteria|p__Firmicutes|c__Bacilli|o__Bacillales|f__Listeriaceae	14693	9833	6783	1535	161	4775	656	557	330	32	450	112	747	92	2984	45	155	435	424	1772	649	2643	3360	400	170	4146
d__Bacteria|p__Firmicutes|c__Bacilli|o__Bacillales|f__Listeriaceae|g__Listeria	14693	9833	6783	1535	161	4775	656	557	330	32	450	112	747	92	2984	45	155	435	424	1772	649	2643	3360	400	170	4146
d__Bacteria|p__Firmicutes|c__Bacilli|o__Bacillales|f__Listeriaceae|g__Listeria|s__Listeria_innocua	2103	1291	684	124	12	581	86	50	23	2	33	9	141	6	198	3	19	22	36	139	39	199	345	18	10	581
d__Bacteria|p__Firmicutes|c__Bacilli|o__Bacillales|f__Listeriaceae|g__Listeria|s__Listeria_ivanovii	2154	1823	878	278	22	477	56	45	22	2	40	20	48	7	289	3	23	47	39	208	79	269	386	47	12	504
d__Bacteria|p__Firmicutes|c__Bacilli|o__Bacillales|f__Listeriaceae|g__Listeria|s__Listeria_monocytogenes	3766	2461	1938	654	72	1503	209	153	92	18	129	40	224	29	978	17	37	147	119	640	194	811	1104	111	63	1293
d__Bacteria|p__Firmicutes|c__Bacilli|o__Bacillales|f__Listeriaceae|g__Listeria|s__Listeria_seeligeri	1218	816	601	259	11	377	46	58	34	3	37	11	49	14	313	5	15	41	36	183	53	279	329	36	7	411
d__Bacteria|p__Firmicutes|c__Bacilli|o__Bacillales|f__Listeriaceae|g__Listeria|s__Listeria_welshimeri	1834	1303	854	144	11	463	77	53	29	4	40	9	53	7	400	7	20	36	30	140	69	268	445	38	17	512
d__Bacteria|p__Firmicutes|c__Bacilli|o__Bacillales|f__Paenibacillaceae	4750	3715	4785	1970	709	6371	554	1904	959	246	883	333	1375	431	2640	267	345	555	534	1131	574	1701	2644	1032	533	1830
d__Bacteria|p__Firmicutes|c__Bacilli|o__Bacillales|f__Paenibacillaceae|g__Brevibacillus	944	753	697	523	129	894	112	226	109	42	111	71	131	48	306	35	54	92	74	340	137	225	343	152	63	234
d__Bacteria|p__Firmicutes|c__Bacilli|o__Bacillales|f__Paenibacillaceae|g__Brevibacillus|s__Brevibacillus_brevis	944	753	697	523	129	894	112	226	109	42	111	71	131	48	306	35	54	92	74	340	137	225	343	152	63	234
d__Bacteria|p__Firmicutes|c__Bacilli|o__Bacillales|f__Paenibacillaceae|g__Paenibacillus	3319	2544	3226	834	538	4191	370	1259	623	194	556	229	915	278	1879	211	253	392	385	681	363	1237	1872	656	369	1359
d__Bacteria|p__Firmicutes|c__Bacilli|o__Bacillales|f__Paenibacillaceae|g__Paenibacillus|s__Paenibacillus_larvae	142	159	295	147	7	406	18	75	35	13	60	16	62	8	181	7	26	62	67	147	26	120	260	67	8	121
d__Bacteria|p__Firmicutes|c__Bacilli|o__Bacillales|f__Paenibacillaceae|g__Paenibacillus|s__Paenibacillus_mucilaginosus	662	588	1014	428	420	1511	171	759	329	154	223	143	403	206	595	176	150	172	167	255	196	427	540	262	238	262
d__Bacteria|p__Firmicutes|c__Bacilli|o__Bacillales|f__Paenibacillaceae|g__Paenibacillus|s__Paenibacillus_polymyxa	597	349	418	47	33	238	25	57	39	6	34	23	113	27	164	6	11	19	49	41	24	169	163	49	11	77
d__Bacteria|p__Firmicutes|c__Bacilli|o__Bacillales|f__Paenibacillaceae|g__Paenibacillus|s__Paenibacillus_sp_JDR-2	452	354	413	68	19	567	29	102	48	12	71	15	117	11	267	14	23	38	21	82	45	153	303	66	41	221
d__Bacteria|p__Firmicutes|c__Bacilli|o__Bacillales|f__Paenibacillaceae|g__Paenibacillus|s__Paenibacillus_sp_Y412MC10	750	588	521	102	30	641	47	126	75	3	83	12	110	15	310	5	20	53	41	105	38	179	271	96	32	192
d__Bacteria|p__Firmicutes|c__Bacilli|o__Bacillales|f__Paenibacillaceae|g__Paenibacillus|s__Paenibacillus_terrae	519	384	343	20	23	348	35	67	37	2	39	16	66	4	214	2	11	27	24	24	16	110	170	41	23	106
d__Bacteria|p__Firmicutes|c__Bacilli|o__Bacillales|f__Paenibacillaceae|g__Thermobacillus	414	347	733	528	21	1088	68	393	195	9	170	26	295	101	407	14	31	55	53	67	54	199	357	198	94	146
d__Bacteria|p__Firmicutes|c__Bacilli|o__Bacillales|f__Paenibacillaceae|g__Thermobacillus|s__Thermobacillus_composti	414	347	733	528	21	1088	68	393	195	9	170	26	295	101	407	14	31	55	53	67	54	199	357	198	94	146
d__Bacteria|p__Firmicutes|c__Bacilli|o__Bacillales|f__Planococcaceae	8531	6009	10841	224	141	12881	482	776	400	17	174	48	1505	63	2676	25	73	198	432	7980	2276	4469	5065	234	251	1732
d__Bacteria|p__Firmicutes|c__Bacilli|o__Bacillales|f__Planococcaceae|g__Solibacillus	8531	6009	10841	224	141	12881	482	776	400	17	174	48	1505	63	2676	25	73	198	432	7980	2276	4469	5065	234	251	1732
d__Bacteria|p__Firmicutes|c__Bacilli|o__Bacillales|f__Planococcaceae|g__Solibacillus|s__Solibacillus_silvestris	8531	6009	10841	224	141	12881	482	776	400	17	174	48	1505	63	2676	25	73	198	432	7980	2276	4469	5065	234	251	1732
d__Bacteria|p__Firmicutes|c__Bacilli|o__Bacillales|f__Sporolactobacillaceae	1123	867	916	164	43	760	61	126	84	2	58	8	198	11	398	13	31	68	191	178	125	594	355	120	37	289
d__Bacteria|p__Firmicutes|c__Bacilli|o__Bacillales|f__Sporolactobacillaceae|s__[Bacillus]_selenitireducens	1123	867	916	164	43	760	61	126	84	2	58	8	198	11	398	13	31	68	191	178	125	594	355	120	37	289
d__Bacteria|p__Firmicutes|c__Bacilli|o__Bacillales|f__Staphylococcaceae	738872	432550	283178	4386	1759	95003	17771	4541	1434	252	2001	721	4700	456	24577	263	899	4339	2059	6841	1928	8629	22194	1373	908	103346
d__Bacteria|p__Firmicutes|c__Bacilli|o__Bacillales|f__Staphylococcaceae|g__Macrococcus	458013	262013	91623	1119	764	50106	9498	1744	219	63	187	98	1633	80	1914	45	83	410	235	565	174	777	1440	145	188	46463
d__Bacteria|p__Firmicutes|c__Bacilli|o__Bacillales|f__Staphylococcaceae|g__Macrococcus|s__Macrococcus_caseolyticus	458013	262013	91623	1119	764	50106	9498	1744	219	63	187	98	1633	80	1914	45	83	410	235	565	174	777	1440	145	188	46463
d__Bacteria|p__Firmicutes|c__Bacilli|o__Bacillales|f__Staphylococcaceae|g__Staphylococcus	256719	158258	186404	3190	917	40911	7170	2583	1130	178	1627	603	2828	359	21262	208	770	3625	1707	5757	1659	7107	19761	1115	680	53765
d__Bacteria|p__Firmicutes|c__Bacilli|o__Bacillales|f__Staphylococcaceae|g__Staphylococcus|s__Staphylococcus_argenteus	14400	9463	5411	146	48	2269	402	136	55	9	74	16	157	12	915	11	38	152	64	199	60	318	819	46	31	3178
d__Bacteria|p__Firmicutes|c__Bacilli|o__Bacillales|f__Staphylococcaceae|g__Staphylococcus|s__Staphylococcus_aureus	40869	26023	28421	486	120	6721	1038	427	162	24	238	86	412	59	3250	22	99	539	249	832	203	1041	3210	139	99	8955
d__Bacteria|p__Firmicutes|c__Bacilli|o__Bacillales|f__Staphylococcaceae|g__Staphylococcus|s__Staphylococcus_carnosus	28965	16852	71879	410	138	5632	959	324	96	35	172	123	284	34	1734	25	63	532	282	410	136	1043	1622	139	63	6238
d__Bacteria|p__Firmicutes|c__Bacilli|o__Bacillales|f__Staphylococcaceae|g__Staphylococcus|s__Staphylococcus_epidermidis	16119	10693	8675	265	73	2840	509	202	85	11	86	44	209	21	1382	10	57	258	98	378	118	457	1271	75	63	3860
d__Bacteria|p__Firmicutes|c__Bacilli|o__Bacillales|f__Staphylococcaceae|g__Staphylococcus|s__Staphylococcus_haemolyticus	27266	16273	12776	180	72	3715	684	187	86	9	154	57	219	40	1531	14	43	235	116	350	128	518	1480	82	59	5070
d__Bacteria|p__Firmicutes|c__Bacilli|o__Bacillales|f__Staphylococcaceae|g__Staphylococcus|s__Staphylococcus_lugdunensis	17979	12233	6081	420	75	2473	466	162	65	16	141	34	212	32	1012	18	49	162	80	348	131	315	971	60	30	3700
d__Bacteria|p__Firmicutes|c__Bacilli|o__Bacillales|f__Staphylococcaceae|g__Staphylococcus|s__Staphylococcus_pasteuri	8436	5816	4395	193	24	1322	205	74	23	3	44	22	83	11	513	5	23	87	62	207	60	222	612	46	30	2016
d__Bacteria|p__Firmicutes|c__Bacilli|o__Bacillales|f__Staphylococcaceae|g__Staphylococcus|s__Staphylococcus_pseudintermedius	26088	16420	10443	262	96	3673	718	190	90	16	127	44	218	31	1550	24	61	277	185	666	196	729	1185	120	41	5162
d__Bacteria|p__Firmicutes|c__Bacilli|o__Bacillales|f__Staphylococcaceae|g__Staphylococcus|s__Staphylococcus_saprophyticus	22150	12971	9074	352	99	3418	567	337	254	22	164	72	407	46	5011	38	167	641	239	543	113	822	4405	97	121	5323
d__Bacteria|p__Firmicutes|c__Bacilli|o__Bacillales|f__Staphylococcaceae|g__Staphylococcus|s__Staphylococcus_warneri	12324	6993	5646	139	43	1753	331	111	34	3	48	13	110	9	726	9	20	80	46	214	52	245	672	18	21	2042
d__Bacteria|p__Firmicutes|c__Bacilli|o__Bacillales|g__Exiguobacterium	3350	1964	2394	134	82	1867	191	286	214	13	161	29	335	40	950	15	64	178	290	481	324	1113	901	205	82	801
d__Bacteria|p__Firmicutes|c__Bacilli|o__Bacillales|g__Exiguobacterium|s__Exiguobacterium_antarcticum	322	181	329	53	9	272	29	42	39	2	18	2	65	6	117	2	11	15	48	101	62	192	117	19	16	138
d__Bacteria|p__Firmicutes|c__Bacilli|o__Bacillales|g__Exiguobacterium|s__Exiguobacterium_sibiricum	1142	532	553	12	17	338	31	70	33	2	27	1	72	11	173	3	8	22	56	41	45	120	149	27	13	125
d__Bacteria|p__Firmicutes|c__Bacilli|o__Bacillales|g__Exiguobacterium|s__Exiguobacterium_sp_AT1b	730	468	615	30	30	579	52	87	55	4	54	9	97	14	279	3	20	76	80	184	111	346	277	96	28	222
d__Bacteria|p__Firmicutes|c__Bacilli|o__Bacillales|g__Exiguobacterium|s__Exiguobacterium_sp_MH3	832	548	434	9	12	313	30	40	44	4	22	8	53	2	166	2	7	37	47	89	55	271	145	33	13	127
d__Bacteria|p__Firmicutes|c__Bacilli|o__Lactobacillales	94063	64410	76719	128291	34648	56228	10484	12404	6296	3792	17516	12030	11211	4623	33764	3349	8238	10387	7509	21300	11239	26448	52237	13554	3690	37662
d__Bacteria|p__Firmicutes|c__Bacilli|o__Lactobacillales|f__Aerococcaceae	1702	743	1002	3283	459	883	214	117	64	112	465	579	138	128	1188	218	748	1437	590	1573	719	1202	3169	952	27	1411
d__Bacteria|p__Firmicutes|c__Bacilli|o__Lactobacillales|f__Aerococcaceae|g__Aerococcus	1702	743	1002	3283	459	883	214	117	64	112	465	579	138	128	1188	218	748	1437	590	1573	719	1202	3169	952	27	1411
d__Bacteria|p__Firmicutes|c__Bacilli|o__Lactobacillales|f__Aerococcaceae|g__Aerococcus|s__Aerococcus_urinae	1702	743	1002	3283	459	883	214	117	64	112	465	579	138	128	1188	218	748	1437	590	1573	719	1202	3169	952	27	1411
d__Bacteria|p__Firmicutes|c__Bacilli|o__Lactobacillales|f__Carnobacteriaceae	10986	10833	24566	1261	193	11997	2171	3580	2447	58	775	154	4831	329	4122	61	158	365	285	1140	388	3340	6459	256	1310	5034
d__Bacteria|p__Firmicutes|c__Bacilli|o__Lactobacillales|f__Carnobacteriaceae|g__Carnobacterium	10986	10833	24566	1261	193	11997	2171	3580	2447	58	775	154	4831	329	4122	61	158	365	285	1140	388	3340	6459	256	1310	5034
d__Bacteria|p__Firmicutes|c__Bacilli|o__Lactobacillales|f__Carnobacteriaceae|g__Carnobacterium|s__Carnobacterium_inhibens	4048	4019	9628	203	72	4514	797	1939	1358	22	194	47	2544	145	1320	23	47	119	89	215	82	784	2266	88	737	1735
d__Bacteria|p__Firmicutes|c__Bacilli|o__Lactobacillales|f__Carnobacteriaceae|g__Carnobacterium|s__Carnobacterium_maltaromaticum	3737	2500	2490	574	62	1410	246	258	92	16	242	61	236	37	1071	24	49	115	83	396	134	744	1284	72	59	1413
d__Bacteria|p__Firmicutes|c__Bacilli|o__Lactobacillales|f__Carnobacteriaceae|g__Carnobacterium|s__Carnobacterium_sp_17-4	2412	3548	10766	226	42	5124	946	1148	816	15	226	30	1744	127	1217	12	47	78	58	265	73	1032	2168	57	439	1568
d__Bacteria|p__Firmicutes|c__Bacilli|o__Lactobacillales|f__Enterococcaceae	20981	12319	11865	1631	432	7267	1163	838	386	87	883	315	972	186	5959	134	323	925	571	1593	520	3595	6607	875	194	6686
d__Bacteria|p__Firmicutes|c__Bacilli|o__Lactobacillales|f__Enterococcaceae|g__Enterococcus	17724	10249	7725	1147	373	5560	913	631	279	64	660	255	740	142	4510	103	241	722	436	1142	352	2668	5049	709	152	5167
d__Bacteria|p__Firmicutes|c__Bacilli|o__Lactobacillales|f__Enterococcaceae|g__Enterococcus|s__Enterococcus_casseliflavus	2309	1241	852	31	21	555	133	71	28	6	70	21	86	23	442	7	17	52	37	109	33	306	527	26	27	572
d__Bacteria|p__Firmicutes|c__Bacilli|o__Lactobacillales|f__Enterococcaceae|g__Enterococcus|s__Enterococcus_faecalis	6523	3693	2466	86	54	1771	298	185	77	15	215	53	204	42	1693	21	72	247	142	412	142	1077	1870	171	34	1517
d__Bacteria|p__Firmicutes|c__Bacilli|o__Lactobacillales|f__Enterococcaceae|g__Enterococcus|s__Enterococcus_faecium	2336	1294	1468	584	243	1584	182	126	75	23	151	99	142	44	1050	49	78	243	139	341	74	484	1211	357	32	1309
d__Bacteria|p__Firmicutes|c__Bacilli|o__Lactobacillales|f__Enterococcaceae|g__Enterococcus|s__Enterococcus_hirae	2964	1738	1120	399	30	687	123	105	42	7	88	39	150	19	504	8	33	58	53	132	39	243	542	69	33	800
d__Bacteria|p__Firmicutes|c__Bacilli|o__Lactobacillales|f__Enterococcaceae|g__Enterococcus|s__Enterococcus_mundtii	3025	2004	1250	30	14	590	102	81	34	9	68	21	102	8	512	16	34	82	25	75	44	232	521	61	12	710
d__Bacteria|p__Firmicutes|c__Bacilli|o__Lactobacillales|f__Enterococcaceae|g__Melissococcus	1586	1121	861	244	30	596	113	70	35	10	57	36	87	14	451	10	43	70	42	97	91	272	584	49	14	705
d__Bacteria|p__Firmicutes|c__Bacilli|o__Lactobacillales|f__Enterococcaceae|g__Melissococcus|s__Melissococcus_plutonius	1586	1121	861	244	30	596	113	70	35	10	57	36	87	14	451	10	43	70	42	97	91	272	584	49	14	705
d__Bacteria|p__Firmicutes|c__Bacilli|o__Lactobacillales|f__Enterococcaceae|g__Tetragenococcus	1333	780	3002	236	28	873	108	110	59	13	143	18	121	29	789	21	35	108	72	319	74	547	801	84	20	637
d__Bacteria|p__Firmicutes|c__Bacilli|o__Lactobacillales|f__Enterococcaceae|g__Tetragenococcus|s__Tetragenococcus_halophilus	1333	780	3002	236	28	873	108	110	59	13	143	18	121	29	789	21	35	108	72	319	74	547	801	84	20	637
d__Bacteria|p__Firmicutes|c__Bacilli|o__Lactobacillales|f__Lactobacillaceae	14770	9323	9908	3181	596	8868	1065	1453	812	196	1475	405	1407	279	6640	205	485	1099	739	1989	1008	4805	9180	1394	366	5918
d__Bacteria|p__Firmicutes|c__Bacilli|o__Lactobacillales|f__Lactobacillaceae|g__Lactobacillus	12761	8100	8443	2772	511	7793	944	1300	726	178	1206	324	1234	258	5612	176	423	875	616	1695	838	3882	8100	1255	326	5176
d__Bacteria|p__Firmicutes|c__Bacilli|o__Lactobacillales|f__Lactobacillaceae|g__Lactobacillus|s__Lactobacillus_acidophilus	1385	680	367	295	10	316	37	36	17	8	33	21	21	7	142	6	22	52	24	127	24	72	210	28	7	169
d__Bacteria|p__Firmicutes|c__Bacilli|o__Lactobacillales|f__Lactobacillaceae|g__Lactobacillus|s__Lactobacillus_amylovorus	303	259	259	12	11	234	26	37	19	7	33	12	86	7	274	4	9	32	33	47	14	86	287	33	12	205
d__Bacteria|p__Firmicutes|c__Bacilli|o__Lactobacillales|f__Lactobacillaceae|g__Lactobacillus|s__Lactobacillus_brevis	273	154	318	6	9	213	35	21	14	1	43	4	30	4	227	3	10	11	12	79	10	332	279	65	9	166
d__Bacteria|p__Firmicutes|c__Bacilli|o__Lactobacillales|f__Lactobacillaceae|g__Lactobacillus|s__Lactobacillus_buchneri	265	157	240	230	26	244	23	29	27	0	35	18	51	3	313	3	9	58	39	54	46	226	906	46	12	168
d__Bacteria|p__Firmicutes|c__Bacilli|o__Lactobacillales|f__Lactobacillaceae|g__Lactobacillus|s__Lactobacillus_casei	11	10	14	3	0	14	0	0	2	0	0	0	2	2	9	0	0	0	2	9	1	4	20	1	2	4
d__Bacteria|p__Firmicutes|c__Bacilli|o__Lactobacillales|f__Lactobacillaceae|g__Lactobacillus|s__Lactobacillus_crispatus	251	177	160	45	25	127	26	40	19	5	52	13	33	4	109	5	13	27	8	64	29	74	170	39	18	41
d__Bacteria|p__Firmicutes|c__Bacilli|o__Lactobacillales|f__Lactobacillaceae|g__Lactobacillus|s__Lactobacillus_delbrueckii	194	182	285	247	17	640	24	128	70	7	79	16	86	8	225	9	19	42	21	36	18	90	178	126	28	159
d__Bacteria|p__Firmicutes|c__Bacilli|o__Lactobacillales|f__Lactobacillaceae|g__Lactobacillus|s__Lactobacillus_fermentum	90	83	176	39	8	248	10	59	39	3	39	3	45	18	132	1	7	14	12	30	6	56	155	36	17	64
d__Bacteria|p__Firmicutes|c__Bacilli|o__Lactobacillales|f__Lactobacillaceae|g__Lactobacillus|s__Lactobacillus_gasseri	763	540	292	52	6	213	25	44	17	4	29	7	30	11	139	7	12	36	14	47	25	111	289	38	8	157
d__Bacteria|p__Firmicutes|c__Bacilli|o__Lactobacillales|f__Lactobacillaceae|g__Lactobacillus|s__Lactobacillus_helveticus	164	108	210	54	49	200	15	33	19	5	38	7	36	7	108	5	12	14	18	61	28	73	245	35	7	95
d__Bacteria|p__Firmicutes|c__Bacilli|o__Lactobacillales|f__Lactobacillaceae|g__Lactobacillus|s__Lactobacillus_johnsonii	1151	592	462	171	18	402	44	62	23	1	37	3	59	5	285	5	13	36	21	62	24	134	401	44	17	289
d__Bacteria|p__Firmicutes|c__Bacilli|o__Lactobacillales|f__Lactobacillaceae|g__Lactobacillus|s__Lactobacillus_kefiranofaciens	254	103	154	19	16	170	23	23	14	4	70	9	33	2	130	7	16	38	14	83	12	64	183	30	7	166
d__Bacteria|p__Firmicutes|c__Bacilli|o__Lactobacillales|f__Lactobacillaceae|g__Lactobacillus|s__Lactobacillus_paracasei	15	9	23	3	0	21	0	1	3	0	2	0	0	2	13	0	4	5	1	2	1	11	16	7	0	3
d__Bacteria|p__Firmicutes|c__Bacilli|o__Lactobacillales|f__Lactobacillaceae|g__Lactobacillus|s__Lactobacillus_plantarum	448	303	388	45	12	249	32	53	28	8	67	6	33	6	230	9	16	21	26	52	23	155	328	27	13	158
d__Bacteria|p__Firmicutes|c__Bacilli|o__Lactobacillales|f__Lactobacillaceae|g__Lactobacillus|s__Lactobacillus_reuteri	1426	902	959	97	29	881	94	132	79	9	108	28	104	26	807	16	51	128	72	224	115	361	1139	122	40	739
d__Bacteria|p__Firmicutes|c__Bacilli|o__Lactobacillales|f__Lactobacillaceae|g__Lactobacillus|s__Lactobacillus_rhamnosus	277	207	260	6	10	168	22	45	22	3	25	14	35	13	98	3	5	10	11	22	11	53	113	30	1	95
d__Bacteria|p__Firmicutes|c__Bacilli|o__Lactobacillales|f__Lactobacillaceae|g__Lactobacillus|s__Lactobacillus_ruminis	311	310	547	70	71	508	94	115	85	42	112	37	111	48	390	36	62	82	59	98	121	198	447	155	40	311
d__Bacteria|p__Firmicutes|c__Bacilli|o__Lactobacillales|f__Lactobacillaceae|g__Lactobacillus|s__Lactobacillus_sakei	838	372	704	221	35	519	66	65	25	8	61	16	70	8	444	6	25	59	38	109	42	339	632	51	9	442
d__Bacteria|p__Firmicutes|c__Bacilli|o__Lactobacillales|f__Lactobacillaceae|g__Lactobacillus|s__Lactobacillus_salivarius	2349	1585	861	278	53	885	103	109	41	7	85	20	129	11	511	9	23	54	42	96	44	379	723	71	14	763
d__Bacteria|p__Firmicutes|c__Bacilli|o__Lactobacillales|f__Lactobacillaceae|g__Lactobacillus|s__Lactobacillus_sanfranciscensis	640	411	490	286	73	397	81	83	46	20	73	34	97	34	286	25	36	57	46	93	52	374	447	59	22	375
d__Bacteria|p__Firmicutes|c__Bacilli|o__Lactobacillales|f__Lactobacillaceae|g__Pediococcus	1856	1123	1196	307	68	920	101	126	66	17	237	77	154	17	907	28	53	202	83	253	73	785	942	118	35	672
d__Bacteria|p__Firmicutes|c__Bacilli|o__Lactobacillales|f__Lactobacillaceae|g__Pediococcus|s__Pediococcus_claussenii	598	455	367	54	30	222	24	27	20	7	48	16	36	3	211	15	20	50	17	51	31	81	221	20	11	288
d__Bacteria|p__Firmicutes|c__Bacilli|o__Lactobacillales|f__Lactobacillaceae|g__Pediococcus|s__Pediococcus_pentosaceus	974	528	585	246	32	518	57	70	38	10	118	55	87	14	459	10	30	143	62	163	34	250	463	73	17	330
d__Bacteria|p__Firmicutes|c__Bacilli|o__Lactobacillales|f__Leuconostocaceae	4266	2980	3627	1222	138	2617	321	375	173	43	250	152	351	74	1348	28	98	176	176	536	196	1023	2038	275	77	1760
d__Bacteria|p__Firmicutes|c__Bacilli|o__Lactobacillales|f__Leuconostocaceae|g__Leuconostoc	3116	2324	2924	490	68	1887	215	256	116	30	164	94	261	55	905	14	69	123	106	341	135	728	1486	140	47	1292
d__Bacteria|p__Firmicutes|c__Bacilli|o__Lactobacillales|f__Leuconostocaceae|g__Leuconostoc|s__Leuconostoc_carnosum	379	263	623	157	10	282	44	38	27	4	29	22	60	5	140	3	26	26	28	77	40	153	245	21	11	257
d__Bacteria|p__Firmicutes|c__Bacilli|o__Lactobacillales|f__Leuconostocaceae|g__Leuconostoc|s__Leuconostoc_citreum	213	232	499	16	5	540	39	54	26	2	37	3	69	7	124	1	10	21	6	34	8	112	201	14	14	132
d__Bacteria|p__Firmicutes|c__Bacilli|o__Lactobacillales|f__Leuconostocaceae|g__Leuconostoc|s__Leuconostoc_gelidum	1043	872	958	64	12	426	59	49	24	9	40	54	42	26	156	1	21	17	15	101	43	111	255	29	13	380
d__Bacteria|p__Firmicutes|c__Bacilli|o__Lactobacillales|f__Leuconostocaceae|g__Leuconostoc|s__Leuconostoc_kimchii	21	24	75	0	4	39	4	4	1	0	1	0	3	2	10	0	0	0	7	10	6	29	52	5	1	9
d__Bacteria|p__Firmicutes|c__Bacilli|o__Lactobacillales|f__Leuconostocaceae|g__Leuconostoc|s__Leuconostoc_mesenteroides	567	425	264	22	7	193	21	35	15	8	13	9	20	4	190	4	8	12	22	82	26	128	423	30	3	111
d__Bacteria|p__Firmicutes|c__Bacilli|o__Lactobacillales|f__Leuconostocaceae|g__Leuconostoc|s__Leuconostoc_sp_C2	5	7	10	62	2	3	0	3	0	0	1	0	13	0	4	0	0	0	0	0	0	2	8	2	0	4
d__Bacteria|p__Firmicutes|c__Bacilli|o__Lactobacillales|f__Leuconostocaceae|g__Oenococcus	381	177	244	260	45	238	37	36	25	7	34	25	29	9	165	3	9	17	27	76	30	149	162	78	9	174
d__Bacteria|p__Firmicutes|c__Bacilli|o__Lactobacillales|f__Leuconostocaceae|g__Oenococcus|s__Oenococcus_oeni	381	177	244	260	45	238	37	36	25	7	34	25	29	9	165	3	9	17	27	76	30	149	162	78	9	174
d__Bacteria|p__Firmicutes|c__Bacilli|o__Lactobacillales|f__Leuconostocaceae|g__Weissella	730	457	429	470	25	459	60	74	32	5	49	33	58	6	249	10	17	33	36	113	29	123	365	50	21	282
d__Bacteria|p__Firmicutes|c__Bacilli|o__Lactobacillales|f__Leuconostocaceae|g__Weissella|s__Weissella_koreensis	730	457	429	470	25	459	60	74	32	5	49	33	58	6	249	10	17	33	36	113	29	123	365	50	21	282
d__Bacteria|p__Firmicutes|c__Bacilli|o__Lactobacillales|f__Streptococcaceae	37660	26032	23199	116747	32698	22224	5228	5674	2231	3270	13023	10242	3179	3572	13099	2643	6221	5913	4780	12989	7724	10579	22740	9348	1630	15448
d__Bacteria|p__Firmicutes|c__Bacilli|o__Lactobacillales|f__Streptococcaceae|g__Lactococcus	5059	3185	2665	484	89	1714	218	272	135	30	184	65	282	51	1023	34	63	150	97	347	138	536	1137	162	77	1242
d__Bacteria|p__Firmicutes|c__Bacilli|o__Lactobacillales|f__Streptococcaceae|g__Lactococcus|s__Lactococcus_garvieae	1820	1008	795	140	22	521	71	82	31	6	69	24	78	12	308	4	21	65	24	100	30	193	326	56	23	348
d__Bacteria|p__Firmicutes|c__Bacilli|o__Lactobacillales|f__Streptococcaceae|g__Lactococcus|s__Lactococcus_lactis	3186	2133	1792	338	58	1113	137	169	93	23	104	39	189	35	686	29	41	81	73	234	108	323	770	103	49	868
d__Bacteria|p__Firmicutes|c__Bacilli|o__Lactobacillales|f__Streptococcaceae|g__Streptococcus	32198	22680	20239	115949	32601	20253	4964	5360	2072	3238	12792	10162	2852	3519	11877	2603	6143	5739	4671	12591	7544	9736	21360	9156	1548	14047
d__Bacteria|p__Firmicutes|c__Bacilli|o__Lactobacillales|f__Streptococcaceae|g__Streptococcus|s__Streptococcus_agalactiae	1585	723	555	237	19	525	101	77	38	8	64	40	89	19	374	7	43	48	43	140	101	387	713	57	15	882
d__Bacteria|p__Firmicutes|c__Bacilli|o__Lactobacillales|f__Streptococcaceae|g__Streptococcus|s__Streptococcus_anginosus	737	600	520	21823	8091	978	156	106	33	580	2317	2018	60	434	342	239	779	311	419	1241	857	602	1235	1177	26	455
d__Bacteria|p__Firmicutes|c__Bacilli|o__Lactobacillales|f__Streptococcaceae|g__Streptococcus|s__Streptococcus_constellatus	419	241	182	9295	2069	339	78	45	17	82	728	813	25	132	198	100	239	139	164	454	401	175	544	409	10	191
d__Bacteria|p__Firmicutes|c__Bacilli|o__Lactobacillales|f__Streptococcaceae|g__Streptococcus|s__Streptococcus_cristatus	194	172	171	30	12	226	18	36	23	1	38	17	23	2	118	3	15	22	14	37	25	77	167	26	12	150
d__Bacteria|p__Firmicutes|c__Bacilli|o__Lactobacillales|f__Streptococcaceae|g__Streptococcus|s__Streptococcus_dysgalactiae	1138	757	418	25097	4846	710	149	74	46	363	1745	1749	72	336	277	231	731	298	487	1770	1136	457	1320	1058	14	456
d__Bacteria|p__Firmicutes|c__Bacilli|o__Lactobacillales|f__Streptococcaceae|g__Streptococcus|s__Streptococcus_equi	2035	1191	662	21404	6528	784	184	164	61	310	1645	1408	78	214	257	274	746	253	429	1952	983	660	1406	816	29	428
d__Bacteria|p__Firmicutes|c__Bacilli|o__Lactobacillales|f__Streptococcaceae|g__Streptococcus|s__Streptococcus_gallolyticus	465	857	1285	43	14	475	93	23	13	4	41	9	48	7	321	1	3	27	32	54	57	106	219	96	5	355
d__Bacteria|p__Firmicutes|c__Bacilli|o__Lactobacillales|f__Streptococcaceae|g__Streptococcus|s__Streptococcus_gordonii	747	581	268	65	5	241	22	38	19	3	55	14	35	4	104	5	22	22	8	47	26	76	133	42	10	161
d__Bacteria|p__Firmicutes|c__Bacilli|o__Lactobacillales|f__Streptococcaceae|g__Streptococcus|s__Streptococcus_infantarius	965	833	1307	145	14	447	106	51	23	2	110	10	68	10	788	7	21	31	23	35	20	166	474	270	8	402
d__Bacteria|p__Firmicutes|c__Bacilli|o__Lactobacillales|f__Streptococcaceae|g__Streptococcus|s__Streptococcus_intermedius	313	286	272	6154	1545	366	62	71	31	99	504	328	58	84	154	44	123	63	81	389	262	282	656	201	9	332
d__Bacteria|p__Firmicutes|c__Bacilli|o__Lactobacillales|f__Streptococcaceae|g__Streptococcus|s__Streptococcus_lutetiensis	1530	1591	1867	43	12	535	115	49	18	4	142	16	70	19	1059	7	18	57	35	84	28	229	497	413	14	667
d__Bacteria|p__Firmicutes|c__Bacilli|o__Lactobacillales|f__Streptococcaceae|g__Streptococcus|s__Streptococcus_macedonicus	228	334	614	15	7	202	34	22	16	5	70	8	44	3	313	3	10	33	11	48	17	325	259	43	15	145
d__Bacteria|p__Firmicutes|c__Bacilli|o__Lactobacillales|f__Streptococcaceae|g__Streptococcus|s__Streptococcus_mitis	544	191	164	191	200	195	21	66	12	5	27	11	24	1	163	7	12	19	15	21	21	113	276	23	1	137
d__Bacteria|p__Firmicutes|c__Bacilli|o__Lactobacillales|f__Streptococcaceae|g__Streptococcus|s__Streptococcus_mutans	1632	631	620	69	24	727	103	90	40	8	123	20	59	22	376	8	36	45	40	141	60	298	507	72	25	411
d__Bacteria|p__Firmicutes|c__Bacilli|o__Lactobacillales|f__Streptococcaceae|g__Streptococcus|s__Streptococcus_oralis	524	451	257	265	29	142	14	70	14	3	56	26	29	24	156	3	20	50	33	66	31	104	264	46	14	165
d__Bacteria|p__Firmicutes|c__Bacilli|o__Lactobacillales|f__Streptococcaceae|g__Streptococcus|s__Streptococcus_parasanguinis	1048	662	306	99	33	273	57	30	24	12	73	56	42	28	201	6	25	43	30	60	28	121	296	61	16	447
d__Bacteria|p__Firmicutes|c__Bacilli|o__Lactobacillales|f__Streptococcaceae|g__Streptococcus|s__Streptococcus_parauberis	1629	1036	685	67	36	478	75	77	27	7	78	21	121	14	265	12	33	33	35	123	35	179	454	53	19	611
d__Bacteria|p__Firmicutes|c__Bacilli|o__Lactobacillales|f__Streptococcaceae|g__Streptococcus|s__Streptococcus_pasteurianus	778	659	512	29	25	277	26	20	3	3	37	9	45	8	219	4	8	24	16	67	20	80	206	43	4	214
d__Bacteria|p__Firmicutes|c__Bacilli|o__Lactobacillales|f__Streptococcaceae|g__Streptococcus|s__Streptococcus_pneumoniae	639	405	403	9353	626	552	118	138	49	205	1078	891	57	99	806	234	857	1239	545	1451	749	796	2645	852	26	896
d__Bacteria|p__Firmicutes|c__Bacilli|o__Lactobacillales|f__Streptococcaceae|g__Streptococcus|s__Streptococcus_pseudopneumoniae	313	114	110	14	20	119	21	40	19	1	28	6	39	4	72	9	10	30	23	59	17	57	116	31	6	84
d__Bacteria|p__Firmicutes|c__Bacilli|o__Lactobacillales|f__Streptococcaceae|g__Streptococcus|s__Streptococcus_pyogenes	805	510	491	6355	1649	459	241	360	145	260	1084	687	146	245	645	328	804	1076	635	1480	744	809	2130	716	150	685
d__Bacteria|p__Firmicutes|c__Bacilli|o__Lactobacillales|f__Streptococcaceae|g__Streptococcus|s__Streptococcus_salivarius	1194	811	547	65	22	346	72	43	18	10	67	21	62	16	190	12	36	55	46	94	32	85	363	55	7	350
d__Bacteria|p__Firmicutes|c__Bacilli|o__Lactobacillales|f__Streptococcaceae|g__Streptococcus|s__Streptococcus_sanguinis	230	125	155	27	35	230	22	65	29	1	25	2	41	1	104	4	4	9	10	12	5	41	117	51	8	83
d__Bacteria|p__Firmicutes|c__Bacilli|o__Lactobacillales|f__Streptococcaceae|g__Streptococcus|s__Streptococcus_sp_I-G2	88	34	75	120	1	51	5	9	6	1	11	10	9	0	36	0	3	7	7	21	9	16	44	1	0	52
d__Bacteria|p__Firmicutes|c__Bacilli|o__Lactobacillales|f__Streptococcaceae|g__Streptococcus|s__Streptococcus_sp_I-P16	65	52	55	14	1	51	7	12	8	3	10	3	16	1	32	0	6	12	12	27	3	33	90	5	9	99
d__Bacteria|p__Firmicutes|c__Bacilli|o__Lactobacillales|f__Streptococcaceae|g__Streptococcus|s__Streptococcus_suis	2322	2547	2477	6750	4726	3892	1130	2806	990	1058	1074	1163	803	910	1282	873	1028	1170	954	1122	1056	1420	2210	1355	906	1632
d__Bacteria|p__Firmicutes|c__Bacilli|o__Lactobacillales|f__Streptococcaceae|g__Streptococcus|s__Streptococcus_thermophilus	1274	594	461	27	23	308	35	48	26	8	31	11	52	7	175	9	9	25	13	46	11	132	212	28	21	303
d__Bacteria|p__Firmicutes|c__Bacilli|o__Lactobacillales|f__Streptococcaceae|g__Streptococcus|s__Streptococcus_uberis	2387	1398	766	123	69	3492	1407	322	136	4	97	21	291	635	447	11	40	71	31	173	78	342	772	84	92	621
d__Bacteria|p__Firmicutes|c__Clostridia	46139	53378	94043	71190	22537	186943	10570	33225	22076	2803	24953	9967	24121	5998	48990	2893	7757	9114	6985	15035	9825	25580	75153	28736	9043	39096
d__Bacteria|p__Firmicutes|c__Clostridia|o__Clostridiales	40677	47849	86735	60688	19287	176244	9183	29639	20183	1959	22642	8195	22212	4992	44816	2119	6325	7650	5726	12566	8064	22856	68292	26413	7948	35327
d__Bacteria|p__Firmicutes|c__Clostridia|o__Clostridiales|f__Clostridiaceae	16907	15459	23558	16418	3181	31221	3878	5079	3108	542	5980	2617	4260	1269	12077	698	1963	2225	1672	4159	2378	6131	21240	4419	1354	14226
d__Bacteria|p__Firmicutes|c__Clostridia|o__Clostridiales|f__Clostridiaceae|g__Alkaliphilus	1540	1426	2085	1446	251	2101	189	398	231	83	413	326	342	94	914	93	199	245	183	412	263	591	1482	337	105	1123
d__Bacteria|p__Firmicutes|c__Clostridia|o__Clostridiales|f__Clostridiaceae|g__Alkaliphilus|s__Alkaliphilus_metalliredigens	1070	824	1119	764	132	854	87	179	88	46	150	192	175	43	381	43	98	116	82	184	121	232	702	159	52	465
d__Bacteria|p__Firmicutes|c__Clostridia|o__Clostridiales|f__Clostridiaceae|g__Alkaliphilus|s__Alkaliphilus_oremlandii	438	535	822	606	81	997	80	178	118	26	225	124	135	41	444	43	76	112	88	203	119	300	649	147	46	547
d__Bacteria|p__Firmicutes|c__Clostridia|o__Clostridiales|f__Clostridiaceae|g__Candidatus_Arthromitus	1131	711	692	734	83	1076	126	157	111	11	132	103	151	47	325	28	64	60	40	117	107	185	849	139	40	321
d__Bacteria|p__Firmicutes|c__Clostridia|o__Clostridiales|f__Clostridiaceae|g__Candidatus_Arthromitus|s__Candidatus_Arthromitus_sp_SFB-mouse	240	181	254	291	25	368	30	48	38	4	61	56	56	28	122	18	25	22	17	65	40	95	483	55	18	122
d__Bacteria|p__Firmicutes|c__Clostridia|o__Clostridiales|f__Clostridiaceae|g__Candidatus_Arthromitus|s__Candidatus_Arthromitus_sp_SFB-rat-Yit	850	445	262	174	36	360	40	49	36	5	37	32	41	9	126	5	26	27	14	32	37	47	249	44	10	177
d__Bacteria|p__Firmicutes|c__Clostridia|o__Clostridiales|f__Clostridiaceae|g__Clostridium	14140	13142	20463	14096	2829	27366	3505	4395	2696	444	5348	2173	3696	1119	10690	568	1680	1906	1433	3603	1983	5251	18683	3873	1177	12708
d__Bacteria|p__Firmicutes|c__Clostridia|o__Clostridiales|f__Clostridiaceae|g__Clostridium|s__Clostridium_acetobutylicum	348	554	783	738	103	1265	100	195	151	32	184	92	141	37	433	24	71	111	63	239	107	232	764	175	43	599
d__Bacteria|p__Firmicutes|c__Clostridia|o__Clostridiales|f__Clostridiaceae|g__Clostridium|s__Clostridium_autoethanogenum	11	34	44	15	5	77	2	7	4	1	7	8	11	1	22	1	4	6	4	13	1	12	85	12	6	14
d__Bacteria|p__Firmicutes|c__Clostridia|o__Clostridiales|f__Clostridiaceae|g__Clostridium|s__Clostridium_beijerinckii	689	727	696	948	125	713	118	140	80	9	133	102	136	34	341	32	67	58	46	138	119	161	756	110	33	555
d__Bacteria|p__Firmicutes|c__Clostridia|o__Clostridiales|f__Clostridiaceae|g__Clostridium|s__Clostridium_botulinum	2516	2417	4233	4480	622	4139	782	753	501	141	774	573	647	241	2023	147	410	458	354	935	399	993	4059	622	198	3275
d__Bacteria|p__Firmicutes|c__Clostridia|o__Clostridiales|f__Clostridiaceae|g__Clostridium|s__Clostridium_cellulovorans	926	688	1220	451	186	1218	235	242	164	39	167	93	173	46	522	34	118	174	84	287	162	286	905	161	67	551
d__Bacteria|p__Firmicutes|c__Clostridia|o__Clostridiales|f__Clostridiaceae|g__Clostridium|s__Clostridium_kluyveri	406	347	629	604	195	876	142	173	93	15	132	73	140	38	436	32	80	67	79	127	118	230	719	193	62	482
d__Bacteria|p__Firmicutes|c__Clostridia|o__Clostridiales|f__Clostridiaceae|g__Clostridium|s__Clostridium_ljungdahlii	62	47	92	16	8	57	3	12	9	0	9	11	10	1	30	6	8	4	4	4	5	27	81	3	4	28
d__Bacteria|p__Firmicutes|c__Clostridia|o__Clostridiales|f__Clostridiaceae|g__Clostridium|s__Clostridium_novyi	380	425	668	510	34	777	121	107	79	17	153	118	130	22	448	31	127	100	63	200	130	222	720	88	23	930
d__Bacteria|p__Firmicutes|c__Clostridia|o__Clostridiales|f__Clostridiaceae|g__Clostridium|s__Clostridium_pasteurianum	514	281	575	450	360	750	166	106	66	14	136	130	112	43	233	22	45	39	52	159	70	98	490	99	27	525
d__Bacteria|p__Firmicutes|c__Clostridia|o__Clostridiales|f__Clostridiaceae|g__Clostridium|s__Clostridium_perfringens	2981	1975	1664	922	128	1621	332	302	167	32	1808	170	293	270	876	39	127	163	130	313	119	421	1752	249	78	983
d__Bacteria|p__Firmicutes|c__Clostridia|o__Clostridiales|f__Clostridiaceae|g__Clostridium|s__Clostridium_saccharobutylicum	460	503	830	1175	92	793	141	153	86	17	132	94	166	24	395	23	74	70	60	110	75	156	828	110	40	739
d__Bacteria|p__Firmicutes|c__Clostridia|o__Clostridiales|f__Clostridiaceae|g__Clostridium|s__Clostridium_saccharoperbutylacetonicum	737	655	1038	403	165	1146	197	190	117	23	161	80	183	48	478	33	87	88	69	102	87	264	948	126	55	780
d__Bacteria|p__Firmicutes|c__Clostridia|o__Clostridiales|f__Clostridiaceae|g__Clostridium|s__Clostridium_sp_BNL1100	160	223	404	287	74	743	53	133	126	8	81	37	104	21	250	7	38	35	35	31	47	103	416	119	44	145
d__Bacteria|p__Firmicutes|c__Clostridia|o__Clostridiales|f__Clostridiaceae|g__Clostridium|s__Clostridium_sp_SY8519	1457	2152	4231	356	380	8815	296	958	565	21	643	64	749	101	2494	18	57	166	127	187	138	1220	2915	1012	278	944
d__Bacteria|p__Firmicutes|c__Clostridia|o__Clostridiales|f__Clostridiaceae|g__Clostridium|s__Clostridium_tetani	1368	922	1190	1320	152	1293	234	254	141	24	298	206	220	62	587	50	139	139	107	349	198	296	1279	272	65	997
d__Bacteria|p__Firmicutes|c__Clostridia|o__Clostridiales|f__Clostridiales_Family_XVII_Incertae_Sedis	396	294	573	112	18	1059	63	482	210	2	134	16	306	86	478	6	24	49	31	35	28	176	346	189	90	120
d__Bacteria|p__Firmicutes|c__Clostridia|o__Clostridiales|f__Clostridiales_Family_XVII_Incertae_Sedis|g__Thermaerobacter	396	294	573	112	18	1059	63	482	210	2	134	16	306	86	478	6	24	49	31	35	28	176	346	189	90	120
d__Bacteria|p__Firmicutes|c__Clostridia|o__Clostridiales|f__Clostridiales_Family_XVII_Incertae_Sedis|g__Thermaerobacter|s__Thermaerobacter_marianensis	396	294	573	112	18	1059	63	482	210	2	134	16	306	86	478	6	24	49	31	35	28	176	346	189	90	120
d__Bacteria|p__Firmicutes|c__Clostridia|o__Clostridiales|f__Eubacteriaceae	1496	2208	4448	1134	670	8371	294	1280	902	72	817	222	1031	184	2187	75	203	299	271	414	302	1023	3189	1519	316	1120
d__Bacteria|p__Firmicutes|c__Clostridia|o__Clostridiales|f__Eubacteriaceae|g__Acetobacterium	215	192	442	190	18	501	37	109	74	10	92	16	86	31	222	20	25	27	48	74	46	152	312	90	31	231
d__Bacteria|p__Firmicutes|c__Clostridia|o__Clostridiales|f__Eubacteriaceae|g__Acetobacterium|s__Acetobacterium_woodii	215	192	442	190	18	501	37	109	74	10	92	16	86	31	222	20	25	27	48	74	46	152	312	90	31	231
d__Bacteria|p__Firmicutes|c__Clostridia|o__Clostridiales|f__Eubacteriaceae|g__Eubacterium	1211	1975	3884	911	637	7632	241	1138	807	57	690	192	930	144	1901	47	154	247	200	308	238	833	2772	1393	274	838
d__Bacteria|p__Firmicutes|c__Clostridia|o__Clostridiales|f__Eubacteriaceae|g__Eubacterium|s__Eubacterium_limosum	451	645	1330	206	63	2961	97	358	284	37	318	66	295	63	651	25	71	107	84	121	83	351	854	442	95	305
d__Bacteria|p__Firmicutes|c__Clostridia|o__Clostridiales|f__Eubacteriaceae|g__Eubacterium|s__[Eubacterium]_eligens	760	1330	2554	705	574	4669	144	779	523	20	372	126	635	81	1246	22	83	139	116	187	155	481	1916	951	179	531
d__Bacteria|p__Firmicutes|c__Clostridia|o__Clostridiales|f__Heliobacteriaceae	292	354	696	60	40	1841	62	343	222	21	204	36	258	53	367	5	30	34	50	91	64	244	430	215	105	129
d__Bacteria|p__Firmicutes|c__Clostridia|o__Clostridiales|f__Heliobacteriaceae|g__Heliobacterium	292	354	696	60	40	1841	62	343	222	21	204	36	258	53	367	5	30	34	50	91	64	244	430	215	105	129
d__Bacteria|p__Firmicutes|c__Clostridia|o__Clostridiales|f__Heliobacteriaceae|g__Heliobacterium|s__Heliobacterium_modesticaldum	292	354	696	60	40	1841	62	343	222	21	204	36	258	53	367	5	30	34	50	91	64	244	430	215	105	129
d__Bacteria|p__Firmicutes|c__Clostridia|o__Clostridiales|f__Lachnospiraceae	7204	10439	18208	3515	3622	32593	1228	6838	4148	160	2515	526	4866	570	8684	161	411	795	591	894	717	3574	12284	5639	1862	4533
d__Bacteria|p__Firmicutes|c__Clostridia|o__Clostridiales|f__Lachnospiraceae|g__Butyrivibrio	945	1448	2610	523	618	4462	193	2384	1113	23	478	92	1063	125	1715	26	74	132	87	113	105	754	2336	776	774	593
d__Bacteria|p__Firmicutes|c__Clostridia|o__Clostridiales|f__Lachnospiraceae|g__Butyrivibrio|s__Butyrivibrio_proteoclasticus	945	1448	2610	523	618	4462	193	2384	1113	23	478	92	1063	125	1715	26	74	132	87	113	105	754	2336	776	774	593
d__Bacteria|p__Firmicutes|c__Clostridia|o__Clostridiales|f__Lachnospiraceae|g__Cellulosilyticum	1353	1357	2021	662	263	2753	171	437	342	31	252	71	431	58	963	38	97	195	113	308	140	428	1537	368	112	745
d__Bacteria|p__Firmicutes|c__Clostridia|o__Clostridiales|f__Lachnospiraceae|g__Cellulosilyticum|s__Cellulosilyticum_lentocellum	1353	1357	2021	662	263	2753	171	437	342	31	252	71	431	58	963	38	97	195	113	308	140	428	1537	368	112	745
d__Bacteria|p__Firmicutes|c__Clostridia|o__Clostridiales|f__Lachnospiraceae|g__Lachnoclostridium	1805	2661	4697	982	1133	9296	353	1650	1099	40	738	159	1438	172	2265	35	103	188	154	260	233	936	3610	1422	380	1146
d__Bacteria|p__Firmicutes|c__Clostridia|o__Clostridiales|f__Lachnospiraceae|g__Lachnoclostridium|s__Lachnoclostridium_phytofermentans	1012	1218	2073	592	383	3903	160	764	519	18	321	72	710	78	942	17	66	86	75	184	145	405	1760	577	174	585
d__Bacteria|p__Firmicutes|c__Clostridia|o__Clostridiales|f__Lachnospiraceae|g__Lachnoclostridium|s__[Clostridium]_saccharolyticum	765	1385	2507	376	706	5159	163	840	551	21	393	85	688	90	1266	18	37	99	74	73	87	508	1766	794	201	546
d__Bacteria|p__Firmicutes|c__Clostridia|o__Clostridiales|f__Lachnospiraceae|g__Roseburia	1311	2346	4228	533	667	8589	248	1060	663	36	472	108	848	94	1717	30	47	130	111	103	98	729	2224	1636	266	845
d__Bacteria|p__Firmicutes|c__Clostridia|o__Clostridiales|f__Lachnospiraceae|g__Roseburia|s__Roseburia_hominis	1311	2346	4228	533	667	8589	248	1060	663	36	472	108	848	94	1717	30	47	130	111	103	98	729	2224	1636	266	845
d__Bacteria|p__Firmicutes|c__Clostridia|o__Clostridiales|f__Lachnospiraceae|s__[Eubacterium]_rectale	1524	2128	3646	659	612	5543	176	926	699	23	429	70	798	91	1574	26	67	111	82	67	98	516	1966	1119	234	1036
d__Bacteria|p__Firmicutes|c__Clostridia|o__Clostridiales|f__Oscillospiraceae	1778	3627	8310	631	141	30323	545	3706	3103	58	2626	100	2683	456	3391	89	119	261	213	274	294	1781	4462	3032	1110	1206
d__Bacteria|p__Firmicutes|c__Clostridia|o__Clostridiales|f__Oscillospiraceae|g__Oscillibacter	1778	3627	8310	631	141	30323	545	3706	3103	58	2626	100	2683	456	3391	89	119	261	213	274	294	1781	4462	3032	1110	1206
d__Bacteria|p__Firmicutes|c__Clostridia|o__Clostridiales|f__Oscillospiraceae|g__Oscillibacter|s__Oscillibacter_valericigenes	1778	3627	8310	631	141	30323	545	3706	3103	58	2626	100	2683	456	3391	89	119	261	213	274	294	1781	4462	3032	1110	1206
d__Bacteria|p__Firmicutes|c__Clostridia|o__Clostridiales|f__Peptococcaceae	2945	3055	5543	3587	499	10154	411	2024	1317	196	1526	535	1684	369	3098	142	366	503	474	1079	632	1677	4087	1410	543	1545
d__Bacteria|p__Firmicutes|c__Clostridia|o__Clostridiales|f__Peptococcaceae|g__Candidatus_Desulforudis	160	143	263	70	19	567	25	110	77	5	71	20	118	32	216	4	22	23	26	21	37	99	228	74	43	51
d__Bacteria|p__Firmicutes|c__Clostridia|o__Clostridiales|f__Peptococcaceae|g__Candidatus_Desulforudis|s__Candidatus_Desulforudis_audaxviator	160	143	263	70	19	567	25	110	77	5	71	20	118	32	216	4	22	23	26	21	37	99	228	74	43	51
d__Bacteria|p__Firmicutes|c__Clostridia|o__Clostridiales|f__Peptococcaceae|g__Dehalobacter	155	237	635	176	27	1267	40	193	178	4	167	18	158	30	325	11	37	52	31	43	44	136	324	181	57	83
d__Bacteria|p__Firmicutes|c__Clostridia|o__Clostridiales|f__Peptococcaceae|g__Dehalobacter|s__Dehalobacter_sp_CF	29	33	86	23	3	93	3	9	2	2	6	0	4	0	29	2	5	8	0	4	0	8	35	10	2	17
d__Bacteria|p__Firmicutes|c__Clostridia|o__Clostridiales|f__Peptococcaceae|g__Dehalobacter|s__Dehalobacter_sp_DCA	0	3	8	1	0	13	0	4	1	0	2	0	1	1	1	0	0	0	0	0	0	1	2	2	0	1
d__Bacteria|p__Firmicutes|c__Clostridia|o__Clostridiales|f__Peptococcaceae|g__Desulfitobacterium	419	590	1236	1089	101	2275	70	398	270	13	319	75	333	61	606	17	51	75	86	155	63	267	964	224	100	283
d__Bacteria|p__Firmicutes|c__Clostridia|o__Clostridiales|f__Peptococcaceae|g__Desulfitobacterium|s__Desulfitobacterium_dehalogenans	75	134	188	186	8	410	20	76	51	7	51	12	50	10	136	2	13	9	11	39	16	41	160	35	23	74
d__Bacteria|p__Firmicutes|c__Clostridia|o__Clostridiales|f__Peptococcaceae|g__Desulfitobacterium|s__Desulfitobacterium_dichloroeliminans	131	171	468	460	43	606	20	142	86	3	119	35	112	16	190	2	14	40	48	47	20	97	385	73	26	96
d__Bacteria|p__Firmicutes|c__Clostridia|o__Clostridiales|f__Peptococcaceae|g__Desulfitobacterium|s__Desulfitobacterium_hafniense	168	181	402	175	42	778	21	123	87	2	87	12	124	21	187	8	11	21	13	21	12	76	286	70	33	82
d__Bacteria|p__Firmicutes|c__Clostridia|o__Clostridiales|f__Peptococcaceae|g__Desulfosporosinus	755	630	917	432	102	1096	78	398	184	36	193	67	354	42	493	35	73	120	101	256	90	372	733	227	81	320
d__Bacteria|p__Firmicutes|c__Clostridia|o__Clostridiales|f__Peptococcaceae|g__Desulfosporosinus|s__Desulfosporosinus_acidiphilus	244	151	247	140	26	408	27	205	69	15	54	27	176	15	185	13	37	67	47	112	12	84	232	49	19	113
d__Bacteria|p__Firmicutes|c__Clostridia|o__Clostridiales|f__Peptococcaceae|g__Desulfosporosinus|s__Desulfosporosinus_meridiei	65	112	187	110	35	314	26	69	34	6	71	19	83	9	112	9	7	24	14	74	34	65	188	93	23	83
d__Bacteria|p__Firmicutes|c__Clostridia|o__Clostridiales|f__Peptococcaceae|g__Desulfosporosinus|s__Desulfosporosinus_orientis	379	275	299	154	39	260	11	72	59	6	30	13	69	8	106	5	15	15	16	22	25	81	191	49	29	59
d__Bacteria|p__Firmicutes|c__Clostridia|o__Clostridiales|f__Peptococcaceae|g__Desulfotomaculum	760	790	1716	1291	183	3479	128	623	405	107	587	262	473	135	1034	50	119	147	168	497	281	609	1321	501	180	537
d__Bacteria|p__Firmicutes|c__Clostridia|o__Clostridiales|f__Peptococcaceae|g__Desulfotomaculum|s__Desulfotomaculum_acetoxidans	148	161	411	325	44	763	43	143	100	14	191	53	105	22	289	7	24	48	42	140	71	157	311	106	41	150
d__Bacteria|p__Firmicutes|c__Clostridia|o__Clostridiales|f__Peptococcaceae|g__Desulfotomaculum|s__Desulfotomaculum_gibsoniae	115	121	329	598	35	607	22	107	68	18	78	53	82	34	179	20	29	27	21	185	89	91	239	93	35	59
d__Bacteria|p__Firmicutes|c__Clostridia|o__Clostridiales|f__Peptococcaceae|g__Desulfotomaculum|s__Desulfotomaculum_nigrificans	117	116	238	195	3	471	17	94	67	21	61	55	79	17	157	11	15	21	23	58	32	100	231	58	29	69
d__Bacteria|p__Firmicutes|c__Clostridia|o__Clostridiales|f__Peptococcaceae|g__Desulfotomaculum|s__Desulfotomaculum_reducens	254	192	286	90	61	567	15	101	54	19	94	35	93	40	158	8	27	25	37	61	33	108	217	87	31	149
d__Bacteria|p__Firmicutes|c__Clostridia|o__Clostridiales|f__Peptococcaceae|g__Desulfotomaculum|s__Desulfotomaculum_ruminis	102	163	356	57	33	856	22	140	105	24	107	31	91	15	192	3	17	17	28	21	25	93	262	119	34	96
d__Bacteria|p__Firmicutes|c__Clostridia|o__Clostridiales|f__Peptococcaceae|g__Syntrophobotulus	524	395	334	186	30	530	24	115	89	10	71	23	67	16	164	6	22	33	19	52	32	74	203	62	30	41
d__Bacteria|p__Firmicutes|c__Clostridia|o__Clostridiales|f__Peptococcaceae|g__Syntrophobotulus|s__Syntrophobotulus_glycolicus	524	395	334	186	30	530	24	115	89	10	71	23	67	16	164	6	22	33	19	52	32	74	203	62	30	41
d__Bacteria|p__Firmicutes|c__Clostridia|o__Clostridiales|f__Peptococcaceae|g__Thermincola	101	161	209	289	13	474	19	97	65	14	61	35	110	15	144	9	21	24	22	22	66	64	162	89	26	95
d__Bacteria|p__Firmicutes|c__Clostridia|o__Clostridiales|f__Peptococcaceae|g__Thermincola|s__Thermincola_potens	101	161	209	289	13	474	19	97	65	14	61	35	110	15	144	9	21	24	22	22	66	64	162	89	26	95
d__Bacteria|p__Firmicutes|c__Clostridia|o__Clostridiales|f__Peptostreptococcaceae	2980	2449	4081	25075	9191	5283	1001	1001	587	602	3153	3271	847	846	3090	576	2294	1982	1246	3640	2156	2522	7248	2502	221	7366
d__Bacteria|p__Firmicutes|c__Clostridia|o__Clostridiales|f__Peptostreptococcaceae|g__Acetoanaerobium	440	497	894	1721	167	1034	146	265	137	83	503	265	179	105	549	74	197	200	177	546	254	404	1004	333	59	1097
d__Bacteria|p__Firmicutes|c__Clostridia|o__Clostridiales|f__Peptostreptococcaceae|g__Acetoanaerobium|s__Acetoanaerobium_sticklandii	440	497	894	1721	167	1034	146	265	137	83	503	265	179	105	549	74	197	200	177	546	254	404	1004	333	59	1097
d__Bacteria|p__Firmicutes|c__Clostridia|o__Clostridiales|f__Peptostreptococcaceae|g__Clostridioides	1932	1372	2394	9436	2399	3013	621	499	332	299	1721	1728	516	547	1940	352	1246	1502	769	2273	1301	1625	4990	1617	118	5355
d__Bacteria|p__Firmicutes|c__Clostridia|o__Clostridiales|f__Peptostreptococcaceae|g__Clostridioides|s__Clostridioides_difficile	1932	1372	2394	9436	2399	3013	621	499	332	299	1721	1728	516	547	1940	352	1246	1502	769	2273	1301	1625	4990	1617	118	5355
d__Bacteria|p__Firmicutes|c__Clostridia|o__Clostridiales|f__Peptostreptococcaceae|g__Filifactor	595	564	766	13763	6593	1202	203	224	108	215	885	1239	148	180	578	143	837	268	285	779	576	476	1198	512	42	804
d__Bacteria|p__Firmicutes|c__Clostridia|o__Clostridiales|f__Peptostreptococcaceae|g__Filifactor|s__Filifactor_alocis	595	564	766	13763	6593	1202	203	224	108	215	885	1239	148	180	578	143	837	268	285	779	576	476	1198	512	42	804
d__Bacteria|p__Firmicutes|c__Clostridia|o__Clostridiales|f__Ruminococcaceae	4350	6927	15236	7968	1190	42715	1061	6431	5122	210	4095	571	4533	860	8125	255	619	1074	791	1281	966	3897	10762	5573	1726	3471
d__Bacteria|p__Firmicutes|c__Clostridia|o__Clostridiales|f__Ruminococcaceae|g__Ethanoligenens	564	950	2069	98	36	5763	134	937	681	12	571	43	628	98	1052	16	52	92	88	82	71	543	1176	706	260	351
d__Bacteria|p__Firmicutes|c__Clostridia|o__Clostridiales|f__Ruminococcaceae|g__Ethanoligenens|s__Ethanoligenens_harbinense	564	950	2069	98	36	5763	134	937	681	12	571	43	628	98	1052	16	52	92	88	82	71	543	1176	706	260	351
d__Bacteria|p__Firmicutes|c__Clostridia|o__Clostridiales|f__Ruminococcaceae|g__Mageeibacillus	333	534	974	5700	572	2459	129	522	324	91	576	219	394	134	840	98	221	356	204	431	252	452	1307	543	165	390
d__Bacteria|p__Firmicutes|c__Clostridia|o__Clostridiales|f__Ruminococcaceae|g__Mageeibacillus|s__Mageeibacillus_indolicus	333	534	974	5700	572	2459	129	522	324	91	576	219	394	134	840	98	221	356	204	431	252	452	1307	543	165	390
d__Bacteria|p__Firmicutes|c__Clostridia|o__Clostridiales|f__Ruminococcaceae|g__Ruminiclostridium	961	1219	2611	1509	396	5486	284	1009	711	64	780	208	774	112	1571	78	201	269	253	501	392	783	2505	836	239	1194
d__Bacteria|p__Firmicutes|c__Clostridia|o__Clostridiales|f__Ruminococcaceae|g__Ruminiclostridium|s__Ruminiclostridium_thermocellum	198	303	642	305	129	1556	94	245	172	15	159	52	164	23	334	16	33	63	56	77	39	182	503	155	51	249
d__Bacteria|p__Firmicutes|c__Clostridia|o__Clostridiales|f__Ruminococcaceae|g__Ruminiclostridium|s__[Clostridium]_cellulolyticum	246	198	490	238	120	706	32	121	78	16	73	26	96	13	295	14	39	41	54	71	150	133	485	166	31	318
d__Bacteria|p__Firmicutes|c__Clostridia|o__Clostridiales|f__Ruminococcaceae|g__Ruminiclostridium|s__[Clostridium]_clariflavum	223	268	575	582	73	1129	74	223	167	13	210	61	208	38	377	22	53	60	69	214	99	176	677	190	72	304
d__Bacteria|p__Firmicutes|c__Clostridia|o__Clostridiales|f__Ruminococcaceae|g__Ruminiclostridium|s__[Clostridium]_stercorarium	208	349	718	246	58	1582	46	316	216	14	242	49	221	17	406	18	53	79	55	110	59	217	626	239	66	252
d__Bacteria|p__Firmicutes|c__Clostridia|o__Clostridiales|f__Ruminococcaceae|g__Ruminococcus	2438	4101	9360	642	182	28277	501	3854	3318	41	2102	93	2688	498	4551	62	133	345	240	241	234	2040	5597	3391	1027	1503
d__Bacteria|p__Firmicutes|c__Clostridia|o__Clostridiales|f__Ruminococcaceae|g__Ruminococcus|s__Ruminococcus_albus	899	1634	3841	111	77	11018	201	1582	1365	9	852	35	1088	247	2007	25	59	144	90	97	59	831	2427	1448	390	584
d__Bacteria|p__Firmicutes|c__Clostridia|o__Clostridiales|f__Ruminococcaceae|g__Ruminococcus|s__Ruminococcus_champanellensis	1251	2181	4792	424	99	15056	246	1952	1659	24	1099	55	1371	223	2220	33	65	163	124	119	148	1061	2728	1729	548	761
d__Bacteria|p__Firmicutes|c__Clostridia|o__Clostridiales|f__Symbiobacteriaceae	536	474	796	79	17	1751	78	559	246	11	263	25	356	52	618	10	19	74	52	56	42	252	446	319	130	153
d__Bacteria|p__Firmicutes|c__Clostridia|o__Clostridiales|f__Symbiobacteriaceae|g__Symbiobacterium	536	474	796	79	17	1751	78	559	246	11	263	25	356	52	618	10	19	74	52	56	42	252	446	319	130	153
d__Bacteria|p__Firmicutes|c__Clostridia|o__Clostridiales|f__Symbiobacteriaceae|g__Symbiobacterium|s__Symbiobacterium_thermophilum	536	474	796	79	17	1751	78	559	246	11	263	25	356	52	618	10	19	74	52	56	42	252	446	319	130	153
d__Bacteria|p__Firmicutes|c__Clostridia|o__Clostridiales|f__Syntrophomonadaceae	146	223	436	253	34	672	30	144	94	11	98	26	137	18	246	8	58	56	44	74	96	175	497	126	39	76
d__Bacteria|p__Firmicutes|c__Clostridia|o__Clostridiales|f__Syntrophomonadaceae|g__Syntrophomonas	81	138	273	194	26	430	22	82	55	2	51	14	84	9	159	1	44	46	32	41	69	128	361	89	22	48
d__Bacteria|p__Firmicutes|c__Clostridia|o__Clostridiales|f__Syntrophomonadaceae|g__Syntrophomonas|s__Syntrophomonas_wolfei	81	138	273	194	26	430	22	82	55	2	51	14	84	9	159	1	44	46	32	41	69	128	361	89	22	48
d__Bacteria|p__Firmicutes|c__Clostridia|o__Clostridiales|f__Syntrophomonadaceae|g__Syntrophothermus	59	79	147	55	6	235	8	59	37	9	45	9	52	8	84	4	11	10	11	31	22	43	132	33	15	26
d__Bacteria|p__Firmicutes|c__Clostridia|o__Clostridiales|f__Syntrophomonadaceae|g__Syntrophothermus|s__Syntrophothermus_lipocalidus	59	79	147	55	6	235	8	59	37	9	45	9	52	8	84	4	11	10	11	31	22	43	132	33	15	26
d__Bacteria|p__Firmicutes|c__Clostridia|o__Halanaerobiales	1106	1031	1459	1106	286	1624	126	304	177	46	230	147	316	60	819	44	151	154	110	305	282	493	1475	356	96	873
d__Bacteria|p__Firmicutes|c__Clostridia|o__Halanaerobiales|f__Halanaerobiaceae	743	610	826	644	176	924	80	162	96	29	138	96	186	29	512	22	83	92	65	182	97	255	866	199	59	567
d__Bacteria|p__Firmicutes|c__Clostridia|o__Halanaerobiales|f__Halanaerobiaceae|g__Halanaerobium	635	530	734	435	135	772	65	127	77	29	95	78	151	25	449	19	69	78	57	128	71	204	705	154	52	526
d__Bacteria|p__Firmicutes|c__Clostridia|o__Halanaerobiales|f__Halanaerobiaceae|g__Halanaerobium|s__Halanaerobium_hydrogeniformans	293	215	263	53	42	291	22	40	22	5	30	17	41	7	154	13	19	29	14	30	30	83	288	66	21	140
d__Bacteria|p__Firmicutes|c__Clostridia|o__Halanaerobiales|f__Halanaerobiaceae|g__Halanaerobium|s__Halanaerobium_praevalens	341	304	458	379	91	466	41	75	48	24	60	61	109	10	286	6	50	49	42	96	41	117	411	77	26	363
d__Bacteria|p__Firmicutes|c__Clostridia|o__Halanaerobiales|f__Halanaerobiaceae|g__Halothermothrix	107	78	85	206	34	145	14	34	19	0	43	17	35	4	61	3	14	14	8	52	22	48	160	43	6	40
d__Bacteria|p__Firmicutes|c__Clostridia|o__Halanaerobiales|f__Halanaerobiaceae|g__Halothermothrix|s__Halothermothrix_orenii	107	78	85	206	34	145	14	34	19	0	43	17	35	4	61	3	14	14	8	52	22	48	160	43	6	40
d__Bacteria|p__Firmicutes|c__Clostridia|o__Halanaerobiales|f__Halobacteroidaceae	359	411	606	453	109	680	45	135	76	17	86	51	124	31	296	22	67	60	43	122	182	224	595	148	37	302
d__Bacteria|p__Firmicutes|c__Clostridia|o__Halanaerobiales|f__Halobacteroidaceae|g__Acetohalobium	74	113	294	34	33	320	10	75	44	6	37	12	43	11	129	9	7	22	13	36	19	74	227	69	23	72
d__Bacteria|p__Firmicutes|c__Clostridia|o__Halanaerobiales|f__Halobacteroidaceae|g__Acetohalobium|s__Acetohalobium_arabaticum	74	113	294	34	33	320	10	75	44	6	37	12	43	11	129	9	7	22	13	36	19	74	227	69	23	72
d__Bacteria|p__Firmicutes|c__Clostridia|o__Halanaerobiales|f__Halobacteroidaceae|g__Halobacteroides	283	293	307	194	51	352	23	59	31	11	48	34	79	19	159	12	44	35	28	80	72	142	359	65	14	229
d__Bacteria|p__Firmicutes|c__Clostridia|o__Halanaerobiales|f__Halobacteroidaceae|g__Halobacteroides|s__Halobacteroides_halobius	283	293	307	194	51	352	23	59	31	11	48	34	79	19	159	12	44	35	28	80	72	142	359	65	14	229
d__Bacteria|p__Firmicutes|c__Clostridia|o__Natranaerobiales	172	83	198	249	15	266	17	63	37	7	44	19	39	30	89	5	18	14	16	48	36	86	173	69	8	100
d__Bacteria|p__Firmicutes|c__Clostridia|o__Natranaerobiales|f__Natranaerobiaceae	172	83	198	249	15	266	17	63	37	7	44	19	39	30	89	5	18	14	16	48	36	86	173	69	8	100
d__Bacteria|p__Firmicutes|c__Clostridia|o__Natranaerobiales|f__Natranaerobiaceae|g__Natranaerobius	172	83	198	249	15	266	17	63	37	7	44	19	39	30	89	5	18	14	16	48	36	86	173	69	8	100
d__Bacteria|p__Firmicutes|c__Clostridia|o__Natranaerobiales|f__Natranaerobiaceae|g__Natranaerobius|s__Natranaerobius_thermophilus	172	83	198	249	15	266	17	63	37	7	44	19	39	30	89	5	18	14	16	48	36	86	173	69	8	100
d__Bacteria|p__Firmicutes|c__Clostridia|o__Thermoanaerobacterales	3935	4028	4870	7777	2760	7438	1140	2966	1534	750	1795	1465	1400	874	2845	687	1153	1205	1013	1849	1269	1856	4573	1625	936	2582
d__Bacteria|p__Firmicutes|c__Clostridia|o__Thermoanaerobacterales|f__Thermoanaerobacteraceae	2382	2437	2531	4591	1550	3493	649	1567	799	405	1026	822	654	550	1416	392	609	652	565	1054	715	1001	2478	869	488	1254
d__Bacteria|p__Firmicutes|c__Clostridia|o__Thermoanaerobacterales|f__Thermoanaerobacteraceae|g__Ammonifex	101	87	158	194	4	388	28	93	64	0	42	9	48	13	110	2	3	13	9	8	7	62	94	59	15	65
d__Bacteria|p__Firmicutes|c__Clostridia|o__Thermoanaerobacterales|f__Thermoanaerobacteraceae|g__Ammonifex|s__Ammonifex_degensii	101	87	158	194	4	388	28	93	64	0	42	9	48	13	110	2	3	13	9	8	7	62	94	59	15	65
d__Bacteria|p__Firmicutes|c__Clostridia|o__Thermoanaerobacterales|f__Thermoanaerobacteraceae|g__Caldanaerobacter	96	135	213	266	113	270	56	151	64	30	63	64	62	41	145	38	72	70	50	64	48	94	200	77	28	92
d__Bacteria|p__Firmicutes|c__Clostridia|o__Thermoanaerobacterales|f__Thermoanaerobacteraceae|g__Caldanaerobacter|s__Caldanaerobacter_subterraneus	96	135	213	266	113	270	56	151	64	30	63	64	62	41	145	38	72	70	50	64	48	94	200	77	28	92
d__Bacteria|p__Firmicutes|c__Clostridia|o__Thermoanaerobacterales|f__Thermoanaerobacteraceae|g__Carboxydothermus	37	81	101	95	8	178	15	47	43	6	31	30	29	9	78	5	13	19	13	26	23	27	91	36	10	63
d__Bacteria|p__Firmicutes|c__Clostridia|o__Thermoanaerobacterales|f__Thermoanaerobacteraceae|g__Carboxydothermus|s__Carboxydothermus_hydrogenoformans	37	81	101	95	8	178	15	47	43	6	31	30	29	9	78	5	13	19	13	26	23	27	91	36	10	63
d__Bacteria|p__Firmicutes|c__Clostridia|o__Thermoanaerobacterales|f__Thermoanaerobacteraceae|g__Moorella	94	133	294	336	84	699	34	113	100	30	103	64	100	20	241	34	36	38	40	61	72	127	256	145	38	68
d__Bacteria|p__Firmicutes|c__Clostridia|o__Thermoanaerobacterales|f__Thermoanaerobacteraceae|g__Moorella|s__Moorella_thermoacetica	94	133	294	336	84	699	34	113	100	30	103	64	100	20	241	34	36	38	40	61	72	127	256	145	38	68
d__Bacteria|p__Firmicutes|c__Clostridia|o__Thermoanaerobacterales|f__Thermoanaerobacteraceae|g__Tepidanaerobacter	585	434	470	1058	40	557	56	128	88	21	276	82	86	175	253	24	64	61	50	235	76	149	398	87	27	313
d__Bacteria|p__Firmicutes|c__Clostridia|o__Thermoanaerobacterales|f__Thermoanaerobacteraceae|g__Tepidanaerobacter|s__Tepidanaerobacter_acetatoxydans	585	434	470	1058	40	557	56	128	88	21	276	82	86	175	253	24	64	61	50	235	76	149	398	87	27	313
d__Bacteria|p__Firmicutes|c__Clostridia|o__Thermoanaerobacterales|f__Thermoanaerobacteraceae|g__Thermacetogenium	74	81	212	364	60	307	16	88	36	6	91	70	46	12	133	16	38	68	74	88	82	109	413	121	18	64
d__Bacteria|p__Firmicutes|c__Clostridia|o__Thermoanaerobacterales|f__Thermoanaerobacteraceae|g__Thermacetogenium|s__Thermacetogenium_phaeum	74	81	212	364	60	307	16	88	36	6	91	70	46	12	133	16	38	68	74	88	82	109	413	121	18	64
d__Bacteria|p__Firmicutes|c__Clostridia|o__Thermoanaerobacterales|f__Thermoanaerobacteraceae|g__Thermoanaerobacter	1367	1456	1024	2114	1229	990	433	911	390	304	389	490	259	275	390	272	374	350	316	547	398	399	937	323	340	577
d__Bacteria|p__Firmicutes|c__Clostridia|o__Thermoanaerobacterales|f__Thermoanaerobacteraceae|g__Thermoanaerobacter|s__Thermoanaerobacter_italicus	22	28	45	196	8	69	2	14	6	2	18	16	7	6	19	2	4	4	2	47	6	23	44	9	5	9
d__Bacteria|p__Firmicutes|c__Clostridia|o__Thermoanaerobacterales|f__Thermoanaerobacteraceae|g__Thermoanaerobacter|s__Thermoanaerobacter_mathranii	330	265	90	18	16	47	4	23	11	2	5	2	10	6	24	4	4	7	3	4	17	6	44	13	4	49
d__Bacteria|p__Firmicutes|c__Clostridia|o__Thermoanaerobacterales|f__Thermoanaerobacteraceae|g__Thermoanaerobacter|s__Thermoanaerobacter_pseudethanolicus	0	0	0	0	0	0	0	0	0	0	0	0	0	0	1	0	0	0	0	0	0	0	0	0	0	0
d__Bacteria|p__Firmicutes|c__Clostridia|o__Thermoanaerobacterales|f__Thermoanaerobacteraceae|g__Thermoanaerobacter|s__Thermoanaerobacter_wiegelii	251	600	292	928	894	282	315	584	250	210	143	258	129	169	68	187	225	220	199	209	212	203	237	161	219	216
d__Bacteria|p__Firmicutes|c__Clostridia|o__Thermoanaerobacterales|f__Thermoanaerobacterales_Family_III_Incertae_Sedis	1398	1361	1866	2654	1000	3035	394	1102	569	289	597	497	555	274	1172	228	430	434	355	644	449	669	1732	574	359	1052
d__Bacteria|p__Firmicutes|c__Clostridia|o__Thermoanaerobacterales|f__Thermoanaerobacterales_Family_III_Incertae_Sedis|g__Caldicellulosiruptor	590	622	1000	1758	856	1435	270	778	363	249	336	373	320	207	654	185	322	326	266	387	334	412	925	347	281	500
d__Bacteria|p__Firmicutes|c__Clostridia|o__Thermoanaerobacterales|f__Thermoanaerobacterales_Family_III_Incertae_Sedis|g__Caldicellulosiruptor|s__Caldicellulosiruptor_bescii	109	121	127	291	341	107	103	262	98	119	68	147	58	94	52	72	123	112	95	93	105	102	93	65	102	84
d__Bacteria|p__Firmicutes|c__Clostridia|o__Thermoanaerobacterales|f__Thermoanaerobacterales_Family_III_Incertae_Sedis|g__Caldicellulosiruptor|s__Caldicellulosiruptor_hydrothermalis	16	34	69	25	14	113	2	18	15	3	26	7	20	6	65	5	9	8	12	19	16	17	73	13	4	28
d__Bacteria|p__Firmicutes|c__Clostridia|o__Thermoanaerobacterales|f__Thermoanaerobacterales_Family_III_Incertae_Sedis|g__Caldicellulosiruptor|s__Caldicellulosiruptor_kristjanssonii	8	6	10	13	18	30	6	14	6	2	5	5	5	1	9	1	4	0	2	1	2	4	25	6	4	4
d__Bacteria|p__Firmicutes|c__Clostridia|o__Thermoanaerobacterales|f__Thermoanaerobacterales_Family_III_Incertae_Sedis|g__Caldicellulosiruptor|s__Caldicellulosiruptor_kronotskyensis	46	33	86	198	65	60	20	67	22	20	26	33	24	11	40	19	27	22	19	44	32	30	36	27	26	51
d__Bacteria|p__Firmicutes|c__Clostridia|o__Thermoanaerobacterales|f__Thermoanaerobacterales_Family_III_Incertae_Sedis|g__Caldicellulosiruptor|s__Caldicellulosiruptor_lactoaceticus	12	6	15	0	2	17	1	7	4	1	3	1	5	2	13	1	2	4	4	5	2	4	20	5	2	30
d__Bacteria|p__Firmicutes|c__Clostridia|o__Thermoanaerobacterales|f__Thermoanaerobacterales_Family_III_Incertae_Sedis|g__Caldicellulosiruptor|s__Caldicellulosiruptor_obsidiansis	57	30	61	181	20	85	5	18	9	7	33	14	20	5	50	7	5	13	5	56	14	24	65	14	7	47
d__Bacteria|p__Firmicutes|c__Clostridia|o__Thermoanaerobacterales|f__Thermoanaerobacterales_Family_III_Incertae_Sedis|g__Caldicellulosiruptor|s__Caldicellulosiruptor_owensensis	41	47	107	151	51	105	13	44	23	11	20	15	21	7	67	10	20	27	17	31	13	29	102	25	17	20
d__Bacteria|p__Firmicutes|c__Clostridia|o__Thermoanaerobacterales|f__Thermoanaerobacterales_Family_III_Incertae_Sedis|g__Caldicellulosiruptor|s__Caldicellulosiruptor_saccharolyticus	95	121	168	540	204	290	64	161	89	52	71	85	76	50	107	50	66	66	57	62	78	94	187	103	67	64
d__Bacteria|p__Firmicutes|c__Clostridia|o__Thermoanaerobacterales|f__Thermoanaerobacterales_Family_III_Incertae_Sedis|g__Thermoanaerobacterium	727	645	717	719	119	1168	82	236	137	37	186	111	175	48	414	39	95	80	84	205	94	200	695	154	58	355
d__Bacteria|p__Firmicutes|c__Clostridia|o__Thermoanaerobacterales|f__Thermoanaerobacterales_Family_III_Incertae_Sedis|g__Thermoanaerobacterium|s__Thermoanaerobacterium_thermosaccharolyticum	586	440	319	543	50	461	44	89	56	9	60	47	70	13	175	12	37	35	27	83	45	93	341	56	16	174
d__Bacteria|p__Firmicutes|c__Clostridia|o__Thermoanaerobacterales|f__Thermoanaerobacterales_Family_III_Incertae_Sedis|g__Thermoanaerobacterium|s__Thermoanaerobacterium_xylanolyticum	83	117	171	128	34	286	27	67	35	17	69	34	57	16	143	10	30	27	38	96	28	40	216	46	6	102
d__Bacteria|p__Firmicutes|c__Clostridia|o__Thermoanaerobacterales|f__Thermoanaerobacterales_Family_III_Incertae_Sedis|g__Thermosediminibacter	80	94	149	177	25	432	42	86	69	3	75	12	59	19	104	4	13	28	5	52	21	57	112	72	19	197
d__Bacteria|p__Firmicutes|c__Clostridia|o__Thermoanaerobacterales|f__Thermoanaerobacterales_Family_III_Incertae_Sedis|g__Thermosediminibacter|s__Thermosediminibacter_oceani	80	94	149	177	25	432	42	86	69	3	75	12	59	19	104	4	13	28	5	52	21	57	112	72	19	197
d__Bacteria|p__Firmicutes|c__Clostridia|o__Thermoanaerobacterales|f__Thermoanaerobacterales_Family_IV_Incertae_Sedis	81	107	224	340	48	585	32	99	73	16	109	65	107	20	147	12	37	48	45	75	58	92	197	103	25	150
d__Bacteria|p__Firmicutes|c__Clostridia|o__Thermoanaerobacterales|f__Thermoanaerobacterales_Family_IV_Incertae_Sedis|g__Mahella	81	107	224	340	48	585	32	99	73	16	109	65	107	20	147	12	37	48	45	75	58	92	197	103	25	150
d__Bacteria|p__Firmicutes|c__Clostridia|o__Thermoanaerobacterales|f__Thermoanaerobacterales_Family_IV_Incertae_Sedis|g__Mahella|s__Mahella_australiensis	81	107	224	340	48	585	32	99	73	16	109	65	107	20	147	12	37	48	45	75	58	92	197	103	25	150
d__Bacteria|p__Firmicutes|c__Clostridia|o__Thermoanaerobacterales|f__Thermodesulfobiaceae	37	41	83	34	8	110	10	38	28	0	8	13	38	5	40	2	1	4	6	15	14	25	61	23	5	73
d__Bacteria|p__Firmicutes|c__Clostridia|o__Thermoanaerobacterales|f__Thermodesulfobiaceae|g__Thermodesulfobium	37	41	83	34	8	110	10	38	28	0	8	13	38	5	40	2	1	4	6	15	14	25	61	23	5	73
d__Bacteria|p__Firmicutes|c__Clostridia|o__Thermoanaerobacterales|f__Thermodesulfobiaceae|g__Thermodesulfobium|s__Thermodesulfobium_narugense	37	41	83	34	8	110	10	38	28	0	8	13	38	5	40	2	1	4	6	15	14	25	61	23	5	73
d__Bacteria|p__Firmicutes|c__Erysipelotrichia	2329	2355	4752	847	125	3710	287	525	309	36	534	69	517	118	1272	53	184	299	190	510	310	768	2352	538	143	1214
d__Bacteria|p__Firmicutes|c__Erysipelotrichia|o__Erysipelotrichales	2329	2355	4752	847	125	3710	287	525	309	36	534	69	517	118	1272	53	184	299	190	510	310	768	2352	538	143	1214
d__Bacteria|p__Firmicutes|c__Erysipelotrichia|o__Erysipelotrichales|f__Erysipelotrichaceae	2329	2355	4752	847	125	3710	287	525	309	36	534	69	517	118	1272	53	184	299	190	510	310	768	2352	538	143	1214
d__Bacteria|p__Firmicutes|c__Erysipelotrichia|o__Erysipelotrichales|f__Erysipelotrichaceae|g__Erysipelothrix	1840	1726	3410	559	82	1791	190	343	172	12	351	42	316	70	698	25	97	130	94	352	201	497	1494	244	91	645
d__Bacteria|p__Firmicutes|c__Erysipelotrichia|o__Erysipelotrichales|f__Erysipelotrichaceae|g__Erysipelothrix|s__Erysipelothrix_rhusiopathiae	1840	1726	3410	559	82	1791	190	343	172	12	351	42	316	70	698	25	97	130	94	352	201	497	1494	244	91	645
d__Bacteria|p__Firmicutes|c__Erysipelotrichia|o__Erysipelotrichales|f__Erysipelotrichaceae|g__Faecalitalea	434	565	1173	285	41	1805	85	161	116	22	168	27	177	44	533	28	87	164	91	153	107	248	800	284	48	543
d__Bacteria|p__Firmicutes|c__Erysipelotrichia|o__Erysipelotrichales|f__Erysipelotrichaceae|g__Faecalitalea|s__Faecalitalea_cylindroides	434	565	1173	285	41	1805	85	161	116	22	168	27	177	44	533	28	87	164	91	153	107	248	800	284	48	543
d__Bacteria|p__Firmicutes|c__Negativicutes	3215	3813	7941	2908	795	23481	735	2963	1959	86	1723	857	1668	430	3709	112	273	559	516	643	441	1967	3731	2776	1047	2047
d__Bacteria|p__Firmicutes|c__Negativicutes|o__Acidaminococcales	611	886	2146	917	96	4910	172	664	464	32	661	252	435	184	953	22	63	153	122	147	135	496	1165	738	254	410
d__Bacteria|p__Firmicutes|c__Negativicutes|o__Acidaminococcales|f__Acidaminococcaceae	611	886	2146	917	96	4910	172	664	464	32	661	252	435	184	953	22	63	153	122	147	135	496	1165	738	254	410
d__Bacteria|p__Firmicutes|c__Negativicutes|o__Acidaminococcales|f__Acidaminococcaceae|g__Acidaminococcus	611	886	2146	917	96	4910	172	664	464	32	661	252	435	184	953	22	63	153	122	147	135	496	1165	738	254	410
d__Bacteria|p__Firmicutes|c__Negativicutes|o__Acidaminococcales|f__Acidaminococcaceae|g__Acidaminococcus|s__Acidaminococcus_fermentans	364	520	1306	285	51	2685	109	422	285	19	402	129	268	108	595	6	26	89	63	47	64	312	604	349	172	251
d__Bacteria|p__Firmicutes|c__Negativicutes|o__Acidaminococcales|f__Acidaminococcaceae|g__Acidaminococcus|s__Acidaminococcus_intestini	131	209	523	148	26	1136	26	124	105	6	106	48	96	41	237	10	24	45	40	26	27	102	360	244	45	82
d__Bacteria|p__Firmicutes|c__Negativicutes|o__Selenomonadales	818	1039	2132	1034	525	5182	154	1746	1081	25	638	411	775	127	1353	33	66	135	104	159	155	920	1289	1222	615	453
d__Bacteria|p__Firmicutes|c__Negativicutes|o__Selenomonadales|f__Selenomonadaceae	818	1039	2132	1034	525	5182	154	1746	1081	25	638	411	775	127	1353	33	66	135	104	159	155	920	1289	1222	615	453
d__Bacteria|p__Firmicutes|c__Negativicutes|o__Selenomonadales|f__Selenomonadaceae|g__Selenomonas	818	1039	2132	1034	525	5182	154	1746	1081	25	638	411	775	127	1353	33	66	135	104	159	155	920	1289	1222	615	453
d__Bacteria|p__Firmicutes|c__Negativicutes|o__Selenomonadales|f__Selenomonadaceae|g__Selenomonas|s__Selenomonas_ruminantium	484	719	1450	534	247	3723	85	1291	814	19	433	116	555	87	923	10	31	92	58	70	83	641	843	901	476	308
d__Bacteria|p__Firmicutes|c__Negativicutes|o__Selenomonadales|f__Selenomonadaceae|g__Selenomonas|s__Selenomonas_sputigena	296	278	556	433	229	1306	57	422	236	5	184	256	203	40	372	22	32	37	34	75	65	188	365	293	126	133
d__Bacteria|p__Firmicutes|c__Negativicutes|o__Veillonellales	1748	1811	3465	799	129	12843	398	464	356	27	369	160	418	99	1328	53	136	262	286	320	134	498	1152	714	137	1165
d__Bacteria|p__Firmicutes|c__Negativicutes|o__Veillonellales|f__Veillonellaceae	1748	1811	3465	799	129	12843	398	464	356	27	369	160	418	99	1328	53	136	262	286	320	134	498	1152	714	137	1165
d__Bacteria|p__Firmicutes|c__Negativicutes|o__Veillonellales|f__Veillonellaceae|g__Megasphaera	1001	1279	2912	426	84	12026	360	322	264	14	284	77	306	56	1061	28	64	131	185	93	75	355	659	594	104	992
d__Bacteria|p__Firmicutes|c__Negativicutes|o__Veillonellales|f__Veillonellaceae|g__Megasphaera|s__Megasphaera_elsdenii	1001	1279	2912	426	84	12026	360	322	264	14	284	77	306	56	1061	28	64	131	185	93	75	355	659	594	104	992
d__Bacteria|p__Firmicutes|c__Negativicutes|o__Veillonellales|f__Veillonellaceae|g__Veillonella	744	520	524	369	45	765	37	133	90	13	83	82	111	42	263	25	71	131	100	225	59	143	488	106	31	171
d__Bacteria|p__Firmicutes|c__Negativicutes|o__Veillonellales|f__Veillonellaceae|g__Veillonella|s__Veillonella_parvula	744	520	524	369	45	765	37	133	90	13	83	82	111	42	263	25	71	131	100	225	59	143	488	106	31	171
d__Bacteria|p__Firmicutes|c__Tissierellia	5354	2680	3735	28841	3433	4265	995	601	379	2154	7514	5657	484	1328	8224	1828	4793	6542	3750	7926	3422	4886	12303	4328	152	8409
d__Bacteria|p__Firmicutes|c__Tissierellia|o__Tissierellales	5354	2680	3735	28841	3433	4265	995	601	379	2154	7514	5657	484	1328	8224	1828	4793	6542	3750	7926	3422	4886	12303	4328	152	8409
d__Bacteria|p__Firmicutes|c__Tissierellia|o__Tissierellales|f__Gottschalkiaceae	1116	791	1641	1098	192	1027	188	170	97	69	321	258	148	80	650	81	206	243	176	368	195	378	1076	246	43	1191
d__Bacteria|p__Firmicutes|c__Tissierellia|o__Tissierellales|f__Gottschalkiaceae|g__Gottschalkia	1116	791	1641	1098	192	1027	188	170	97	69	321	258	148	80	650	81	206	243	176	368	195	378	1076	246	43	1191
d__Bacteria|p__Firmicutes|c__Tissierellia|o__Tissierellales|f__Gottschalkiaceae|g__Gottschalkia|s__Gottschalkia_acidurici	1116	791	1641	1098	192	1027	188	170	97	69	321	258	148	80	650	81	206	243	176	368	195	378	1076	246	43	1191
d__Bacteria|p__Firmicutes|c__Tissierellia|o__Tissierellales|f__Peptoniphilaceae	4231	1885	2093	27714	3236	3232	803	427	282	2080	7180	5384	332	1246	7564	1743	4578	6292	3561	7538	3218	4502	11209	4073	109	7200
d__Bacteria|p__Firmicutes|c__Tissierellia|o__Tissierellales|f__Peptoniphilaceae|g__Anaerococcus	2313	960	901	10100	966	1647	380	229	166	974	2485	2325	141	414	4883	759	2197	3677	1870	3395	1343	3074	6369	1991	58	3404
d__Bacteria|p__Firmicutes|c__Tissierellia|o__Tissierellales|f__Peptoniphilaceae|g__Anaerococcus|s__Anaerococcus_prevotii	2313	960	901	10100	966	1647	380	229	166	974	2485	2325	141	414	4883	759	2197	3677	1870	3395	1343	3074	6369	1991	58	3404
d__Bacteria|p__Firmicutes|c__Tissierellia|o__Tissierellales|f__Peptoniphilaceae|g__Finegoldia	1879	914	1177	17312	2224	1562	411	194	113	1088	4613	2961	189	792	2623	964	2321	2526	1641	4038	1825	1354	4711	2025	50	3730
d__Bacteria|p__Firmicutes|c__Tissierellia|o__Tissierellales|f__Peptoniphilaceae|g__Finegoldia|s__Finegoldia_magna	1879	914	1177	17312	2224	1562	411	194	113	1088	4613	2961	189	792	2623	964	2321	2526	1641	4038	1825	1354	4711	2025	50	3730
d__Bacteria|p__Fusobacteria	2758	2060	2361	9823	2489	2385	368	395	293	550	1014	1874	405	272	1269	1413	1643	456	426	2030	1226	724	2801	723	118	2407
d__Bacteria|p__Fusobacteria|c__Fusobacteriia	2758	2060	2361	9823	2489	2385	368	395	293	550	1014	1874	405	272	1269	1413	1643	456	426	2030	1226	724	2801	723	118	2407
d__Bacteria|p__Fusobacteria|c__Fusobacteriia|o__Fusobacteriales	2758	2060	2361	9823	2489	2385	368	395	293	550	1014	1874	405	272	1269	1413	1643	456	426	2030	1226	724	2801	723	118	2407
d__Bacteria|p__Fusobacteria|c__Fusobacteriia|o__Fusobacteriales|f__Fusobacteriaceae	1183	994	1300	3288	463	1322	246	214	167	429	445	1268	247	160	769	1211	1262	231	223	1370	808	332	1431	304	66	1585
d__Bacteria|p__Fusobacteria|c__Fusobacteriia|o__Fusobacteriales|f__Fusobacteriaceae|g__Fusobacterium	1023	842	1060	2699	412	1090	203	160	128	386	397	1133	179	78	620	1029	1106	187	196	1216	709	271	1225	235	50	1464
d__Bacteria|p__Fusobacteria|c__Fusobacteriia|o__Fusobacteriales|f__Fusobacteriaceae|g__Fusobacterium|s__Fusobacterium_nucleatum	1023	842	1060	2699	412	1090	203	160	128	386	397	1133	179	78	620	1029	1106	187	196	1216	709	271	1225	235	50	1464
d__Bacteria|p__Fusobacteria|c__Fusobacteriia|o__Fusobacteriales|f__Fusobacteriaceae|g__Ilyobacter	158	147	236	417	49	217	27	51	36	23	45	109	62	81	149	146	124	42	24	143	76	60	203	65	15	118
d__Bacteria|p__Fusobacteria|c__Fusobacteriia|o__Fusobacteriales|f__Fusobacteriaceae|g__Ilyobacter|s__Ilyobacter_polytropus	158	147	236	417	49	217	27	51	36	23	45	109	62	81	149	146	124	42	24	143	76	60	203	65	15	118
d__Bacteria|p__Fusobacteria|c__Fusobacteriia|o__Fusobacteriales|f__Leptotrichiaceae	1563	1060	1041	6520	2015	1040	120	177	126	119	567	598	151	112	492	193	375	221	199	649	414	386	1342	417	47	817
d__Bacteria|p__Fusobacteria|c__Fusobacteriia|o__Fusobacteriales|f__Leptotrichiaceae|g__Leptotrichia	790	479	379	769	139	281	31	46	48	16	97	193	61	29	187	56	81	36	30	148	86	104	368	91	22	225
d__Bacteria|p__Fusobacteria|c__Fusobacteriia|o__Fusobacteriales|f__Leptotrichiaceae|g__Leptotrichia|s__Leptotrichia_buccalis	790	479	379	769	139	281	31	46	48	16	97	193	61	29	187	56	81	36	30	148	86	104	368	91	22	225
d__Bacteria|p__Fusobacteria|c__Fusobacteriia|o__Fusobacteriales|f__Leptotrichiaceae|g__Sebaldella	91	109	167	367	55	180	20	46	21	18	39	39	30	14	99	22	48	28	12	38	41	27	157	46	11	188
d__Bacteria|p__Fusobacteria|c__Fusobacteriia|o__Fusobacteriales|f__Leptotrichiaceae|g__Sebaldella|s__Sebaldella_termitidis	91	109	167	367	55	180	20	46	21	18	39	39	30	14	99	22	48	28	12	38	41	27	157	46	11	188
d__Bacteria|p__Fusobacteria|c__Fusobacteriia|o__Fusobacteriales|f__Leptotrichiaceae|g__Streptobacillus	641	447	475	5378	1820	530	65	83	52	81	424	349	59	66	189	110	242	154	155	458	275	245	797	266	12	381
d__Bacteria|p__Fusobacteria|c__Fusobacteriia|o__Fusobacteriales|f__Leptotrichiaceae|g__Streptobacillus|s__Streptobacillus_moniliformis	641	447	475	5378	1820	530	65	83	52	81	424	349	59	66	189	110	242	154	155	458	275	245	797	266	12	381
d__Bacteria|p__Gemmatimonadetes	217	170	418	13	28	387	31	248	72	2	24	10	185	28	294	1	13	45	22	36	20	91	232	62	43	79
d__Bacteria|p__Gemmatimonadetes|c__Gemmatimonadetes	217	170	418	13	28	387	31	248	72	2	24	10	185	28	294	1	13	45	22	36	20	91	232	62	43	79
d__Bacteria|p__Gemmatimonadetes|c__Gemmatimonadetes|o__Gemmatimonadales	217	170	418	13	28	387	31	248	72	2	24	10	185	28	294	1	13	45	22	36	20	91	232	62	43	79
d__Bacteria|p__Gemmatimonadetes|c__Gemmatimonadetes|o__Gemmatimonadales|f__Gemmatimonadaceae	217	170	418	13	28	387	31	248	72	2	24	10	185	28	294	1	13	45	22	36	20	91	232	62	43	79
d__Bacteria|p__Gemmatimonadetes|c__Gemmatimonadetes|o__Gemmatimonadales|f__Gemmatimonadaceae|g__Gemmatimonas	217	170	418	13	28	387	31	248	72	2	24	10	185	28	294	1	13	45	22	36	20	91	232	62	43	79
d__Bacteria|p__Gemmatimonadetes|c__Gemmatimonadetes|o__Gemmatimonadales|f__Gemmatimonadaceae|g__Gemmatimonas|s__Gemmatimonas_aurantiaca	217	170	418	13	28	387	31	248	72	2	24	10	185	28	294	1	13	45	22	36	20	91	232	62	43	79
d__Bacteria|p__Ignavibacteriae	104	131	302	209	54	452	25	146	77	44	152	112	143	167	253	22	87	165	113	235	111	127	399	134	25	126
d__Bacteria|p__Ignavibacteriae|c__Ignavibacteria	104	131	302	209	54	452	25	146	77	44	152	112	143	167	253	22	87	165	113	235	111	127	399	134	25	126
d__Bacteria|p__Ignavibacteriae|c__Ignavibacteria|o__Ignavibacteriales	104	131	302	209	54	452	25	146	77	44	152	112	143	167	253	22	87	165	113	235	111	127	399	134	25	126
d__Bacteria|p__Ignavibacteriae|c__Ignavibacteria|o__Ignavibacteriales|f__Ignavibacteriaceae	62	91	190	162	41	245	16	95	48	19	74	63	70	68	150	14	54	108	64	120	47	45	219	68	16	96
d__Bacteria|p__Ignavibacteriae|c__Ignavibacteria|o__Ignavibacteriales|f__Ignavibacteriaceae|g__Ignavibacterium	62	91	190	162	41	245	16	95	48	19	74	63	70	68	150	14	54	108	64	120	47	45	219	68	16	96
d__Bacteria|p__Ignavibacteriae|c__Ignavibacteria|o__Ignavibacteriales|f__Ignavibacteriaceae|g__Ignavibacterium|s__Ignavibacterium_album	62	91	190	162	41	245	16	95	48	19	74	63	70	68	150	14	54	108	64	120	47	45	219	68	16	96
d__Bacteria|p__Ignavibacteriae|c__Ignavibacteria|o__Ignavibacteriales|f__Melioribacteraceae	24	29	65	26	8	150	5	44	24	18	47	27	32	93	46	3	5	15	14	52	33	19	111	28	9	11
d__Bacteria|p__Ignavibacteriae|c__Ignavibacteria|o__Ignavibacteriales|f__Melioribacteraceae|g__Melioribacter	24	29	65	26	8	150	5	44	24	18	47	27	32	93	46	3	5	15	14	52	33	19	111	28	9	11
d__Bacteria|p__Ignavibacteriae|c__Ignavibacteria|o__Ignavibacteriales|f__Melioribacteraceae|g__Melioribacter|s__Melioribacter_roseus	24	29	65	26	8	150	5	44	24	18	47	27	32	93	46	3	5	15	14	52	33	19	111	28	9	11
d__Bacteria|p__Nitrospirae	165	149	317	359	25	477	41	198	96	23	61	64	169	40	238	12	39	65	51	108	58	72	253	87	51	180
d__Bacteria|p__Nitrospirae|c__Nitrospira	165	149	317	359	25	477	41	198	96	23	61	64	169	40	238	12	39	65	51	108	58	72	253	87	51	180
d__Bacteria|p__Nitrospirae|c__Nitrospira|o__Nitrospirales	165	149	317	359	25	477	41	198	96	23	61	64	169	40	238	12	39	65	51	108	58	72	253	87	51	180
d__Bacteria|p__Nitrospirae|c__Nitrospira|o__Nitrospirales|f__Nitrospiraceae	165	149	317	359	25	477	41	198	96	23	61	64	169	40	238	12	39	65	51	108	58	72	253	87	51	180
d__Bacteria|p__Nitrospirae|c__Nitrospira|o__Nitrospirales|f__Nitrospiraceae|g__Leptospirillum	34	31	82	230	8	119	23	62	28	20	29	50	73	12	82	8	21	44	33	73	36	23	86	34	20	30
d__Bacteria|p__Nitrospirae|c__Nitrospira|o__Nitrospirales|f__Nitrospiraceae|g__Leptospirillum|s__Leptospirillum_ferriphilum	18	14	34	209	4	50	5	19	8	0	19	20	40	2	40	6	17	40	28	63	14	8	40	14	6	4
d__Bacteria|p__Nitrospirae|c__Nitrospira|o__Nitrospirales|f__Nitrospiraceae|g__Leptospirillum|s__Leptospirillum_ferrooxidans	9	15	34	11	3	63	11	38	20	4	8	3	28	10	39	1	3	3	3	8	4	12	41	14	11	20
d__Bacteria|p__Nitrospirae|c__Nitrospira|o__Nitrospirales|f__Nitrospiraceae|g__Nitrospira	51	42	121	15	11	193	11	97	43	2	18	4	65	24	84	2	3	13	10	7	7	26	66	36	23	15
d__Bacteria|p__Nitrospirae|c__Nitrospira|o__Nitrospirales|f__Nitrospiraceae|g__Nitrospira|s__Nitrospira_defluvii	51	42	121	15	11	193	11	97	43	2	18	4	65	24	84	2	3	13	10	7	7	26	66	36	23	15
d__Bacteria|p__Nitrospirae|c__Nitrospira|o__Nitrospirales|f__Nitrospiraceae|g__Thermodesulfovibrio	80	75	113	114	6	164	7	38	25	1	14	10	31	4	69	2	15	8	8	28	15	23	99	17	8	135
d__Bacteria|p__Nitrospirae|c__Nitrospira|o__Nitrospirales|f__Nitrospiraceae|g__Thermodesulfovibrio|s__Thermodesulfovibrio_yellowstonii	80	75	113	114	6	164	7	38	25	1	14	10	31	4	69	2	15	8	8	28	15	23	99	17	8	135
d__Bacteria|p__Planctomycetes	960	772	2493	319	84	2382	263	1763	491	41	334	81	956	312	1687	42	105	184	152	297	138	533	1048	443	278	438
d__Bacteria|p__Planctomycetes|c__Phycisphaerae	371	229	443	111	20	485	59	400	117	10	42	14	242	39	346	14	23	30	30	48	24	107	224	129	62	135
d__Bacteria|p__Planctomycetes|c__Phycisphaerae|o__Phycisphaerales	371	229	443	111	20	485	59	400	117	10	42	14	242	39	346	14	23	30	30	48	24	107	224	129	62	135
d__Bacteria|p__Planctomycetes|c__Phycisphaerae|o__Phycisphaerales|f__Phycisphaeraceae	371	229	443	111	20	485	59	400	117	10	42	14	242	39	346	14	23	30	30	48	24	107	224	129	62	135
d__Bacteria|p__Planctomycetes|c__Phycisphaerae|o__Phycisphaerales|f__Phycisphaeraceae|g__Phycisphaera	371	229	443	111	20	485	59	400	117	10	42	14	242	39	346	14	23	30	30	48	24	107	224	129	62	135
d__Bacteria|p__Planctomycetes|c__Phycisphaerae|o__Phycisphaerales|f__Phycisphaeraceae|g__Phycisphaera|s__Phycisphaera_mikurensis	371	229	443	111	20	485	59	400	117	10	42	14	242	39	346	14	23	30	30	48	24	107	224	129	62	135
d__Bacteria|p__Planctomycetes|c__Planctomycetia	589	543	2048	208	64	1896	204	1359	374	31	292	67	714	273	1340	28	82	154	122	249	114	426	824	314	216	303
d__Bacteria|p__Planctomycetes|c__Planctomycetia|o__Planctomycetales	589	543	2048	208	64	1896	204	1359	374	31	292	67	714	273	1340	28	82	154	122	249	114	426	824	314	216	303
d__Bacteria|p__Planctomycetes|c__Planctomycetia|o__Planctomycetales|f__Isosphaeraceae	307	249	1057	27	15	692	103	736	160	6	98	14	369	102	387	5	17	28	30	37	21	161	296	97	91	145
d__Bacteria|p__Planctomycetes|c__Planctomycetia|o__Planctomycetales|f__Isosphaeraceae|g__Isosphaera	80	64	187	6	3	236	29	146	57	0	38	3	89	25	116	2	4	9	12	16	7	54	85	34	22	33
d__Bacteria|p__Planctomycetes|c__Planctomycetia|o__Planctomycetales|f__Isosphaeraceae|g__Isosphaera|s__Isosphaera_pallida	80	64	187	6	3	236	29	146	57	0	38	3	89	25	116	2	4	9	12	16	7	54	85	34	22	33
d__Bacteria|p__Planctomycetes|c__Planctomycetia|o__Planctomycetales|f__Isosphaeraceae|g__Singulisphaera	224	177	845	20	11	412	71	569	96	6	59	11	275	76	259	3	13	19	18	21	14	95	195	60	69	111
d__Bacteria|p__Planctomycetes|c__Planctomycetia|o__Planctomycetales|f__Isosphaeraceae|g__Singulisphaera|s__Singulisphaera_acidiphila	224	177	845	20	11	412	71	569	96	6	59	11	275	76	259	3	13	19	18	21	14	95	195	60	69	111
d__Bacteria|p__Planctomycetes|c__Planctomycetia|o__Planctomycetales|f__Planctomycetaceae	282	293	986	180	49	1202	101	614	211	24	194	53	340	169	950	23	65	126	92	212	93	265	526	217	121	156
d__Bacteria|p__Planctomycetes|c__Planctomycetia|o__Planctomycetales|f__Planctomycetaceae|g__Pirellula	71	87	254	22	9	265	37	229	62	1	48	5	114	30	177	2	13	14	13	17	20	57	180	46	43	38
d__Bacteria|p__Planctomycetes|c__Planctomycetia|o__Planctomycetales|f__Planctomycetaceae|g__Pirellula|s__Pirellula_staleyi	71	87	254	22	9	265	37	229	62	1	48	5	114	30	177	2	13	14	13	17	20	57	180	46	43	38
d__Bacteria|p__Planctomycetes|c__Planctomycetia|o__Planctomycetales|f__Planctomycetaceae|g__Planctopirus	34	36	179	41	16	229	20	91	51	4	50	3	64	89	100	7	3	10	12	44	15	36	66	41	27	22
d__Bacteria|p__Planctomycetes|c__Planctomycetia|o__Planctomycetales|f__Planctomycetaceae|g__Planctopirus|s__Planctopirus_limnophila	34	36	179	41	16	229	20	91	51	4	50	3	64	89	100	7	3	10	12	44	15	36	66	41	27	22
d__Bacteria|p__Planctomycetes|c__Planctomycetia|o__Planctomycetales|f__Planctomycetaceae|g__Rhodopirellula	93	81	307	29	16	318	32	123	45	11	51	34	81	20	517	10	42	81	44	128	47	102	161	52	17	55
d__Bacteria|p__Planctomycetes|c__Planctomycetia|o__Planctomycetales|f__Planctomycetaceae|g__Rhodopirellula|s__Rhodopirellula_baltica	93	81	307	29	16	318	32	123	45	11	51	34	81	20	517	10	42	81	44	128	47	102	161	52	17	55
d__Bacteria|p__Planctomycetes|c__Planctomycetia|o__Planctomycetales|f__Planctomycetaceae|g__Rubinisphaera	71	68	208	85	8	301	11	143	47	7	42	11	70	24	133	3	6	18	22	21	8	61	101	75	29	39
d__Bacteria|p__Planctomycetes|c__Planctomycetia|o__Planctomycetales|f__Planctomycetaceae|g__Rubinisphaera|s__Rubinisphaera_brasiliensis	71	68	208	85	8	301	11	143	47	7	42	11	70	24	133	3	6	18	22	21	8	61	101	75	29	39
d__Bacteria|p__Proteobacteria	777892	550996	1136947	488445	459052	939400	446863	965956	133805	30993	74475	28765	788962	74780	324057	19277	34897	39254	58165	109349	53075	139489	464339	79846	108372	92149
d__Bacteria|p__Proteobacteria|c__Acidithiobacillia	321	299	545	59	67	712	78	363	143	46	129	27	239	59	463	36	45	93	82	127	47	163	294	185	73	76
d__Bacteria|p__Proteobacteria|c__Acidithiobacillia|o__Acidithiobacillales	321	299	545	59	67	712	78	363	143	46	129	27	239	59	463	36	45	93	82	127	47	163	294	185	73	76
d__Bacteria|p__Proteobacteria|c__Acidithiobacillia|o__Acidithiobacillales|f__Acidithiobacillaceae	321	299	545	59	67	712	78	363	143	46	129	27	239	59	463	36	45	93	82	127	47	163	294	185	73	76
d__Bacteria|p__Proteobacteria|c__Acidithiobacillia|o__Acidithiobacillales|f__Acidithiobacillaceae|g__Acidithiobacillus	321	299	545	59	67	712	78	363	143	46	129	27	239	59	463	36	45	93	82	127	47	163	294	185	73	76
d__Bacteria|p__Proteobacteria|c__Acidithiobacillia|o__Acidithiobacillales|f__Acidithiobacillaceae|g__Acidithiobacillus|s__Acidithiobacillus_caldus	144	96	138	7	1	194	10	110	36	0	20	1	78	12	138	1	5	8	12	35	8	56	87	53	24	25
d__Bacteria|p__Proteobacteria|c__Acidithiobacillia|o__Acidithiobacillales|f__Acidithiobacillaceae|g__Acidithiobacillus|s__Acidithiobacillus_ferrivorans	70	68	125	7	4	151	19	96	32	1	16	4	87	16	90	1	7	5	12	16	5	21	63	57	18	23
d__Bacteria|p__Proteobacteria|c__Acidithiobacillia|o__Acidithiobacillales|f__Acidithiobacillaceae|g__Acidithiobacillus|s__Acidithiobacillus_ferrooxidans	80	86	187	43	60	254	39	130	64	45	66	21	58	29	195	33	30	78	56	71	33	64	98	52	30	23
d__Bacteria|p__Proteobacteria|c__Alphaproteobacteria	361972	182002	303450	367207	344253	386120	317518	553348	19268	1202	7765	2717	54017	12423	109233	1502	3431	6591	6528	12262	4690	27513	50204	9510	15901	16256
d__Bacteria|p__Proteobacteria|c__Alphaproteobacteria|g__Candidatus_Puniceispirillum	44	64	170	49	3	189	13	80	35	5	89	25	76	78	99	8	14	20	34	62	23	73	114	54	19	26
d__Bacteria|p__Proteobacteria|c__Alphaproteobacteria|g__Candidatus_Puniceispirillum|s__Candidatus_Puniceispirillum_marinum	44	64	170	49	3	189	13	80	35	5	89	25	76	78	99	8	14	20	34	62	23	73	114	54	19	26
d__Bacteria|p__Proteobacteria|c__Alphaproteobacteria|g__Micavibrio	144	127	323	16	7	262	24	232	97	1	47	7	138	26	340	0	15	18	15	104	33	73	211	62	38	37
d__Bacteria|p__Proteobacteria|c__Alphaproteobacteria|g__Micavibrio|s__Micavibrio_aeruginosavorus	144	127	323	16	7	262	24	232	97	1	47	7	138	26	340	0	15	18	15	104	33	73	211	62	38	37
d__Bacteria|p__Proteobacteria|c__Alphaproteobacteria|g__Polymorphum	736	523	1612	101	64	792	194	1202	204	15	85	35	609	114	1534	8	41	89	84	183	60	303	444	124	161	222
d__Bacteria|p__Proteobacteria|c__Alphaproteobacteria|g__Polymorphum|s__Polymorphum_gilvum	736	523	1612	101	64	792	194	1202	204	15	85	35	609	114	1534	8	41	89	84	183	60	303	444	124	161	222
d__Bacteria|p__Proteobacteria|c__Alphaproteobacteria|o__Caulobacterales	4320	3688	14482	546	202	4231	951	9976	1859	47	323	115	5949	1298	3640	71	144	333	266	483	218	1111	2785	419	1658	764
d__Bacteria|p__Proteobacteria|c__Alphaproteobacteria|o__Caulobacterales|f__Caulobacteraceae	4320	3688	14482	546	202	4231	951	9976	1859	47	323	115	5949	1298	3640	71	144	333	266	483	218	1111	2785	419	1658	764
d__Bacteria|p__Proteobacteria|c__Alphaproteobacteria|o__Caulobacterales|f__Caulobacteraceae|g__Asticcacaulis	195	179	522	23	12	350	48	300	88	1	35	6	214	32	324	1	3	25	25	38	16	77	204	56	66	60
d__Bacteria|p__Proteobacteria|c__Alphaproteobacteria|o__Caulobacterales|f__Caulobacteraceae|g__Asticcacaulis|s__Asticcacaulis_excentricus	195	179	522	23	12	350	48	300	88	1	35	6	214	32	324	1	3	25	25	38	16	77	204	56	66	60
d__Bacteria|p__Proteobacteria|c__Alphaproteobacteria|o__Caulobacterales|f__Caulobacteraceae|g__Brevundimonas	1500	1486	6564	188	50	1055	352	4005	697	6	52	32	2415	466	663	11	19	44	56	89	56	276	756	96	698	200
d__Bacteria|p__Proteobacteria|c__Alphaproteobacteria|o__Caulobacterales|f__Caulobacteraceae|g__Brevundimonas|s__Brevundimonas_subvibrioides	1500	1486	6564	188	50	1055	352	4005	697	6	52	32	2415	466	663	11	19	44	56	89	56	276	756	96	698	200
d__Bacteria|p__Proteobacteria|c__Alphaproteobacteria|o__Caulobacterales|f__Caulobacteraceae|g__Caulobacter	1772	1350	4999	283	112	1797	387	3885	735	35	165	49	2172	582	1786	54	93	209	116	266	108	511	1220	178	613	344
d__Bacteria|p__Proteobacteria|c__Alphaproteobacteria|o__Caulobacterales|f__Caulobacteraceae|g__Caulobacter|s__Caulobacter_segnis	544	409	1373	78	62	481	114	1027	168	18	44	23	624	154	494	38	33	63	34	85	41	138	356	39	183	95
d__Bacteria|p__Proteobacteria|c__Alphaproteobacteria|o__Caulobacterales|f__Caulobacteraceae|g__Caulobacter|s__Caulobacter_sp_K31	642	478	1789	73	31	695	146	1638	325	4	54	11	826	246	685	8	32	91	44	87	36	169	446	70	226	140
d__Bacteria|p__Proteobacteria|c__Alphaproteobacteria|o__Caulobacterales|f__Caulobacteraceae|g__Caulobacter|s__Caulobacter_vibrioides	442	317	1270	33	8	454	95	826	163	4	47	7	511	131	468	1	13	24	21	59	20	141	298	52	141	82
d__Bacteria|p__Proteobacteria|c__Alphaproteobacteria|o__Caulobacterales|f__Caulobacteraceae|g__Phenylobacterium	774	556	1976	43	26	840	137	1565	263	3	68	25	968	190	787	3	25	45	63	82	35	217	547	67	238	150
d__Bacteria|p__Proteobacteria|c__Alphaproteobacteria|o__Caulobacterales|f__Caulobacteraceae|g__Phenylobacterium|s__Phenylobacterium_zucineum	774	556	1976	43	26	840	137	1565	263	3	68	25	968	190	787	3	25	45	63	82	35	217	547	67	238	150
d__Bacteria|p__Proteobacteria|c__Alphaproteobacteria|o__Magnetococcales	72	78	118	132	18	179	19	94	37	1	53	4	60	87	99	1	7	12	12	22	9	50	115	31	13	36
d__Bacteria|p__Proteobacteria|c__Alphaproteobacteria|o__Magnetococcales|f__Magnetococcaceae	72	78	118	132	18	179	19	94	37	1	53	4	60	87	99	1	7	12	12	22	9	50	115	31	13	36
d__Bacteria|p__Proteobacteria|c__Alphaproteobacteria|o__Magnetococcales|f__Magnetococcaceae|g__Magnetococcus	72	78	118	132	18	179	19	94	37	1	53	4	60	87	99	1	7	12	12	22	9	50	115	31	13	36
d__Bacteria|p__Proteobacteria|c__Alphaproteobacteria|o__Magnetococcales|f__Magnetococcaceae|g__Magnetococcus|s__Magnetococcus_marinus	72	78	118	132	18	179	19	94	37	1	53	4	60	87	99	1	7	12	12	22	9	50	115	31	13	36
d__Bacteria|p__Proteobacteria|c__Alphaproteobacteria|o__Parvularculales	57	62	167	25	15	99	15	97	21	1	12	0	42	8	156	1	8	7	5	14	2	38	64	8	14	14
d__Bacteria|p__Proteobacteria|c__Alphaproteobacteria|o__Parvularculales|f__Parvularculaceae	57	62	167	25	15	99	15	97	21	1	12	0	42	8	156	1	8	7	5	14	2	38	64	8	14	14
d__Bacteria|p__Proteobacteria|c__Alphaproteobacteria|o__Parvularculales|f__Parvularculaceae|g__Parvularcula	57	62	167	25	15	99	15	97	21	1	12	0	42	8	156	1	8	7	5	14	2	38	64	8	14	14
d__Bacteria|p__Proteobacteria|c__Alphaproteobacteria|o__Parvularculales|f__Parvularculaceae|g__Parvularcula|s__Parvularcula_bermudensis	57	62	167	25	15	99	15	97	21	1	12	0	42	8	156	1	8	7	5	14	2	38	64	8	14	14
d__Bacteria|p__Proteobacteria|c__Alphaproteobacteria|o__Pelagibacterales	462	418	492	518	57	514	38	115	54	4	58	44	91	27	238	10	41	51	57	139	41	83	520	91	41	194
d__Bacteria|p__Proteobacteria|c__Alphaproteobacteria|o__Pelagibacterales|f__Pelagibacteraceae	462	418	492	518	57	514	38	115	54	4	58	44	91	27	238	10	41	51	57	139	41	83	520	91	41	194
d__Bacteria|p__Proteobacteria|c__Alphaproteobacteria|o__Pelagibacterales|f__Pelagibacteraceae|g__Candidatus_Pelagibacter	351	289	223	275	16	190	11	46	18	2	18	23	25	7	93	4	18	13	18	71	14	26	210	24	13	30
d__Bacteria|p__Proteobacteria|c__Alphaproteobacteria|o__Pelagibacterales|f__Pelagibacteraceae|g__Candidatus_Pelagibacter|s__Candidatus_Pelagibacter_sp_IMCC9063	33	21	50	184	11	98	5	25	8	2	15	14	13	5	35	0	10	9	4	38	4	12	70	12	9	9
d__Bacteria|p__Proteobacteria|c__Alphaproteobacteria|o__Pelagibacterales|f__Pelagibacteraceae|g__Candidatus_Pelagibacter|s__Candidatus_Pelagibacter_ubique	318	268	173	91	5	89	6	21	10	0	3	9	12	2	58	4	8	4	14	33	10	14	140	12	4	21
d__Bacteria|p__Proteobacteria|c__Alphaproteobacteria|o__Pelagibacterales|f__Pelagibacteraceae|s__alpha_proteobacterium_HIMB5	70	78	122	132	14	99	13	25	17	1	13	3	32	3	66	2	12	17	21	36	8	16	144	9	12	122
d__Bacteria|p__Proteobacteria|c__Alphaproteobacteria|o__Pelagibacterales|f__Pelagibacteraceae|s__alpha_proteobacterium_HIMB59	33	43	117	109	27	204	7	38	16	0	22	18	28	17	69	4	11	19	10	31	18	35	151	40	14	39
d__Bacteria|p__Proteobacteria|c__Alphaproteobacteria|o__Rhizobiales	328221	157234	222173	359649	342437	349930	310718	499481	9070	676	3769	1357	26225	6114	55915	810	1618	3211	3049	5871	2108	13370	20990	4230	7111	8295
d__Bacteria|p__Proteobacteria|c__Alphaproteobacteria|o__Rhizobiales|f__Bartonellaceae	440	345	899	131	52	492	47	185	78	10	52	27	322	39	411	22	27	49	49	238	86	197	538	59	39	203
d__Bacteria|p__Proteobacteria|c__Alphaproteobacteria|o__Rhizobiales|f__Bartonellaceae|g__Bartonella	440	345	899	131	52	492	47	185	78	10	52	27	322	39	411	22	27	49	49	238	86	197	538	59	39	203
d__Bacteria|p__Proteobacteria|c__Alphaproteobacteria|o__Rhizobiales|f__Bartonellaceae|g__Bartonella|s__Bartonella_australis	65	14	43	12	0	39	2	12	6	0	6	0	12	0	46	0	1	1	6	9	2	28	42	5	1	8
d__Bacteria|p__Proteobacteria|c__Alphaproteobacteria|o__Rhizobiales|f__Bartonellaceae|g__Bartonella|s__Bartonella_bacilliformis	65	38	180	35	3	72	8	42	16	3	8	7	69	3	56	2	6	11	3	7	26	16	79	13	7	40
d__Bacteria|p__Proteobacteria|c__Alphaproteobacteria|o__Rhizobiales|f__Bartonellaceae|g__Bartonella|s__Bartonella_clarridgeiae	54	50	91	2	20	68	4	15	11	0	2	1	26	1	17	1	0	1	5	56	12	45	62	4	1	7
d__Bacteria|p__Proteobacteria|c__Alphaproteobacteria|o__Rhizobiales|f__Bartonellaceae|g__Bartonella|s__Bartonella_grahamii	31	46	59	20	4	44	2	13	6	1	4	0	19	5	30	0	0	1	3	43	11	12	32	5	1	38
d__Bacteria|p__Proteobacteria|c__Alphaproteobacteria|o__Rhizobiales|f__Bartonellaceae|g__Bartonella|s__Bartonella_henselae	47	21	90	0	5	49	3	14	4	2	6	1	8	0	37	0	1	15	5	5	1	7	46	5	3	57
d__Bacteria|p__Proteobacteria|c__Alphaproteobacteria|o__Rhizobiales|f__Bartonellaceae|g__Bartonella|s__Bartonella_quintana	49	63	74	13	14	76	14	19	12	3	6	6	12	13	65	15	8	7	5	41	13	14	81	8	8	24
d__Bacteria|p__Proteobacteria|c__Alphaproteobacteria|o__Rhizobiales|f__Bartonellaceae|g__Bartonella|s__Bartonella_tribocorum	22	13	53	29	1	22	1	13	3	1	5	9	17	7	35	2	3	2	4	25	12	18	40	9	5	4
d__Bacteria|p__Proteobacteria|c__Alphaproteobacteria|o__Rhizobiales|f__Bartonellaceae|g__Bartonella|s__Bartonella_vinsonii	47	30	79	6	4	61	6	21	4	0	3	2	40	5	52	2	3	9	13	46	7	30	94	4	4	6
d__Bacteria|p__Proteobacteria|c__Alphaproteobacteria|o__Rhizobiales|f__Beijerinckiaceae	345	288	1074	93	59	507	129	669	168	23	56	27	381	77	677	20	22	59	55	80	38	182	301	90	107	117
d__Bacteria|p__Proteobacteria|c__Alphaproteobacteria|o__Rhizobiales|f__Beijerinckiaceae|g__Beijerinckia	97	112	390	62	19	168	53	228	80	15	30	21	140	40	242	14	7	32	27	34	23	75	108	65	53	35
d__Bacteria|p__Proteobacteria|c__Alphaproteobacteria|o__Rhizobiales|f__Beijerinckiaceae|g__Beijerinckia|s__Beijerinckia_indica	97	112	390	62	19	168	53	228	80	15	30	21	140	40	242	14	7	32	27	34	23	75	108	65	53	35
d__Bacteria|p__Proteobacteria|c__Alphaproteobacteria|o__Rhizobiales|f__Beijerinckiaceae|g__Methylocella	246	173	674	31	40	336	76	440	84	8	26	6	236	37	431	6	15	27	28	46	15	106	193	25	53	82
d__Bacteria|p__Proteobacteria|c__Alphaproteobacteria|o__Rhizobiales|f__Beijerinckiaceae|g__Methylocella|s__Methylocella_silvestris	246	173	674	31	40	336	76	440	84	8	26	6	236	37	431	6	15	27	28	46	15	106	193	25	53	82
d__Bacteria|p__Proteobacteria|c__Alphaproteobacteria|o__Rhizobiales|f__Bradyrhizobiaceae	305232	139465	155029	354737	339813	320685	303485	465798	2533	180	1007	357	9092	2488	10214	258	395	726	644	1199	625	2789	5004	899	2177	2226
d__Bacteria|p__Proteobacteria|c__Alphaproteobacteria|o__Rhizobiales|f__Bradyrhizobiaceae|g__Bradyrhizobium	300023	135562	140249	353011	338345	313730	300841	454118	1240	52	495	138	4663	1289	4218	80	149	279	241	466	214	1104	2161	386	1068	1124
d__Bacteria|p__Proteobacteria|c__Alphaproteobacteria|o__Rhizobiales|f__Bradyrhizobiaceae|g__Bradyrhizobium|s__Bradyrhizobium_diazoefficiens	765	537	1938	281	209	1069	366	2387	184	2	67	19	766	229	638	7	19	37	25	57	23	180	344	56	171	162
d__Bacteria|p__Proteobacteria|c__Alphaproteobacteria|o__Rhizobiales|f__Bradyrhizobiaceae|g__Bradyrhizobium|s__Bradyrhizobium_japonicum	781	557	2016	240	207	974	399	2307	205	0	79	22	829	218	597	6	20	48	32	66	16	155	298	51	142	173
d__Bacteria|p__Proteobacteria|c__Alphaproteobacteria|o__Rhizobiales|f__Bradyrhizobiaceae|g__Bradyrhizobium|s__Bradyrhizobium_oligotrophicum	2253	1224	2282	2257	2016	2482	1986	4267	166	9	69	20	594	151	642	7	28	46	49	59	29	160	276	49	147	166
d__Bacteria|p__Proteobacteria|c__Alphaproteobacteria|o__Rhizobiales|f__Bradyrhizobiaceae|g__Bradyrhizobium|s__Bradyrhizobium_sp_BTAi1	292771	131144	128231	347440	333174	305084	294832	437381	146	13	72	22	574	175	609	22	32	36	44	121	74	174	308	77	142	129
d__Bacteria|p__Proteobacteria|c__Alphaproteobacteria|o__Rhizobiales|f__Bradyrhizobiaceae|g__Bradyrhizobium|s__Bradyrhizobium_sp_ORS_278	1170	670	1678	915	812	1287	935	2437	177	16	63	29	597	160	567	28	25	33	26	61	31	155	299	56	149	149
d__Bacteria|p__Proteobacteria|c__Alphaproteobacteria|o__Rhizobiales|f__Bradyrhizobiaceae|g__Bradyrhizobium|s__Bradyrhizobium_sp_S23321	614	451	1668	170	158	830	244	1831	162	5	82	14	634	147	618	8	12	42	35	62	21	152	318	51	127	177
d__Bacteria|p__Proteobacteria|c__Alphaproteobacteria|o__Rhizobiales|f__Bradyrhizobiaceae|g__Nitrobacter	839	719	3779	231	195	1387	498	1708	186	12	56	28	633	151	1231	12	19	69	55	97	27	300	509	60	167	190
d__Bacteria|p__Proteobacteria|c__Alphaproteobacteria|o__Rhizobiales|f__Bradyrhizobiaceae|g__Nitrobacter|s__Nitrobacter_hamburgensis	526	479	2535	181	148	900	358	1086	114	9	26	20	378	100	669	6	13	41	29	56	19	167	276	30	114	121
d__Bacteria|p__Proteobacteria|c__Alphaproteobacteria|o__Rhizobiales|f__Bradyrhizobiaceae|g__Nitrobacter|s__Nitrobacter_winogradskyi	298	225	1150	49	47	464	129	580	62	3	29	8	226	49	542	6	6	28	24	38	8	130	217	24	48	64
d__Bacteria|p__Proteobacteria|c__Alphaproteobacteria|o__Rhizobiales|f__Bradyrhizobiaceae|g__Oligotropha	468	319	1080	193	141	521	254	879	106	8	42	11	327	91	495	3	12	36	46	47	12	153	208	39	81	72
d__Bacteria|p__Proteobacteria|c__Alphaproteobacteria|o__Rhizobiales|f__Bradyrhizobiaceae|g__Oligotropha|s__Oligotropha_carboxidovorans	468	319	1080	193	141	521	254	879	106	8	42	11	327	91	495	3	12	36	46	47	12	153	208	39	81	72
d__Bacteria|p__Proteobacteria|c__Alphaproteobacteria|o__Rhizobiales|f__Bradyrhizobiaceae|g__Rhodopseudomonas	3299	2419	8508	996	821	4228	1463	7731	849	104	366	168	3006	842	3764	158	195	311	267	480	341	1096	1864	363	755	691
d__Bacteria|p__Proteobacteria|c__Alphaproteobacteria|o__Rhizobiales|f__Bradyrhizobiaceae|g__Rhodopseudomonas|s__Rhodopseudomonas_palustris	3299	2419	8508	996	821	4228	1463	7731	849	104	366	168	3006	842	3764	158	195	311	267	480	341	1096	1864	363	755	691
d__Bacteria|p__Proteobacteria|c__Alphaproteobacteria|o__Rhizobiales|f__Brucellaceae	859	817	3545	189	88	1220	293	830	175	7	75	27	479	82	2726	9	50	88	80	201	67	532	862	145	131	192
d__Bacteria|p__Proteobacteria|c__Alphaproteobacteria|o__Rhizobiales|f__Brucellaceae|g__Brucella	297	314	1297	81	9	437	70	346	68	5	41	7	225	46	986	1	16	37	26	69	14	190	334	71	57	70
d__Bacteria|p__Proteobacteria|c__Alphaproteobacteria|o__Rhizobiales|f__Brucellaceae|g__Brucella|s__Brucella_abortus	8	1	3	0	1	0	0	0	0	0	0	0	0	1	4	0	0	0	0	1	0	0	0	0	0	0
d__Bacteria|p__Proteobacteria|c__Alphaproteobacteria|o__Rhizobiales|f__Brucellaceae|g__Brucella|s__Brucella_canis	0	0	2	0	0	1	0	0	0	0	0	0	1	0	2	0	0	1	0	2	1	1	0	0	0	0
d__Bacteria|p__Proteobacteria|c__Alphaproteobacteria|o__Rhizobiales|f__Brucellaceae|g__Brucella|s__Brucella_ceti	1	2	2	0	0	0	0	0	1	0	0	0	2	0	0	0	0	0	0	0	0	0	0	0	0	0
d__Bacteria|p__Proteobacteria|c__Alphaproteobacteria|o__Rhizobiales|f__Brucellaceae|g__Brucella|s__Brucella_melitensis	4	5	23	1	0	10	1	7	2	1	0	0	0	2	9	0	0	0	0	2	0	3	7	1	1	2
d__Bacteria|p__Proteobacteria|c__Alphaproteobacteria|o__Rhizobiales|f__Brucellaceae|g__Brucella|s__Brucella_microti	1	2	10	0	0	1	0	0	1	0	0	0	0	0	4	0	0	0	0	2	0	2	4	0	0	0
d__Bacteria|p__Proteobacteria|c__Alphaproteobacteria|o__Rhizobiales|f__Brucellaceae|g__Brucella|s__Brucella_ovis	2	4	4	0	0	4	0	4	0	0	3	0	4	0	11	0	0	0	0	1	0	5	2	0	2	1
d__Bacteria|p__Proteobacteria|c__Alphaproteobacteria|o__Rhizobiales|f__Brucellaceae|g__Brucella|s__Brucella_pinnipedialis	0	1	4	0	0	3	0	1	1	0	1	0	0	0	1	0	0	0	0	0	0	2	3	0	0	0
d__Bacteria|p__Proteobacteria|c__Alphaproteobacteria|o__Rhizobiales|f__Brucellaceae|g__Brucella|s__Brucella_suis	2	1	5	0	0	1	0	2	0	0	0	0	1	0	4	0	0	1	0	0	0	1	4	0	2	0
d__Bacteria|p__Proteobacteria|c__Alphaproteobacteria|o__Rhizobiales|f__Brucellaceae|g__Ochrobactrum	525	460	1996	105	76	709	204	449	101	2	29	17	240	29	1540	8	31	48	52	118	51	302	481	71	59	113
d__Bacteria|p__Proteobacteria|c__Alphaproteobacteria|o__Rhizobiales|f__Brucellaceae|g__Ochrobactrum|s__Ochrobactrum_anthropi	525	460	1996	105	76	709	204	449	101	2	29	17	240	29	1540	8	31	48	52	118	51	302	481	71	59	113
d__Bacteria|p__Proteobacteria|c__Alphaproteobacteria|o__Rhizobiales|f__Hyphomicrobiaceae	1732	1273	5056	326	94	2104	460	2587	511	27	258	106	1321	386	5022	31	89	183	185	400	103	1108	1398	329	421	519
d__Bacteria|p__Proteobacteria|c__Alphaproteobacteria|o__Rhizobiales|f__Hyphomicrobiaceae|g__Hyphomicrobium	765	547	1970	236	73	1063	227	1327	229	15	125	58	669	180	1181	9	27	68	61	122	35	339	596	184	190	241
d__Bacteria|p__Proteobacteria|c__Alphaproteobacteria|o__Rhizobiales|f__Hyphomicrobiaceae|g__Hyphomicrobium|s__Hyphomicrobium_denitrificans	344	264	865	45	39	444	112	565	105	2	53	15	272	100	469	2	10	16	21	50	14	120	233	54	76	109
d__Bacteria|p__Proteobacteria|c__Alphaproteobacteria|o__Rhizobiales|f__Hyphomicrobiaceae|g__Hyphomicrobium|s__Hyphomicrobium_nitrativorans	222	154	550	140	26	336	74	421	59	11	40	35	233	38	398	6	10	29	26	38	13	108	198	60	69	73
d__Bacteria|p__Proteobacteria|c__Alphaproteobacteria|o__Rhizobiales|f__Hyphomicrobiaceae|g__Hyphomicrobium|s__Hyphomicrobium_sp_MC1	181	114	486	14	4	250	36	295	54	2	29	7	142	40	267	1	7	22	14	32	8	76	147	62	39	50
d__Bacteria|p__Proteobacteria|c__Alphaproteobacteria|o__Rhizobiales|f__Hyphomicrobiaceae|g__Pelagibacterium	766	547	2449	57	12	763	165	835	188	10	75	33	423	171	3422	17	45	75	85	226	45	651	606	67	156	183
d__Bacteria|p__Proteobacteria|c__Alphaproteobacteria|o__Rhizobiales|f__Hyphomicrobiaceae|g__Pelagibacterium|s__Pelagibacterium_halotolerans	766	547	2449	57	12	763	165	835	188	10	75	33	423	171	3422	17	45	75	85	226	45	651	606	67	156	183
d__Bacteria|p__Proteobacteria|c__Alphaproteobacteria|o__Rhizobiales|f__Hyphomicrobiaceae|g__Rhodomicrobium	196	176	610	33	7	271	65	417	92	2	52	14	224	33	387	5	17	40	35	44	21	75	177	75	73	93
d__Bacteria|p__Proteobacteria|c__Alphaproteobacteria|o__Rhizobiales|f__Hyphomicrobiaceae|g__Rhodomicrobium|s__Rhodomicrobium_vannielii	196	176	610	33	7	271	65	417	92	2	52	14	224	33	387	5	17	40	35	44	21	75	177	75	73	93
d__Bacteria|p__Proteobacteria|c__Alphaproteobacteria|o__Rhizobiales|f__Methylobacteriaceae	4451	3062	8636	913	676	4641	1172	6151	1181	140	457	209	3216	611	5030	141	256	439	438	732	321	1633	2449	589	862	1088
d__Bacteria|p__Proteobacteria|c__Alphaproteobacteria|o__Rhizobiales|f__Methylobacteriaceae|g__Methylobacterium	4451	3062	8636	913	676	4641	1172	6151	1181	140	457	209	3216	611	5030	141	256	439	438	732	321	1633	2449	589	862	1088
d__Bacteria|p__Proteobacteria|c__Alphaproteobacteria|o__Rhizobiales|f__Methylobacteriaceae|g__Methylobacterium|s__Methylobacterium_extorquens	994	756	2179	154	145	1053	248	1353	266	27	87	38	784	109	1242	20	63	89	95	210	72	399	555	135	201	242
d__Bacteria|p__Proteobacteria|c__Alphaproteobacteria|o__Rhizobiales|f__Methylobacteriaceae|g__Methylobacterium|s__Methylobacterium_nodulans	757	422	1315	131	86	662	193	1031	168	9	68	33	441	96	729	13	34	71	40	103	35	219	382	50	124	175
d__Bacteria|p__Proteobacteria|c__Alphaproteobacteria|o__Rhizobiales|f__Methylobacteriaceae|g__Methylobacterium|s__Methylobacterium_populi	596	443	1054	210	182	535	200	757	140	36	59	44	293	86	631	30	34	58	71	96	69	203	256	105	96	147
d__Bacteria|p__Proteobacteria|c__Alphaproteobacteria|o__Rhizobiales|f__Methylobacteriaceae|g__Methylobacterium|s__Methylobacterium_radiotolerans	805	587	1618	50	25	893	172	1107	248	29	88	27	753	127	1030	35	47	90	97	133	58	394	502	96	186	195
d__Bacteria|p__Proteobacteria|c__Alphaproteobacteria|o__Rhizobiales|f__Methylobacteriaceae|g__Methylobacterium|s__Methylobacterium_sp_4-46	872	553	1521	190	199	967	245	1258	252	35	108	56	608	132	844	39	62	91	108	138	62	253	500	137	173	226
d__Bacteria|p__Proteobacteria|c__Alphaproteobacteria|o__Rhizobiales|f__Methylocystaceae	161	189	600	121	45	362	102	455	101	27	37	19	236	70	317	32	26	29	33	45	45	130	185	56	76	48
d__Bacteria|p__Proteobacteria|c__Alphaproteobacteria|o__Rhizobiales|f__Methylocystaceae|g__Methylocystis	161	189	600	121	45	362	102	455	101	27	37	19	236	70	317	32	26	29	33	45	45	130	185	56	76	48
d__Bacteria|p__Proteobacteria|c__Alphaproteobacteria|o__Rhizobiales|f__Methylocystaceae|g__Methylocystis|s__Methylocystis_sp_SC2	161	189	600	121	45	362	102	455	101	27	37	19	236	70	317	32	26	29	33	45	45	130	185	56	76	48
d__Bacteria|p__Proteobacteria|c__Alphaproteobacteria|o__Rhizobiales|f__Phyllobacteriaceae	3638	3058	14966	622	276	4768	1556	5829	935	34	329	95	2710	523	9053	49	138	396	359	715	145	1638	2461	332	767	771
d__Bacteria|p__Proteobacteria|c__Alphaproteobacteria|o__Rhizobiales|f__Phyllobacteriaceae|g__Chelativorans	422	277	1072	189	48	517	119	473	107	6	45	19	256	42	1196	5	30	108	78	125	27	214	339	87	84	76
d__Bacteria|p__Proteobacteria|c__Alphaproteobacteria|o__Rhizobiales|f__Phyllobacteriaceae|g__Chelativorans|s__Chelativorans_sp_BNC1	422	277	1072	189	48	517	119	473	107	6	45	19	256	42	1196	5	30	108	78	125	27	214	339	87	84	76
d__Bacteria|p__Proteobacteria|c__Alphaproteobacteria|o__Rhizobiales|f__Phyllobacteriaceae|g__Mesorhizobium	3210	2766	13812	432	226	4227	1434	5337	827	28	283	76	2453	480	7779	44	107	285	280	584	117	1413	2108	243	680	693
d__Bacteria|p__Proteobacteria|c__Alphaproteobacteria|o__Rhizobiales|f__Phyllobacteriaceae|g__Mesorhizobium|s__Mesorhizobium_australicum	608	465	2334	49	27	758	239	971	153	5	76	14	423	82	1513	7	25	81	53	113	16	266	431	51	113	137
d__Bacteria|p__Proteobacteria|c__Alphaproteobacteria|o__Rhizobiales|f__Phyllobacteriaceae|g__Mesorhizobium|s__Mesorhizobium_ciceri	647	724	3723	66	16	1034	373	1174	195	6	59	19	607	132	1595	6	24	55	56	112	32	325	425	56	167	159
d__Bacteria|p__Proteobacteria|c__Alphaproteobacteria|o__Rhizobiales|f__Phyllobacteriaceae|g__Mesorhizobium|s__Mesorhizobium_japonicum	708	574	2869	86	21	896	261	1172	178	5	53	11	560	95	1595	12	19	56	46	125	19	273	446	41	158	130
d__Bacteria|p__Proteobacteria|c__Alphaproteobacteria|o__Rhizobiales|f__Phyllobacteriaceae|g__Mesorhizobium|s__Mesorhizobium_opportunistum	652	523	2647	65	35	850	264	1068	178	5	66	19	499	100	1469	11	15	42	61	118	27	283	399	49	134	149
d__Bacteria|p__Proteobacteria|c__Alphaproteobacteria|o__Rhizobiales|f__Rhizobiaceae	7456	6001	23382	1572	608	10290	2187	11097	2408	186	1078	365	5873	1235	16555	200	466	908	835	1607	499	3747	5478	1205	1802	2230
d__Bacteria|p__Proteobacteria|c__Alphaproteobacteria|o__Rhizobiales|f__Rhizobiaceae|g__Agrobacterium	1692	1403	5254	203	98	2430	465	2346	549	16	237	63	1326	314	3981	30	65	186	172	348	77	907	1209	266	346	481
d__Bacteria|p__Proteobacteria|c__Alphaproteobacteria|o__Rhizobiales|f__Rhizobiaceae|g__Agrobacterium|s__Agrobacterium_fabrum	360	318	1250	36	10	514	104	499	118	3	54	16	287	41	928	4	20	42	50	82	20	202	297	46	85	117
d__Bacteria|p__Proteobacteria|c__Alphaproteobacteria|o__Rhizobiales|f__Rhizobiaceae|g__Agrobacterium|s__Agrobacterium_sp_H13-3	400	332	1152	29	10	549	89	501	126	0	46	15	317	52	850	7	16	32	39	82	11	210	253	62	73	90
d__Bacteria|p__Proteobacteria|c__Alphaproteobacteria|o__Rhizobiales|f__Rhizobiaceae|g__Agrobacterium|s__Agrobacterium_tumefaciens	495	368	1410	35	12	611	128	690	143	5	54	12	328	51	980	12	15	64	41	91	29	237	312	61	94	162
d__Bacteria|p__Proteobacteria|c__Alphaproteobacteria|o__Rhizobiales|f__Rhizobiaceae|g__Agrobacterium|s__Agrobacterium_vitis	370	334	1214	89	62	674	123	561	148	8	77	20	345	160	1081	5	13	39	38	88	13	225	304	89	78	99
d__Bacteria|p__Proteobacteria|c__Alphaproteobacteria|o__Rhizobiales|f__Rhizobiaceae|g__Liberibacter	113	143	307	561	149	347	53	205	104	63	106	114	122	61	214	59	101	130	82	112	69	132	208	89	98	151
d__Bacteria|p__Proteobacteria|c__Alphaproteobacteria|o__Rhizobiales|f__Rhizobiaceae|g__Liberibacter|s__Candidatus_Liberibacter_americanus	34	55	98	235	70	96	22	113	52	44	34	53	82	35	61	35	56	58	40	35	29	69	62	28	67	44
d__Bacteria|p__Proteobacteria|c__Alphaproteobacteria|o__Rhizobiales|f__Rhizobiaceae|g__Liberibacter|s__Candidatus_Liberibacter_asiaticus	7	14	33	104	12	23	4	23	12	3	12	9	12	0	11	5	2	5	2	5	2	10	29	6	5	8
d__Bacteria|p__Proteobacteria|c__Alphaproteobacteria|o__Rhizobiales|f__Rhizobiaceae|g__Liberibacter|s__Candidatus_Liberibacter_solanacearum	20	33	67	42	34	81	19	38	22	12	22	12	15	12	36	9	22	10	21	20	23	21	55	15	18	61
d__Bacteria|p__Proteobacteria|c__Alphaproteobacteria|o__Rhizobiales|f__Rhizobiaceae|g__Liberibacter|s__Liberibacter_crescens	43	32	93	134	18	123	5	26	16	0	16	6	7	9	81	6	10	15	6	35	8	20	45	11	6	26
d__Bacteria|p__Proteobacteria|c__Alphaproteobacteria|o__Rhizobiales|f__Rhizobiaceae|g__Rhizobium	2820	2227	9170	389	109	3977	817	4466	929	31	395	77	2242	447	6364	39	139	300	310	578	162	1434	2101	444	716	839
d__Bacteria|p__Proteobacteria|c__Alphaproteobacteria|o__Rhizobiales|f__Rhizobiaceae|g__Rhizobium|s__Rhizobium_etli	786	596	2357	150	16	1048	215	1206	253	4	96	18	604	97	1707	7	37	77	80	123	42	363	534	85	191	247
d__Bacteria|p__Proteobacteria|c__Alphaproteobacteria|o__Rhizobiales|f__Rhizobiaceae|g__Rhizobium|s__Rhizobium_leguminosarum	1017	859	3546	129	44	1511	315	1747	375	19	173	24	917	193	2428	21	54	126	136	255	69	577	850	140	289	331
d__Bacteria|p__Proteobacteria|c__Alphaproteobacteria|o__Rhizobiales|f__Rhizobiaceae|g__Rhizobium|s__Rhizobium_sp_IRBG74	390	293	1079	37	8	569	81	501	104	2	58	16	261	59	789	4	16	39	36	69	18	186	274	56	74	102
d__Bacteria|p__Proteobacteria|c__Alphaproteobacteria|o__Rhizobiales|f__Rhizobiaceae|g__Rhizobium|s__Rhizobium_tropici	432	315	1331	46	22	548	115	635	124	4	55	13	293	53	922	6	21	39	38	79	21	193	299	121	96	106
d__Bacteria|p__Proteobacteria|c__Alphaproteobacteria|o__Rhizobiales|f__Rhizobiaceae|g__Sinorhizobium	2476	1868	7045	365	241	2904	734	3468	699	69	278	98	1784	355	4926	64	134	228	221	492	169	1061	1628	335	535	638
d__Bacteria|p__Proteobacteria|c__Alphaproteobacteria|o__Rhizobiales|f__Rhizobiaceae|g__Sinorhizobium|s__Sinorhizobium_fredii	1508	1123	4045	220	160	1735	451	2077	381	25	138	32	1025	223	2795	22	67	139	107	268	76	592	927	175	311	387
d__Bacteria|p__Proteobacteria|c__Alphaproteobacteria|o__Rhizobiales|f__Rhizobiaceae|g__Sinorhizobium|s__Sinorhizobium_medicae	325	255	1030	44	13	419	93	481	121	10	46	14	256	49	681	15	16	24	40	91	19	146	247	47	84	97
d__Bacteria|p__Proteobacteria|c__Alphaproteobacteria|o__Rhizobiales|f__Rhizobiaceae|g__Sinorhizobium|s__Sinorhizobium_meliloti	495	398	1555	84	59	593	160	747	156	23	76	20	399	71	1158	21	42	59	60	113	47	254	341	75	114	128
d__Bacteria|p__Proteobacteria|c__Alphaproteobacteria|o__Rhizobiales|f__Rhodobiaceae	331	194	737	92	52	335	94	478	77	7	55	23	209	55	466	3	23	57	62	86	20	125	272	44	40	92
d__Bacteria|p__Proteobacteria|c__Alphaproteobacteria|o__Rhizobiales|f__Rhodobiaceae|g__Parvibaculum	331	194	737	92	52	335	94	478	77	7	55	23	209	55	466	3	23	57	62	86	20	125	272	44	40	92
d__Bacteria|p__Proteobacteria|c__Alphaproteobacteria|o__Rhizobiales|f__Rhodobiaceae|g__Parvibaculum|s__Parvibaculum_lavamentivorans	331	194	737	92	52	335	94	478	77	7	55	23	209	55	466	3	23	57	62	86	20	125	272	44	40	92
d__Bacteria|p__Proteobacteria|c__Alphaproteobacteria|o__Rhizobiales|f__Xanthobacteraceae	2349	1533	4489	625	475	2841	717	3170	530	20	213	62	1300	310	2955	22	63	144	173	335	88	719	1157	269	406	518
d__Bacteria|p__Proteobacteria|c__Alphaproteobacteria|o__Rhizobiales|f__Xanthobacteraceae|g__Azorhizobium	574	415	1203	77	13	763	94	714	174	7	73	8	379	77	806	6	18	34	52	95	29	208	298	82	115	157
d__Bacteria|p__Proteobacteria|c__Alphaproteobacteria|o__Rhizobiales|f__Xanthobacteraceae|g__Azorhizobium|s__Azorhizobium_caulinodans	574	415	1203	77	13	763	94	714	174	7	73	8	379	77	806	6	18	34	52	95	29	208	298	82	115	157
d__Bacteria|p__Proteobacteria|c__Alphaproteobacteria|o__Rhizobiales|f__Xanthobacteraceae|g__Starkeya	719	480	1691	72	43	828	187	1133	175	9	76	32	513	138	1042	9	27	55	63	124	34	255	411	84	167	200
d__Bacteria|p__Proteobacteria|c__Alphaproteobacteria|o__Rhizobiales|f__Xanthobacteraceae|g__Starkeya|s__Starkeya_novella	719	480	1691	72	43	828	187	1133	175	9	76	32	513	138	1042	9	27	55	63	124	34	255	411	84	167	200
d__Bacteria|p__Proteobacteria|c__Alphaproteobacteria|o__Rhizobiales|f__Xanthobacteraceae|g__Xanthobacter	1019	604	1470	475	419	1184	426	1233	160	4	58	22	370	89	1043	6	18	52	56	106	23	237	424	100	116	155
d__Bacteria|p__Proteobacteria|c__Alphaproteobacteria|o__Rhizobiales|f__Xanthobacteraceae|g__Xanthobacter|s__Xanthobacter_autotrophicus	1019	604	1470	475	419	1184	426	1233	160	4	58	22	370	89	1043	6	18	52	56	106	23	237	424	100	116	155
d__Bacteria|p__Proteobacteria|c__Alphaproteobacteria|o__Rhodobacterales	12624	8309	29332	1377	297	11586	2186	16461	2693	141	1237	433	7106	1663	27397	161	662	1214	1410	2468	828	5989	9899	1563	2567	2706
d__Bacteria|p__Proteobacteria|c__Alphaproteobacteria|o__Rhodobacterales|f__Hyphomonadaceae	423	296	1120	211	20	706	93	684	168	8	90	29	433	76	1072	11	50	98	83	129	50	326	744	127	118	132
d__Bacteria|p__Proteobacteria|c__Alphaproteobacteria|o__Rhodobacterales|f__Hyphomonadaceae|g__Hirschia	49	36	125	143	2	131	9	51	17	5	8	7	67	6	109	3	4	5	7	8	6	44	93	13	11	17
d__Bacteria|p__Proteobacteria|c__Alphaproteobacteria|o__Rhodobacterales|f__Hyphomonadaceae|g__Hirschia|s__Hirschia_baltica	49	36	125	143	2	131	9	51	17	5	8	7	67	6	109	3	4	5	7	8	6	44	93	13	11	17
d__Bacteria|p__Proteobacteria|c__Alphaproteobacteria|o__Rhodobacterales|f__Hyphomonadaceae|g__Hyphomonas	177	137	497	20	9	296	46	331	73	1	37	4	201	34	543	5	13	24	27	39	23	168	371	66	66	45
d__Bacteria|p__Proteobacteria|c__Alphaproteobacteria|o__Rhodobacterales|f__Hyphomonadaceae|g__Hyphomonas|s__Hyphomonas_neptunium	177	137	497	20	9	296	46	331	73	1	37	4	201	34	543	5	13	24	27	39	23	168	371	66	66	45
d__Bacteria|p__Proteobacteria|c__Alphaproteobacteria|o__Rhodobacterales|f__Hyphomonadaceae|g__Maricaulis	197	122	494	28	9	278	38	299	78	2	45	17	165	35	418	3	33	67	49	82	21	114	276	48	41	70
d__Bacteria|p__Proteobacteria|c__Alphaproteobacteria|o__Rhodobacterales|f__Hyphomonadaceae|g__Maricaulis|s__Maricaulis_maris	197	122	494	28	9	278	38	299	78	2	45	17	165	35	418	3	33	67	49	82	21	114	276	48	41	70
d__Bacteria|p__Proteobacteria|c__Alphaproteobacteria|o__Rhodobacterales|f__Rhodobacteraceae	12185	8004	28164	1165	277	10868	2090	15761	2523	133	1146	404	6659	1584	26289	150	612	1115	1327	2336	777	5657	9143	1436	2447	2570
d__Bacteria|p__Proteobacteria|c__Alphaproteobacteria|o__Rhodobacterales|f__Rhodobacteraceae|g__Dinoroseobacter	697	443	1477	122	14	624	117	789	169	25	77	54	391	71	1758	14	38	42	71	135	45	276	506	107	133	134
d__Bacteria|p__Proteobacteria|c__Alphaproteobacteria|o__Rhodobacterales|f__Rhodobacteraceae|g__Dinoroseobacter|s__Dinoroseobacter_shibae	697	443	1477	122	14	624	117	789	169	25	77	54	391	71	1758	14	38	42	71	135	45	276	506	107	133	134
d__Bacteria|p__Proteobacteria|c__Alphaproteobacteria|o__Rhodobacterales|f__Rhodobacteraceae|g__Jannaschia	298	199	728	21	10	411	44	327	97	4	50	6	219	45	822	2	15	23	36	56	17	177	273	66	65	59
d__Bacteria|p__Proteobacteria|c__Alphaproteobacteria|o__Rhodobacterales|f__Rhodobacteraceae|g__Jannaschia|s__Jannaschia_sp_CCS1	298	199	728	21	10	411	44	327	97	4	50	6	219	45	822	2	15	23	36	56	17	177	273	66	65	59
d__Bacteria|p__Proteobacteria|c__Alphaproteobacteria|o__Rhodobacterales|f__Rhodobacteraceae|g__Ketogulonicigenium	508	359	1178	45	18	519	97	551	108	2	35	14	290	46	1257	6	28	39	49	86	38	268	383	52	100	94
d__Bacteria|p__Proteobacteria|c__Alphaproteobacteria|o__Rhodobacterales|f__Rhodobacteraceae|g__Ketogulonicigenium|s__Ketogulonicigenium_vulgare	508	359	1178	45	18	519	97	551	108	2	35	14	290	46	1257	6	28	39	49	86	38	268	383	52	100	94
d__Bacteria|p__Proteobacteria|c__Alphaproteobacteria|o__Rhodobacterales|f__Rhodobacteraceae|g__Leisingera	547	337	1191	43	8	499	98	632	116	7	46	13	319	64	1302	11	27	48	62	120	24	265	401	73	104	105
d__Bacteria|p__Proteobacteria|c__Alphaproteobacteria|o__Rhodobacterales|f__Rhodobacteraceae|g__Leisingera|s__Leisingera_methylohalidivorans	547	337	1191	43	8	499	98	632	116	7	46	13	319	64	1302	11	27	48	62	120	24	265	401	73	104	105
d__Bacteria|p__Proteobacteria|c__Alphaproteobacteria|o__Rhodobacterales|f__Rhodobacteraceae|g__Octadecabacter	457	253	797	87	20	344	55	298	65	3	43	14	252	34	1332	8	23	46	62	71	31	227	343	54	87	96
d__Bacteria|p__Proteobacteria|c__Alphaproteobacteria|o__Rhodobacterales|f__Rhodobacteraceae|g__Octadecabacter|s__Octadecabacter_antarcticus	145	99	354	72	16	153	24	141	34	2	10	8	91	17	508	7	13	26	34	26	16	77	129	24	32	47
d__Bacteria|p__Proteobacteria|c__Alphaproteobacteria|o__Rhodobacterales|f__Rhodobacteraceae|g__Octadecabacter|s__Octadecabacter_arcticus	266	127	362	14	4	150	30	142	28	1	23	5	150	14	714	1	8	20	26	32	12	108	173	21	47	48
d__Bacteria|p__Proteobacteria|c__Alphaproteobacteria|o__Rhodobacterales|f__Rhodobacteraceae|g__Paracoccus	3451	2314	8571	197	52	2678	652	5224	553	23	238	83	1595	446	5866	35	175	292	377	738	211	1484	2444	276	672	740
d__Bacteria|p__Proteobacteria|c__Alphaproteobacteria|o__Rhodobacterales|f__Rhodobacteraceae|g__Paracoccus|s__Paracoccus_aminophilus	1048	821	3195	70	12	871	239	1368	197	8	70	30	544	138	2079	13	57	124	140	232	70	497	743	89	221	200
d__Bacteria|p__Proteobacteria|c__Alphaproteobacteria|o__Rhodobacterales|f__Rhodobacteraceae|g__Paracoccus|s__Paracoccus_denitrificans	2328	1447	5153	123	39	1748	389	3737	350	14	166	51	1013	302	3654	21	116	162	233	489	138	952	1638	183	438	518
d__Bacteria|p__Proteobacteria|c__Alphaproteobacteria|o__Rhodobacterales|f__Rhodobacteraceae|g__Phaeobacter	803	453	1486	109	25	671	90	671	162	4	85	18	369	76	1895	8	40	57	62	103	42	325	540	107	128	194
d__Bacteria|p__Proteobacteria|c__Alphaproteobacteria|o__Rhodobacterales|f__Rhodobacteraceae|g__Phaeobacter|s__Phaeobacter_gallaeciensis	300	142	572	93	17	247	34	253	62	1	36	10	119	29	776	1	12	20	25	52	12	114	190	50	40	63
d__Bacteria|p__Proteobacteria|c__Alphaproteobacteria|o__Rhodobacterales|f__Rhodobacteraceae|g__Phaeobacter|s__Phaeobacter_inhibens	396	248	764	14	7	343	45	354	80	3	39	8	199	39	925	6	21	26	30	41	27	177	300	46	77	93
d__Bacteria|p__Proteobacteria|c__Alphaproteobacteria|o__Rhodobacterales|f__Rhodobacteraceae|g__Pseudovibrio	179	173	362	44	11	529	48	173	70	5	63	22	158	21	299	3	25	40	30	41	16	125	218	59	41	39
d__Bacteria|p__Proteobacteria|c__Alphaproteobacteria|o__Rhodobacterales|f__Rhodobacteraceae|g__Pseudovibrio|s__Pseudovibrio_sp_FO-BEG1	179	173	362	44	11	529	48	173	70	5	63	22	158	21	299	3	25	40	30	41	16	125	218	59	41	39
d__Bacteria|p__Proteobacteria|c__Alphaproteobacteria|o__Rhodobacterales|f__Rhodobacteraceae|g__Rhodobacter	3200	2151	7711	303	71	2691	543	4634	722	36	231	106	1891	496	6080	37	141	303	319	575	197	1347	2311	344	680	695
d__Bacteria|p__Proteobacteria|c__Alphaproteobacteria|o__Rhodobacterales|f__Rhodobacteraceae|g__Rhodobacter|s__Rhodobacter_capsulatus	854	581	2204	143	19	698	157	1336	172	3	53	17	465	147	1839	8	39	82	83	170	48	421	689	87	205	146
d__Bacteria|p__Proteobacteria|c__Alphaproteobacteria|o__Rhodobacterales|f__Rhodobacteraceae|g__Rhodobacter|s__Rhodobacter_sphaeroides	2309	1544	5404	156	52	1955	381	3243	544	33	177	89	1400	342	4176	29	101	219	230	402	149	913	1596	253	462	540
d__Bacteria|p__Proteobacteria|c__Alphaproteobacteria|o__Rhodobacterales|f__Rhodobacteraceae|g__Roseobacter	471	267	933	68	20	390	63	428	89	6	92	34	240	47	1392	8	28	61	78	74	28	321	415	105	92	86
d__Bacteria|p__Proteobacteria|c__Alphaproteobacteria|o__Rhodobacterales|f__Rhodobacteraceae|g__Roseobacter|s__Roseobacter_denitrificans	226	114	423	22	9	206	31	213	45	2	48	26	105	23	701	4	16	36	35	31	9	127	188	35	41	46
d__Bacteria|p__Proteobacteria|c__Alphaproteobacteria|o__Rhodobacterales|f__Rhodobacteraceae|g__Roseobacter|s__Roseobacter_litoralis	183	100	349	21	7	138	27	162	36	4	18	6	105	17	512	4	10	14	32	34	13	91	136	59	40	26
d__Bacteria|p__Proteobacteria|c__Alphaproteobacteria|o__Rhodobacterales|f__Rhodobacteraceae|g__Ruegeria	1083	720	2461	86	19	1049	187	1328	245	12	126	23	630	177	2914	14	50	102	128	219	83	592	883	124	227	220
d__Bacteria|p__Proteobacteria|c__Alphaproteobacteria|o__Rhodobacterales|f__Rhodobacteraceae|g__Ruegeria|s__Ruegeria_pomeroyi	777	497	1798	57	8	708	135	1011	184	6	75	11	432	137	2163	6	32	77	88	155	52	417	664	79	167	159
d__Bacteria|p__Proteobacteria|c__Alphaproteobacteria|o__Rhodobacterales|f__Rhodobacteraceae|g__Ruegeria|s__Ruegeria_sp_TM1040	297	220	651	29	11	338	52	311	61	6	51	12	197	38	736	8	18	24	38	61	31	174	215	45	60	57
d__Bacteria|p__Proteobacteria|c__Alphaproteobacteria|o__Rhodospirillales	5955	3898	10751	1400	409	8153	1289	8227	1874	150	915	243	4621	852	7625	195	339	704	618	1151	457	2273	4008	1280	1370	1539
d__Bacteria|p__Proteobacteria|c__Alphaproteobacteria|o__Rhodospirillales|f__Acetobacteraceae	1327	930	2343	667	127	1948	314	1793	425	58	220	54	907	213	1847	66	88	169	143	277	144	548	909	353	262	380
d__Bacteria|p__Proteobacteria|c__Alphaproteobacteria|o__Rhodospirillales|f__Acetobacteraceae|g__Acetobacter	73	70	200	112	7	221	9	71	27	1	28	4	49	8	128	8	6	7	10	21	4	53	108	30	4	22
d__Bacteria|p__Proteobacteria|c__Alphaproteobacteria|o__Rhodospirillales|f__Acetobacteraceae|g__Acetobacter|s__Acetobacter_pasteurianus	73	70	200	112	7	221	9	71	27	1	28	4	49	8	128	8	6	7	10	21	4	53	108	30	4	22
d__Bacteria|p__Proteobacteria|c__Alphaproteobacteria|o__Rhodospirillales|f__Acetobacteraceae|g__Acidiphilium	483	305	863	66	61	552	151	787	179	49	73	29	380	102	625	49	45	73	67	79	64	202	311	98	100	135
d__Bacteria|p__Proteobacteria|c__Alphaproteobacteria|o__Rhodospirillales|f__Acetobacteraceae|g__Acidiphilium|s__Acidiphilium_cryptum	74	39	136	22	19	55	31	153	25	8	14	8	54	17	113	13	8	12	9	8	10	39	29	28	21	22
d__Bacteria|p__Proteobacteria|c__Alphaproteobacteria|o__Rhodospirillales|f__Acetobacteraceae|g__Acidiphilium|s__Acidiphilium_multivorum	58	46	116	16	16	71	22	96	21	21	14	9	52	21	85	19	13	16	17	11	9	20	39	11	11	15
d__Bacteria|p__Proteobacteria|c__Alphaproteobacteria|o__Rhodospirillales|f__Acetobacteraceae|g__Gluconacetobacter	340	227	558	43	30	348	73	439	86	4	44	4	227	42	451	3	14	24	33	98	31	115	197	63	68	79
d__Bacteria|p__Proteobacteria|c__Alphaproteobacteria|o__Rhodospirillales|f__Acetobacteraceae|g__Gluconacetobacter|s__Gluconacetobacter_diazotrophicus	340	227	558	43	30	348	73	439	86	4	44	4	227	42	451	3	14	24	33	98	31	115	197	63	68	79
d__Bacteria|p__Proteobacteria|c__Alphaproteobacteria|o__Rhodospirillales|f__Acetobacteraceae|g__Gluconobacter	166	120	376	284	23	433	33	283	76	3	46	9	152	38	325	3	20	48	18	49	38	119	177	98	44	64
d__Bacteria|p__Proteobacteria|c__Alphaproteobacteria|o__Rhodospirillales|f__Acetobacteraceae|g__Gluconobacter|s__Gluconobacter_oxydans	166	120	376	284	23	433	33	283	76	3	46	9	152	38	325	3	20	48	18	49	38	119	177	98	44	64
d__Bacteria|p__Proteobacteria|c__Alphaproteobacteria|o__Rhodospirillales|f__Acetobacteraceae|g__Komagataeibacter	221	165	260	26	6	301	31	175	41	1	23	8	75	16	238	3	3	13	9	27	6	37	74	35	35	66
d__Bacteria|p__Proteobacteria|c__Alphaproteobacteria|o__Rhodospirillales|f__Acetobacteraceae|g__Komagataeibacter|s__Komagataeibacter_medellinensis	221	165	260	26	6	301	31	175	41	1	23	8	75	16	238	3	3	13	9	27	6	37	74	35	35	66
d__Bacteria|p__Proteobacteria|c__Alphaproteobacteria|o__Rhodospirillales|f__Rhodospirillaceae	4590	2943	8337	733	281	6158	973	6393	1437	92	686	189	3697	631	5737	129	251	528	471	867	308	1712	3076	921	1100	1148
d__Bacteria|p__Proteobacteria|c__Alphaproteobacteria|o__Rhodospirillales|f__Rhodospirillaceae|g__Azospirillum	2017	1293	3537	253	147	2351	465	2939	565	24	234	49	1676	274	2211	32	79	204	179	320	123	675	1182	296	472	484
d__Bacteria|p__Proteobacteria|c__Alphaproteobacteria|o__Rhodospirillales|f__Rhodospirillaceae|g__Azospirillum|s__Azospirillum_brasilense	820	499	1244	35	27	800	136	1090	187	3	81	14	617	98	778	9	37	72	59	117	47	253	391	104	175	210
d__Bacteria|p__Proteobacteria|c__Alphaproteobacteria|o__Rhodospirillales|f__Rhodospirillaceae|g__Azospirillum|s__Azospirillum_lipoferum	1138	744	2154	215	120	1470	312	1770	355	20	139	33	998	163	1362	21	39	122	110	193	75	392	737	184	283	257
d__Bacteria|p__Proteobacteria|c__Alphaproteobacteria|o__Rhodospirillales|f__Rhodospirillaceae|g__Candidatus_Endolissoclinum	30	36	50	27	30	93	10	45	10	7	19	12	34	9	39	8	13	8	12	7	9	23	36	14	14	35
d__Bacteria|p__Proteobacteria|c__Alphaproteobacteria|o__Rhodospirillales|f__Rhodospirillaceae|g__Candidatus_Endolissoclinum|s__Candidatus_Endolissoclinum_faulkneri	30	36	50	27	30	93	10	45	10	7	19	12	34	9	39	8	13	8	12	7	9	23	36	14	14	35
d__Bacteria|p__Proteobacteria|c__Alphaproteobacteria|o__Rhodospirillales|f__Rhodospirillaceae|g__Magnetospirillum	678	474	1531	131	19	1358	126	1111	310	25	166	45	614	115	1056	20	42	63	57	141	57	322	664	212	203	195
d__Bacteria|p__Proteobacteria|c__Alphaproteobacteria|o__Rhodospirillales|f__Rhodospirillaceae|g__Magnetospirillum|s__Magnetospirillum_gryphiswaldense	260	181	667	104	6	572	53	466	126	18	79	38	224	55	447	2	15	32	35	78	34	129	270	80	89	80
d__Bacteria|p__Proteobacteria|c__Alphaproteobacteria|o__Rhodospirillales|f__Rhodospirillaceae|g__Magnetospirillum|s__Magnetospirillum_magneticum	406	286	837	25	12	759	70	626	179	7	86	5	377	56	584	14	24	27	21	59	20	185	373	116	109	112
d__Bacteria|p__Proteobacteria|c__Alphaproteobacteria|o__Rhodospirillales|f__Rhodospirillaceae|g__Pararhodospirillum	213	130	459	24	10	360	48	302	70	5	60	11	140	27	281	9	13	32	24	38	25	69	134	70	38	43
d__Bacteria|p__Proteobacteria|c__Alphaproteobacteria|o__Rhodospirillales|f__Rhodospirillaceae|g__Pararhodospirillum|s__Pararhodospirillum_photometricum	213	130	459	24	10	360	48	302	70	5	60	11	140	27	281	9	13	32	24	38	25	69	134	70	38	43
d__Bacteria|p__Proteobacteria|c__Alphaproteobacteria|o__Rhodospirillales|f__Rhodospirillaceae|g__Rhodospirillum	919	568	1526	243	43	1231	185	1170	295	17	133	40	705	116	1140	36	55	122	116	182	48	374	621	195	217	205
d__Bacteria|p__Proteobacteria|c__Alphaproteobacteria|o__Rhodospirillales|f__Rhodospirillaceae|g__Rhodospirillum|s__Rhodospirillum_centenum	572	352	897	200	24	668	118	646	173	15	62	22	405	79	610	22	20	50	56	90	27	181	343	128	133	107
d__Bacteria|p__Proteobacteria|c__Alphaproteobacteria|o__Rhodospirillales|f__Rhodospirillaceae|g__Rhodospirillum|s__Rhodospirillum_rubrum	345	216	626	43	19	562	65	519	122	2	71	18	300	37	530	14	35	72	60	92	21	193	278	67	84	98
d__Bacteria|p__Proteobacteria|c__Alphaproteobacteria|o__Rhodospirillales|f__Rhodospirillaceae|g__Tistrella	657	382	1101	49	27	644	131	712	163	10	64	29	417	74	897	24	48	94	74	158	35	211	392	115	136	163
d__Bacteria|p__Proteobacteria|c__Alphaproteobacteria|o__Rhodospirillales|f__Rhodospirillaceae|g__Tistrella|s__Tistrella_mobilis	657	382	1101	49	27	644	131	712	163	10	64	29	417	74	897	24	48	94	74	158	35	211	392	115	136	163
d__Bacteria|p__Proteobacteria|c__Alphaproteobacteria|o__Rickettsiales	1087	863	1309	2100	291	1554	204	545	287	81	312	241	498	155	635	88	177	187	192	372	252	379	1216	285	158	557
d__Bacteria|p__Proteobacteria|c__Alphaproteobacteria|o__Rickettsiales|f__Anaplasmataceae	269	296	540	1161	192	438	130	312	141	48	144	145	300	91	236	51	97	90	105	161	132	125	419	118	82	145
d__Bacteria|p__Proteobacteria|c__Alphaproteobacteria|o__Rickettsiales|f__Anaplasmataceae|g__Anaplasma	20	29	44	40	16	50	5	45	11	8	9	13	19	5	38	6	13	12	15	12	12	11	36	12	5	8
d__Bacteria|p__Proteobacteria|c__Alphaproteobacteria|o__Rickettsiales|f__Anaplasmataceae|g__Anaplasma|s__Anaplasma_centrale	8	10	10	21	14	6	5	13	8	7	4	12	7	3	4	6	10	6	11	5	9	4	6	4	3	3
d__Bacteria|p__Proteobacteria|c__Alphaproteobacteria|o__Rickettsiales|f__Anaplasmataceae|g__Anaplasma|s__Anaplasma_marginale	2	2	3	1	0	18	0	4	1	0	1	0	2	0	2	0	0	0	0	0	0	1	2	5	1	0
d__Bacteria|p__Proteobacteria|c__Alphaproteobacteria|o__Rickettsiales|f__Anaplasmataceae|g__Anaplasma|s__Anaplasma_phagocytophilum	6	14	21	17	1	15	0	17	2	0	3	1	7	2	21	0	2	4	4	3	3	2	16	2	1	4
d__Bacteria|p__Proteobacteria|c__Alphaproteobacteria|o__Rickettsiales|f__Anaplasmataceae|g__Ehrlichia	181	152	285	331	147	188	86	206	91	34	62	69	160	50	102	36	59	49	58	50	79	68	220	54	57	83
d__Bacteria|p__Proteobacteria|c__Alphaproteobacteria|o__Rickettsiales|f__Anaplasmataceae|g__Ehrlichia|s__Ehrlichia_canis	38	57	63	120	97	49	55	128	51	25	26	47	20	31	24	27	47	38	31	32	38	32	63	20	31	42
d__Bacteria|p__Proteobacteria|c__Alphaproteobacteria|o__Rickettsiales|f__Anaplasmataceae|g__Ehrlichia|s__Ehrlichia_chaffeensis	26	16	28	20	17	25	5	18	9	3	7	6	22	4	14	6	4	6	5	6	5	9	27	6	6	12
d__Bacteria|p__Proteobacteria|c__Alphaproteobacteria|o__Rickettsiales|f__Anaplasmataceae|g__Ehrlichia|s__Ehrlichia_muris	78	28	49	160	26	35	3	15	9	2	8	7	11	6	21	1	4	2	2	2	15	6	32	6	4	13
d__Bacteria|p__Proteobacteria|c__Alphaproteobacteria|o__Rickettsiales|f__Anaplasmataceae|g__Ehrlichia|s__Ehrlichia_ruminantium	13	23	64	29	7	53	16	23	15	2	12	9	17	6	33	1	3	3	18	9	20	17	72	21	5	8
d__Bacteria|p__Proteobacteria|c__Alphaproteobacteria|o__Rickettsiales|f__Anaplasmataceae|g__Neorickettsia	12	29	61	179	5	58	28	14	17	1	17	7	22	4	30	2	7	7	4	22	8	17	35	8	7	14
d__Bacteria|p__Proteobacteria|c__Alphaproteobacteria|o__Rickettsiales|f__Anaplasmataceae|g__Neorickettsia|s__Neorickettsia_risticii	2	11	8	3	2	10	1	6	2	0	1	2	6	1	9	1	0	0	2	3	3	11	10	1	4	8
d__Bacteria|p__Proteobacteria|c__Alphaproteobacteria|o__Rickettsiales|f__Anaplasmataceae|g__Neorickettsia|s__Neorickettsia_sennetsu	1	6	19	175	3	15	5	2	2	0	14	5	3	3	8	0	3	2	1	14	3	2	9	4	0	1
d__Bacteria|p__Proteobacteria|c__Alphaproteobacteria|o__Rickettsiales|f__Anaplasmataceae|g__Wolbachia	54	78	136	606	24	138	11	45	19	5	55	56	47	30	61	7	17	19	17	58	33	27	109	42	11	40
d__Bacteria|p__Proteobacteria|c__Alphaproteobacteria|o__Rickettsiales|f__Anaplasmataceae|g__Wolbachia|s__Wolbachia_endosymbiont_of_Brugia_malayi	5	18	23	333	12	17	4	11	5	0	5	6	5	2	6	1	3	3	1	10	3	2	15	5	0	5
d__Bacteria|p__Proteobacteria|c__Alphaproteobacteria|o__Rickettsiales|f__Anaplasmataceae|g__Wolbachia|s__Wolbachia_endosymbiont_of_Culex_quinquefasciatus	5	7	12	1	0	4	0	4	5	0	36	6	4	2	3	0	1	3	1	29	7	1	17	10	0	1
d__Bacteria|p__Proteobacteria|c__Alphaproteobacteria|o__Rickettsiales|f__Anaplasmataceae|g__Wolbachia|s__Wolbachia_endosymbiont_of_Drosophila_melanogaster	3	2	1	0	2	4	0	0	0	0	3	15	1	18	3	0	0	0	0	0	0	1	4	0	1	0
d__Bacteria|p__Proteobacteria|c__Alphaproteobacteria|o__Rickettsiales|f__Anaplasmataceae|g__Wolbachia|s__Wolbachia_endosymbiont_of_Drosophila_simulans	2	4	7	1	0	5	0	5	0	0	3	2	1	0	6	0	2	3	3	1	3	1	13	0	0	2
d__Bacteria|p__Proteobacteria|c__Alphaproteobacteria|o__Rickettsiales|f__Anaplasmataceae|g__Wolbachia|s__Wolbachia_endosymbiont_of_Onchocerca_ochengi	8	11	32	138	5	22	4	14	0	5	7	20	7	2	8	3	6	8	8	10	7	6	19	17	2	20
d__Bacteria|p__Proteobacteria|c__Alphaproteobacteria|o__Rickettsiales|f__Anaplasmataceae|g__Wolbachia|s__Wolbachia_sp_wRi	0	0	2	0	0	4	0	0	0	0	1	0	2	0	1	0	0	0	0	0	0	1	4	1	2	2
d__Bacteria|p__Proteobacteria|c__Alphaproteobacteria|o__Rickettsiales|f__Candidatus_Midichloriaceae	43	17	28	5	3	47	8	13	9	3	6	7	9	2	28	2	4	10	7	10	1	15	45	12	8	17
d__Bacteria|p__Proteobacteria|c__Alphaproteobacteria|o__Rickettsiales|f__Candidatus_Midichloriaceae|g__Candidatus_Midichloria	43	17	28	5	3	47	8	13	9	3	6	7	9	2	28	2	4	10	7	10	1	15	45	12	8	17
d__Bacteria|p__Proteobacteria|c__Alphaproteobacteria|o__Rickettsiales|f__Candidatus_Midichloriaceae|g__Candidatus_Midichloria|s__Candidatus_Midichloria_mitochondrii	43	17	28	5	3	47	8	13	9	3	6	7	9	2	28	2	4	10	7	10	1	15	45	12	8	17
d__Bacteria|p__Proteobacteria|c__Alphaproteobacteria|o__Rickettsiales|f__Rickettsiaceae	773	549	738	933	96	1057	66	217	137	30	161	88	183	62	361	35	76	87	80	201	119	237	743	155	68	392
d__Bacteria|p__Proteobacteria|c__Alphaproteobacteria|o__Rickettsiales|f__Rickettsiaceae|g__Orientia	22	25	34	163	17	44	6	18	11	4	11	25	16	6	41	4	7	5	9	2	20	11	165	8	6	7
d__Bacteria|p__Proteobacteria|c__Alphaproteobacteria|o__Rickettsiales|f__Rickettsiaceae|g__Orientia|s__Orientia_tsutsugamushi	22	25	34	163	17	44	6	18	11	4	11	25	16	6	41	4	7	5	9	2	20	11	165	8	6	7
d__Bacteria|p__Proteobacteria|c__Alphaproteobacteria|o__Rickettsiales|f__Rickettsiaceae|g__Rickettsia	750	522	699	770	79	1011	58	198	126	26	150	63	167	56	320	31	69	82	71	199	99	226	578	147	62	385
d__Bacteria|p__Proteobacteria|c__Alphaproteobacteria|o__Rickettsiales|f__Rickettsiaceae|g__Rickettsia|s__Rickettsia_africae	2	9	11	14	17	7	5	9	9	9	9	7	9	10	5	10	4	5	7	7	10	4	9	9	5	4
d__Bacteria|p__Proteobacteria|c__Alphaproteobacteria|o__Rickettsiales|f__Rickettsiaceae|g__Rickettsia|s__Rickettsia_akari	179	161	64	6	1	59	7	7	2	1	10	7	6	3	17	8	17	36	20	33	5	7	38	2	2	14
d__Bacteria|p__Proteobacteria|c__Alphaproteobacteria|o__Rickettsiales|f__Rickettsiaceae|g__Rickettsia|s__Rickettsia_amblyommatis	1	1	8	0	0	2	0	1	1	0	3	1	0	0	2	0	0	1	0	2	0	3	1	1	0	0
d__Bacteria|p__Proteobacteria|c__Alphaproteobacteria|o__Rickettsiales|f__Rickettsiaceae|g__Rickettsia|s__Rickettsia_australis	7	16	33	5	0	33	1	7	3	1	8	2	5	4	8	0	0	2	1	3	0	5	15	2	1	4
d__Bacteria|p__Proteobacteria|c__Alphaproteobacteria|o__Rickettsiales|f__Rickettsiaceae|g__Rickettsia|s__Rickettsia_bellii	152	37	72	78	6	121	6	31	17	1	6	2	19	7	41	2	16	7	4	31	21	18	86	18	3	29
d__Bacteria|p__Proteobacteria|c__Alphaproteobacteria|o__Rickettsiales|f__Rickettsiaceae|g__Rickettsia|s__Rickettsia_canadensis	43	21	31	151	3	43	1	4	5	0	16	9	3	2	15	2	8	3	5	17	3	13	49	22	4	15
d__Bacteria|p__Proteobacteria|c__Alphaproteobacteria|o__Rickettsiales|f__Rickettsiaceae|g__Rickettsia|s__Rickettsia_conorii	0	1	1	0	0	6	0	0	1	0	1	0	0	0	0	0	2	0	0	0	0	0	0	0	0	0
d__Bacteria|p__Proteobacteria|c__Alphaproteobacteria|o__Rickettsiales|f__Rickettsiaceae|g__Rickettsia|s__Rickettsia_felis	17	41	127	13	1	188	9	37	28	0	13	3	22	7	32	0	1	6	6	7	5	23	90	22	14	20
d__Bacteria|p__Proteobacteria|c__Alphaproteobacteria|o__Rickettsiales|f__Rickettsiaceae|g__Rickettsia|s__Rickettsia_heilongjiangensis	7	0	1	0	0	0	0	1	0	0	0	0	1	0	0	0	0	0	0	0	0	0	0	0	0	0
d__Bacteria|p__Proteobacteria|c__Alphaproteobacteria|o__Rickettsiales|f__Rickettsiaceae|g__Rickettsia|s__Rickettsia_japonica	0	3	2	1	0	0	0	0	0	0	0	0	1	0	0	0	0	0	0	0	0	0	1	0	0	2
d__Bacteria|p__Proteobacteria|c__Alphaproteobacteria|o__Rickettsiales|f__Rickettsiaceae|g__Rickettsia|s__Rickettsia_massiliae	6	5	4	5	1	3	1	2	3	0	0	2	6	0	3	0	0	1	1	3	2	2	8	0	1	1
d__Bacteria|p__Proteobacteria|c__Alphaproteobacteria|o__Rickettsiales|f__Rickettsiaceae|g__Rickettsia|s__Rickettsia_montanensis	2	4	7	101	5	7	0	5	0	0	5	3	4	0	4	0	1	0	3	2	6	2	11	8	1	0
d__Bacteria|p__Proteobacteria|c__Alphaproteobacteria|o__Rickettsiales|f__Rickettsiaceae|g__Rickettsia|s__Rickettsia_parkeri	0	0	1	0	0	1	0	2	0	0	0	0	0	0	1	0	0	0	0	0	0	0	1	0	0	0
d__Bacteria|p__Proteobacteria|c__Alphaproteobacteria|o__Rickettsiales|f__Rickettsiaceae|g__Rickettsia|s__Rickettsia_peacockii	0	0	0	0	0	2	0	2	1	0	0	0	1	1	0	0	0	0	0	0	0	0	4	0	1	1
d__Bacteria|p__Proteobacteria|c__Alphaproteobacteria|o__Rickettsiales|f__Rickettsiaceae|g__Rickettsia|s__Rickettsia_philipii	0	2	1	0	0	10	2	0	1	0	0	0	2	0	2	0	0	0	0	0	0	0	1	1	1	0
d__Bacteria|p__Proteobacteria|c__Alphaproteobacteria|o__Rickettsiales|f__Rickettsiaceae|g__Rickettsia|s__Rickettsia_prowazekii	34	29	35	116	5	32	0	8	7	8	17	7	13	3	30	4	2	2	3	21	7	14	29	4	4	23
d__Bacteria|p__Proteobacteria|c__Alphaproteobacteria|o__Rickettsiales|f__Rickettsiaceae|g__Rickettsia|s__Rickettsia_rhipicephali	0	6	1	13	5	4	1	2	1	2	2	4	3	2	5	0	3	1	3	2	2	3	4	1	0	9
d__Bacteria|p__Proteobacteria|c__Alphaproteobacteria|o__Rickettsiales|f__Rickettsiaceae|g__Rickettsia|s__Rickettsia_rickettsii	0	1	0	0	0	1	0	2	0	0	0	0	0	0	0	0	0	0	0	0	0	0	0	0	1	0
d__Bacteria|p__Proteobacteria|c__Alphaproteobacteria|o__Rickettsiales|f__Rickettsiaceae|g__Rickettsia|s__Rickettsia_slovaca	3	3	5	10	15	0	0	5	2	2	1	2	1	4	1	2	3	1	0	1	0	2	3	3	5	5
d__Bacteria|p__Proteobacteria|c__Alphaproteobacteria|o__Rickettsiales|f__Rickettsiaceae|g__Rickettsia|s__Rickettsia_typhi	50	56	26	14	1	33	3	5	3	0	2	1	10	3	21	0	0	4	2	19	8	7	28	5	2	206
d__Bacteria|p__Proteobacteria|c__Alphaproteobacteria|o__Sphingomonadales	6342	5178	17447	759	304	5678	1323	13454	2337	55	578	156	6826	1610	8008	92	250	530	558	975	516	2826	8191	862	2228	1321
d__Bacteria|p__Proteobacteria|c__Alphaproteobacteria|o__Sphingomonadales|f__Erythrobacteraceae	506	395	1233	37	9	393	100	928	170	4	42	8	495	125	670	4	18	37	47	80	26	242	739	50	156	74
d__Bacteria|p__Proteobacteria|c__Alphaproteobacteria|o__Sphingomonadales|f__Erythrobacteraceae|g__Erythrobacter	506	395	1233	37	9	393	100	928	170	4	42	8	495	125	670	4	18	37	47	80	26	242	739	50	156	74
d__Bacteria|p__Proteobacteria|c__Alphaproteobacteria|o__Sphingomonadales|f__Erythrobacteraceae|g__Erythrobacter|s__Erythrobacter_litoralis	506	395	1233	37	9	393	100	928	170	4	42	8	495	125	670	4	18	37	47	80	26	242	739	50	156	74
d__Bacteria|p__Proteobacteria|c__Alphaproteobacteria|o__Sphingomonadales|f__Sphingomonadaceae	5781	4735	16048	718	294	5239	1211	12403	2127	51	533	146	6275	1471	7256	88	232	490	508	889	486	2559	7370	802	2048	1235
d__Bacteria|p__Proteobacteria|c__Alphaproteobacteria|o__Sphingomonadales|f__Sphingomonadaceae|g__Novosphingobium	1254	904	2793	81	50	1152	220	2604	474	10	112	19	1434	341	1508	19	48	71	98	206	101	530	1589	196	498	269
d__Bacteria|p__Proteobacteria|c__Alphaproteobacteria|o__Sphingomonadales|f__Sphingomonadaceae|g__Novosphingobium|s__Novosphingobium_aromaticivorans	628	483	1454	48	20	566	114	1374	255	4	51	9	776	191	764	8	23	33	52	121	65	269	850	106	247	115
d__Bacteria|p__Proteobacteria|c__Alphaproteobacteria|o__Sphingomonadales|f__Sphingomonadaceae|g__Novosphingobium|s__Novosphingobium_sp_PP1Y	604	404	1272	33	30	567	102	1176	208	6	60	10	642	145	716	10	25	37	46	84	34	253	702	82	239	148
d__Bacteria|p__Proteobacteria|c__Alphaproteobacteria|o__Sphingomonadales|f__Sphingomonadaceae|g__Sphingobium	1637	1224	3736	218	121	1476	348	3129	518	11	142	32	1659	369	2062	16	60	152	149	219	132	682	1920	216	474	326
d__Bacteria|p__Proteobacteria|c__Alphaproteobacteria|o__Sphingomonadales|f__Sphingomonadaceae|g__Sphingobium|s__Sphingobium_chlorophenolicum	399	307	1104	36	8	397	73	834	156	1	45	12	561	105	581	5	16	34	42	61	29	176	527	46	139	91
d__Bacteria|p__Proteobacteria|c__Alphaproteobacteria|o__Sphingomonadales|f__Sphingomonadaceae|g__Sphingobium|s__Sphingobium_japonicum	501	379	1036	130	103	428	147	946	147	5	31	8	462	96	495	1	14	44	41	66	38	219	543	43	114	86
d__Bacteria|p__Proteobacteria|c__Alphaproteobacteria|o__Sphingomonadales|f__Sphingomonadaceae|g__Sphingobium|s__Sphingobium_sp_SYK-6	584	391	1158	43	7	523	90	1009	156	5	54	11	512	120	798	9	25	58	51	77	48	226	643	106	174	121
d__Bacteria|p__Proteobacteria|c__Alphaproteobacteria|o__Sphingomonadales|f__Sphingomonadaceae|g__Sphingomonas	1647	1383	4538	146	41	1457	311	3630	621	18	179	46	1758	458	2182	26	72	152	150	269	127	816	2132	215	567	356
d__Bacteria|p__Proteobacteria|c__Alphaproteobacteria|o__Sphingomonadales|f__Sphingomonadaceae|g__Sphingomonas|s__Sphingomonas_sp_MM-1	647	538	1839	59	28	613	120	1463	217	5	57	26	654	152	858	10	29	63	59	115	51	333	868	95	220	129
d__Bacteria|p__Proteobacteria|c__Alphaproteobacteria|o__Sphingomonadales|f__Sphingomonadaceae|g__Sphingomonas|s__Sphingomonas_wittichii	966	793	2558	85	13	800	183	2067	381	13	115	20	1058	293	1263	16	43	85	88	148	71	467	1187	118	330	214
d__Bacteria|p__Proteobacteria|c__Alphaproteobacteria|o__Sphingomonadales|f__Sphingomonadaceae|g__Sphingopyxis	811	850	3884	197	32	668	242	2280	381	5	49	15	1087	239	779	9	24	59	54	101	64	296	1104	92	388	189
d__Bacteria|p__Proteobacteria|c__Alphaproteobacteria|o__Sphingomonadales|f__Sphingomonadaceae|g__Sphingopyxis|s__Sphingopyxis_alaskensis	811	850	3884	197	32	668	242	2280	381	5	49	15	1087	239	779	9	24	59	54	101	64	296	1104	92	388	189
d__Bacteria|p__Proteobacteria|c__Alphaproteobacteria|o__Sphingomonadales|f__Sphingomonadaceae|g__Zymomonas	238	156	411	47	30	297	38	233	46	6	25	26	145	16	438	13	19	31	26	61	36	104	295	61	42	59
d__Bacteria|p__Proteobacteria|c__Alphaproteobacteria|o__Sphingomonadales|f__Sphingomonadaceae|g__Zymomonas|s__Zymomonas_mobilis	238	156	411	47	30	297	38	233	46	6	25	26	145	16	438	13	19	31	26	61	36	104	295	61	42	59
d__Bacteria|p__Proteobacteria|c__Betaproteobacteria	57846	43423	117779	8625	3816	55583	11647	88986	19286	1933	6568	2430	61498	11277	48027	2135	3587	6406	7614	14640	3929	17671	46730	7634	14919	12511
d__Bacteria|p__Proteobacteria|c__Betaproteobacteria|g__Candidatus_Accumulibacter	252	163	454	139	8	373	41	537	89	1	57	7	268	68	306	8	8	26	31	52	8	109	186	78	63	49
d__Bacteria|p__Proteobacteria|c__Betaproteobacteria|g__Candidatus_Accumulibacter|s__Candidatus_Accumulibacter_phosphatis	252	163	454	139	8	373	41	537	89	1	57	7	268	68	306	8	8	26	31	52	8	109	186	78	63	49
d__Bacteria|p__Proteobacteria|c__Betaproteobacteria|g__Candidatus_Kinetoplastibacterium	379	239	400	610	61	349	44	92	41	11	116	32	105	11	251	9	65	117	199	591	77	198	1044	91	22	137
d__Bacteria|p__Proteobacteria|c__Betaproteobacteria|g__Candidatus_Kinetoplastibacterium|s__Candidatus_Kinetoplastibacterium_blastocrithidii	13	28	66	5	1	41	6	7	5	0	7	2	10	1	26	0	2	2	3	9	1	9	50	9	3	5
d__Bacteria|p__Proteobacteria|c__Betaproteobacteria|g__Candidatus_Kinetoplastibacterium|s__Candidatus_Kinetoplastibacterium_crithidii	100	61	61	122	14	52	6	28	4	2	28	8	33	2	41	0	10	9	6	38	16	22	76	25	6	60
d__Bacteria|p__Proteobacteria|c__Betaproteobacteria|g__Candidatus_Kinetoplastibacterium|s__Candidatus_Kinetoplastibacterium_desouzaii	102	34	65	341	24	57	19	20	13	2	11	11	13	2	56	6	29	56	73	191	23	66	428	19	3	47
d__Bacteria|p__Proteobacteria|c__Betaproteobacteria|g__Candidatus_Kinetoplastibacterium|s__Candidatus_Kinetoplastibacterium_galatii	78	24	52	32	13	77	1	6	8	1	2	2	21	4	30	0	5	1	1	33	11	19	62	4	2	9
d__Bacteria|p__Proteobacteria|c__Betaproteobacteria|g__Candidatus_Kinetoplastibacterium|s__Candidatus_Kinetoplastibacterium_oncopeltii	20	41	65	103	7	56	4	18	8	3	34	6	24	1	19	2	4	3	15	64	11	20	66	22	6	3
d__Bacteria|p__Proteobacteria|c__Betaproteobacteria|g__Candidatus_Nasuia	12	20	32	53	40	23	7	31	16	6	10	10	2	3	7	6	12	9	6	5	6	8	19	12	8	162
d__Bacteria|p__Proteobacteria|c__Betaproteobacteria|g__Candidatus_Nasuia|s__Candidatus_Nasuia_deltocephalinicola	12	20	32	53	40	23	7	31	16	6	10	10	2	3	7	6	12	9	6	5	6	8	19	12	8	162
d__Bacteria|p__Proteobacteria|c__Betaproteobacteria|g__Candidatus_Profftella	31	78	78	49	3	68	3	28	6	0	4	3	19	7	32	0	5	6	4	7	7	12	69	12	5	54
d__Bacteria|p__Proteobacteria|c__Betaproteobacteria|g__Candidatus_Profftella|s__Candidatus_Profftella_armatura	31	78	78	49	3	68	3	28	6	0	4	3	19	7	32	0	5	6	4	7	7	12	69	12	5	54
d__Bacteria|p__Proteobacteria|c__Betaproteobacteria|g__Candidatus_Tremblaya	4	5	19	6	0	13	2	2	0	8	16	10	6	1	27	2	0	2	4	25	20	113	72	10	0	1
d__Bacteria|p__Proteobacteria|c__Betaproteobacteria|g__Candidatus_Tremblaya|s__Candidatus_Tremblaya_princeps	4	5	19	6	0	13	2	2	0	8	16	10	6	1	27	2	0	2	4	25	20	113	72	10	0	1
d__Bacteria|p__Proteobacteria|c__Betaproteobacteria|o__Burkholderiales	48200	36649	102728	6438	3317	43397	10098	77236	16465	1746	5077	1992	53367	9960	38198	1925	2958	4961	5813	10756	3204	14035	36344	5479	12965	9976
d__Bacteria|p__Proteobacteria|c__Betaproteobacteria|o__Burkholderiales|f__Alcaligenaceae	5614	3828	8898	706	409	6230	840	5264	1291	140	679	231	3413	593	8114	183	629	1060	2047	4078	465	2577	9750	749	971	1147
d__Bacteria|p__Proteobacteria|c__Betaproteobacteria|o__Burkholderiales|f__Alcaligenaceae|g__Achromobacter	1406	1056	2794	79	45	1613	235	1970	452	21	153	31	1165	208	1868	32	85	159	167	296	73	473	1093	185	326	351
d__Bacteria|p__Proteobacteria|c__Betaproteobacteria|o__Burkholderiales|f__Alcaligenaceae|g__Achromobacter|s__Achromobacter_xylosoxidans	1406	1056	2794	79	45	1613	235	1970	452	21	153	31	1165	208	1868	32	85	159	167	296	73	473	1093	185	326	351
d__Bacteria|p__Proteobacteria|c__Betaproteobacteria|o__Burkholderiales|f__Alcaligenaceae|g__Advenella	547	322	637	14	13	447	44	200	83	1	56	1	193	24	636	18	74	142	307	658	39	333	1838	58	56	86
d__Bacteria|p__Proteobacteria|c__Betaproteobacteria|o__Burkholderiales|f__Alcaligenaceae|g__Advenella|s__Advenella_kashmirensis	547	322	637	14	13	447	44	200	83	1	56	1	193	24	636	18	74	142	307	658	39	333	1838	58	56	86
d__Bacteria|p__Proteobacteria|c__Betaproteobacteria|o__Burkholderiales|f__Alcaligenaceae|g__Bordetella	1798	1276	3006	425	290	1941	359	2453	576	109	270	149	1463	285	2335	102	194	233	377	732	204	688	1767	268	438	397
d__Bacteria|p__Proteobacteria|c__Betaproteobacteria|o__Burkholderiales|f__Alcaligenaceae|g__Bordetella|s__Bordetella_avium	288	201	506	80	27	403	47	285	86	17	50	30	278	32	426	6	19	30	47	140	29	101	343	49	51	64
d__Bacteria|p__Proteobacteria|c__Betaproteobacteria|o__Burkholderiales|f__Alcaligenaceae|g__Bordetella|s__Bordetella_bronchiseptica	198	202	263	173	231	248	108	485	115	75	93	83	156	101	211	77	89	81	98	94	103	141	117	72	105	73
d__Bacteria|p__Proteobacteria|c__Betaproteobacteria|o__Burkholderiales|f__Alcaligenaceae|g__Bordetella|s__Bordetella_parapertussis	36	24	67	0	0	35	6	45	6	2	0	1	26	5	45	1	5	3	12	10	2	11	48	4	3	11
d__Bacteria|p__Proteobacteria|c__Betaproteobacteria|o__Burkholderiales|f__Alcaligenaceae|g__Bordetella|s__Bordetella_pertussis	17	15	48	1	2	18	6	31	8	4	2	3	18	7	42	0	1	5	5	2	2	9	14	0	3	2
d__Bacteria|p__Proteobacteria|c__Betaproteobacteria|o__Burkholderiales|f__Alcaligenaceae|g__Bordetella|s__Bordetella_petrii	558	382	969	149	16	586	103	737	167	7	61	25	491	67	812	10	41	54	124	225	36	194	654	76	129	118
d__Bacteria|p__Proteobacteria|c__Betaproteobacteria|o__Burkholderiales|f__Alcaligenaceae|g__Pusillimonas	1062	649	1621	42	22	1565	134	387	116	1	66	12	371	43	2542	12	70	108	256	356	36	416	1032	89	109	147
d__Bacteria|p__Proteobacteria|c__Betaproteobacteria|o__Burkholderiales|f__Alcaligenaceae|g__Pusillimonas|s__Pusillimonas_sp_T7-7	1062	649	1621	42	22	1565	134	387	116	1	66	12	371	43	2542	12	70	108	256	356	36	416	1032	89	109	147
d__Bacteria|p__Proteobacteria|c__Betaproteobacteria|o__Burkholderiales|f__Alcaligenaceae|g__Taylorella	568	300	330	114	35	321	30	73	26	7	100	30	102	19	281	14	152	331	702	1548	83	475	3142	113	14	111
d__Bacteria|p__Proteobacteria|c__Betaproteobacteria|o__Burkholderiales|f__Alcaligenaceae|g__Taylorella|s__Taylorella_asinigenitalis	180	124	129	9	8	148	19	32	11	3	20	10	60	12	128	2	45	82	155	360	15	102	885	41	9	79
d__Bacteria|p__Proteobacteria|c__Betaproteobacteria|o__Burkholderiales|f__Alcaligenaceae|g__Taylorella|s__Taylorella_equigenitalis	142	107	131	105	16	111	8	34	11	4	47	20	37	6	74	11	37	87	156	391	30	142	715	37	3	28
d__Bacteria|p__Proteobacteria|c__Betaproteobacteria|o__Burkholderiales|f__Burkholderiaceae	13855	9318	22046	2509	1894	12984	3055	22080	4181	868	1884	925	12712	2845	12478	754	1078	1707	1569	2794	1226	4437	8590	2238	3376	3261
d__Bacteria|p__Proteobacteria|c__Betaproteobacteria|o__Burkholderiales|f__Burkholderiaceae|g__Burkholderia	6607	4507	10602	1724	1460	6288	1687	11390	2167	636	1016	680	6290	1483	6196	549	688	1014	883	1494	842	2336	3958	1177	1807	1787
d__Bacteria|p__Proteobacteria|c__Betaproteobacteria|o__Burkholderiales|f__Burkholderiaceae|g__Burkholderia|s__Burkholderia_ambifaria	293	171	496	27	20	279	60	499	75	4	31	10	248	55	311	11	15	23	27	42	19	70	160	23	70	63
d__Bacteria|p__Proteobacteria|c__Betaproteobacteria|o__Burkholderiales|f__Burkholderiaceae|g__Burkholderia|s__Burkholderia_cenocepacia	519	278	767	19	17	392	94	724	135	10	34	8	486	66	406	6	14	55	39	63	23	158	261	64	115	127
d__Bacteria|p__Proteobacteria|c__Betaproteobacteria|o__Burkholderiales|f__Burkholderiaceae|g__Burkholderia|s__Burkholderia_cepacia	186	138	268	21	18	139	35	267	35	11	19	17	123	19	219	14	21	33	16	39	31	54	105	17	33	47
d__Bacteria|p__Proteobacteria|c__Betaproteobacteria|o__Burkholderiales|f__Burkholderiaceae|g__Burkholderia|s__Burkholderia_gladioli	613	406	918	100	15	562	104	967	215	6	58	12	735	86	559	8	18	58	29	117	41	167	339	67	151	114
d__Bacteria|p__Proteobacteria|c__Betaproteobacteria|o__Burkholderiales|f__Burkholderiaceae|g__Burkholderia|s__Burkholderia_glumae	375	231	684	13	6	389	64	676	129	2	68	9	440	123	394	6	15	47	31	97	41	118	237	55	110	99
d__Bacteria|p__Proteobacteria|c__Betaproteobacteria|o__Burkholderiales|f__Burkholderiaceae|g__Burkholderia|s__Burkholderia_lata	295	205	363	24	19	243	40	337	63	20	27	38	216	54	274	17	13	27	28	44	31	79	142	26	53	75
d__Bacteria|p__Proteobacteria|c__Betaproteobacteria|o__Burkholderiales|f__Burkholderiaceae|g__Burkholderia|s__Burkholderia_mallei	606	646	512	960	981	607	351	1091	287	322	235	291	229	276	220	279	282	259	238	278	284	252	276	200	257	223
d__Bacteria|p__Proteobacteria|c__Betaproteobacteria|o__Burkholderiales|f__Burkholderiaceae|g__Burkholderia|s__Burkholderia_multivorans	345	254	517	55	105	326	131	581	118	37	54	21	286	75	244	30	41	58	39	65	38	97	136	46	84	111
d__Bacteria|p__Proteobacteria|c__Betaproteobacteria|o__Burkholderiales|f__Burkholderiaceae|g__Burkholderia|s__Burkholderia_pseudomallei	238	179	364	144	151	259	173	482	182	156	124	117	200	163	248	140	146	117	129	160	130	152	152	210	182	101
d__Bacteria|p__Proteobacteria|c__Betaproteobacteria|o__Burkholderiales|f__Burkholderiaceae|g__Burkholderia|s__Burkholderia_sp_CCGE1001	53	45	120	25	3	98	13	122	27	12	8	24	82	15	96	5	3	8	3	7	15	28	46	22	21	14
d__Bacteria|p__Proteobacteria|c__Betaproteobacteria|o__Burkholderiales|f__Burkholderiaceae|g__Burkholderia|s__Burkholderia_sp_CCGE1002	396	209	603	26	10	276	79	570	94	0	42	10	324	43	341	4	9	22	24	45	16	86	202	33	68	118
d__Bacteria|p__Proteobacteria|c__Betaproteobacteria|o__Burkholderiales|f__Burkholderiaceae|g__Burkholderia|s__Burkholderia_sp_CCGE1003	223	152	468	22	30	196	44	361	67	1	25	6	253	48	244	4	8	19	33	78	24	80	136	23	57	46
d__Bacteria|p__Proteobacteria|c__Betaproteobacteria|o__Burkholderiales|f__Burkholderiaceae|g__Burkholderia|s__Burkholderia_sp_KJ006	216	136	405	18	4	217	36	445	58	1	18	2	198	51	248	1	8	29	8	34	6	77	150	24	52	50
d__Bacteria|p__Proteobacteria|c__Betaproteobacteria|o__Burkholderiales|f__Burkholderiaceae|g__Burkholderia|s__Burkholderia_sp_RPE64	279	156	509	24	21	268	58	408	74	6	36	10	244	55	286	0	6	20	23	40	9	86	133	59	59	76
d__Bacteria|p__Proteobacteria|c__Betaproteobacteria|o__Burkholderiales|f__Burkholderiaceae|g__Burkholderia|s__Burkholderia_sp_YI23	295	194	612	46	16	351	86	567	92	16	56	35	345	59	361	7	8	34	31	64	28	112	256	62	74	86
d__Bacteria|p__Proteobacteria|c__Betaproteobacteria|o__Burkholderiales|f__Burkholderiaceae|g__Burkholderia|s__Burkholderia_thailandensis	397	268	670	26	7	422	78	689	122	21	59	40	372	68	365	2	14	45	32	61	30	131	226	79	88	126
d__Bacteria|p__Proteobacteria|c__Betaproteobacteria|o__Burkholderiales|f__Burkholderiaceae|g__Cupriavidus	2587	1733	4343	340	102	2423	453	4036	728	31	261	49	2265	463	2341	31	94	229	234	446	101	704	1539	340	529	502
d__Bacteria|p__Proteobacteria|c__Betaproteobacteria|o__Burkholderiales|f__Burkholderiaceae|g__Cupriavidus|s__Cupriavidus_metallidurans	292	237	632	30	35	397	72	579	120	8	42	8	322	73	373	10	21	43	21	59	19	108	212	43	83	64
d__Bacteria|p__Proteobacteria|c__Betaproteobacteria|o__Burkholderiales|f__Burkholderiaceae|g__Cupriavidus|s__Cupriavidus_necator	1125	683	1573	49	28	865	176	1465	249	11	89	12	800	147	834	4	23	95	91	164	37	257	594	103	174	211
d__Bacteria|p__Proteobacteria|c__Betaproteobacteria|o__Burkholderiales|f__Burkholderiaceae|g__Cupriavidus|s__Cupriavidus_pinatubonensis	438	284	785	19	9	416	78	739	152	3	55	4	461	117	416	4	13	32	54	101	16	176	287	50	98	62
d__Bacteria|p__Proteobacteria|c__Betaproteobacteria|o__Burkholderiales|f__Burkholderiaceae|g__Cupriavidus|s__Cupriavidus_taiwanensis	565	381	936	130	25	513	86	845	133	3	42	20	454	84	487	5	23	41	38	64	16	95	307	80	109	87
d__Bacteria|p__Proteobacteria|c__Betaproteobacteria|o__Burkholderiales|f__Burkholderiaceae|g__Paraburkholderia	1105	785	1980	74	46	1247	216	1761	347	26	139	43	1263	192	1200	32	68	132	141	238	83	520	1018	200	274	257
d__Bacteria|p__Proteobacteria|c__Betaproteobacteria|o__Burkholderiales|f__Burkholderiaceae|g__Paraburkholderia|s__Paraburkholderia_phenoliruptrix	67	51	110	3	1	78	21	99	25	12	12	6	57	8	87	13	6	12	7	7	10	22	47	28	17	15
d__Bacteria|p__Proteobacteria|c__Betaproteobacteria|o__Burkholderiales|f__Burkholderiaceae|g__Paraburkholderia|s__Paraburkholderia_phymatum	326	222	520	21	19	312	58	501	104	7	50	16	376	46	288	7	22	36	39	64	18	98	226	44	65	99
d__Bacteria|p__Proteobacteria|c__Betaproteobacteria|o__Burkholderiales|f__Burkholderiaceae|g__Paraburkholderia|s__Paraburkholderia_phytofirmans	226	155	410	28	14	244	51	361	57	2	22	10	291	43	246	1	8	31	35	53	9	90	182	32	56	52
d__Bacteria|p__Proteobacteria|c__Betaproteobacteria|o__Burkholderiales|f__Burkholderiaceae|g__Paraburkholderia|s__Paraburkholderia_rhizoxinica	136	87	265	8	0	197	32	245	56	0	15	4	175	31	164	1	10	15	13	13	6	50	122	24	39	22
d__Bacteria|p__Proteobacteria|c__Betaproteobacteria|o__Burkholderiales|f__Burkholderiaceae|g__Paraburkholderia|s__Paraburkholderia_xenovorans	323	230	597	10	12	388	48	486	98	2	35	4	320	55	384	10	20	34	40	98	39	246	429	71	92	58
d__Bacteria|p__Proteobacteria|c__Betaproteobacteria|o__Burkholderiales|f__Burkholderiaceae|g__Polynucleobacter	214	129	256	10	8	198	12	74	24	1	9	6	130	13	118	1	14	23	46	75	7	95	378	35	24	42
d__Bacteria|p__Proteobacteria|c__Betaproteobacteria|o__Burkholderiales|f__Burkholderiaceae|g__Polynucleobacter|s__Polynucleobacter_asymbioticus	107	86	132	1	1	118	10	29	11	1	4	0	60	7	60	1	10	11	18	24	2	46	197	20	9	25
d__Bacteria|p__Proteobacteria|c__Betaproteobacteria|o__Burkholderiales|f__Burkholderiaceae|g__Polynucleobacter|s__Polynucleobacter_necessarius	107	43	119	9	7	78	2	45	13	0	4	6	68	5	58	0	4	12	28	51	5	48	181	15	15	14
d__Bacteria|p__Proteobacteria|c__Betaproteobacteria|o__Burkholderiales|f__Burkholderiaceae|g__Ralstonia	2492	1591	3405	292	237	1931	496	3303	667	164	361	137	1892	544	1802	125	186	236	214	410	150	564	1243	333	581	444
d__Bacteria|p__Proteobacteria|c__Betaproteobacteria|o__Burkholderiales|f__Burkholderiaceae|g__Ralstonia|s__Ralstonia_pickettii	915	639	1008	79	121	662	182	930	184	53	73	39	479	120	455	43	59	67	76	81	59	149	334	87	164	188
d__Bacteria|p__Proteobacteria|c__Betaproteobacteria|o__Burkholderiales|f__Burkholderiaceae|g__Ralstonia|s__Ralstonia_solanacearum	1525	912	2262	209	115	1200	302	2261	469	110	282	97	1374	414	1294	81	116	153	103	270	88	390	784	239	408	248
d__Bacteria|p__Proteobacteria|c__Betaproteobacteria|o__Burkholderiales|f__Comamonadaceae	22018	18105	54079	2410	733	16700	4630	35835	8302	616	1752	603	28773	4761	11594	845	871	1403	1237	2032	1099	4824	11830	1558	6572	3851
d__Bacteria|p__Proteobacteria|c__Betaproteobacteria|o__Burkholderiales|f__Comamonadaceae|g__Acidovorax	5835	4074	13507	607	81	3775	977	8975	2311	28	337	86	7622	1163	2586	31	120	284	217	426	141	963	2788	270	1760	853
d__Bacteria|p__Proteobacteria|c__Betaproteobacteria|o__Burkholderiales|f__Comamonadaceae|g__Acidovorax|s__Acidovorax_avenae	658	549	1536	125	11	470	132	1154	259	9	42	24	829	151	384	5	14	31	36	58	17	107	321	46	191	111
d__Bacteria|p__Proteobacteria|c__Betaproteobacteria|o__Burkholderiales|f__Comamonadaceae|g__Acidovorax|s__Acidovorax_citrulli	766	525	1547	40	18	502	120	1079	261	5	49	12	802	118	453	2	20	60	34	54	23	161	403	24	197	127
d__Bacteria|p__Proteobacteria|c__Betaproteobacteria|o__Burkholderiales|f__Comamonadaceae|g__Acidovorax|s__Acidovorax_ebreus	395	241	695	220	8	230	71	514	122	1	32	4	453	57	183	0	10	20	16	16	6	74	166	18	117	47
d__Bacteria|p__Proteobacteria|c__Betaproteobacteria|o__Burkholderiales|f__Comamonadaceae|g__Acidovorax|s__Acidovorax_sp_JS42	475	297	1000	22	2	412	68	634	165	1	33	2	544	53	257	5	4	36	23	92	13	98	192	19	119	88
d__Bacteria|p__Proteobacteria|c__Betaproteobacteria|o__Burkholderiales|f__Comamonadaceae|g__Acidovorax|s__Acidovorax_sp_KKS102	2338	1516	5740	128	33	1223	357	3754	1059	9	106	20	3474	501	757	11	49	84	70	123	51	298	1125	88	773	291
d__Bacteria|p__Proteobacteria|c__Betaproteobacteria|o__Burkholderiales|f__Comamonadaceae|g__Alicycliphilus	1560	1097	3033	91	41	1152	257	2079	517	37	108	50	1568	238	890	37	33	114	78	134	53	299	720	99	360	289
d__Bacteria|p__Proteobacteria|c__Betaproteobacteria|o__Burkholderiales|f__Comamonadaceae|g__Alicycliphilus|s__Alicycliphilus_denitrificans	1560	1097	3033	91	41	1152	257	2079	517	37	108	50	1568	238	890	37	33	114	78	134	53	299	720	99	360	289
d__Bacteria|p__Proteobacteria|c__Betaproteobacteria|o__Burkholderiales|f__Comamonadaceae|g__Candidatus_Symbiobacter	203	89	280	53	4	156	41	219	39	1	19	5	200	25	126	1	9	6	7	18	1	35	103	29	36	59
d__Bacteria|p__Proteobacteria|c__Betaproteobacteria|o__Burkholderiales|f__Comamonadaceae|g__Candidatus_Symbiobacter|s__Candidatus_Symbiobacter_mobilis	203	89	280	53	4	156	41	219	39	1	19	5	200	25	126	1	9	6	7	18	1	35	103	29	36	59
d__Bacteria|p__Proteobacteria|c__Betaproteobacteria|o__Burkholderiales|f__Comamonadaceae|g__Comamonas	1983	1559	4790	85	23	1224	321	1863	470	19	77	38	2327	175	538	9	15	48	51	90	37	208	498	89	403	217
d__Bacteria|p__Proteobacteria|c__Betaproteobacteria|o__Burkholderiales|f__Comamonadaceae|g__Comamonas|s__Comamonas_testosteroni	1983	1559	4790	85	23	1224	321	1863	470	19	77	38	2327	175	538	9	15	48	51	90	37	208	498	89	403	217
d__Bacteria|p__Proteobacteria|c__Betaproteobacteria|o__Burkholderiales|f__Comamonadaceae|g__Delftia	2536	1875	5470	142	66	1772	465	3169	745	15	126	49	3146	346	1070	90	86	125	104	171	75	417	930	130	589	419
d__Bacteria|p__Proteobacteria|c__Betaproteobacteria|o__Burkholderiales|f__Comamonadaceae|g__Delftia|s__Delftia_acidovorans	529	362	1030	30	26	332	65	606	145	4	22	6	575	68	183	8	9	16	24	29	17	69	158	32	114	110
d__Bacteria|p__Proteobacteria|c__Betaproteobacteria|o__Burkholderiales|f__Comamonadaceae|g__Delftia|s__Delftia_sp_Cs1-4	551	418	1053	44	23	406	129	648	157	5	27	22	644	79	293	71	61	41	25	41	34	122	244	33	137	130
d__Bacteria|p__Proteobacteria|c__Betaproteobacteria|o__Burkholderiales|f__Comamonadaceae|g__Polaromonas	1873	1523	4853	208	59	1441	444	3798	834	28	176	36	3060	525	1320	28	39	168	158	314	129	665	1649	185	705	337
d__Bacteria|p__Proteobacteria|c__Betaproteobacteria|o__Burkholderiales|f__Comamonadaceae|g__Polaromonas|s__Polaromonas_naphthalenivorans	1036	884	2663	155	40	774	230	2166	492	22	101	21	1687	314	739	21	25	99	100	234	100	445	1084	110	415	178
d__Bacteria|p__Proteobacteria|c__Betaproteobacteria|o__Burkholderiales|f__Comamonadaceae|g__Polaromonas|s__Polaromonas_sp_JS666	791	617	2079	53	19	635	205	1568	326	6	72	15	1321	202	548	7	14	64	56	80	29	205	538	72	282	155
d__Bacteria|p__Proteobacteria|c__Betaproteobacteria|o__Burkholderiales|f__Comamonadaceae|g__Ramlibacter	1046	842	2834	53	23	974	214	2741	560	7	98	24	1574	357	769	13	28	73	60	109	40	330	845	69	409	252
d__Bacteria|p__Proteobacteria|c__Betaproteobacteria|o__Burkholderiales|f__Comamonadaceae|g__Ramlibacter|s__Ramlibacter_tataouinensis	1046	842	2834	53	23	974	214	2741	560	7	98	24	1574	357	769	13	28	73	60	109	40	330	845	69	409	252
d__Bacteria|p__Proteobacteria|c__Betaproteobacteria|o__Burkholderiales|f__Comamonadaceae|g__Rhodoferax	673	487	1384	107	5	533	128	884	210	4	54	9	849	119	410	4	14	34	51	74	26	155	432	73	175	104
d__Bacteria|p__Proteobacteria|c__Betaproteobacteria|o__Burkholderiales|f__Comamonadaceae|g__Rhodoferax|s__Rhodoferax_ferrireducens	673	487	1384	107	5	533	128	884	210	4	54	9	849	119	410	4	14	34	51	74	26	155	432	73	175	104
d__Bacteria|p__Proteobacteria|c__Betaproteobacteria|o__Burkholderiales|f__Comamonadaceae|g__Variovorax	3485	4256	11047	460	88	3526	1084	7708	1511	255	389	82	4967	1022	2341	497	344	245	220	348	341	1101	2384	248	1228	792
d__Bacteria|p__Proteobacteria|c__Betaproteobacteria|o__Burkholderiales|f__Comamonadaceae|g__Variovorax|s__Variovorax_paradoxus	3485	4256	11047	460	88	3526	1084	7708	1511	255	389	82	4967	1022	2341	497	344	245	220	348	341	1101	2384	248	1228	792
d__Bacteria|p__Proteobacteria|c__Betaproteobacteria|o__Burkholderiales|f__Comamonadaceae|g__Verminephrobacter	1004	837	2289	425	313	786	344	1842	482	197	237	174	1258	404	689	128	151	206	205	221	189	335	632	230	416	229
d__Bacteria|p__Proteobacteria|c__Betaproteobacteria|o__Burkholderiales|f__Comamonadaceae|g__Verminephrobacter|s__Verminephrobacter_eiseniae	1004	837	2289	425	313	786	344	1842	482	197	237	174	1258	404	689	128	151	206	205	221	189	335	632	230	416	229
d__Bacteria|p__Proteobacteria|c__Betaproteobacteria|o__Burkholderiales|f__Oxalobacteraceae	1830	1825	6842	232	132	2201	512	3190	770	65	216	116	2435	379	1595	79	154	215	293	527	104	561	1786	279	512	520
d__Bacteria|p__Proteobacteria|c__Betaproteobacteria|o__Burkholderiales|f__Oxalobacteraceae|g__Collimonas	379	382	909	112	90	487	132	782	168	58	80	50	517	138	460	64	76	78	113	155	58	189	416	84	129	122
d__Bacteria|p__Proteobacteria|c__Betaproteobacteria|o__Burkholderiales|f__Oxalobacteraceae|g__Collimonas|s__Collimonas_fungivorans	379	382	909	112	90	487	132	782	168	58	80	50	517	138	460	64	76	78	113	155	58	189	416	84	129	122
d__Bacteria|p__Proteobacteria|c__Betaproteobacteria|o__Burkholderiales|f__Oxalobacteraceae|g__Herbaspirillum	508	425	1139	40	16	762	95	903	185	4	76	55	548	93	559	9	49	74	137	265	36	199	761	93	114	175
d__Bacteria|p__Proteobacteria|c__Betaproteobacteria|o__Burkholderiales|f__Oxalobacteraceae|g__Herbaspirillum|s__Herbaspirillum_seropedicae	508	425	1139	40	16	762	95	903	185	4	76	55	548	93	559	9	49	74	137	265	36	199	761	93	114	175
d__Bacteria|p__Proteobacteria|c__Betaproteobacteria|o__Burkholderiales|f__Oxalobacteraceae|g__Herminiimonas	538	582	2223	61	19	501	189	870	255	2	38	6	793	89	282	2	17	32	20	46	6	60	285	75	171	112
d__Bacteria|p__Proteobacteria|c__Betaproteobacteria|o__Burkholderiales|f__Oxalobacteraceae|g__Herminiimonas|s__Herminiimonas_arsenicoxydans	538	582	2223	61	19	501	189	870	255	2	38	6	793	89	282	2	17	32	20	46	6	60	285	75	171	112
d__Bacteria|p__Proteobacteria|c__Betaproteobacteria|o__Burkholderiales|f__Oxalobacteraceae|g__Janthinobacterium	330	350	2272	18	6	336	81	515	137	1	18	5	475	44	228	3	8	23	8	30	4	85	232	23	84	90
d__Bacteria|p__Proteobacteria|c__Betaproteobacteria|o__Burkholderiales|f__Oxalobacteraceae|g__Janthinobacterium|s__Janthinobacterium_sp_Marseille	330	350	2272	18	6	336	81	515	137	1	18	5	475	44	228	3	8	23	8	30	4	85	232	23	84	90
d__Bacteria|p__Proteobacteria|c__Betaproteobacteria|o__Burkholderiales|g__Leptothrix	906	728	2106	101	22	956	209	2343	400	4	94	15	1336	284	837	11	24	70	78	159	35	299	778	133	327	243
d__Bacteria|p__Proteobacteria|c__Betaproteobacteria|o__Burkholderiales|g__Leptothrix|s__Leptothrix_cholodnii	906	728	2106	101	22	956	209	2343	400	4	94	15	1336	284	837	11	24	70	78	159	35	299	778	133	327	243
d__Bacteria|p__Proteobacteria|c__Betaproteobacteria|o__Burkholderiales|g__Methylibium	757	595	1776	43	24	800	179	1988	299	6	76	18	990	246	661	6	21	80	61	114	38	240	598	56	278	169
d__Bacteria|p__Proteobacteria|c__Betaproteobacteria|o__Burkholderiales|g__Methylibium|s__Methylibium_petroleiphilum	757	595	1776	43	24	800	179	1988	299	6	76	18	990	246	661	6	21	80	61	114	38	240	598	56	278	169
d__Bacteria|p__Proteobacteria|c__Betaproteobacteria|o__Burkholderiales|g__Rubrivivax	909	676	2361	40	11	1093	185	2811	430	7	107	27	1274	327	835	15	45	132	144	245	67	365	1097	138	335	260
d__Bacteria|p__Proteobacteria|c__Betaproteobacteria|o__Burkholderiales|g__Rubrivivax|s__Rubrivivax_gelatinosus	909	676	2361	40	11	1093	185	2811	430	7	107	27	1274	327	835	15	45	132	144	245	67	365	1097	138	335	260
d__Bacteria|p__Proteobacteria|c__Betaproteobacteria|o__Burkholderiales|g__Thiomonas	621	319	906	192	45	592	103	761	171	10	63	20	476	97	567	10	35	83	110	270	70	174	463	110	117	170
d__Bacteria|p__Proteobacteria|c__Betaproteobacteria|o__Burkholderiales|g__Thiomonas|s__Thiomonas_arsenitoxydans	220	101	256	4	4	171	33	217	49	3	23	8	136	31	177	6	4	20	10	38	8	53	75	32	34	49
d__Bacteria|p__Proteobacteria|c__Betaproteobacteria|o__Burkholderiales|g__Thiomonas|s__Thiomonas_intermedia	169	108	278	13	38	194	33	186	55	3	11	3	168	22	175	2	10	23	28	70	23	43	116	44	31	70
d__Bacteria|p__Proteobacteria|c__Betaproteobacteria|o__Neisseriales	1768	1194	2573	395	162	2664	280	2280	663	85	387	223	1580	343	1961	69	152	363	269	721	177	654	1706	475	412	576
d__Bacteria|p__Proteobacteria|c__Betaproteobacteria|o__Neisseriales|f__Chromobacteriaceae	1345	858	1830	103	48	1763	190	1770	449	23	202	77	1036	188	1370	19	69	172	155	370	76	436	965	277	299	410
d__Bacteria|p__Proteobacteria|c__Betaproteobacteria|o__Neisseriales|f__Chromobacteriaceae|g__Chromobacterium	452	240	669	20	7	596	66	650	168	5	74	9	316	54	463	6	18	56	39	109	24	156	323	88	114	144
d__Bacteria|p__Proteobacteria|c__Betaproteobacteria|o__Neisseriales|f__Chromobacteriaceae|g__Chromobacterium|s__Chromobacterium_violaceum	452	240	669	20	7	596	66	650	168	5	74	9	316	54	463	6	18	56	39	109	24	156	323	88	114	144
d__Bacteria|p__Proteobacteria|c__Betaproteobacteria|o__Neisseriales|f__Chromobacteriaceae|g__Laribacter	268	219	438	69	16	387	72	384	107	17	67	57	260	57	364	8	31	62	56	120	41	104	303	104	64	84
d__Bacteria|p__Proteobacteria|c__Betaproteobacteria|o__Neisseriales|f__Chromobacteriaceae|g__Laribacter|s__Laribacter_hongkongensis	268	219	438	69	16	387	72	384	107	17	67	57	260	57	364	8	31	62	56	120	41	104	303	104	64	84
d__Bacteria|p__Proteobacteria|c__Betaproteobacteria|o__Neisseriales|f__Chromobacteriaceae|g__Pseudogulbenkiania	603	385	683	14	24	745	50	689	162	1	60	10	443	75	505	5	18	50	48	119	10	168	293	76	114	179
d__Bacteria|p__Proteobacteria|c__Betaproteobacteria|o__Neisseriales|f__Chromobacteriaceae|g__Pseudogulbenkiania|s__Pseudogulbenkiania_sp_NH8B	603	385	683	14	24	745	50	689	162	1	60	10	443	75	505	5	18	50	48	119	10	168	293	76	114	179
d__Bacteria|p__Proteobacteria|c__Betaproteobacteria|o__Neisseriales|f__Neisseriaceae	421	333	731	287	114	877	87	499	211	62	185	146	536	153	586	50	81	176	106	338	91	218	693	177	109	165
d__Bacteria|p__Proteobacteria|c__Betaproteobacteria|o__Neisseriales|f__Neisseriaceae|g__Neisseria	421	333	731	287	114	877	87	499	211	62	185	146	536	153	586	50	81	176	106	338	91	218	693	177	109	165
d__Bacteria|p__Proteobacteria|c__Betaproteobacteria|o__Neisseriales|f__Neisseriaceae|g__Neisseria|s__Neisseria_gonorrhoeae	79	51	88	12	5	132	3	55	13	3	27	6	48	5	78	1	15	26	42	69	11	38	168	14	15	14
d__Bacteria|p__Proteobacteria|c__Betaproteobacteria|o__Neisseriales|f__Neisseriaceae|g__Neisseria|s__Neisseria_lactamica	38	37	79	6	18	78	16	55	21	4	15	10	51	10	46	9	2	16	7	8	8	17	78	21	12	6
d__Bacteria|p__Proteobacteria|c__Betaproteobacteria|o__Neisseriales|f__Neisseriaceae|g__Neisseria|s__Neisseria_meningitidis	164	150	288	87	70	342	41	234	108	41	65	95	250	37	336	24	38	61	22	150	42	107	261	57	48	56
d__Bacteria|p__Proteobacteria|c__Betaproteobacteria|o__Nitrosomonadales	2979	2153	4298	541	111	3153	368	2554	655	40	346	75	2325	255	2610	60	163	388	555	1005	196	969	3127	539	449	582
d__Bacteria|p__Proteobacteria|c__Betaproteobacteria|o__Nitrosomonadales|f__Gallionellaceae	614	394	956	44	15	768	74	660	186	5	90	7	417	71	645	9	25	59	62	177	37	211	563	134	131	171
d__Bacteria|p__Proteobacteria|c__Betaproteobacteria|o__Nitrosomonadales|f__Gallionellaceae|g__Gallionella	161	100	213	22	4	177	23	153	34	4	20	2	104	11	151	2	17	13	22	68	20	59	189	20	19	50
d__Bacteria|p__Proteobacteria|c__Betaproteobacteria|o__Nitrosomonadales|f__Gallionellaceae|g__Gallionella|s__Gallionella_capsiferriformans	161	100	213	22	4	177	23	153	34	4	20	2	104	11	151	2	17	13	22	68	20	59	189	20	19	50
d__Bacteria|p__Proteobacteria|c__Betaproteobacteria|o__Nitrosomonadales|f__Gallionellaceae|g__Sideroxydans	244	167	359	9	2	306	19	262	63	1	33	1	190	31	237	3	3	22	15	41	10	80	144	64	57	63
d__Bacteria|p__Proteobacteria|c__Betaproteobacteria|o__Nitrosomonadales|f__Gallionellaceae|g__Sideroxydans|s__Sideroxydans_lithotrophicus	244	167	359	9	2	306	19	262	63	1	33	1	190	31	237	3	3	22	15	41	10	80	144	64	57	63
d__Bacteria|p__Proteobacteria|c__Betaproteobacteria|o__Nitrosomonadales|f__Gallionellaceae|g__Sulfuricella	207	127	371	13	9	283	30	240	86	0	37	4	121	29	250	4	5	23	25	66	7	72	224	48	53	57
d__Bacteria|p__Proteobacteria|c__Betaproteobacteria|o__Nitrosomonadales|f__Gallionellaceae|g__Sulfuricella|s__Sulfuricella_denitrificans	207	127	371	13	9	283	30	240	86	0	37	4	121	29	250	4	5	23	25	66	7	72	224	48	53	57
d__Bacteria|p__Proteobacteria|c__Betaproteobacteria|o__Nitrosomonadales|f__Methylophilaceae	1470	1044	1459	352	31	1186	127	771	210	12	131	41	1072	73	598	20	71	177	298	499	77	399	1400	184	148	176
d__Bacteria|p__Proteobacteria|c__Betaproteobacteria|o__Nitrosomonadales|f__Methylophilaceae|g__Methylobacillus	106	84	206	124	5	257	25	136	43	1	22	6	105	13	147	1	3	17	12	37	5	45	110	45	21	15
d__Bacteria|p__Proteobacteria|c__Betaproteobacteria|o__Nitrosomonadales|f__Methylophilaceae|g__Methylobacillus|s__Methylobacillus_flagellatus	106	84	206	124	5	257	25	136	43	1	22	6	105	13	147	1	3	17	12	37	5	45	110	45	21	15
d__Bacteria|p__Proteobacteria|c__Betaproteobacteria|o__Nitrosomonadales|f__Methylophilaceae|g__Methylotenera	1149	775	855	127	14	574	67	366	75	4	62	23	704	40	213	12	46	88	144	266	48	222	780	69	63	108
d__Bacteria|p__Proteobacteria|c__Betaproteobacteria|o__Nitrosomonadales|f__Methylophilaceae|g__Methylotenera|s__Methylotenera_mobilis	504	316	368	108	7	247	27	140	31	1	27	2	299	14	99	7	15	15	44	112	28	108	329	32	30	38
d__Bacteria|p__Proteobacteria|c__Betaproteobacteria|o__Nitrosomonadales|f__Methylophilaceae|g__Methylotenera|s__Methylotenera_versatilis	640	453	464	18	5	315	35	214	44	3	34	21	400	23	103	5	30	72	97	154	20	104	433	35	30	68
d__Bacteria|p__Proteobacteria|c__Betaproteobacteria|o__Nitrosomonadales|f__Methylophilaceae|g__Methylovorus	202	171	360	95	11	322	28	256	90	7	45	11	254	19	227	6	17	60	104	135	22	108	410	62	61	46
d__Bacteria|p__Proteobacteria|c__Betaproteobacteria|o__Nitrosomonadales|f__Methylophilaceae|g__Methylovorus|s__Methylovorus_glucosotrophus	62	51	131	88	10	78	11	64	27	3	16	7	77	6	58	3	3	15	18	29	5	14	92	26	20	13
d__Bacteria|p__Proteobacteria|c__Betaproteobacteria|o__Nitrosomonadales|f__Methylophilaceae|g__Methylovorus|s__Methylovorus_sp_MP688	49	46	81	1	0	61	5	85	21	1	10	2	52	7	65	1	3	10	17	32	5	40	82	11	19	3
d__Bacteria|p__Proteobacteria|c__Betaproteobacteria|o__Nitrosomonadales|f__Nitrosomonadaceae	562	468	1311	77	52	818	102	509	137	23	81	25	505	64	1020	27	53	116	167	250	64	251	966	154	93	156
d__Bacteria|p__Proteobacteria|c__Betaproteobacteria|o__Nitrosomonadales|f__Nitrosomonadaceae|g__Nitrosomonas	491	391	813	76	50	674	74	423	114	21	66	22	421	49	936	24	47	95	145	229	52	212	837	132	86	126
d__Bacteria|p__Proteobacteria|c__Betaproteobacteria|o__Nitrosomonadales|f__Nitrosomonadaceae|g__Nitrosomonas|s__Nitrosomonas_europaea	104	81	178	6	1	124	11	90	32	3	18	0	82	16	224	4	9	12	14	24	1	36	92	59	22	18
d__Bacteria|p__Proteobacteria|c__Betaproteobacteria|o__Nitrosomonadales|f__Nitrosomonadaceae|g__Nitrosomonas|s__Nitrosomonas_eutropha	199	163	223	43	35	261	25	151	39	16	21	17	112	15	513	19	14	48	54	78	26	88	248	24	36	58
d__Bacteria|p__Proteobacteria|c__Betaproteobacteria|o__Nitrosomonadales|f__Nitrosomonadaceae|g__Nitrosomonas|s__Nitrosomonas_sp_AL212	108	70	172	11	14	119	14	124	22	0	9	0	137	12	84	1	13	17	50	84	10	52	294	21	17	24
d__Bacteria|p__Proteobacteria|c__Betaproteobacteria|o__Nitrosomonadales|f__Nitrosomonadaceae|g__Nitrosomonas|s__Nitrosomonas_sp_Is79A3	74	58	194	6	0	101	20	54	18	2	13	3	86	5	86	0	9	14	23	35	4	23	183	21	10	18
d__Bacteria|p__Proteobacteria|c__Betaproteobacteria|o__Nitrosomonadales|f__Nitrosomonadaceae|g__Nitrosospira	69	76	479	1	2	138	27	82	23	2	15	3	82	13	83	3	6	15	17	20	7	37	126	21	7	30
d__Bacteria|p__Proteobacteria|c__Betaproteobacteria|o__Nitrosomonadales|f__Nitrosomonadaceae|g__Nitrosospira|s__Nitrosospira_multiformis	69	76	479	1	2	138	27	82	23	2	15	3	82	13	83	3	6	15	17	20	7	37	126	21	7	30
d__Bacteria|p__Proteobacteria|c__Betaproteobacteria|o__Nitrosomonadales|f__Thiobacillaceae	294	234	526	67	13	356	64	594	121	0	41	2	320	47	326	4	14	30	27	75	18	103	185	65	77	67
d__Bacteria|p__Proteobacteria|c__Betaproteobacteria|o__Nitrosomonadales|f__Thiobacillaceae|g__Thiobacillus	294	234	526	67	13	356	64	594	121	0	41	2	320	47	326	4	14	30	27	75	18	103	185	65	77	67
d__Bacteria|p__Proteobacteria|c__Betaproteobacteria|o__Nitrosomonadales|f__Thiobacillaceae|g__Thiobacillus|s__Thiobacillus_denitrificans	294	234	526	67	13	356	64	594	121	0	41	2	320	47	326	4	14	30	27	75	18	103	185	65	77	67
d__Bacteria|p__Proteobacteria|c__Betaproteobacteria|o__Rhodocyclales	3066	2038	5077	224	87	3837	553	4707	989	21	386	48	2804	484	3485	40	112	349	269	617	129	1016	2174	635	785	738
d__Bacteria|p__Proteobacteria|c__Betaproteobacteria|o__Rhodocyclales|f__Azonexaceae	332	234	535	38	23	473	51	561	131	1	59	7	382	70	344	5	15	55	37	88	19	104	294	88	96	91
d__Bacteria|p__Proteobacteria|c__Betaproteobacteria|o__Rhodocyclales|f__Azonexaceae|g__Dechloromonas	332	234	535	38	23	473	51	561	131	1	59	7	382	70	344	5	15	55	37	88	19	104	294	88	96	91
d__Bacteria|p__Proteobacteria|c__Betaproteobacteria|o__Rhodocyclales|f__Azonexaceae|g__Dechloromonas|s__Dechloromonas_aromatica	332	234	535	38	23	473	51	561	131	1	59	7	382	70	344	5	15	55	37	88	19	104	294	88	96	91
d__Bacteria|p__Proteobacteria|c__Betaproteobacteria|o__Rhodocyclales|f__Rhodocyclaceae	786	600	1422	33	39	1368	157	1341	295	7	154	11	669	146	1035	13	33	104	101	201	27	333	616	235	200	195
d__Bacteria|p__Proteobacteria|c__Betaproteobacteria|o__Rhodocyclales|f__Rhodocyclaceae|g__Aromatoleum	419	287	682	20	27	360	83	737	122	4	45	5	354	73	484	6	24	33	46	96	16	141	229	60	91	98
d__Bacteria|p__Proteobacteria|c__Betaproteobacteria|o__Rhodocyclales|f__Rhodocyclaceae|g__Aromatoleum|s__Aromatoleum_aromaticum	419	287	682	20	27	360	83	737	122	4	45	5	354	73	484	6	24	33	46	96	16	141	229	60	91	98
d__Bacteria|p__Proteobacteria|c__Betaproteobacteria|o__Rhodocyclales|f__Rhodocyclaceae|g__Azospira	367	313	740	13	12	1008	74	604	173	3	108	6	314	73	551	7	9	71	55	105	11	192	387	175	109	97
d__Bacteria|p__Proteobacteria|c__Betaproteobacteria|o__Rhodocyclales|f__Rhodocyclaceae|g__Azospira|s__Azospira_oryzae	367	313	740	13	12	1008	74	604	173	3	108	6	314	73	551	7	9	71	55	105	11	192	387	175	109	97
d__Bacteria|p__Proteobacteria|c__Betaproteobacteria|o__Rhodocyclales|f__Zoogloeaceae	1912	1184	3016	148	25	1944	338	2726	542	13	169	29	1707	258	2042	22	62	187	124	322	79	555	1234	305	470	445
d__Bacteria|p__Proteobacteria|c__Betaproteobacteria|o__Rhodocyclales|f__Zoogloeaceae|g__Azoarcus	1036	648	1626	115	16	1156	191	1671	294	10	110	19	1002	156	1171	11	33	109	67	186	48	293	695	170	261	290
d__Bacteria|p__Proteobacteria|c__Betaproteobacteria|o__Rhodocyclales|f__Zoogloeaceae|g__Azoarcus|s__Azoarcus_sp_BH72	577	358	803	25	8	548	95	794	148	3	56	9	499	75	603	3	17	34	34	74	23	150	336	83	115	145
d__Bacteria|p__Proteobacteria|c__Betaproteobacteria|o__Rhodocyclales|f__Zoogloeaceae|g__Azoarcus|s__Azoarcus_sp_KH32C	453	288	816	90	8	599	95	855	141	7	54	9	476	78	548	8	16	65	29	110	24	141	355	81	144	140
d__Bacteria|p__Proteobacteria|c__Betaproteobacteria|o__Rhodocyclales|f__Zoogloeaceae|g__Thauera	830	512	1322	31	8	743	142	981	238	3	54	9	663	98	805	11	28	76	56	130	31	246	518	127	203	146
d__Bacteria|p__Proteobacteria|c__Betaproteobacteria|o__Rhodocyclales|f__Zoogloeaceae|g__Thauera|s__Thauera_sp_MZ1T	830	512	1322	31	8	743	142	981	238	3	54	9	663	98	805	11	28	76	56	130	31	246	518	127	203	146
d__Bacteria|p__Proteobacteria|c__Betaproteobacteria|s__beta_proteobacterium_CB	136	114	158	4	1	220	13	61	20	1	5	2	86	3	73	0	21	38	73	172	6	98	458	17	20	31
d__Bacteria|p__Proteobacteria|c__Deltaproteobacteria	12670	10180	19945	6963	2680	33994	3156	18492	6997	1346	4868	1806	11598	3543	14120	1303	1700	2500	2312	3370	2389	6085	12757	6568	4127	5160
d__Bacteria|p__Proteobacteria|c__Deltaproteobacteria|g__Candidatus_Babela	27	33	91	310	6	81	2	26	8	2	22	12	27	6	58	2	5	8	7	30	16	14	102	9	8	15
d__Bacteria|p__Proteobacteria|c__Deltaproteobacteria|g__Candidatus_Babela|s__Candidatus_Babela_massiliensis	27	33	91	310	6	81	2	26	8	2	22	12	27	6	58	2	5	8	7	30	16	14	102	9	8	15
d__Bacteria|p__Proteobacteria|c__Deltaproteobacteria|o__Desulfarculales	227	210	427	289	12	785	41	322	152	13	95	31	182	46	282	11	20	22	28	38	55	112	267	213	48	90
d__Bacteria|p__Proteobacteria|c__Deltaproteobacteria|o__Desulfarculales|f__Desulfarculaceae	227	210	427	289	12	785	41	322	152	13	95	31	182	46	282	11	20	22	28	38	55	112	267	213	48	90
d__Bacteria|p__Proteobacteria|c__Deltaproteobacteria|o__Desulfarculales|f__Desulfarculaceae|g__Desulfarculus	227	210	427	289	12	785	41	322	152	13	95	31	182	46	282	11	20	22	28	38	55	112	267	213	48	90
d__Bacteria|p__Proteobacteria|c__Deltaproteobacteria|o__Desulfarculales|f__Desulfarculaceae|g__Desulfarculus|s__Desulfarculus_baarsii	227	210	427	289	12	785	41	322	152	13	95	31	182	46	282	11	20	22	28	38	55	112	267	213	48	90
d__Bacteria|p__Proteobacteria|c__Deltaproteobacteria|o__Desulfobacterales	627	722	1521	647	185	3115	186	941	492	100	423	150	659	337	1107	60	131	153	177	352	236	520	1486	640	270	367
d__Bacteria|p__Proteobacteria|c__Deltaproteobacteria|o__Desulfobacterales|f__Desulfobacteraceae	397	466	989	306	129	2140	106	621	340	66	295	122	376	214	681	42	106	108	111	216	144	331	722	375	197	242
d__Bacteria|p__Proteobacteria|c__Deltaproteobacteria|o__Desulfobacterales|f__Desulfobacteraceae|g__Desulfatibacillum	144	167	340	119	84	863	47	264	146	33	112	51	161	102	271	30	61	52	51	55	46	130	244	133	100	84
d__Bacteria|p__Proteobacteria|c__Deltaproteobacteria|o__Desulfobacterales|f__Desulfobacteraceae|g__Desulfatibacillum|s__Desulfatibacillum_alkenivorans	144	167	340	119	84	863	47	264	146	33	112	51	161	102	271	30	61	52	51	55	46	130	244	133	100	84
d__Bacteria|p__Proteobacteria|c__Deltaproteobacteria|o__Desulfobacterales|f__Desulfobacteraceae|g__Desulfobacterium	53	49	138	49	12	232	9	96	43	7	38	12	55	18	103	4	23	15	16	24	16	58	134	47	24	32
d__Bacteria|p__Proteobacteria|c__Deltaproteobacteria|o__Desulfobacterales|f__Desulfobacteraceae|g__Desulfobacterium|s__Desulfobacterium_autotrophicum	53	49	138	49	12	232	9	96	43	7	38	12	55	18	103	4	23	15	16	24	16	58	134	47	24	32
d__Bacteria|p__Proteobacteria|c__Deltaproteobacteria|o__Desulfobacterales|f__Desulfobacteraceae|g__Desulfobacula	41	74	157	29	4	239	17	67	40	12	36	11	58	9	57	3	10	8	6	34	20	38	82	63	21	68
d__Bacteria|p__Proteobacteria|c__Deltaproteobacteria|o__Desulfobacterales|f__Desulfobacteraceae|g__Desulfobacula|s__Desulfobacula_toluolica	41	74	157	29	4	239	17	67	40	12	36	11	58	9	57	3	10	8	6	34	20	38	82	63	21	68
d__Bacteria|p__Proteobacteria|c__Deltaproteobacteria|o__Desulfobacterales|f__Desulfobacteraceae|g__Desulfococcus	156	170	343	51	26	774	32	189	105	4	93	28	98	30	241	4	9	32	33	55	32	102	249	109	51	58
d__Bacteria|p__Proteobacteria|c__Deltaproteobacteria|o__Desulfobacterales|f__Desulfobacteraceae|g__Desulfococcus|s__Desulfococcus_oleovorans	156	170	343	51	26	774	32	189	105	4	93	28	98	30	241	4	9	32	33	55	32	102	249	109	51	58
d__Bacteria|p__Proteobacteria|c__Deltaproteobacteria|o__Desulfobacterales|f__Desulfobulbaceae	228	256	526	228	52	964	80	316	149	34	126	28	283	121	423	18	24	45	57	135	80	185	754	256	70	125
d__Bacteria|p__Proteobacteria|c__Deltaproteobacteria|o__Desulfobacterales|f__Desulfobulbaceae|g__Desulfocapsa	56	84	160	26	17	263	29	67	47	4	20	7	82	6	120	9	4	14	14	42	35	78	245	84	19	32
d__Bacteria|p__Proteobacteria|c__Deltaproteobacteria|o__Desulfobacterales|f__Desulfobulbaceae|g__Desulfocapsa|s__Desulfocapsa_sulfexigens	56	84	160	26	17	263	29	67	47	4	20	7	82	6	120	9	4	14	14	42	35	78	245	84	19	32
d__Bacteria|p__Proteobacteria|c__Deltaproteobacteria|o__Desulfobacterales|f__Desulfobulbaceae|g__Desulfotalea	60	53	95	111	9	185	21	75	35	5	49	11	80	89	99	1	7	14	15	65	27	23	184	77	9	59
d__Bacteria|p__Proteobacteria|c__Deltaproteobacteria|o__Desulfobacterales|f__Desulfobulbaceae|g__Desulfotalea|s__Desulfotalea_psychrophila	60	53	95	111	9	185	21	75	35	5	49	11	80	89	99	1	7	14	15	65	27	23	184	77	9	59
d__Bacteria|p__Proteobacteria|c__Deltaproteobacteria|o__Desulfobacterales|f__Desulfobulbaceae|g__Desulfurivibrio	110	116	265	91	26	510	30	166	64	25	57	10	117	25	197	8	12	17	25	28	18	83	294	95	41	34
d__Bacteria|p__Proteobacteria|c__Deltaproteobacteria|o__Desulfobacterales|f__Desulfobulbaceae|g__Desulfurivibrio|s__Desulfurivibrio_alkaliphilus	110	116	265	91	26	510	30	166	64	25	57	10	117	25	197	8	12	17	25	28	18	83	294	95	41	34
d__Bacteria|p__Proteobacteria|c__Deltaproteobacteria|o__Desulfovibrionales	2909	3058	5151	3706	1145	12245	941	4212	2276	455	1634	569	2522	1016	3971	452	594	714	792	955	845	1930	4194	2508	1260	1236
d__Bacteria|p__Proteobacteria|c__Deltaproteobacteria|o__Desulfovibrionales|f__Desulfohalobiaceae	51	65	144	23	3	274	12	67	37	2	33	8	40	14	100	0	3	12	11	13	9	38	75	33	21	34
d__Bacteria|p__Proteobacteria|c__Deltaproteobacteria|o__Desulfovibrionales|f__Desulfohalobiaceae|g__Desulfohalobium	51	65	144	23	3	274	12	67	37	2	33	8	40	14	100	0	3	12	11	13	9	38	75	33	21	34
d__Bacteria|p__Proteobacteria|c__Deltaproteobacteria|o__Desulfovibrionales|f__Desulfohalobiaceae|g__Desulfohalobium|s__Desulfohalobium_retbaense	51	65	144	23	3	274	12	67	37	2	33	8	40	14	100	0	3	12	11	13	9	38	75	33	21	34
d__Bacteria|p__Proteobacteria|c__Deltaproteobacteria|o__Desulfovibrionales|f__Desulfomicrobiaceae	260	240	390	164	6	805	33	385	158	5	120	14	235	40	500	6	17	28	50	70	44	125	534	609	77	78
d__Bacteria|p__Proteobacteria|c__Deltaproteobacteria|o__Desulfovibrionales|f__Desulfomicrobiaceae|g__Desulfomicrobium	260	240	390	164	6	805	33	385	158	5	120	14	235	40	500	6	17	28	50	70	44	125	534	609	77	78
d__Bacteria|p__Proteobacteria|c__Deltaproteobacteria|o__Desulfovibrionales|f__Desulfomicrobiaceae|g__Desulfomicrobium|s__Desulfomicrobium_baculatum	260	240	390	164	6	805	33	385	158	5	120	14	235	40	500	6	17	28	50	70	44	125	534	609	77	78
d__Bacteria|p__Proteobacteria|c__Deltaproteobacteria|o__Desulfovibrionales|f__Desulfovibrionaceae	2576	2724	4576	3408	1133	11017	890	3728	2056	448	1469	544	2230	956	3339	445	571	672	722	839	784	1747	3537	1849	1151	1118
d__Bacteria|p__Proteobacteria|c__Deltaproteobacteria|o__Desulfovibrionales|f__Desulfovibrionaceae|g__Desulfovibrio	2011	2032	3765	2647	340	9412	355	2569	1471	62	1031	137	1773	535	2770	61	166	282	316	456	374	1179	2753	1348	671	698
d__Bacteria|p__Proteobacteria|c__Deltaproteobacteria|o__Desulfovibrionales|f__Desulfovibrionaceae|g__Desulfovibrio|s__Desulfovibrio_africanus	200	178	349	31	12	752	47	248	115	11	94	17	186	115	269	7	9	26	24	31	19	88	230	112	61	66
d__Bacteria|p__Proteobacteria|c__Deltaproteobacteria|o__Desulfovibrionales|f__Desulfovibrionaceae|g__Desulfovibrio|s__Desulfovibrio_alaskensis	82	108	261	53	6	648	27	154	87	3	61	12	118	19	181	7	26	13	54	58	83	89	288	73	48	28
d__Bacteria|p__Proteobacteria|c__Deltaproteobacteria|o__Desulfovibrionales|f__Desulfovibrionaceae|g__Desulfovibrio|s__Desulfovibrio_desulfuricans	537	611	1005	2249	242	2568	91	609	372	22	362	46	399	144	703	19	24	56	57	118	124	310	666	355	172	168
d__Bacteria|p__Proteobacteria|c__Deltaproteobacteria|o__Desulfovibrionales|f__Desulfovibrionaceae|g__Desulfovibrio|s__Desulfovibrio_gigas	134	157	371	21	10	815	38	220	121	1	75	2	148	27	247	7	5	10	21	27	13	104	250	136	69	61
d__Bacteria|p__Proteobacteria|c__Deltaproteobacteria|o__Desulfovibrionales|f__Desulfovibrionaceae|g__Desulfovibrio|s__Desulfovibrio_hydrothermalis	32	57	103	27	20	191	4	55	31	0	34	1	39	69	65	0	7	7	3	7	14	41	107	33	14	16
d__Bacteria|p__Proteobacteria|c__Deltaproteobacteria|o__Desulfovibrionales|f__Desulfovibrionaceae|g__Desulfovibrio|s__Desulfovibrio_magneticus	307	231	491	30	10	1098	47	378	203	5	97	15	286	40	308	2	23	31	32	27	32	167	282	129	71	117
d__Bacteria|p__Proteobacteria|c__Deltaproteobacteria|o__Desulfovibrionales|f__Desulfovibrionaceae|g__Desulfovibrio|s__Desulfovibrio_salexigens	110	107	207	18	13	460	10	117	73	2	51	8	85	7	132	4	11	13	11	19	9	57	198	83	21	43
d__Bacteria|p__Proteobacteria|c__Deltaproteobacteria|o__Desulfovibrionales|f__Desulfovibrionaceae|g__Desulfovibrio|s__Desulfovibrio_vulgaris	478	468	893	188	20	2551	75	704	418	11	201	20	473	99	742	10	33	66	62	92	62	277	628	331	194	169
d__Bacteria|p__Proteobacteria|c__Deltaproteobacteria|o__Desulfovibrionales|f__Desulfovibrionaceae|g__Lawsonia	132	343	298	581	760	516	479	778	397	374	295	390	194	373	160	372	373	358	341	272	340	393	299	301	400	264
d__Bacteria|p__Proteobacteria|c__Deltaproteobacteria|o__Desulfovibrionales|f__Desulfovibrionaceae|g__Lawsonia|s__Lawsonia_intracellularis	132	343	298	581	760	516	479	778	397	374	295	390	194	373	160	372	373	358	341	272	340	393	299	301	400	264
d__Bacteria|p__Proteobacteria|c__Deltaproteobacteria|o__Desulfovibrionales|f__Desulfovibrionaceae|g__Pseudodesulfovibrio	410	300	420	40	24	841	38	332	148	7	129	14	213	42	362	12	26	28	55	104	64	152	410	161	63	132
d__Bacteria|p__Proteobacteria|c__Deltaproteobacteria|o__Desulfovibrionales|f__Desulfovibrionaceae|g__Pseudodesulfovibrio|s__Pseudodesulfovibrio_aespoeensis	334	254	318	31	18	681	32	268	118	4	116	10	148	35	304	11	24	26	52	93	57	135	352	142	51	106
d__Bacteria|p__Proteobacteria|c__Deltaproteobacteria|o__Desulfovibrionales|f__Desulfovibrionaceae|g__Pseudodesulfovibrio|s__Pseudodesulfovibrio_piezophilus	63	42	97	7	5	142	6	63	29	3	13	4	62	7	53	1	2	2	3	11	7	17	55	19	12	23
d__Bacteria|p__Proteobacteria|c__Deltaproteobacteria|o__Desulfurellales	41	45	82	17	9	78	9	18	8	2	22	8	15	3	63	8	17	39	36	36	14	21	87	21	2	26
d__Bacteria|p__Proteobacteria|c__Deltaproteobacteria|o__Desulfurellales|f__Desulfurellaceae	41	45	82	17	9	78	9	18	8	2	22	8	15	3	63	8	17	39	36	36	14	21	87	21	2	26
d__Bacteria|p__Proteobacteria|c__Deltaproteobacteria|o__Desulfurellales|f__Desulfurellaceae|g__Hippea	41	45	82	17	9	78	9	18	8	2	22	8	15	3	63	8	17	39	36	36	14	21	87	21	2	26
[truncated: 2,753 more rows]
