# Supplementary material for: A Trifecta of New Insights into Ovine Footrot for Infection Drivers, Immune Response, and Host-Pathogen Interactions
Source: Infect Immun. 2021 Sep 16;89(10):e00270-21. doi: 10.1128/IAI.00270-21 (PMC8445190; doi:10.1128/IAI.00270-21)
Supplement: Supplemental file 3 — Supplemental material. Download IAI.00270-21-s0003.xls, XLS file, 0.1 MB [file iai.00270-21-s0003.xls]

## Sheet: Swab_Species_DE_FC2.edgeR
Speices	logFC	logCPM	PValue	FDR	1A	1B	1C	1D	2A	2C	2D	3A	3C	4A	4C	5C	6B	6C	7A	7B	7C	8A	8B	8C	9A	9B	9C	10A	3d	5B	G2vsG1
Ilyobacter_polytropus	2.58532	7.95597	1.38534e-08	3.67468e-06	158	147	236	417	49	217	27	51	36	23	45	109	62	81	149	146	124	42	24	143	76	60	203	65	15	118	UP
Leptospira_biflexa	2.20923	6.43599	8.24123e-09	3.67468e-06	43	55	109	85	27	118	12	44	25	24	30	71	67	50	79	7	9	20	11	95	55	23	76	46	4	22	UP
Treponema_denticola	6.6634	13.9335	1.40577e-08	3.67468e-06	159	301	278	30082	68936	1093	208	166	39	42	1033	739	44	663	107	52	98	31	109	1340	452	45	300	250	15	41	UP
Treponema_pedis	7.6147	16.3706	1.06162e-08	3.67468e-06	700	1128	768	25185	426458	4436	1107	527	56	115	2243	4247	47	1968	121	184	152	57	238	2372	2177	81	610	386	30	131	UP
Macrococcus_caseolyticus	-4.95005	13.8885	2.81695e-09	3.67468e-06	458013	262013	91623	1119	764	50106	9498	1744	219	63	187	98	1633	80	1914	45	83	410	235	565	174	777	1440	145	188	46463	DOWN
Candidatus_Amoebophilus_asiaticus	2.20033	7.47731	3.73927e-08	6.98175e-06	88	72	108	348	37	236	19	87	40	43	80	80	63	187	106	17	36	39	37	126	82	26	141	104	25	92	UP
Staphylococcus_haemolyticus	-3.12204	10.3672	3.42648e-08	6.98175e-06	27266	16273	12776	180	72	3715	684	187	86	9	154	57	219	40	1531	14	43	235	116	350	128	518	1480	82	59	5070	DOWN
Campylobacter_lari	2.8202	8.15889	4.91873e-08	7.24471e-06	88	87	127	1380	146	183	13	61	24	18	56	193	54	43	92	27	54	67	67	326	88	49	382	89	8	103	UP
Pseudanabaena_sp_PCC_7367	2.30643	6.93729	4.98871e-08	7.24471e-06	56	44	115	465	63	120	8	74	35	17	58	55	94	31	70	15	23	33	17	117	46	29	72	29	16	21	UP
Staphylococcus_argenteus	-3.01429	9.54339	5.84182e-08	7.63526e-06	14400	9463	5411	146	48	2269	402	136	55	9	74	16	157	12	915	11	38	152	64	199	60	318	819	46	31	3178	DOWN
Anaplasma_centrale	2.79131	4.30663	1.2261e-07	1.27934e-05	8	10	10	21	14	6	5	13	8	7	4	12	7	3	4	6	10	6	11	5	9	4	6	4	3	3	UP
Campylobacter_fetus	2.44907	9.19449	1.40452e-07	1.27934e-05	180	365	407	1870	325	442	26	282	120	33	99	437	89	128	167	58	117	129	167	750	195	114	1287	314	63	163	UP
Mycoplasma_gallisepticum	1.9575	6.65839	1.15301e-07	1.27934e-05	72	67	118	291	66	91	21	56	24	22	32	28	35	25	69	11	24	19	34	66	32	51	112	38	21	38	UP
Treponema_pallidum	4.44976	3.37989	1.46826e-07	1.27934e-05	1	1	5	4	31	5	2	2	2	0	0	0	2	0	2	2	7	0	3	0	11	1	1	6	0	0	UP
Staphylococcus_aureus	-2.92032	11.1698	1.37993e-07	1.27934e-05	40869	26023	28421	486	120	6721	1038	427	162	24	238	86	412	59	3250	22	99	539	249	832	203	1041	3210	139	99	8955	DOWN
Campylobacter_jejuni	2.49291	7.90174	1.69403e-07	1.38381e-05	66	106	143	988	122	175	14	63	40	8	82	121	45	92	95	18	71	62	62	329	80	50	335	71	14	71	UP
Staphylococcus_warneri	-2.99314	9.19158	1.95151e-07	1.50037e-05	12324	6993	5646	139	43	1753	331	111	34	3	48	13	110	9	726	9	20	80	46	214	52	245	672	18	21	2042	DOWN
Cardinium_endosymbiont_of_Encarsia_pergandiella	1.8518	6.9404	2.51727e-07	1.50894e-05	75	99	74	88	66	101	20	100	46	30	31	47	89	33	70	34	49	34	38	48	41	55	132	53	50	46	UP
Chlamydia_pecorum	2.13238	6.84283	2.42372e-07	1.50894e-05	61	73	61	68	83	91	39	103	51	34	19	49	32	27	26	27	60	30	32	39	31	35	81	43	27	45	UP
Filifactor_alocis	3.5537	11.6702	2.29558e-07	1.50894e-05	595	564	766	13763	6593	1202	203	224	108	215	885	1239	148	180	578	143	837	268	285	779	576	476	1198	512	42	804	UP
Prevotella_intermedia	2.3892	10.2985	2.37281e-07	1.50894e-05	226	374	605	1038	307	1378	92	969	532	303	581	545	308	1066	371	146	335	290	334	1090	375	143	622	2127	255	302	UP
Staphylococcus_carnosus	-3.09411	11.1181	2.53991e-07	1.50894e-05	28965	16852	71879	410	138	5632	959	324	96	35	172	123	284	34	1734	25	63	532	282	410	136	1043	1622	139	63	6238	DOWN
Caldicellulosiruptor_saccharolyticus	2.0662	7.96301	5.30815e-07	2.89073e-05	95	121	168	540	204	290	64	161	89	52	71	85	76	50	107	50	66	66	57	62	78	94	187	103	67	64	UP
Sulfurospirillum_deleyianum	1.52354	6.15056	5.12598e-07	2.89073e-05	68	64	93	104	32	148	12	49	29	12	29	28	120	16	68	6	22	21	21	58	38	35	128	26	6	34	UP
Rickettsia_africae	2.72368	4.42557	5.75799e-07	3.01028e-05	2	9	11	14	17	7	5	9	9	9	9	7	9	10	5	10	4	5	7	7	10	4	9	9	5	4	UP
Nocardiopsis_alba	-2.5544	11.3958	6.10721e-07	3.07005e-05	29488	43325	8300	261	132	26281	4364	2158	747	66	402	95	2442	97	3834	61	191	475	411	488	118	977	1552	167	397	1923	DOWN
Blattabacterium_sp_(Blatta_orientalis)	3.04178	4.23181	8.19237e-07	3.88394e-05	13	5	27	91	22	7	1	10	5	5	3	5	9	0	16	3	4	0	2	6	0	2	16	5	1	2	UP
Fusobacterium_nucleatum	2.89488	10.9356	8.3206e-07	3.88394e-05	1023	842	1060	2699	412	1090	203	160	128	386	397	1133	179	78	620	1029	1106	187	196	1216	709	271	1225	235	50	1464	UP
Leuconostoc_citreum	-1.50329	6.00505	8.73052e-07	3.93475e-05	213	232	499	16	5	540	39	54	26	2	37	3	69	7	124	1	10	21	6	34	8	112	201	14	14	132	DOWN
Candidatus_Carsonella_ruddii	2.30542	6.45874	9.33445e-07	4.06671e-05	22	40	46	145	110	29	21	89	29	13	19	29	18	18	21	23	23	25	29	30	18	19	41	33	24	34	UP
Staphylococcus_epidermidis	-2.59786	9.90213	9.68087e-07	4.08158e-05	16119	10693	8675	265	73	2840	509	202	85	11	86	44	209	21	1382	10	57	258	98	378	118	457	1271	75	63	3860	DOWN
Mycoplasma_fermentans	5.77271	18.2524	1.07525e-06	4.25864e-05	241	305	303	51174	30176	878	149	115	297	113119	60395	118008	309	214052	766	77554	25749	321	98127	904474	386969	894	1712	95052	239	464	UP
Bifidobacterium_adolescentis	-1.84517	9.55807	1.04617e-06	4.25864e-05	3372	3426	5645	120	42	7876	728	437	170	28	691	65	502	53	2625	13	51	190	187	284	68	971	1110	288	79	1699	DOWN
Caldicellulosiruptor_kronotskyensis	2.06629	6.46907	1.20626e-06	4.637e-05	46	33	86	198	65	60	20	67	22	20	26	33	24	11	40	19	27	22	19	44	32	30	36	27	26	51	UP
Saprospira_grandis	1.70629	7.83558	1.43657e-06	5.36456e-05	290	197	309	283	63	412	23	126	71	53	128	119	145	171	191	9	37	58	62	176	118	65	284	164	43	43	UP
Streptococcus_equi	3.51394	12.0122	1.48097e-06	5.37676e-05	2035	1191	662	21404	6528	784	184	164	61	310	1645	1408	78	214	257	274	746	253	429	1952	983	660	1406	816	29	428	UP
Streptococcus_dysgalactiae	3.63743	12.0202	1.60206e-06	5.65918e-05	1138	757	418	25097	4846	710	149	74	46	363	1745	1749	72	336	277	231	731	298	487	1770	1136	457	1320	1058	14	456	UP
Candidatus_Phytoplasma_mali	2.0325	7.56224	1.80856e-06	5.9592e-05	98	113	208	744	152	288	23	114	52	16	40	44	47	24	92	27	43	36	30	50	102	69	293	74	42	84	UP
Capnocytophaga_ochracea	1.69047	7.73713	1.86937e-06	5.9592e-05	151	95	288	153	27	279	16	205	105	49	160	96	204	102	281	33	82	37	108	214	54	43	289	118	40	50	UP
Prevotella_dentalis	2.19116	11.0839	1.84403e-06	5.9592e-05	367	725	1420	2391	693	2365	272	2353	1437	455	747	1195	685	1592	629	239	601	482	456	562	615	292	837	3352	791	683	UP
Staphylococcus_saprophyticus	-2.30091	10.4829	1.82357e-06	5.9592e-05	22150	12971	9074	352	99	3418	567	337	254	22	164	72	407	46	5011	38	167	641	239	543	113	822	4405	97	121	5323	DOWN
Campylobacter_coli	2.23144	7.70722	2.14022e-06	6.21616e-05	84	154	157	757	102	206	18	66	17	13	60	143	32	32	98	22	68	49	40	206	72	41	469	86	14	71	UP
Histophilus_somni	2.15172	8.72721	2.03352e-06	6.21616e-05	428	269	273	1183	512	277	80	170	70	40	238	194	178	118	164	38	101	76	72	155	127	104	365	105	52	97	UP
Leptospira_interrogans	2.35027	8.88309	2.11166e-06	6.21616e-05	128	198	190	518	519	142	132	406	146	116	99	162	113	105	43	121	158	116	108	104	122	127	158	114	137	156	UP
Rhodothermus_marinus	1.55083	8.22103	2.08345e-06	6.21616e-05	252	215	410	126	104	479	64	517	163	92	88	122	241	91	331	36	57	56	72	326	142	149	212	166	106	86	UP
Helicobacter_cetorum	2.00741	7.00737	2.29383e-06	6.43702e-05	33	67	79	135	102	93	27	86	29	17	42	63	25	31	49	29	36	48	58	149	40	37	193	30	30	28	UP
Mycoplasma_conjunctivae	2.4058	8.3135	2.31477e-06	6.43702e-05	42	100	97	579	141	126	121	154	77	115	85	76	58	75	42	103	79	78	76	99	133	90	100	90	74	91	UP
Caldicellulosiruptor_bescii	2.36692	8.47099	2.48182e-06	6.75779e-05	109	121	127	291	341	107	103	262	98	119	68	147	58	94	52	72	123	112	95	93	105	102	93	65	102	84	UP
Xylella_fastidiosa	1.91599	8.38547	2.71654e-06	7.24597e-05	166	168	268	414	124	167	115	345	160	116	96	105	206	81	235	100	70	100	88	92	103	118	187	107	105	62	UP
Streptobacillus_moniliformis	2.97545	10.1933	3.02199e-06	7.74459e-05	641	447	475	5378	1820	530	65	83	52	81	424	349	59	66	189	110	242	154	155	458	275	245	797	266	12	381	UP
Staphylococcus_pasteuri	-2.57599	8.92243	2.97664e-06	7.74459e-05	8436	5816	4395	193	24	1322	205	74	23	3	44	22	83	11	513	5	23	87	62	207	60	222	612	46	30	2016	DOWN
Sphaerochaeta_coccoides	1.69092	7.23564	3.10763e-06	7.79267e-05	39	87	147	157	81	308	57	102	83	35	56	46	64	40	107	30	40	38	41	41	62	86	99	143	35	56	UP
Wolbachia_endosymbiont_of_Brugia_malayi	3.36443	5.06189	3.16e-06	7.79267e-05	5	18	23	333	12	17	4	11	5	0	5	6	5	2	6	1	3	3	1	10	3	2	15	5	0	5	UP
Streptococcus_constellatus	3.48083	10.6439	3.35834e-06	7.83812e-05	419	241	182	9295	2069	339	78	45	17	82	728	813	25	132	198	100	239	139	164	454	401	175	544	409	10	191	UP
Thermodesulfobacterium_geofontis	2.01229	7.19674	3.3124e-06	7.83812e-05	40	60	119	292	104	103	47	109	37	23	80	51	47	27	34	35	60	31	35	76	46	43	136	55	30	32	UP
Bacillus_licheniformis	-2.78374	9.1149	3.27258e-06	7.83812e-05	8450	5884	7275	165	70	3281	610	90	31	2	69	22	86	9	253	2	13	29	112	109	53	225	334	30	28	1770	DOWN
Prevotella_denticola	2.22462	10.7855	3.43917e-06	7.88596e-05	220	525	693	1471	375	1503	230	1666	1027	410	731	749	429	1203	410	280	567	578	507	1114	501	320	579	2728	538	273	UP
Trichodesmium_erythraeum	1.77969	7.10526	3.67113e-06	8.2727e-05	50	57	132	129	100	112	24	86	51	32	59	40	50	35	86	30	49	35	23	72	64	51	182	62	36	108	UP
Brachyspira_murdochii	1.71663	7.13141	3.91612e-06	8.6752e-05	68	127	149	174	88	168	21	84	42	26	54	40	42	29	92	33	61	59	53	78	46	64	188	50	22	56	UP
Mycoplasma_cynos	2.5971	8.68807	4.38397e-06	9.54974e-05	105	158	197	1293	545	159	59	102	60	45	299	78	30	32	47	39	65	33	59	404	267	58	184	170	41	75	UP
Streptococcus_anginosus	3.57945	12.2126	4.46987e-06	9.57724e-05	737	600	520	21823	8091	978	156	106	33	580	2317	2018	60	434	342	239	779	311	419	1241	857	602	1235	1177	26	455	UP
Treponema_primitia	2.01198	9.10846	4.67072e-06	9.84619e-05	136	226	295	318	404	533	110	435	206	154	299	184	152	177	182	129	125	128	148	307	239	210	239	244	165	115	UP
Prevotella_sp_oral_taxon_299	2.0651	9.58767	4.76418e-06	9.88377e-05	151	345	565	533	158	813	69	533	332	173	424	465	234	658	268	79	254	279	221	447	216	100	604	934	153	177	UP
Ornithobacterium_rhinotracheale	2.04823	9.98922	6.0818e-06	0.000124202	392	419	892	704	536	383	337	766	376	291	266	278	454	339	422	339	334	293	315	261	326	315	432	338	360	263	UP
Enterococcus_casseliflavus	-1.66885	7.6047	6.35882e-06	0.000127861	2309	1241	852	31	21	555	133	71	28	6	70	21	86	23	442	7	17	52	37	109	33	306	527	26	27	572	DOWN
Mycobacterium_tuberculosis	2.29145	11.2222	6.6052e-06	0.000130803	607	761	637	1060	1363	676	567	1502	838	882	670	757	663	756	554	725	761	673	726	722	785	827	791	696	781	656	UP
Nostoc_sp_PCC_7120	2.03227	6.18543	6.87286e-06	0.000132658	27	60	88	64	18	182	6	47	355	24	9	29	35	6	38	5	9	19	4	26	23	25	81	26	17	24	UP
Yersinia_pseudotuberculosis	1.74075	6.23859	6.90188e-06	0.000132658	41	40	74	101	45	62	19	92	38	21	23	26	51	23	36	16	26	24	10	20	21	35	54	38	32	23	UP
Streptococcus_suis	2.13063	12.0622	7.06219e-06	0.000133772	2322	2547	2477	6750	4726	3892	1130	2806	990	1058	1074	1163	803	910	1282	873	1028	1170	954	1122	1056	1420	2210	1355	906	1632	UP
Buchnera_aphidicola	1.80347	9.27488	8.10071e-06	0.000140045	572	486	770	1124	572	587	196	497	193	120	201	179	169	123	256	118	172	151	130	266	158	189	629	175	155	212	UP
Burkholderia_mallei	2.19797	10.0213	7.76767e-06	0.000140045	606	646	512	960	981	607	351	1091	287	322	235	291	229	276	220	279	282	259	238	278	284	252	276	200	257	223	UP
Cylindrospermum_stagnale	1.35368	6.19688	7.64356e-06	0.000140045	126	73	135	156	19	104	27	83	26	10	26	15	93	18	36	16	13	11	26	67	21	38	111	46	20	37	UP
Sphaerochaeta_pleomorpha	1.51023	6.84764	8.13343e-06	0.000140045	51	61	133	69	54	200	38	111	71	26	45	32	64	43	98	28	33	31	34	32	33	69	140	110	34	40	UP
Streptococcus_intermedius	3.07325	10.0746	8.21139e-06	0.000140045	313	286	272	6154	1545	366	62	71	31	99	504	328	58	84	154	44	123	63	81	389	262	282	656	201	9	332	UP
Bacillus_clausii	-1.75395	8.207	7.77891e-06	0.000140045	2842	2590	1875	171	45	1506	276	112	56	5	104	29	128	17	454	4	20	73	37	137	46	423	462	41	35	664	DOWN
Bifidobacterium_breve	-1.42622	7.91431	8.25057e-06	0.000140045	1166	1000	1293	32	5	2351	148	244	110	10	125	13	221	34	685	10	30	72	58	133	21	321	451	97	74	597	DOWN
Staphylococcus_pseudintermedius	-2.55994	10.4053	8.1237e-06	0.000140045	26088	16420	10443	262	96	3673	718	190	90	16	127	44	218	31	1550	24	61	277	185	666	196	729	1185	120	41	5162	DOWN
Candidatus_Mycoplasma_haemominutum	2.48276	6.72112	8.54875e-06	0.000143246	13	18	25	45	51	15	39	73	46	49	29	56	22	38	16	31	31	30	29	29	38	32	19	19	31	12	UP
Porphyromonas_gingivalis	2.58324	11.4808	8.70037e-06	0.000143942	281	351	467	5261	1046	1019	119	610	279	476	1455	1128	241	995	564	379	1447	1356	1408	2941	989	325	1149	3376	131	703	UP
Prochlorococcus_marinus	1.9706	9.66821	9.31025e-06	0.000144863	233	346	603	1001	329	513	269	448	241	246	315	241	234	227	283	224	271	237	207	368	281	298	603	308	204	289	UP
Serratia_sp_FGI94	1.92646	9.51831	9.23849e-06	0.000144863	348	375	595	465	595	437	241	740	324	195	177	219	435	166	326	183	269	221	226	183	193	272	300	215	253	227	UP
Thermosipho_melanesiensis	2.33291	6.75539	9.19617e-06	0.000144863	62	56	132	300	218	131	12	16	25	4	19	22	13	6	68	4	27	16	18	49	39	35	124	22	5	83	UP
Vibrio_campbellii	1.9424	8.38185	9.29629e-06	0.000144863	104	185	300	115	147	247	128	252	121	130	82	97	334	108	62	96	95	116	107	103	100	126	162	102	122	57	UP
Slackia_heliotrinireducens	-1.98306	9.74106	9.18294e-06	0.000144863	2510	3983	5880	171	72	20564	621	906	612	9	545	51	629	108	1438	13	20	114	84	71	50	718	1377	477	282	885	DOWN
Chlorobium_phaeobacteroides	2.02469	8.68654	9.65401e-06	0.000148445	113	153	206	246	122	208	154	332	169	158	144	119	120	134	130	123	125	119	148	98	167	157	175	181	134	75	UP
Candidatus_Liberibacter_americanus	1.95552	7.15838	9.96294e-06	0.000151414	34	55	98	235	70	96	22	113	52	44	34	53	82	35	61	35	56	58	40	35	29	69	62	28	67	44	UP
Mycoplasma_mycoides	2.09915	7.02292	1.04722e-05	0.000157189	121	57	106	667	76	202	24	36	22	8	59	21	21	9	55	12	34	17	22	81	76	49	176	48	14	37	UP
Mycoplasma_pulmonis	2.37516	9.92623	1.05835e-05	0.000157189	83	204	204	1203	808	211	298	574	253	225	354	290	149	219	110	248	289	281	291	648	427	213	359	315	255	191	UP
Helicobacter_pylori	1.62068	7.9829	1.07271e-05	0.000157532	90	136	258	203	147	183	105	251	143	61	86	72	181	68	181	59	77	86	78	144	83	112	210	60	78	106	UP
Staphylococcus_lugdunensis	-2.45892	9.89183	1.19184e-05	0.000173082	17979	12233	6081	420	75	2473	466	162	65	16	141	34	212	32	1012	18	49	162	80	348	131	315	971	60	30	3700	DOWN
Blattabacterium_sp_(Blaberus_giganteus)	2.12158	6.24969	1.21724e-05	0.000174828	104	59	81	314	30	68	16	30	16	13	26	34	36	76	66	0	12	2	6	32	21	14	68	15	12	45	UP
Burkholderia_pseudomallei	1.8638	8.78708	1.24024e-05	0.000176084	238	179	364	144	151	259	173	482	182	156	124	117	200	163	248	140	146	117	129	160	130	152	152	210	182	101	UP
Pseudothermotoga_thermarum	2.27083	6.34828	1.25293e-05	0.000176084	22	31	61	360	40	184	6	24	16	1	26	14	24	6	32	1	50	10	14	33	90	37	108	33	9	27	UP
Mannheimia_haemolytica	1.9055	9.50975	1.27638e-05	0.000177169	458	421	702	552	491	383	341	594	208	185	178	188	557	240	161	231	212	198	186	285	208	236	530	170	222	178	UP
Shigella_flexneri	2.30794	7.90782	1.28776e-05	0.000177169	34	80	58	189	198	49	92	173	57	74	48	112	42	61	25	55	93	92	72	53	72	65	72	79	64	47	UP
Mycoplasma_synoviae	2.72436	8.05311	1.31348e-05	0.000178824	63	85	97	845	346	114	11	35	20	16	225	32	27	20	60	27	14	8	28	313	235	45	125	218	7	54	UP
Treponema_brennaborense	2.29474	8.99913	1.34633e-05	0.000181408	112	244	400	797	783	706	28	220	150	11	451	266	202	276	186	28	50	35	60	502	195	65	283	256	35	87	UP
Dichelobacter_nodosus	4.26872	14.9608	1.39648e-05	0.000186244	996	628	653	5464	932	2243	63	102	398	19364	16013	10128	105	11010	231	8319	13155	93	19839	26095	25344	555	1546	5067	27	165	UP
Caldanaerobacter_subterraneus	1.55424	7.50059	1.5113e-05	0.000198292	96	135	213	266	113	270	56	151	64	30	63	64	62	41	145	38	72	70	50	64	48	94	200	77	28	92	UP
Thermoanaerobacter_wiegelii	2.25488	9.64853	1.51715e-05	0.000198292	251	600	292	928	894	282	315	584	250	210	143	258	129	169	68	187	225	220	199	209	212	203	237	161	219	216	UP
Aster_yellows_witches''-broom_phytoplasma'	2.17816	5.62446	1.54989e-05	0.000200565	24	39	46	223	52	37	2	24	17	2	7	10	19	7	27	8	8	7	2	12	21	20	87	10	9	34	UP
Olsenella_uli	-1.7084	9.45705	1.74673e-05	0.000223821	2666	3613	5776	159	47	10556	526	760	343	4	407	43	508	93	1563	26	50	157	103	72	55	632	1034	546	191	1264	DOWN
Calyptogena_okutanii_thioautotrophic_gill_symbiont	1.53199	6.63728	1.80779e-05	0.000229396	47	65	117	69	43	162	31	81	34	22	23	27	54	26	54	30	40	40	37	60	34	59	177	33	24	39	UP
Nitrosococcus_oceani	1.46492	5.45451	1.88339e-05	0.000236692	41	48	62	50	20	80	17	34	9	6	17	15	39	7	38	4	8	12	12	58	35	23	42	31	9	16	UP
Helicobacter_mustelae	1.98418	4.76825	1.91082e-05	0.000237851	12	14	69	73	20	33	2	18	12	2	7	14	5	4	20	2	3	1	3	19	18	17	47	23	7	2	UP
Ehrlichia_canis	1.96362	6.84277	2.02341e-05	0.00024949	38	57	63	120	97	49	55	128	51	25	26	47	20	31	24	27	47	38	31	32	38	32	63	20	31	42	UP
Parachlamydia_acanthamoebae	1.6182	6.07377	2.12276e-05	0.000259295	24	42	76	116	44	88	12	62	25	11	35	15	39	64	48	7	18	17	16	26	22	45	91	17	17	19	UP
Campylobacter_hominis	2.69318	10.1138	2.21114e-05	0.000267589	100	107	157	3003	374	141	56	98	29	147	440	530	40	332	199	132	430	267	488	1909	592	305	2519	366	32	138	UP
Bordetella_bronchiseptica	1.68428	8.24931	2.34257e-05	0.000273369	198	202	263	173	231	248	108	485	115	75	93	83	156	101	211	77	89	81	98	94	103	141	117	72	105	73	UP
Candidatus_Portiera_aleyrodidarum	1.65761	6.32189	2.31556e-05	0.000273369	67	70	96	139	47	86	18	79	35	16	39	28	40	19	62	23	26	21	16	15	6	23	68	51	22	34	UP
Mycoplasma_hyopneumoniae	2.39193	12.1514	2.33737e-05	0.000273369	584	1374	1018	4283	4010	695	1457	3486	1400	1276	995	1668	875	1020	295	1237	1690	1387	1214	1168	1238	1221	840	1005	1377	923	UP
Wolbachia_endosymbiont_of_Onchocerca_ochengi	2.37966	4.8292	2.31871e-05	0.000273369	8	11	32	138	5	22	4	14	0	5	7	20	7	2	8	3	6	8	8	10	7	6	19	17	2	20	UP
Mycobacterium_ulcerans	2.28734	7.21393	2.51253e-05	0.000290609	56	34	47	50	63	26	76	109	43	81	47	40	38	37	36	53	26	40	46	39	58	54	26	39	30	17	UP
Leptospira_borgpetersenii	1.69435	5.7073	2.54907e-05	0.000292249	28	41	83	68	43	64	18	45	18	8	16	20	21	9	29	14	17	21	20	15	15	27	44	19	10	11	UP
Candidatus_Cloacimonas_acidaminovorans	1.86591	6.28362	2.59686e-05	0.000295139	36	48	97	390	32	119	2	46	20	3	24	14	41	9	96	7	23	12	13	51	33	49	171	41	10	22	UP
Spiroplasma_taiwanense	1.69558	7.28902	2.82311e-05	0.000318087	111	138	198	375	92	229	26	70	32	27	85	86	47	16	81	15	31	25	21	95	83	50	207	75	29	123	UP
Mycoplasma_leachii	1.70883	5.94318	2.96673e-05	0.000331411	46	76	57	98	56	67	15	25	13	8	32	17	13	13	24	11	22	10	11	44	29	18	81	25	16	40	UP
Prevotella_melaninogenica	1.97833	10.5727	3.18424e-05	0.000352695	263	574	853	1201	274	1739	115	1192	724	408	750	917	414	775	511	168	562	759	469	900	345	262	882	1901	354	358	UP
Borrelia_crocidurae	2.33315	7.09064	3.26954e-05	0.0003591	13	18	33	62	42	23	44	65	55	53	36	32	27	67	8	58	34	53	48	46	59	68	28	44	41	28	UP
Sulfurimonas_denitrificans	1.77334	6.25494	3.40174e-05	0.000367444	68	78	115	395	28	118	7	49	19	2	13	30	62	9	62	4	16	12	17	48	19	22	234	33	11	30	UP
Bifidobacterium_dentium	-1.33541	8.14309	3.39744e-05	0.000367444	1480	1338	1584	99	24	2853	219	273	149	4	174	25	262	23	687	10	25	80	58	106	28	271	433	191	45	627	DOWN
Mycoplasma_haemofelis	2.24072	4.09763	3.49687e-05	0.000374624	5	6	15	11	7	11	2	4	6	7	4	7	6	3	9	9	5	7	8	5	7	22	10	11	2	2	UP
Desulfurobacterium_thermolithotrophum	1.69277	7.3475	3.70109e-05	0.000393278	57	80	102	261	119	198	39	106	56	26	68	69	42	35	67	38	41	58	53	79	28	56	151	64	61	98	UP
Treponema_caldarium	2.31812	7.56717	3.73911e-05	0.000394114	54	74	126	201	246	197	6	32	24	9	205	80	45	154	59	21	16	5	21	218	91	28	134	126	12	20	UP
Mycoplasma_hyorhinis	2.30434	10.8375	3.99856e-05	0.000415698	138	424	380	1671	1485	290	556	1264	579	505	666	626	418	478	161	490	685	575	474	632	530	496	404	509	527	373	UP
Wigglesworthia_glossinidia	1.57206	6.10577	4.00749e-05	0.000415698	48	63	127	178	55	110	7	36	20	6	17	23	41	13	72	5	16	22	11	36	35	26	92	38	6	84	UP
Saccharomonospora_viridis	-1.58454	9.4155	4.16646e-05	0.000428784	8754	5381	2585	64	23	2882	684	1113	296	14	137	69	1218	62	1871	28	65	272	158	273	67	475	842	149	181	975	DOWN
Ureaplasma_urealyticum	1.91068	6.16183	4.37347e-05	0.000446572	70	61	82	326	43	134	14	10	14	4	27	21	19	6	35	3	18	3	10	59	29	29	117	44	6	51	UP
Odoribacter_splanchnicus	1.5765	9.35837	4.47525e-05	0.000453423	260	626	867	964	207	1242	97	571	320	117	301	336	223	367	526	41	177	295	170	336	170	122	720	768	133	238	UP
Desulfotomaculum_gibsoniae	1.51445	7.42848	4.74403e-05	0.000473316	115	121	329	598	35	607	22	107	68	18	78	53	82	34	179	20	29	27	21	185	89	91	239	93	35	59	UP
Rickettsia_montanensis	3.14121	3.73647	4.74224e-05	0.000473316	2	4	7	101	5	7	0	5	0	0	5	3	4	0	4	0	1	0	3	2	6	2	11	8	1	0	UP
Saccharopolyspora_erythraea	-1.85413	10.8816	4.97141e-05	0.000492245	42911	12827	6992	173	89	5848	1508	3087	889	39	269	111	3884	110	3675	53	166	545	360	635	158	1017	1890	163	529	2979	DOWN
Enterococcus_mundtii	-1.73447	7.8542	5.25863e-05	0.00051677	3025	2004	1250	30	14	590	102	81	34	9	68	21	102	8	512	16	34	82	25	75	44	232	521	61	12	710	DOWN
Blattabacterium_cuenoti	1.803	4.87554	5.30384e-05	0.000517322	34	23	76	125	13	55	7	15	10	3	2	15	27	8	30	1	6	6	4	5	11	8	52	6	4	6	UP
Treponema_azotonutricium	1.50221	7.40278	5.65231e-05	0.000547227	88	160	215	229	179	513	31	168	82	30	92	30	80	40	154	29	22	26	30	71	49	69	149	109	45	66	UP
Chamaesiphon_minutus	2.13243	9.11428	6.2471e-05	0.00059684	80	164	216	164	192	134	252	386	222	210	153	193	128	193	91	208	156	174	176	131	187	193	105	137	193	102	UP
Lawsonia_intracellularis	2.1674	10.1844	6.25609e-05	0.00059684	132	343	298	581	760	516	479	778	397	374	295	390	194	373	160	372	373	358	341	272	340	393	299	301	400	264	UP
Porphyromonas_asaccharolytica	3.40305	17.242	6.67936e-05	0.000632603	5722	4558	4318	276206	70212	18400	3710	1181	843	38321	52254	97227	417	42024	2599	30415	63921	65590	54986	43368	74856	2984	4770	173930	459	13990	UP
Candidatus_Azobacteroides_pseudotrichonymphae	1.54882	8.41298	7.1468e-05	0.000672005	110	229	427	380	123	311	47	264	120	59	132	162	120	63	180	48	133	219	97	163	121	117	556	403	62	139	UP
Gallibacterium_anatis	1.23651	7.13015	8.0458e-05	0.000751133	149	171	289	303	22	220	31	116	46	12	39	67	222	22	96	12	26	50	36	125	75	83	279	101	20	138	UP
Tannerella_forsythia	2.01643	10.5302	8.18528e-05	0.000753391	280	337	581	2041	407	906	122	622	269	162	674	827	240	434	438	157	720	1059	810	1372	664	214	1193	1582	148	471	UP
Carnobacterium_sp_17-4	-1.63926	9.6491	8.18392e-05	0.000753391	2412	3548	10766	226	42	5124	946	1148	816	15	226	30	1744	127	1217	12	47	78	58	265	73	1032	2168	57	439	1568	DOWN
Bacillus_cytotoxicus	-1.90749	8.97785	8.26004e-05	0.000754956	9089	5517	2319	135	49	1606	252	133	67	10	83	21	176	15	641	5	40	78	108	345	109	606	786	66	44	1209	DOWN
Parageobacillus_thermoglucosidasius	-2.35532	3.41893	8.32093e-05	0.00075524	134	66	36	1	0	32	8	1	6	0	0	0	9	0	13	0	0	2	1	1	0	5	17	1	0	32	DOWN
Caldisericum_exile	1.67023	5.21722	9.25008e-05	0.000833783	17	15	44	44	42	84	9	33	14	1	10	10	19	4	39	5	17	12	9	14	29	12	53	14	10	11	UP
Chlorobaculum_tepidum	1.34041	6.71251	9.33894e-05	0.000836027	148	102	158	125	5	278	25	145	60	25	38	47	69	81	139	6	12	15	13	72	58	68	104	96	23	41	UP
Nitratiruptor_sp_SB155-2	1.44502	5.78675	9.93671e-05	0.000883488	30	45	77	64	32	108	13	37	15	2	17	35	53	15	82	4	17	33	32	41	15	17	94	36	4	18	UP
Sulfurospirillum_barnesii	1.47644	5.9306	0.000101675	0.000897903	67	90	106	147	21	97	7	37	11	3	20	28	48	15	32	5	10	22	38	59	17	29	182	48	3	16	UP
Caldicellulosiruptor_owensensis	1.51166	6.00492	0.000102824	0.00090195	41	47	107	151	51	105	13	44	23	11	20	15	21	7	67	10	20	27	17	31	13	29	102	25	17	20	UP
Ehrlichia_muris	2.00396	4.93914	0.000107851	0.000939741	78	28	49	160	26	35	3	15	9	2	8	7	11	6	21	1	4	2	2	2	15	6	32	6	4	13	UP
Haemophilus_influenzae	1.24944	8.97221	0.000111829	0.000967951	947	768	793	726	286	672	117	356	153	84	218	119	419	84	289	79	124	141	148	474	151	325	753	196	106	340	UP
Brachyspira_intermedia	2.45981	12.7472	0.000122899	0.00105677	323	860	759	2772	3170	530	2637	3774	2188	2789	1894	2222	1003	2319	268	2479	2224	1854	1940	1447	2134	1835	639	1738	2301	870	UP
Streptococcus_macedonicus	-1.45115	6.44537	0.000132463	0.00113156	228	334	614	15	7	202	34	22	16	5	70	8	44	3	313	3	10	33	11	48	17	325	259	43	15	145	DOWN
Mycoplasma_crocodyli	2.74384	9.02531	0.000135455	0.0011496	78	52	85	1363	647	150	11	29	11	32	549	53	19	76	58	47	40	18	65	963	484	39	123	406	13	122	UP
Waddlia_chondrophila	1.44434	4.83285	0.000137698	0.0011611	31	23	48	92	6	52	8	19	6	1	9	12	31	8	51	3	7	6	14	16	7	7	58	12	3	16	UP
Paenibacillus_mucilaginosus	1.3827	9.3896	0.000145497	0.00121901	662	588	1014	428	420	1511	171	759	329	154	223	143	403	206	595	176	150	172	167	255	196	427	540	262	238	262	UP
Borrelia_recurrentis	2.10882	4.9901	0.000169143	0.00140809	7	14	16	34	46	12	14	38	10	8	8	12	8	7	2	8	7	13	7	10	7	13	16	5	6	7	UP
Streptococcus_pyogenes	2.13735	11.0513	0.000175935	0.00145536	805	510	491	6355	1649	459	241	360	145	260	1084	687	146	245	645	328	804	1076	635	1480	744	809	2130	716	150	685	UP
Cryptobacterium_curtum	1.88984	7.27783	0.000187793	0.00152513	79	98	147	570	220	267	10	61	41	5	116	51	48	9	127	8	19	18	24	53	40	62	178	64	23	34	UP
Haliangium_ochraceum	1.57075	10.096	0.00018602	0.00152513	727	519	1084	482	441	1189	490	1392	491	346	335	329	674	355	746	308	286	339	302	316	315	443	527	382	402	407	UP
Helicobacter_hepaticus	1.82059	5.5461	0.000189037	0.00152513	55	24	34	95	31	36	10	19	5	1	22	13	6	17	31	8	3	9	10	110	27	7	79	13	3	47	UP
Mycoplasma_mobile	1.75073	7.48039	0.000188428	0.00152513	99	80	142	557	133	322	11	47	41	10	157	22	38	15	136	19	29	32	46	239	109	65	196	107	20	91	UP
Borrelia_duttonii	2.09792	5.81478	0.000194586	0.00156027	4	29	26	58	76	10	14	52	18	12	7	13	15	14	5	14	17	25	14	16	22	13	21	8	33	18	UP
Leptotrichia_buccalis	1.67921	8.11939	0.000199858	0.00159248	790	479	379	769	139	281	31	46	48	16	97	193	61	29	187	56	81	36	30	148	86	104	368	91	22	225	UP
Enterococcus_faecalis	-1.50772	9.21095	0.000201041	0.00159248	6523	3693	2466	86	54	1771	298	185	77	15	215	53	204	42	1693	21	72	247	142	412	142	1077	1870	171	34	1517	DOWN
Bifidobacterium_longum	-1.27015	9.42557	0.00020721	0.00163147	3040	2616	3717	69	29	7124	445	778	399	14	380	55	724	81	1865	30	101	254	177	369	98	790	1304	339	171	1482	DOWN
Mesorhizobium_australicum	-1.17599	7.91124	0.000215137	0.00168374	608	465	2334	49	27	758	239	971	153	5	76	14	423	82	1513	7	25	81	53	113	16	266	431	51	113	137	DOWN
Geobacillus_sp_C56-T3	2.17502	4.9896	0.000217447	0.00169169	20	20	40	232	6	85	5	23	12	2	7	1	11	0	13	0	8	5	7	7	12	8	16	17	4	5	UP
Borreliella_bissettii	2.17715	4.82408	0.000227711	0.00173537	7	11	16	151	14	17	9	9	5	5	13	6	5	1	5	2	8	7	5	10	12	6	45	5	5	5	UP
Borreliella_garinii	3.10525	3.20951	0.000228372	0.00173537	3	0	3	25	13	17	0	3	1	0	3	9	1	13	0	0	0	0	0	0	1	1	8	1	1	1	UP
Capnocytophaga_canimorsus	1.13391	7.70525	0.000225842	0.00173537	323	217	681	105	30	254	27	229	93	28	124	55	219	44	496	39	71	46	113	262	89	53	421	133	45	63	UP
Moorella_thermoacetica	1.31147	7.53676	0.000227631	0.00173537	94	133	294	336	84	699	34	113	100	30	103	64	100	20	241	34	36	38	40	61	72	127	256	145	38	68	UP
Yersinia_pestis	2.35145	5.28376	0.000231213	0.0017468	7	6	15	15	9	19	3	24	6	3	35	31	17	85	5	12	11	7	8	3	6	7	23	8	9	2	UP
Neisseria_meningitidis	1.15071	7.43885	0.000247019	0.00185548	164	150	288	87	70	342	41	234	108	41	65	95	250	37	336	24	38	61	22	150	42	107	261	57	48	56	UP
Melioribacter_roseus	1.65333	5.94933	0.000252039	0.00188237	24	29	65	26	8	150	5	44	24	18	47	27	32	93	46	3	5	15	14	52	33	19	111	28	9	11	UP
Sebaldella_termitidis	1.58512	6.89846	0.000268152	0.00199133	91	109	167	367	55	180	20	46	21	18	39	39	30	14	99	22	48	28	12	38	41	27	157	46	11	188	UP
Mageeibacillus_indolicus	1.75137	10.0962	0.000274395	0.00202618	333	534	974	5700	572	2459	129	522	324	91	576	219	394	134	840	98	221	356	204	431	252	452	1307	543	165	390	UP
Orientia_tsutsugamushi	1.82508	5.32901	0.000284321	0.00208768	22	25	34	163	17	44	6	18	11	4	11	25	16	6	41	4	7	5	9	2	20	11	165	8	6	7	UP
Bacteroides_fragilis	1.62887	10.8874	0.000287796	0.00209124	593	960	1202	1958	866	2451	398	1291	755	309	953	854	634	450	687	274	521	1214	544	843	549	358	1569	2942	436	635	UP
Gardnerella_vaginalis	1.46604	7.59712	0.000289605	0.00209124	241	146	236	349	164	283	35	50	35	18	78	64	86	10	215	34	59	82	44	134	49	107	321	126	13	146	UP
Psychrobacter_sp_PRwf-1	-1.98389	13.4138	0.000288682	0.00209124	37339	36398	55336	1158	381	192474	5870	7954	2461	114	1585	204	20827	841	3811	71	356	660	1751	3208	539	30551	119625	8331	2244	6308	DOWN
Mycoplasma_suis	1.72594	5.77356	0.000293643	0.00210874	16	26	27	117	28	36	24	26	19	12	25	13	15	15	22	12	21	28	15	8	27	34	58	16	8	11	UP
Mycoplasma_bovis	2.04703	9.33043	0.000301718	0.00214484	82	175	113	1200	351	150	144	206	53	105	724	107	219	101	182	103	107	60	125	1025	557	105	114	469	80	347	UP
Mycoplasma_parvum	2.26984	4.34371	0.000303593	0.00214484	11	19	31	157	2	36	2	5	1	2	7	3	5	2	11	1	2	1	3	8	7	7	17	0	1	4	UP
Prosthecochloris_aestuarii	1.37981	6.24078	0.000303458	0.00214484	39	52	106	128	26	199	12	57	26	6	51	41	47	10	56	17	18	27	26	24	24	56	92	72	11	17	UP
Bifidobacterium_bifidum	-1.15185	8.76272	0.000306316	0.00215244	1985	1571	2149	47	18	3579	303	734	249	9	188	34	727	31	1392	19	45	182	124	272	67	556	933	243	83	818	DOWN
Xenorhabdus_bovienii	1.07708	6.37683	0.000319237	0.00223125	101	67	147	141	29	171	16	126	28	11	53	15	218	21	85	12	21	10	16	55	22	64	133	54	30	39	UP
Rickettsia_slovaca	2.58348	2.99676	0.000346524	0.00240908	3	3	5	10	15	0	0	5	2	2	1	2	1	4	1	2	3	1	0	1	0	2	3	3	5	5	UP
Thermoanaerobacter_italicus	1.88181	5.14936	0.000351919	0.00242083	22	28	45	196	8	69	2	14	6	2	18	16	7	6	19	2	4	4	2	47	6	23	44	9	5	9	UP
Bifidobacterium_thermophilum	-1.15016	8.39562	0.000351816	0.00242083	1370	1099	1729	47	23	2034	234	246	143	17	331	36	279	31	1480	15	45	96	83	193	37	389	409	211	65	831	DOWN
Ureaplasma_parvum	1.67719	6.03511	0.000364042	0.00249112	80	127	128	209	66	80	5	25	12	10	14	8	15	9	34	8	16	3	6	12	27	22	104	32	11	81	UP
Actinobacillus_suis	1.12754	7.09788	0.00038314	0.00260815	164	163	230	129	81	264	46	140	33	20	26	37	191	17	80	15	40	56	93	133	29	61	327	41	33	116	UP
Helicobacter_bizzozeronii	1.71319	4.25299	0.000387817	0.0026263	11	9	25	81	9	26	5	27	10	1	2	4	12	3	20	3	3	9	4	6	2	9	12	12	4	3	UP
Candidatus_Liberibacter_solanacearum	1.38162	5.68787	0.000402581	0.00271224	20	33	67	42	34	81	19	38	22	12	22	12	15	12	36	9	22	10	21	20	23	21	55	15	18	61	UP
Gloeocapsa_sp_PCC_7428	-1.55409	5.56848	0.000429079	0.00286125	819	388	179	11	7	190	18	33	18	2	13	4	25	2	56	0	6	12	15	7	5	50	77	14	5	51	DOWN
Micrococcus_luteus	-1.36526	11.4277	0.000428854	0.00286125	30644	11945	23286	267	127	16664	1830	4292	1500	54	729	289	5882	236	7393	80	396	973	838	1385	294	2196	3190	399	972	4522	DOWN
Cyanothece_sp_PCC_8801	-2.0234	2.21234	0.000437463	0.00290236	5	5	18	0	0	4	2	12	1	0	0	0	4	0	13	0	0	3	0	1	0	6	5	0	4	2	DOWN
Brachyspira_pilosicoli	1.2572	7.82699	0.000458014	0.00298855	296	174	316	429	107	381	53	129	58	22	153	102	83	49	175	35	40	59	47	227	94	97	383	82	38	208	UP
Ehrlichia_chaffeensis	1.35546	4.28299	0.000458351	0.00298855	26	16	28	20	17	25	5	18	9	3	7	6	22	4	14	6	4	6	5	6	5	9	27	6	6	12	UP
Rickettsia_rhipicephali	2.12036	2.81022	0.000459601	0.00298855	0	6	1	13	5	4	1	2	1	2	2	4	3	2	5	0	3	1	3	2	2	3	4	1	0	9	UP
Ignavibacterium_album	1.27144	7.16077	0.000491198	0.00317819	62	91	190	162	41	245	16	95	48	19	74	63	70	68	150	14	54	108	64	120	47	45	219	68	16	96	UP
Dokdonia_sp_4H-3-7-5	1.28778	8.24907	0.00052993	0.00341191	361	222	693	881	80	262	65	261	76	41	97	62	275	232	976	46	67	93	63	104	62	118	436	69	98	78	UP
Oscillatoria_acuminata	1.5669	6.77049	0.000546911	0.00350398	32	36	72	40	85	97	58	99	43	33	59	28	101	54	54	24	34	40	33	32	13	42	68	28	45	16	UP
Bacillus_anthracis	1.45591	5.17892	0.000554688	0.00353647	70	26	50	17	14	71	7	21	10	5	5	3	11	7	27	6	7	10	13	102	32	44	33	7	8	18	UP
Haliscomenobacter_hydrossis	1.14671	7.82695	0.000564358	0.00358066	115	123	417	147	57	249	52	274	143	41	70	63	174	61	277	28	69	180	134	193	62	93	306	186	80	77	UP
Mesorhizobium_ciceri	-1.23167	8.23594	0.000659904	0.00416664	647	724	3723	66	16	1034	373	1174	195	6	59	19	607	132	1595	6	24	55	56	112	32	325	425	56	167	159	DOWN
Owenweeksia_hongkongensis	1.10085	7.7669	0.000712891	0.00447956	471	376	491	425	36	223	26	239	90	21	62	92	194	39	388	16	59	137	73	226	84	55	376	157	32	88	UP
Bacteroides_helcogenes	1.29886	9.71128	0.000720866	0.004507	209	660	932	375	327	2007	216	1270	729	157	301	262	538	307	510	167	228	373	266	291	215	268	1112	764	348	268	UP
Nostoc_punctiforme	1.48652	6.0229	0.000724154	0.004507	40	42	87	312	25	82	14	84	92	6	19	10	74	8	77	5	5	18	10	8	4	31	143	36	14	23	UP
Borreliella_burgdorferi	1.58562	5.67468	0.000743705	0.00460674	17	36	65	58	25	38	15	62	33	26	25	9	49	45	28	4	5	13	6	9	8	16	60	21	29	5	UP
Chlamydia_pneumoniae	1.95905	4.81507	0.000751792	0.00461311	18	25	21	146	22	40	3	5	3	2	11	3	4	1	15	5	8	4	3	3	6	5	33	11	2	35	UP
Neorickettsia_sennetsu	2.60688	4.3801	0.000749325	0.00461311	1	6	19	175	3	15	5	2	2	0	14	5	3	3	8	0	3	2	1	14	3	2	9	4	0	1	UP
Alistipes_finegoldii	1.32536	9.73199	0.000766824	0.00463999	299	908	1110	632	158	2952	92	1401	921	89	373	432	737	653	533	79	124	257	225	302	196	223	973	1309	374	196	UP
Borrelia_turicatae	1.44004	4.5012	0.00076483	0.00463999	17	18	31	29	13	69	7	14	11	3	12	12	6	4	22	1	14	2	3	6	8	6	45	21	6	5	UP
Mesorhizobium_japonicum	-1.17852	8.05705	0.000760646	0.00463999	708	574	2869	86	21	896	261	1172	178	5	53	11	560	95	1595	12	19	56	46	125	19	273	446	41	158	130	DOWN
Shigella_dysenteriae	1.36705	4.60443	0.000793401	0.00477869	17	22	28	19	9	28	3	29	6	5	13	7	37	12	17	4	3	9	4	9	3	18	36	49	7	7	UP
Brachyspira_hyodysenteriae	1.21831	6.08257	0.000812989	0.00487421	60	57	127	166	22	151	12	42	27	11	34	33	27	8	103	6	19	15	16	52	16	31	184	25	21	21	UP
Salinibacter_ruber	1.08926	6.82961	0.00082412	0.00491838	177	108	214	262	14	242	30	196	52	12	28	47	151	15	201	6	7	20	32	71	70	97	118	117	42	57	UP
Leptospirillum_ferriphilum	1.88303	5.61181	0.00085155	0.00504306	18	14	34	209	4	50	5	19	8	0	19	20	40	2	40	6	17	40	28	63	14	8	40	14	6	4	UP
Octadecabacter_arcticus	-1.05096	6.13926	0.000852728	0.00504306	266	127	362	14	4	150	30	142	28	1	23	5	150	14	714	1	8	20	26	32	12	108	173	21	47	48	DOWN
Candidatus_Babela_massiliensis	1.69062	5.56848	0.00087152	0.00513097	27	33	91	310	6	81	2	26	8	2	22	12	27	6	58	2	5	8	7	30	16	14	102	9	8	15	UP
Onion_yellows_phytoplasma	1.98013	5.0512	0.000960193	0.00557765	25	23	38	241	15	40	1	19	9	0	5	4	10	2	15	0	7	3	2	11	9	20	87	8	5	11	UP
Chloroherpeton_thalassium	1.43028	6.08306	0.00100506	0.00581244	37	57	110	307	15	113	7	65	28	5	57	19	52	10	77	4	8	18	5	56	21	20	81	48	10	24	UP
Candidatus_Phytoplasma_australiense	1.93934	6.43179	0.00102157	0.00588191	143	127	73	545	41	106	17	14	10	0	15	8	37	5	37	6	22	15	3	4	74	22	136	21	3	68	UP
Cyanothece_sp_PCC_7424	1.32943	5.44719	0.00108452	0.00621698	21	27	45	25	6	74	5	70	27	2	26	29	27	19	37	2	8	11	10	46	13	12	88	90	19	14	UP
Blattabacterium_punctulatus	1.26722	6.79198	0.00111328	0.00635396	44	59	231	143	12	147	19	71	36	13	26	30	46	13	110	20	55	84	72	81	46	25	144	88	29	117	UP
Mycoplasma_putrefaciens	1.3947	7.12298	0.00111876	0.0063575	128	107	174	411	85	237	19	33	24	10	90	30	26	33	123	18	35	31	31	111	64	41	222	42	14	200	UP
Treponema_succinifaciens	1.43211	8.66098	0.00113957	0.00644768	319	725	1327	725	588	1671	65	179	126	12	112	82	206	94	404	13	43	51	52	239	95	78	508	499	48	275	UP
Psychromonas_ingrahamii	1.1162	7.37572	0.00115482	0.0065058	413	389	401	548	54	235	34	147	34	20	32	31	354	27	106	20	26	59	41	95	32	116	233	65	39	93	UP
Rickettsia_prowazekii	1.66205	4.74869	0.00116001	0.00650703	34	29	35	116	5	32	0	8	7	8	17	7	13	3	30	4	2	2	3	21	7	14	29	4	4	23	UP
Candidatus_Liberibacter_asiaticus	1.76085	4.52319	0.0011711	0.00654116	7	14	33	104	12	23	4	23	12	3	12	9	12	0	11	5	2	5	2	5	2	10	29	6	5	8	UP
Halothece_sp_PCC_7418	1.15557	5.43215	0.00119489	0.0066456	31	28	72	21	13	60	10	58	18	16	31	13	88	18	36	3	5	10	16	23	12	33	38	34	15	27	UP
Edwardsiella_tarda	1.74223	7.30559	0.00124702	0.00690617	17	39	32	62	56	51	76	82	69	33	51	52	27	59	32	59	49	123	77	67	63	75	23	60	43	32	UP
Helicobacter_cinaedi	1.40174	5.95784	0.00129818	0.00715915	48	35	72	156	24	87	4	22	12	2	49	30	25	12	53	7	14	18	11	77	32	20	169	27	7	45	UP
Mycoplasma_agalactiae	2.506	9.33737	0.00130484	0.00716568	89	99	127	1823	323	157	15	16	19	42	913	75	21	58	43	77	49	9	103	1427	814	17	112	678	5	70	UP
Acidithiobacillus_ferrooxidans	1.2581	7.03611	0.00131137	0.00717138	80	86	187	43	60	254	39	130	64	45	66	21	58	29	195	33	30	78	56	71	33	64	98	52	30	23	UP
Acidiphilium_multivorum	1.28538	5.67615	0.00133097	0.00724826	58	46	116	16	16	71	22	96	21	21	14	9	52	21	85	19	13	16	17	11	9	20	39	11	11	15	UP
Mycoplasma_arthritidis	2.25463	7.59404	0.00134133	0.00727435	72	69	73	384	206	61	2	10	8	6	266	20	8	15	31	26	22	21	56	448	183	26	34	71	1	35	UP
Robiginitalea_biformata	1.05177	6.74491	0.00140939	0.00758505	108	114	176	155	17	234	10	170	56	24	34	54	143	22	260	3	25	44	40	38	27	43	215	101	36	39	UP
Streptococcus_thermophilus	-1.24447	6.69937	0.00141023	0.00758505	1274	594	461	27	23	308	35	48	26	8	31	11	52	7	175	9	9	25	13	46	11	132	212	28	21	303	DOWN
Finegoldia_magna	2.07847	12.5223	0.00149382	0.00790453	1879	914	1177	17312	2224	1562	411	194	113	1088	4613	2961	189	792	2623	964	2321	2526	1641	4038	1825	1354	4711	2025	50	3730	UP
Sphaerochaeta_globosa	1.16214	7.06805	0.00149379	0.00790453	83	108	215	39	65	447	14	228	63	27	50	44	113	16	186	11	8	17	26	130	68	61	337	233	25	118	UP
Spiroplasma_diminutum	1.40827	7.05432	0.00148393	0.00790453	192	173	212	459	106	245	31	42	17	5	73	25	32	13	97	12	25	13	19	86	72	80	256	67	9	101	UP
Bartonella_tribocorum	1.26313	4.18403	0.00154595	0.0081474	22	13	53	29	1	22	1	13	3	1	5	9	17	7	35	2	3	2	4	25	12	18	40	9	5	4	UP
Ilumatobacter_coccineus	-1.06505	8.64662	0.00155585	0.00816245	1311	789	1964	110	15	1091	244	1540	300	5	122	27	995	138	3530	17	33	128	93	182	41	467	572	85	248	474	DOWN
Streptomyces_sp_PAMC_26508	-1.15517	5.41565	0.0015613	0.00816245	282	98	145	3	1	125	19	141	32	0	17	3	108	3	210	1	6	10	15	20	4	67	61	3	26	65	DOWN
Acholeplasma_palmae	1.74838	9.31237	0.0015827	0.0082087	743	626	980	2954	254	817	75	187	64	5	131	60	145	16	338	23	236	166	67	351	844	286	2044	197	36	248	UP
Candidatus_Blochmannia_vafer	1.69315	4.20141	0.00158672	0.0082087	19	18	59	117	2	37	2	10	6	0	5	2	22	2	19	2	3	1	3	3	3	4	22	5	1	11	UP
Streptococcus_pneumoniae	2.06968	11.016	0.00158898	0.0082087	639	405	403	9353	626	552	118	138	49	205	1078	891	57	99	806	234	857	1239	545	1451	749	796	2645	852	26	896	UP
Blattabacterium_sp_(Mastotermes_darwiniensis)	1.14182	5.22118	0.00160938	0.00824886	96	61	134	20	3	59	8	18	11	4	9	29	28	6	53	4	10	6	15	52	23	10	89	13	5	27	UP
Mycoplasma_hominis	1.85122	7.32171	0.00161639	0.00825242	55	85	83	415	227	257	10	31	25	2	185	11	21	7	56	10	17	12	27	194	134	44	188	64	10	61	UP
Caldicellulosiruptor_obsidiansis	1.4223	5.62673	0.00163432	0.00831151	57	30	61	181	20	85	5	18	9	7	33	14	20	5	50	7	5	13	5	56	14	24	65	14	7	47	UP
Wolbachia_endosymbiont_of_Drosophila_melanogaster	3.22807	2.70773	0.00167748	0.00849791	3	2	1	0	2	4	0	0	0	0	3	15	1	18	3	0	0	0	0	0	0	1	4	0	1	0	UP
Thermacetogenium_phaeum	1.29732	7.27703	0.00170261	0.00853124	74	81	212	364	60	307	16	88	36	6	91	70	46	12	133	16	38	68	74	88	82	109	413	121	18	64	UP
Lactococcus_garvieae	-1.10264	7.36572	0.00170364	0.00853124	1820	1008	795	140	22	521	71	82	31	6	69	24	78	12	308	4	21	65	24	100	30	193	326	56	23	348	DOWN
Thermobifida_fusca	-1.19816	8.97893	0.0017016	0.00853124	7368	2005	1958	31	16	1522	351	1139	351	5	134	31	1334	42	1554	25	69	216	142	267	75	445	610	118	224	513	DOWN
Thermodesulfatator_indicus	1.1413	4.36646	0.00175571	0.00872512	12	16	48	29	6	87	4	13	18	3	12	5	19	4	30	1	3	1	4	19	11	7	38	19	7	7	UP
Thermovirga_lienii	1.37832	5.09176	0.00175173	0.00872512	12	8	48	50	28	87	2	28	18	4	22	5	13	6	36	5	3	8	7	48	7	39	39	33	7	12	UP
Carnobacterium_inhibens	-1.28149	9.83819	0.00176989	0.00876231	4048	4019	9628	203	72	4514	797	1939	1358	22	194	47	2544	145	1320	23	47	119	89	215	82	784	2266	88	737	1735	DOWN
Alistipes_shahii	1.32553	10.1353	0.00179638	0.0088599	339	860	1260	876	386	2835	144	1334	819	144	596	583	658	373	569	105	205	773	299	417	479	211	968	1744	349	250	UP
Mycobacterium_liflandii	-1.18774	3.84779	0.00200468	0.00985005	90	34	38	1	0	27	6	18	6	1	5	0	21	2	61	0	0	11	3	5	3	17	49	6	4	14	DOWN
Trichormus_azollae	1.0597	5.48658	0.00208107	0.0101871	41	42	77	23	18	104	11	64	48	4	14	28	42	26	65	9	4	13	9	11	9	18	102	28	21	15	UP
Candidatus_Pelagibacter_sp_IMCC9063	1.54596	5.20164	0.00212299	0.0103536	33	21	50	184	11	98	5	25	8	2	15	14	13	5	35	0	10	9	4	38	4	12	70	12	9	9	UP
Spiroplasma_apis	1.28598	6.24659	0.00222313	0.0107616	84	56	85	250	45	133	15	48	20	9	44	14	24	10	54	4	17	9	14	34	35	23	134	44	11	130	UP
Mesorhizobium_opportunistum	-1.02076	8.02083	0.00224442	0.0108246	652	523	2647	65	35	850	264	1068	178	5	66	19	499	100	1469	11	15	42	61	118	27	283	399	49	134	149	DOWN
Wolinella_succinogenes	1.1433	5.3999	0.00230777	0.0110892	148	84	65	61	21	71	8	22	15	2	35	14	26	5	27	3	16	8	14	40	22	18	49	27	5	13	UP
Listeria_innocua	-1.38562	7.38239	0.00238343	0.0114108	2103	1291	684	124	12	581	86	50	23	2	33	9	141	6	198	3	19	22	36	139	39	199	345	18	10	581	DOWN
Clostridioides_difficile	1.58591	11.809	0.0023934	0.0114167	1932	1372	2394	9436	2399	3013	621	499	332	299	1721	1728	516	547	1940	352	1246	1502	769	2273	1301	1625	4990	1617	118	5355	UP
Bifidobacterium_animalis	-1.00661	8.75605	0.00242157	0.0115091	2091	1313	2049	44	22	2092	282	450	147	16	323	30	430	35	1860	16	76	159	140	196	54	570	793	481	121	838	DOWN
Coriobacterium_glomerans	-1.04307	7.0712	0.00244151	0.0115618	307	465	771	19	10	1334	70	205	118	6	122	11	121	24	351	2	8	22	33	17	13	169	237	151	52	186	DOWN
Mesoplasma_florum	1.24685	7.08701	0.00249505	0.0117727	450	203	259	446	78	314	20	44	29	16	46	38	41	10	129	11	22	38	12	61	63	51	264	86	12	99	UP
Mahella_australiensis	1.05375	7.26122	0.00264909	0.0123817	81	107	224	340	48	585	32	99	73	16	109	65	107	20	147	12	37	48	45	75	58	92	197	103	25	150	UP
Nocardiopsis_dassonvillei	-1.16473	10.1332	0.00265254	0.0123817	12968	5215	4128	97	43	3980	860	2651	887	34	262	76	3161	108	3711	56	142	416	278	566	135	964	1368	156	480	1641	DOWN
Mycoplasma_genitalium	1.1103	5.59517	0.00272516	0.0126305	40	60	52	28	31	49	18	59	18	6	17	13	29	16	31	12	23	16	9	13	18	24	64	19	23	47	UP
Candidatus_Endolissoclinum_faulkneri	1.11203	5.24852	0.00276123	0.0127524	30	36	50	27	30	93	10	45	10	7	19	12	34	9	39	8	13	8	12	7	9	23	36	14	14	35	UP
Bacillus_sp_JS	-1.2897	4.96996	0.00278219	0.0128039	130	132	159	9	7	127	6	16	13	1	7	1	21	5	78	1	0	13	14	8	2	53	87	7	3	121	DOWN
Hydrogenobaculum_sp_Y04AAS1	1.30001	3.7558	0.00293942	0.0134615	18	10	37	9	7	25	1	10	8	3	2	6	8	0	12	0	6	4	4	19	4	11	32	7	3	2	UP
Rickettsia_canadensis	1.68019	4.76998	0.00294567	0.0134615	43	21	31	151	3	43	1	4	5	0	16	9	3	2	15	2	8	3	5	17	3	13	49	22	4	15	UP
Pleurocapsa_minor	1.02334	4.71722	0.00306839	0.0139735	29	26	124	11	4	95	6	28	16	5	10	21	31	9	32	3	4	2	5	25	10	14	40	10	4	12	UP
Candidatus_Protochlamydia_amoebophila	1.29651	5.0829	0.00329817	0.0148645	42	37	96	163	9	92	5	15	10	3	9	6	22	3	38	2	5	4	3	12	8	17	94	26	5	19	UP
Leuconostoc_sp_C2	2.38405	2.99745	0.00332712	0.0148923	5	7	10	62	2	3	0	3	0	0	1	0	13	0	4	0	0	0	0	0	0	2	8	2	0	4	UP
Bacillus_atrophaeus	-1.03475	7.158	0.00332218	0.0148923	1194	690	719	34	31	557	72	71	48	6	58	7	135	9	270	4	6	32	41	117	54	262	326	26	31	317	DOWN
Synechococcus_sp_PCC_6312	1.31903	4.58017	0.00341195	0.0151167	16	20	54	84	2	53	5	9	20	3	19	6	13	3	17	1	9	6	4	18	4	11	34	13	3	11	UP
Sorangium_cellulosum	1.06007	10.025	0.00354501	0.0156531	1335	947	1884	405	502	1381	436	2411	559	220	361	225	1354	426	1185	243	224	299	269	378	276	544	708	304	423	505	UP
Lactobacillus_salivarius	-1.16356	7.95523	0.00384004	0.0168421	2349	1585	861	278	53	885	103	109	41	7	85	20	129	11	511	9	23	54	42	96	44	379	723	71	14	763	DOWN
Nostoc_sp_PCC_7107	1.28526	5.07651	0.00391433	0.0171105	23	24	58	42	14	54	7	22	9	5	37	27	28	26	34	1	5	9	10	11	7	15	53	12	3	6	UP
Arcobacter_nitrofigilis	1.03958	8.05422	0.00399199	0.0173918	714	463	658	795	75	333	24	395	110	12	148	83	458	58	291	14	43	32	57	286	109	38	590	79	81	202	UP
Corynebacterium_efficiens	-1.2588	12.5237	0.00414727	0.0179486	48319	15844	12479	227	189	18938	2669	3343	1184	186	1300	276	5582	594	21861	465	1059	3317	1681	4228	1031	18713	26230	2112	747	12341	DOWN
Francisella_philomiragia	1.13076	5.32283	0.00433683	0.018707	53	35	79	120	9	66	14	21	15	5	4	6	10	7	58	7	13	5	8	17	13	44	88	25	6	49	UP
Desulfotalea_psychrophila	1.07652	6.17249	0.00436666	0.0187737	60	53	95	111	9	185	21	75	35	5	49	11	80	89	99	1	7	14	15	65	27	23	184	77	9	59	UP
Listeria_welshimeri	-1.21275	7.48294	0.0046869	0.0200845	1834	1303	854	144	11	463	77	53	29	4	40	9	53	7	400	7	20	36	30	140	69	268	445	38	17	512	DOWN
Candidatus_Kinetoplastibacterium_oncopeltii	1.35519	5.08109	0.0047418	0.0202534	20	41	65	103	7	56	4	18	8	3	34	6	24	1	19	2	4	3	15	64	11	20	66	22	6	3	UP
Verminephrobacter_eiseniae	1.02464	9.61004	0.00492581	0.0209027	1004	837	2289	425	313	786	344	1842	482	197	237	174	1258	404	689	128	151	206	205	221	189	335	632	230	416	229	UP
Caldicellulosiruptor_kristjanssonii	1.45434	3.64137	0.00500922	0.0211879	8	6	10	13	18	30	6	14	6	2	5	5	5	1	9	1	4	0	2	1	2	4	25	6	4	4	UP
Thermobaculum_terrenum	1.26959	5.65679	0.00528692	0.0221475	79	48	87	264	5	122	12	33	16	0	16	7	41	14	68	2	7	11	21	30	10	27	139	25	9	11	UP
Geobacillus_sp_Y41MC1	-1.74884	3.17179	0.00542495	0.0226531	10	16	27	0	1	12	3	3	1	0	0	0	4	0	26	0	0	12	3	2	2	6	15	3	1	45	DOWN
Streptococcus_lutetiensis	-1.27735	7.88884	0.00600857	0.0246182	1530	1591	1867	43	12	535	115	49	18	4	142	16	70	19	1059	7	18	57	35	84	28	229	497	413	14	667	DOWN
Amycolatopsis_orientalis	-1.00298	9.71488	0.00649675	0.0264595	7537	3350	2780	71	37	2862	513	2234	670	26	193	60	2495	90	2628	39	122	411	245	481	109	696	1246	151	363	1606	DOWN
Lactobacillus_brevis	-1.16728	6.2461	0.00649846	0.0264595	273	154	318	6	9	213	35	21	14	1	43	4	30	4	227	3	10	11	12	79	10	332	279	65	9	166	DOWN
Parabacteroides_distasonis	1.06803	9.79907	0.00681676	0.0274985	360	667	989	980	179	2244	104	1090	492	89	432	302	446	363	691	81	259	710	334	540	229	242	1573	1363	268	358	UP
Glutamicibacter_arilaitensis	-1.06642	12.2268	0.0070227	0.0282421	23375	14598	31038	954	133	14446	3772	4939	4758	85	3810	290	10442	653	34482	117	856	924	1732	2685	549	5464	5345	891	3343	3914	DOWN
Marinitoga_piezophila	1.07301	7.21293	0.00725812	0.0287404	121	176	252	414	83	237	30	53	43	12	80	51	43	24	182	11	31	22	27	94	52	80	295	61	16	292	UP
Ehrlichia_ruminantium	1.01059	4.70762	0.00749665	0.0295124	13	23	64	29	7	53	16	23	15	2	12	9	17	6	33	1	3	3	18	9	20	17	72	21	5	8	UP
Bacillus_subtilis	-1.03198	8.1592	0.00751982	0.0295147	3327	1751	1460	152	59	991	123	173	93	4	93	24	164	10	546	6	24	68	94	263	80	505	477	71	35	488	DOWN
Candidatus_Moranella_endobia	1.36707	4.7814	0.00774622	0.0300793	42	33	62	112	13	49	2	22	10	0	5	4	27	2	23	0	3	11	8	2	20	24	36	20	4	9	UP
Mycoplasma_capricolum	1.12366	5.10073	0.00813536	0.0309543	35	20	39	58	13	74	9	16	14	3	17	6	5	8	48	6	11	5	5	3	24	18	98	39	4	45	UP
Bacillus_cellulosilyticus	-1.16882	8.36749	0.00813547	0.0309543	4045	2554	1260	379	52	1023	142	81	58	6	72	32	132	14	630	6	22	71	74	184	97	423	657	64	28	910	DOWN
Acetoanaerobium_sticklandii	1.14085	9.41209	0.00820111	0.0310691	440	497	894	1721	167	1034	146	265	137	83	503	265	179	105	549	74	197	200	177	546	254	404	1004	333	59	1097	UP
Janthinobacterium_sp_Marseille	-1.13025	6.95207	0.0082979	0.0312546	330	350	2272	18	6	336	81	515	137	1	18	5	475	44	228	3	8	23	8	30	4	85	232	23	84	90	DOWN
Streptococcus_gallolyticus	-1.17794	6.94491	0.0086694	0.0324668	465	857	1285	43	14	475	93	23	13	4	41	9	48	7	321	1	3	27	32	54	57	106	219	96	5	355	DOWN
Thermosynechococcus_sp_NK55a	1.44596	5.08909	0.0088798	0.0330652	21	25	35	3	4	51	1	18	6	3	5	6	15	5	33	9	18	46	23	84	19	9	38	11	2	5	UP
Chlamydia_muridarum	1.33915	3.7221	0.00903341	0.0335417	17	11	31	8	0	19	0	10	4	2	1	4	17	5	19	0	7	12	3	7	16	2	15	9	3	4	UP
Blattabacterium_sp_(Periplaneta_americana)	1.36505	4.78943	0.00951687	0.0348419	17	22	54	2	3	34	6	11	2	5	9	9	15	1	29	8	15	28	25	31	14	5	44	12	2	8	UP
Anaerococcus_prevotii	1.59473	12.2205	0.0104056	0.0372346	2313	960	901	10100	966	1647	380	229	166	974	2485	2325	141	414	4883	759	2197	3677	1870	3395	1343	3074	6369	1991	58	3404	UP
Selenomonas_sputigena	1.05499	8.2879	0.0104741	0.0373016	296	278	556	433	229	1306	57	422	236	5	184	256	203	40	372	22	32	37	34	75	65	188	365	293	126	133	UP
Escherichia_coli	1.17378	10.768	0.010666	0.0376901	2816	2777	1955	660	631	5334	494	982	396	185	725	198	942	225	1875	154	336	664	405	313	264	670	2562	7706	320	904	UP
Candidatus_Kinetoplastibacterium_desouzaii	1.4061	6.54812	0.0108245	0.0380312	102	34	65	341	24	57	19	20	13	2	11	11	13	2	56	6	29	56	73	191	23	66	428	19	3	47	UP
Saccharothrix_espanaensis	-1.00876	9.92894	0.0108164	0.0380312	10265	3696	3413	101	22	2780	601	2727	895	23	177	79	3498	110	3075	45	105	443	292	455	103	811	1529	169	571	1339	DOWN
Borreliella_afzelii	1.0523	4.61965	0.0112925	0.0393558	37	49	34	29	11	54	10	10	9	2	11	9	6	3	25	4	11	10	3	4	22	11	37	10	3	15	UP
Calothrix_sp_PCC_7507	1.65833	6.06997	0.0113219	0.0393558	88	52	119	3	7	161	3	57	745	0	8	2	62	3	57	0	3	8	4	12	5	30	72	19	33	21	UP
Tepidanaerobacter_acetatoxydans	1.0427	8.22	0.0114133	0.0395683	585	434	470	1058	40	557	56	128	88	21	276	82	86	175	253	24	64	61	50	235	76	149	398	87	27	313	UP
Mycoplasma_penetrans	1.11523	7.04771	0.0115149	0.0398148	178	145	161	372	89	226	33	48	26	7	122	20	24	20	107	8	26	21	18	104	99	45	255	45	15	156	UP
Liberibacter_crescens	1.11635	5.28384	0.0122713	0.0419858	43	32	93	134	18	123	5	26	16	0	16	6	7	9	81	6	10	15	6	35	8	20	45	11	6	26	UP
Thermovibrio_ammonificans	1.13726	5.05506	0.0124854	0.0423855	28	22	53	10	3	94	8	35	20	11	27	30	16	7	31	2	3	14	9	7	16	13	54	33	6	5	UP
Brucella_ovis	-1.47212	1.79967	0.0125585	0.0425233	2	4	4	0	0	4	0	4	0	0	3	0	4	0	11	0	0	0	0	1	0	5	2	0	2	1	DOWN
Coprothermobacter_proteolyticus	1.3833	4.88537	0.0128832	0.0433979	17	34	55	145	6	105	5	23	18	0	9	2	17	0	26	0	5	8	1	15	18	17	29	31	4	13	UP
Trichormus_variabilis	1.23492	5.392	0.0130196	0.0437445	16	38	70	15	8	91	4	30	176	2	27	3	49	5	37	3	16	16	2	1	43	19	60	20	17	16	UP
Fibrobacter_succinogenes	1.19865	9.09032	0.0133694	0.0445571	341	666	1024	109	60	1819	92	683	3187	16	260	27	975	177	545	20	87	90	124	49	34	152	488	1018	278	303	UP
Nocardioides_sp_JS614	-1.04023	11.4892	0.0135396	0.0449143	12230	7397	21605	329	95	11531	2298	11808	3343	39	1088	189	12288	550	9821	76	261	818	661	1202	222	2577	3637	237	1874	3666	DOWN
Bacillus_velezensis	-1.06846	5.75058	0.0147834	0.0481845	591	321	215	15	2	172	23	26	20	0	16	6	36	5	65	1	2	13	46	21	14	149	60	7	11	57	DOWN
Bacillus_paralicheniformis	-1.12612	6.93874	0.0154049	0.0494697	958	616	831	160	13	1472	75	45	25	0	21	12	69	4	197	1	6	26	26	95	34	120	151	22	6	237	DOWN
