# Supplementary material for: A Trifecta of New Insights into Ovine Footrot for Infection Drivers, Immune Response, and Host-Pathogen Interactions
Source: Infect Immun. 2021 Sep 16;89(10):e00270-21. doi: 10.1128/IAI.00270-21 (PMC8445190; doi:10.1128/IAI.00270-21)
Supplement: Supplemental file 4 — Supplemental material. Download IAI.00270-21-s0004.xls, XLS file, 0.03 MB [file iai.00270-21-s0004.xls]

## Sheet: DE_FC2.edgeR
Species	logFC	logCPM	PValue	FDR	1A	1B	1C	1D	2A	2C	2D	3A	3C	4A	4C	5C	6B	6C	7A	7B	7C	8A	8B	8C	9A	9B	9C	10A	3D	5B	G2vsG1
Dichelobacter_nodosus	7.06279	17.0973	4.67529e-09	1.88882e-06	0	0	0	448	60	0	4	10	4	4050	29	0	9	376	3	1683	1556	4	164	892	160	4	1	272	7	0	UP
Mycoplasma_fermentans	6.21193	18.6068	1.28194e-07	2.58951e-05	3	3	4	25	6620	2	3	7	2	3928	58	2	23	134	233	3138	11064	8	262	787	335	1	4	5569	3	1	UP
Porphyromonas_asaccharolytica	3.5091	17.9661	0.000279468	0.0188175	1	2	1	809	1527	12	7	91	1	1728	894	4	610	176	116	4162	1621	153	493	971	4834	30	31	1437	35	0	UP
Porphyromonas_gingivalis	2.58117	10.3362	0.000521563	0.0301017	0	0	0	0	3	0	0	0	1	2	1	1	0	1	1	5	6	0	6	4	1	0	1	2	0	0	UP
Streptococcus_equi	5.44038	11.3702	8.37906e-07	0.000112838	0	0	0	35	5	0	0	0	0	22	1	0	0	0	0	10	12	0	6	7	8	0	0	24	0	0	UP
Streptococcus_pneumoniae	3.63223	10.3791	9.72693e-05	0.0098242	0	0	0	4	7	0	0	0	0	4	1	0	0	1	0	4	2	0	0	1	5	0	0	9	0	0	UP
Streptococcus_pyogenes	3.16941	10.2165	0.000136798	0.0110532	0	0	0	1	7	0	0	0	0	2	0	0	1	1	1	3	2	0	1	1	2	0	0	5	0	0	UP
Macrococcus_caseolyticus	-2.88886	11.4297	0.000814535	0.041134	30	1	3	2	0	14	21	5	0	1	1	0	1	0	0	4	2	0	2	1	0	0	4	3	12	1	DOWN
