# Supplementary material for: A Trifecta of New Insights into Ovine Footrot for Infection Drivers, Immune Response, and Host-Pathogen Interactions
Source: Infect Immun. 2021 Sep 16;89(10):e00270-21. doi: 10.1128/IAI.00270-21 (PMC8445190; doi:10.1128/IAI.00270-21)
Supplement: Supplemental file 5 — Supplemental material. Download IAI.00270-21-s0005.xlsx, XLSX file, 0.5 MB [file iai.00270-21-s0005.xlsx]

## Sheet: sleuth.DE_transcripts.pval_0.05
target_id	mean_obs	test_stat	pval	qval	rss	sigma_sq	tech_var	var_obs	sigma_sq_pmax	smooth_sigma_sq	final_sigma_sq	degrees_free	ens_gene	ext_gene	ens_description	b	se_b
ENSOART00000000075	4.27164	12.9666	0.000317104	0.0129322	37.9461	1.48914	0.0286994	1.51784	1.48914	0.0890769	1.48914	1	ENSOARG00000000072	FOSL1	FOS like 1, AP-1 transcription factor subunit [Source:HGNC Symbol;Acc:HGNC:13718]	-1.51685	0.383897
ENSOART00000000076	6.57098	9.35711	0.00222122	0.0328682	0.533863	0.0197984	0.00155613	0.0213545	0.0197984	0.028428	0.028428	1	ENSOARG00000000065			-0.182661	0.06316
ENSOART00000000083	3.7937	10.4303	0.00123964	0.0244877	3.7747	0.123272	0.0277154	0.150988	0.123272	0.119781	0.123272	1	ENSOARG00000000081			-0.467819	0.144587
ENSOART00000000094	5.86897	11.3761	0.000743967	0.0189095	0.803579	0.0291214	0.00302176	0.0321431	0.0291214	0.0335261	0.0335261	1	ENSOARG00000000092	SHISA5	shisa family member 5 [Source:HGNC Symbol;Acc:HGNC:30376]	-0.233145	0.0701511
ENSOART00000000119	5.8596	8.82651	0.00296886	0.0380066	1.12378	0.0417679	0.00318352	0.0449514	0.0417679	0.0336342	0.0417679	1	ENSOARG00000000110	SMURF1	SMAD specific E3 ubiquitin protein ligase 1 [Source:HGNC Symbol;Acc:HGNC:16807]	-0.223737	0.0715401
ENSOART00000000127	6.87291	8.08949	0.00445226	0.0464249	7.17584	0.285692	0.00134138	0.287034	0.285692	0.0279863	0.285692	1	ENSOARG00000000122	GGT6	gamma-glutamyltransferase 6 [Source:HGNC Symbol;Acc:HGNC:26891]	0.545062	0.183358
ENSOART00000000128	4.67435	11.6512	0.000641619	0.0177062	3.68823	0.137086	0.0104434	0.147529	0.137086	0.0661704	0.137086	1	ENSOARG00000000123	CX3CL1	C-X3-C motif chemokine ligand 1 [Source:HGNC Symbol;Acc:HGNC:10647]	0.453643	0.122751
ENSOART00000000136	6.24805	8.72944	0.00313113	0.0390124	14.539	0.578567	0.00299311	0.58156	0.578567	0.0300141	0.578567	1	ENSOARG00000000132			0.801054	0.257802
ENSOART00000000149	10.1784	18.7022	1.52809e-05	0.00541566	5.37328	0.214887	4.44569e-05	0.214931	0.214887	0.0524879	0.214887	1	ENSOARG00000000142	HSPA8	heat shock protein family A (Hsp70) member 8 [Source:HGNC Symbol;Acc:HGNC:5241]	-0.651885	0.129374
ENSOART00000000161	5.55609	14.8902	0.000113952	0.0082029	5.18461	0.202942	0.00444226	0.207384	0.202942	0.037983	0.202942	1	ENSOARG00000000158	EDNRB	endothelin receptor type B [Source:HGNC Symbol;Acc:HGNC:3180]	-0.590617	0.136749
ENSOART00000000162	6.43917	12.2514	0.000464907	0.0150409	0.816345	0.0309837	0.00167016	0.0326538	0.0309837	0.0289406	0.0309837	1	ENSOARG00000000157	DRAP1	DR1 associated protein 1 [Source:HGNC Symbol;Acc:HGNC:3019]	-0.22692	0.0638616
ENSOART00000000179	5.39111	12.584	0.000389056	0.014002	26.2805	1.04443	0.00679085	1.05122	1.04443	0.0413816	1.04443	1	ENSOARG00000000175	SOCS3	suppressor of cytokine signaling 3 [Source:HGNC Symbol;Acc:HGNC:19391]	-1.24787	0.321842
ENSOART00000000182	5.91517	14.1054	0.000172845	0.00968674	1.16849	0.043802	0.00293751	0.0467395	0.043802	0.0330087	0.043802	1	ENSOARG00000000176	AATF	apoptosis antagonizing transcription factor [Source:HGNC Symbol;Acc:HGNC:19235]	-0.277857	0.0695459
ENSOART00000000201	6.5685	9.21903	0.00239512	0.0339528	0.509197	0.0187864	0.0015815	0.0203679	0.0187864	0.028436	0.028436	1	ENSOARG00000000187	API5	apoptosis inhibitor 5 [Source:HGNC Symbol;Acc:HGNC:594]	-0.179816	0.0631998
ENSOART00000000211	6.55591	7.95503	0.00479538	0.04821	0.591635	0.0211279	0.00253746	0.0236654	0.0211279	0.0284776	0.0284776	1	ENSOARG00000000197	VPS50	VPS50, EARP/GARPII complex subunit [Source:HGNC Symbol;Acc:HGNC:25956]	0.172565	0.0643982
ENSOART00000000213	5.85452	9.57327	0.00197431	0.0304624	1.34129	0.0505886	0.00306315	0.0536517	0.0505886	0.0336934	0.0505886	1	ENSOARG00000000205	CIAPIN1	cytokine induced apoptosis inhibitor 1 [Source:HGNC Symbol;Acc:HGNC:28050]	-0.252781	0.0770429
ENSOART00000000238	4.60713	10.6254	0.00111547	0.0229987	6.52487	0.199947	0.0610478	0.260995	0.199947	0.0695306	0.199947	1	ENSOARG00000000229			-0.581654	0.166521
ENSOART00000000254	5.86134	10.2485	0.00136796	0.0255483	2.85191	0.105893	0.00818309	0.114076	0.105893	0.0336141	0.105893	1	ENSOARG00000000239			-0.378982	0.110892
ENSOART00000000273	5.52694	9.73954	0.00180346	0.0289758	1.4042	0.0519319	0.00423604	0.0561679	0.0519319	0.0385152	0.0519319	1	ENSOARG00000000255	ATRIP	ATR interacting protein [Source:HGNC Symbol;Acc:HGNC:33499]	-0.260472	0.0785772
ENSOART00000000274	6.45867	9.25404	0.00234977	0.0335909	1.5165	0.0589935	0.00166632	0.0606598	0.0589935	0.0288539	0.0589935	1	ENSOARG00000000259	C1orf68	chromosome 1 open reading frame 68 [Source:HGNC Symbol;Acc:HGNC:29468]	0.265056	0.0824248
ENSOART00000000280	7.65156	11.7013	0.000624561	0.0174739	1.22461	0.0485005	0.000484064	0.0489846	0.0485005	0.0302605	0.0485005	1	ENSOARG00000000261	EIF3I	eukaryotic translation initiation factor 3 subunit I [Source:HGNC Symbol;Acc:HGNC:3272]	-0.261841	0.0706639
ENSOART00000000319	5.30927	8.78134	0.00304327	0.0384506	0.812482	0.0270276	0.00547166	0.0324993	0.0270276	0.0434356	0.0434356	1	ENSOARG00000000303			0.227959	0.0817112
ENSOART00000000324	5.30727	8.25259	0.00406938	0.0445573	12.1085	0.477935	0.00640565	0.48434	0.477935	0.0434885	0.477935	1	ENSOARG00000000308			-0.714023	0.237436
ENSOART00000000329	5.20677	9.26722	0.00233292	0.0335634	1.48677	0.0532341	0.00623677	0.0594708	0.0532341	0.0463272	0.0532341	1	ENSOARG00000000310	ZNF331	zinc finger protein 331 [Source:HGNC Symbol;Acc:HGNC:15489]	0.265693	0.0848356
ENSOART00000000355	5.96908	10.0031	0.00156274	0.0269489	3.39125	0.13257	0.00307978	0.13565	0.13257	0.0324346	0.13257	1	ENSOARG00000000333	ADAMTS7	ADAM metallopeptidase with thrombospondin type 1 motif 7 [Source:HGNC Symbol;Acc:HGNC:223]	-0.409222	0.121496
ENSOART00000000359	7.57177	10.4572	0.00122172	0.0242998	1.32774	0.0525732	0.000536241	0.0531094	0.0525732	0.0299199	0.0525732	1	ENSOARG00000000337	MAP3K5	mitogen-activated protein kinase kinase kinase 5 [Source:HGNC Symbol;Acc:HGNC:6857]	-0.260703	0.0753606
ENSOART00000000362	8.12511	14.155	0.000168345	0.00964667	6.82256	0.27256	0.000342527	0.272903	0.27256	0.0326445	0.27256	1	ENSOARG00000000344	PLXDC2	plexin domain containing 2 [Source:HGNC Symbol;Acc:HGNC:21013]	0.664902	0.159103
ENSOART00000000369	6.64314	8.98231	0.00272606	0.0367128	1.36971	0.0531689	0.00161942	0.0547883	0.0531689	0.0282287	0.0531689	1	ENSOARG00000000351			-0.248812	0.0787446
ENSOART00000000394	7.71764	10.3284	0.00131002	0.025148	1.76055	0.0699271	0.000494761	0.0704218	0.0699271	0.0305555	0.0699271	1	ENSOARG00000000369	ECHS1	enoyl-CoA hydratase, short chain 1 [Source:HGNC Symbol;Acc:HGNC:3151]	0.298702	0.0869938
ENSOART00000000408	4.00706	14.5842	0.000134037	0.00863471	2.78376	0.0907432	0.0206074	0.111351	0.0907432	0.105876	0.105876	1	ENSOARG00000000383	DCDC2B	doublecortin domain containing 2B [Source:HGNC Symbol;Acc:HGNC:32576]	0.50512	0.13348
ENSOART00000000409	6.29873	18.3265	1.861e-05	0.00549181	2.60055	0.102137	0.00188536	0.104022	0.102137	0.0296877	0.102137	1	ENSOARG00000000384	MAK16	MAK16 homolog [Source:HGNC Symbol;Acc:HGNC:13703]	-0.450376	0.0906563
ENSOART00000000443	4.54914	10.4691	0.00121387	0.0242151	2.36819	0.0822475	0.0124803	0.0947277	0.0822475	0.0726032	0.0822475	1	ENSOARG00000000414	HYI	hydroxypyruvate isomerase (putative) [Source:HGNC Symbol;Acc:HGNC:26948]	0.358384	0.108881
ENSOART00000000464	3.45581	7.94258	0.00482849	0.0482698	51.346	1.98172	0.0721234	2.05384	1.98172	0.144602	1.98172	1	ENSOARG00000000437	GJB4	gap junction protein beta 4 [Source:HGNC Symbol;Acc:HGNC:4286]	1.44676	0.491862
ENSOART00000000480	6.47899	8.80183	0.00300928	0.03826	0.897634	0.0342404	0.00166498	0.0359054	0.0342404	0.0287676	0.0342404	1	ENSOARG00000000451			-0.199729	0.0639681
ENSOART00000000483	6.12683	12.5308	0.000400296	0.0141312	0.841908	0.0307236	0.00295273	0.0336763	0.0307236	0.0309314	0.0309314	1	ENSOARG00000000439	KIAA0556	KIAA0556 [Source:HGNC Symbol;Acc:HGNC:29068]	0.239606	0.0674646
ENSOART00000000496	7.17237	16.7685	4.22283e-05	0.00591107	1.39433	0.0501453	0.00562814	0.0557734	0.0501453	0.0284626	0.0501453	1	ENSOARG00000000456	CTTN	cortactin [Source:HGNC Symbol;Acc:HGNC:3338]	-0.319726	0.0684008
ENSOART00000000516	7.14642	11.5114	0.000691723	0.0182665	2.14573	0.084973	0.000856272	0.0858293	0.084973	0.0283891	0.084973	1	ENSOARG00000000483	NFKB2	nuclear factor kappa B subunit 2 [Source:HGNC Symbol;Acc:HGNC:7795]	-0.34437	0.0938798
ENSOART00000000546	7.23975	10.486	0.00120286	0.0240905	3.22052	0.127964	0.000856703	0.128821	0.127964	0.0286776	0.127964	1	ENSOARG00000000510	IFNGR1	interferon gamma receptor 1 [Source:HGNC Symbol;Acc:HGNC:5439]	-0.406474	0.117304
ENSOART00000000568	3.77253	10.3271	0.0013109	0.025148	3.29646	0.105411	0.026447	0.131858	0.105411	0.121224	0.121224	1	ENSOARG00000000532	C1orf216	chromosome 1 open reading frame 216 [Source:HGNC Symbol;Acc:HGNC:26800]	0.459686	0.144632
ENSOART00000000574	5.67034	14.9405	0.000110958	0.00810272	1.21379	0.0448281	0.00372331	0.0485514	0.0448281	0.0361188	0.0448281	1	ENSOARG00000000539	RIOX1	ribosomal oxygenase 1 [Source:HGNC Symbol;Acc:HGNC:20968]	-0.294584	0.0734063
ENSOART00000000622	6.06693	12.8951	0.000329437	0.0131178	1.20604	0.0423953	0.00584639	0.0482416	0.0423953	0.0314621	0.0423953	1	ENSOARG00000000579			-0.271919	0.071205
ENSOART00000000624	6.29526	9.23819	0.00237019	0.0337398	0.530672	0.0174513	0.00377563	0.0212269	0.0174513	0.029709	0.029709	1	ENSOARG00000000579			-0.190309	0.0671477
ENSOART00000000627	2.74969	11.3042	0.000773329	0.0191	6.97681	0.196107	0.0829651	0.279072	0.196107	0.21648	0.21648	1	ENSOARG00000000585	NPTX1	neuronal pentraxin 1 [Source:HGNC Symbol;Acc:HGNC:7952]	0.69796	0.208654
ENSOART00000000634	6.84086	10.9791	0.000921438	0.0209736	0.878333	0.0340131	0.0011202	0.0351333	0.0340131	0.0279864	0.0340131	1	ENSOARG00000000587	IDH3A	isocitrate dehydrogenase 3 (NAD(+)) alpha [Source:HGNC Symbol;Acc:HGNC:5384]	-0.217284	0.0621141
ENSOART00000000655	3.86739	13.7446	0.000209425	0.010383	11.8628	0.445706	0.0288065	0.474513	0.445706	0.114852	0.445706	1	ENSOARG00000000611	LDB3	LIM domain binding 3 [Source:HGNC Symbol;Acc:HGNC:15710]	0.867114	0.211459
ENSOART00000000658	5.70156	9.80688	0.0017386	0.0286621	1.41306	0.0528703	0.00365212	0.0565224	0.0528703	0.0356631	0.0528703	1	ENSOARG00000000615	RBBP9	RB binding protein 9, serine hydrolase [Source:HGNC Symbol;Acc:HGNC:9892]	0.262029	0.0787227
ENSOART00000000669	7.20643	9.87238	0.00167778	0.0280018	0.605741	0.0234547	0.000774975	0.0242296	0.0234547	0.028568	0.028568	1	ENSOARG00000000622	KPNA6	karyopherin subunit alpha 6 [Source:HGNC Symbol;Acc:HGNC:6399]	-0.190032	0.0622812
ENSOART00000000719	4.81375	9.54392	0.00200613	0.0307423	78.664	2.79042	0.35614	3.14656	2.79042	0.0599561	2.79042	1	ENSOARG00000000664	ACSBG1	acyl-CoA synthetase bubblegum family member 1 [Source:HGNC Symbol;Acc:HGNC:29567]	1.9334	0.590342
ENSOART00000000724	9.02731	9.72051	0.00182222	0.0290236	10.0874	0.403333	0.000162253	0.403495	0.403333	0.039167	0.403333	1	ENSOARG00000000674	S100A2	S100 calcium binding protein A2 [Source:HGNC Symbol;Acc:HGNC:10492]	-0.697571	0.210683
ENSOART00000000732	7.82279	11.1501	0.000840285	0.0200204	1.87326	0.0745063	0.000423941	0.0749302	0.0745063	0.0310495	0.0745063	1	ENSOARG00000000683	PTP4A2	protein tyrosine phosphatase type IVA, member 2 [Source:HGNC Symbol;Acc:HGNC:9635]	-0.317722	0.0883284
ENSOART00000000797	7.10442	13.8468	0.000198336	0.0101826	1.24857	0.0490617	0.000881304	0.049943	0.0490617	0.0282825	0.0490617	1	ENSOARG00000000722	HSD17B4	hydroxysteroid 17-beta dehydrogenase 4 [Source:HGNC Symbol;Acc:HGNC:5213]	0.282099	0.0684678
ENSOART00000000800	5.17085	16.4483	4.99941e-05	0.00632051	6.33544	0.24698	0.00643758	0.253418	0.24698	0.0474175	0.24698	1	ENSOARG00000000747	TNFRSF12A	TNF receptor superfamily member 12A [Source:HGNC Symbol;Acc:HGNC:18152]	-0.676874	0.146703
ENSOART00000000811	6.58169	10.7733	0.00102977	0.0221362	0.630312	0.0237595	0.001453	0.0252125	0.0237595	0.0283945	0.0283945	1	ENSOARG00000000745	CSPP1	centrosome and spindle pole associated protein 1 [Source:HGNC Symbol;Acc:HGNC:26193]	0.202151	0.0629968
ENSOART00000000814	5.51981	11.4681	0.000708002	0.0184317	0.859523	0.0300838	0.00429711	0.0343809	0.0300838	0.0386493	0.0386493	1	ENSOARG00000000758	SNAPIN	SNAP associated protein [Source:HGNC Symbol;Acc:HGNC:17145]	0.251851	0.0763472
ENSOART00000000835	5.02912	14.8091	0.000118962	0.0082978	2.74502	0.103023	0.00677795	0.109801	0.103023	0.0520582	0.103023	1	ENSOARG00000000780	SLC2A4RG	SLC2A4 regulator [Source:HGNC Symbol;Acc:HGNC:15930]	0.428889	0.0996587
ENSOART00000000839	4.53039	11.8774	0.000568192	0.0167055	7.5086	0.28788	0.0124634	0.300344	0.28788	0.0736292	0.28788	1	ENSOARG00000000783	REM1	RRAD and GEM like GTPase 1 [Source:HGNC Symbol;Acc:HGNC:15922]	0.652176	0.174384
ENSOART00000000841	8.65083	9.14539	0.00249345	0.0346854	0.723755	0.0287689	0.000181302	0.0289502	0.0287689	0.036096	0.036096	1	ENSOARG00000000774	EIF3A	eukaryotic translation initiation factor 3 subunit A [Source:HGNC Symbol;Acc:HGNC:3271]	-0.202472	0.0694914
ENSOART00000000859	7.56277	12.6119	0.000383305	0.0139772	1.15419	0.0456037	0.000563686	0.0461674	0.0456037	0.0298825	0.0456037	1	ENSOARG00000000787	ILF2	interleukin enhancer binding factor 2 [Source:HGNC Symbol;Acc:HGNC:6037]	-0.261735	0.067411
ENSOART00000000885	5.4715	11.1611	0.000835302	0.0199958	2.28779	0.0862707	0.005241	0.0915117	0.0862707	0.0396019	0.0862707	1	ENSOARG00000000827	FAM35A	family with sequence similarity 35 member A [Source:HGNC Symbol;Acc:HGNC:28773]	0.35126	0.0975928
ENSOART00000000889	6.25353	9.23212	0.00237806	0.0338042	2.20036	0.0858587	0.00215578	0.0880144	0.0858587	0.0299772	0.0858587	1	ENSOARG00000000832	MGAT2	mannosyl (alpha-1,6-)-glycoprotein beta-1,2-N-acetylglucosaminyltransferase [Source:HGNC Symbol;Acc:HGNC:7045]	-0.318962	0.0993269
ENSOART00000000893	6.79786	12.0619	0.000514637	0.0158933	24.1507	0.964151	0.00187857	0.966029	0.964151	0.0280031	0.964151	1	ENSOARG00000000835			-1.17671	0.311639
ENSOART00000000902	4.15301	9.96161	0.00159839	0.0272665	1.88899	0.0592492	0.0163103	0.0755596	0.0592492	0.0966388	0.0966388	1	ENSOARG00000000846	CCDC28A	coiled-coil domain containing 28A [Source:HGNC Symbol;Acc:HGNC:21098]	0.381442	0.12589
ENSOART00000000915	6.65322	14.4015	0.000147685	0.00913571	3.74923	0.148527	0.00144276	0.149969	0.148527	0.0282058	0.148527	1	ENSOARG00000000851	ADGRA2	adhesion G protein-coupled receptor A2 [Source:HGNC Symbol;Acc:HGNC:17849]	0.49608	0.117386
ENSOART00000000922	5.71985	9.78915	0.00175545	0.0287524	7.36857	0.2907	0.00404286	0.294743	0.2907	0.0354056	0.2907	1	ENSOARG00000000850	RAPGEF4	Rap guanine nucleotide exchange factor 4 [Source:HGNC Symbol;Acc:HGNC:16626]	0.597916	0.179829
ENSOART00000000937	8.3712	21.4325	3.66514e-06	0.00467622	2.46597	0.0983778	0.00026078	0.0986386	0.0983778	0.0341471	0.0983778	1	ENSOARG00000000875	TPM4	tropomyosin 4 [Source:HGNC Symbol;Acc:HGNC:12013]	-0.461955	0.0831608
ENSOART00000000965	3.94261	11.0731	0.000875879	0.0205914	35.0256	1.35699	0.0440317	1.40102	1.35699	0.109962	1.35699	1	ENSOARG00000000902	GPRIN2	G protein regulated inducer of neurite outgrowth 2 [Source:HGNC Symbol;Acc:HGNC:23730]	1.37008	0.382505
ENSOART00000000975	5.27503	9.67554	0.00186737	0.0295103	1.02732	0.0355347	0.00555805	0.0410928	0.0355347	0.0443636	0.0443636	1	ENSOARG00000000909	THOC6	THO complex 6 [Source:HGNC Symbol;Acc:HGNC:28369]	-0.250233	0.0825786
ENSOART00000000980	7.49657	8.55643	0.00344303	0.0410163	1.95277	0.0774991	0.000611749	0.0781109	0.0774991	0.0296141	0.0774991	1	ENSOARG00000000910	HM13	histocompatibility minor 13 [Source:HGNC Symbol;Acc:HGNC:16435]	-0.29113	0.0947958
ENSOART00000000991	4.98176	8.15691	0.00428975	0.0457423	2.9131	0.108446	0.0080775	0.116524	0.108446	0.0537098	0.108446	1	ENSOARG00000000920	PNPLA7	patatin like phospholipase domain containing 7 [Source:HGNC Symbol;Acc:HGNC:24768]	0.348505	0.116675
ENSOART00000001041	7.78025	7.86083	0.00505171	0.0496289	0.422192	0.0164269	0.000460768	0.0168877	0.0164269	0.030846	0.030846	1	ENSOARG00000000960	XPO6	exportin 6 [Source:HGNC Symbol;Acc:HGNC:19733]	-0.159176	0.0643244
ENSOART00000001043	4.88942	8.21017	0.00416562	0.0451506	14.5799	0.57099	0.0122057	0.583196	0.57099	0.0570353	0.57099	1	ENSOARG00000000972			0.781809	0.260755
ENSOART00000001052	5.36783	8.34118	0.00387564	0.0434539	1.15221	0.0411183	0.00497022	0.0460885	0.0411183	0.0419417	0.0419417	1	ENSOARG00000000983	WDR89	WD repeat domain 89 [Source:HGNC Symbol;Acc:HGNC:20489]	-0.23109	0.0799471
ENSOART00000001056	5.63196	10.3261	0.00131161	0.025148	0.859441	0.0305598	0.00381788	0.0343776	0.0305598	0.0367086	0.0367086	1	ENSOARG00000000986	BRF2	BRF2, RNA polymerase III transcription initiation factor subunit [Source:HGNC Symbol;Acc:HGNC:17298]	0.232953	0.0740607
ENSOART00000001083	6.04739	8.25773	0.00405788	0.0444652	0.445313	0.0152415	0.00257103	0.0178125	0.0152415	0.0316472	0.0316472	1	ENSOARG00000001011	MRPL19	mitochondrial ribosomal protein L19 [Source:HGNC Symbol;Acc:HGNC:14052]	-0.174224	0.0677636
ENSOART00000001086	1.45139	15.9221	6.60042e-05	0.006782	31.8013	1.09611	0.175945	1.27205	1.09611	0.48089	1.09611	1	ENSOARG00000001018			1.49892	0.332024
ENSOART00000001104	5.59236	11.1826	0.000825685	0.0198596	2.3667	0.0904978	0.00417036	0.0946682	0.0904978	0.0373548	0.0904978	1	ENSOARG00000001031			-0.35754	0.0992207
ENSOART00000001107	5.85346	8.75879	0.00308114	0.0386525	1.15254	0.0432299	0.00287163	0.0461016	0.0432299	0.0337058	0.0432299	1	ENSOARG00000001030	ABCD4	ATP binding cassette subfamily D member 4 [Source:HGNC Symbol;Acc:HGNC:68]	0.225856	0.072544
ENSOART00000001115	6.03921	11.4773	0.000704505	0.0184118	0.977587	0.0366875	0.00241596	0.0391035	0.0366875	0.0317264	0.0366875	1	ENSOARG00000001038	DRG2	developmentally regulated GTP binding protein 2 [Source:HGNC Symbol;Acc:HGNC:3030]	-0.236611	0.0676686
ENSOART00000001150	4.73772	12.8461	0.000338179	0.0131903	3.52817	0.131078	0.0100487	0.141127	0.131078	0.063215	0.131078	1	ENSOARG00000001070	NOX1	NADPH oxidase 1 [Source:HGNC Symbol;Acc:HGNC:7889]	0.460869	0.117331
ENSOART00000001166	5.43579	8.25975	0.00405338	0.04444	3.57829	0.0686585	0.0744729	0.143131	0.0686585	0.0403625	0.0686585	1	ENSOARG00000001081	MCOLN1	mucolipin 1 [Source:HGNC Symbol;Acc:HGNC:13356]	0.388877	0.129862
ENSOART00000001167	4.54968	8.75816	0.00308219	0.0386525	2.27385	0.0793234	0.0116306	0.090954	0.0793234	0.0725742	0.0793234	1	ENSOARG00000001090	FBXO44	F-box protein 44 [Source:HGNC Symbol;Acc:HGNC:24847]	0.324742	0.10826
ENSOART00000001172	7.2181	10.1289	0.00145966	0.0261755	0.646472	0.0250457	0.000813141	0.0258589	0.0250457	0.0286061	0.0286061	1	ENSOARG00000001091	U2AF2	U2 small nuclear RNA auxiliary factor 2 [Source:HGNC Symbol;Acc:HGNC:23156]	-0.195089	0.0623685
ENSOART00000001175	6.87137	11.355	0.00075247	0.0189095	0.99357	0.0386357	0.00110706	0.0397428	0.0386357	0.0279861	0.0386357	1	ENSOARG00000001097			-0.23307	0.0640752
ENSOART00000001177	5.25887	10.2323	0.00138002	0.0256141	3.23444	0.123676	0.0057014	0.129378	0.123676	0.044815	0.123676	1	ENSOARG00000001101	GNG11	guanine nucleotide-binding protein G(I)/G(S)/G(O) subunit gamma-11 [Source:RefSeq peptide;Acc:NP_001132917]	0.403341	0.118132
ENSOART00000001186	5.57595	15.4309	8.55781e-05	0.00744254	4.22959	0.16468	0.00450372	0.169184	0.16468	0.0376345	0.16468	1	ENSOARG00000001111	ID1	inhibitor of DNA binding 1, HLH protein [Source:HGNC Symbol;Acc:HGNC:5360]	-0.54047	0.122236
ENSOART00000001207	5.72335	14.2759	0.000157874	0.00935298	2.14359	0.082002	0.0037417	0.0857437	0.082002	0.035357	0.082002	1	ENSOARG00000001128	EIF1AD	eukaryotic translation initiation factor 1A domain containing [Source:HGNC Symbol;Acc:HGNC:28147]	-0.373882	0.0889747
ENSOART00000001222	6.88679	8.94698	0.00277929	0.0369253	0.756626	0.0291522	0.00111281	0.030265	0.0291522	0.0279895	0.0291522	1	ENSOARG00000001142	ITPKB	inositol-trisphosphate 3-kinase B [Source:HGNC Symbol;Acc:HGNC:6179]	0.188688	0.0621031
ENSOART00000001270	4.11025	7.92357	0.00487948	0.0485262	2.71403	0.0898565	0.0187049	0.108561	0.0898565	0.0993715	0.0993715	1	ENSOARG00000001193			0.35867	0.128853
ENSOART00000001294	3.62367	10.2435	0.00137167	0.0255624	4.46235	0.144187	0.0343074	0.178494	0.144187	0.131763	0.144187	1	ENSOARG00000001195			0.49564	0.153783
ENSOART00000001312	4.86363	15.423	8.59351e-05	0.00744254	2.70114	0.0991029	0.00894272	0.108046	0.0991029	0.0579941	0.0991029	1	ENSOARG00000001227	CHCHD4	coiled-coil-helix-coiled-coil-helix domain containing 4 [Source:HGNC Symbol;Acc:HGNC:26467]	-0.431833	0.0976986
ENSOART00000001322	3.66566	12.5166	0.000403359	0.0141665	3.35511	0.102151	0.0320538	0.134204	0.102151	0.128717	0.128717	1	ENSOARG00000001235	TRMT2B	tRNA methyltransferase 2 homolog B [Source:HGNC Symbol;Acc:HGNC:25748]	0.527674	0.151202
ENSOART00000001354	8.45117	16.0979	6.0151e-05	0.00664883	21.2742	0.850608	0.000360007	0.850968	0.850608	0.0346773	0.850608	1	ENSOARG00000001254			1.23083	0.270648
ENSOART00000001356	4.82128	8.86317	0.00290982	0.037764	14.0211	0.548465	0.0123805	0.560845	0.548465	0.0596508	0.548465	1	ENSOARG00000001268	SSC5D	scavenger receptor cysteine rich family member with 5 domains [Source:HGNC Symbol;Acc:HGNC:26641]	0.791659	0.252518
ENSOART00000001362	6.91265	12.3249	0.000446968	0.0148701	1.89841	0.0748613	0.00107499	0.0759363	0.0748613	0.0280006	0.0748613	1	ENSOARG00000001275			0.332695	0.0869331
ENSOART00000001384	2.58361	8.83887	0.00294881	0.0379697	8.31016	0.2304	0.102006	0.332406	0.2304	0.239212	0.239212	1	ENSOARG00000001291	TMEM35A	transmembrane protein 35A [Source:HGNC Symbol;Acc:HGNC:25864]	0.661634	0.223205
ENSOART00000001411	5.38687	9.00759	0.00268861	0.0365247	0.838403	0.0283604	0.00517569	0.0335361	0.0283604	0.0414821	0.0414821	1	ENSOARG00000001317	LSM1	LSM1 homolog, mRNA degradation associated [Source:HGNC Symbol;Acc:HGNC:20472]	-0.227963	0.0797442
ENSOART00000001434	7.03514	11.5486	0.000678018	0.0181276	4.67897	0.186194	0.000965059	0.187159	0.186194	0.0281411	0.186194	1	ENSOARG00000001337	CAV1	caveolin 1 [Source:HGNC Symbol;Acc:HGNC:1527]	0.509173	0.138532
ENSOART00000001470	8.97654	10.2676	0.00135386	0.0254959	4.79723	0.19175	0.000138958	0.191889	0.19175	0.0387209	0.19175	1	ENSOARG00000001370	CHI3L1	chitinase 3 like 1 [Source:HGNC Symbol;Acc:HGNC:1932]	-0.491897	0.14377
ENSOART00000001491	3.59881	23.6204	1.17336e-06	0.00296684	6.92597	0.243575	0.0334644	0.277039	0.243575	0.133595	0.243575	1	ENSOARG00000001372			0.819757	0.154224
ENSOART00000001506	5.84452	11.8885	0.000564822	0.0166548	2.03066	0.0782802	0.00294642	0.0812266	0.0782802	0.0338107	0.0782802	1	ENSOARG00000001401	EXD3	exonuclease 3'-5' domain containing 3 [Source:HGNC Symbol;Acc:HGNC:26023]	0.339284	0.090668
ENSOART00000001512	8.10864	17.3376	3.12938e-05	0.0057028	3.17777	0.126731	0.000379749	0.127111	0.126731	0.0325507	0.126731	1	ENSOARG00000001406			-0.488382	0.102138
ENSOART00000001584	8.2261	11.2071	0.00081486	0.0196694	1.39908	0.0556041	0.000359138	0.0559633	0.0556041	0.0332381	0.0556041	1	ENSOARG00000001479			-0.275138	0.0762513
ENSOART00000001613	7.17653	14.6815	0.000127289	0.00852581	0.80311	0.0313246	0.000799801	0.0321244	0.0313246	0.028475	0.0313246	1	ENSOARG00000001500	DLST	dihydrolipoamide S-succinyltransferase [Source:HGNC Symbol;Acc:HGNC:2911]	-0.242941	0.0622136
ENSOART00000001614	7.18638	7.84092	0.00510765	0.0497962	1.44788	0.0571178	0.000797332	0.0579151	0.0571178	0.0285048	0.0571178	1	ENSOARG00000001504	SREBF1	sterol regulatory element binding transcription factor 1 [Source:HGNC Symbol;Acc:HGNC:11289]	0.241621	0.0827571
ENSOART00000001619	9.05665	17.0068	3.72462e-05	0.00588607	1.69133	0.0675199	0.000133369	0.0676532	0.0675199	0.0394296	0.0675199	1	ENSOARG00000001511	STAT3	signal transducer and activator of transcription 3 [Source:HGNC Symbol;Acc:HGNC:11364]	-0.353895	0.0749897
ENSOART00000001626	5.53678	8.21918	0.00414499	0.0450053	0.798059	0.0278528	0.00406951	0.0319223	0.0278528	0.0383327	0.0383327	1	ENSOARG00000001518	ACCS	1-aminocyclopropane-1-carboxylate synthase homolog (inactive) [Source:HGNC Symbol;Acc:HGNC:23989]	0.207237	0.075827
ENSOART00000001640	6.81066	8.97813	0.0027323	0.0367479	0.969922	0.0375762	0.00122074	0.0387969	0.0375762	0.0279961	0.0375762	1	ENSOARG00000001529	TRIM8	tripartite motif containing 8 [Source:HGNC Symbol;Acc:HGNC:15579]	-0.209335	0.0662689
ENSOART00000001655	7.20071	10.1588	0.00143611	0.0260069	0.685926	0.026604	0.000833093	0.0274371	0.026604	0.0285496	0.0285496	1	ENSOARG00000001546	NAA10	N(alpha)-acetyltransferase 10, NatA catalytic subunit [Source:HGNC Symbol;Acc:HGNC:18704]	-0.197493	0.0623335
ENSOART00000001656	5.5794	9.93117	0.00162503	0.0274697	0.852479	0.0296108	0.00448832	0.0340992	0.0296108	0.0375751	0.0375751	1	ENSOARG00000001544	RIPK1	receptor interacting serine/threonine kinase 1 [Source:HGNC Symbol;Acc:HGNC:10019]	0.231384	0.0755557
ENSOART00000001665	7.0238	13.0167	0.000308732	0.0127972	1.52051	0.0598333	0.000987067	0.0608203	0.0598333	0.0281221	0.0598333	1	ENSOARG00000001544	RIPK1	receptor interacting serine/threonine kinase 1 [Source:HGNC Symbol;Acc:HGNC:10019]	-0.304084	0.0767727
ENSOART00000001667	4.28246	8.04303	0.00456791	0.0470615	5.78836	0.163656	0.0678786	0.231535	0.163656	0.0883953	0.163656	1	ENSOARG00000001551	BCHE	butyrylcholinesterase [Source:HGNC Symbol;Acc:HGNC:983]	0.488349	0.164827
ENSOART00000001678	4.14146	11.706	0.000622984	0.0174739	64.8356	2.27262	0.3208	2.59342	2.27262	0.0973777	2.27262	1	ENSOARG00000001557	MEFV	MEFV, pyrin innate immunity regulator [Source:HGNC Symbol;Acc:HGNC:6998]	-1.90552	0.514121
ENSOART00000001688	6.17755	10.6855	0.00107979	0.0226578	7.24085	0.287136	0.00249777	0.289634	0.287136	0.0305231	0.287136	1	ENSOARG00000001574	BTG2	protein BTG2 [Source:RefSeq peptide;Acc:NP_001233139]	-0.614127	0.175217
ENSOART00000001709	3.44014	11.1521	0.00083938	0.0200204	4.72312	0.152412	0.0365134	0.188925	0.152412	0.14586	0.152412	1	ENSOARG00000001592			0.539967	0.161351
ENSOART00000001731	6.49835	8.56037	0.0034356	0.0409884	1.18209	0.0456354	0.0016483	0.0472837	0.0456354	0.0286892	0.0456354	1	ENSOARG00000001607	HSPBP1	HSPA (Hsp70) binding protein 1 [Source:HGNC Symbol;Acc:HGNC:24989]	-0.226553	0.073749
ENSOART00000001752	5.49376	12.0511	0.00051761	0.0159185	6.82071	0.267955	0.00487304	0.272828	0.267955	0.0391528	0.267955	1	ENSOARG00000001626	PPM1K	protein phosphatase, Mg2+/Mn2+ dependent 1K [Source:HGNC Symbol;Acc:HGNC:25415]	0.625126	0.16565
ENSOART00000001770	5.20094	12.8683	0.000334195	0.0131902	2.45503	0.091689	0.00651225	0.0982012	0.091689	0.0465013	0.091689	1	ENSOARG00000001642	TESK2	testis-specific kinase 2 [Source:HGNC Symbol;Acc:HGNC:11732]	0.384697	0.0978318
ENSOART00000001808	6.85848	11.9174	0.000556109	0.0165277	1.4021	0.0549497	0.00113422	0.0560839	0.0549497	0.027985	0.0549497	1	ENSOARG00000001675			-0.282194	0.0752977
ENSOART00000001822	3.5781	14.3729	0.000149942	0.00919631	17.2846	0.631898	0.0594857	0.691384	0.631898	0.135139	0.631898	1	ENSOARG00000001692	RGS22	regulator of G protein signaling 22 [Source:HGNC Symbol;Acc:HGNC:24499]	1.06436	0.252182
ENSOART00000001823	7.56349	7.86849	0.00503036	0.0494433	123.935	4.95328	0.00411913	4.9574	4.95328	0.0298855	4.95328	1	ENSOARG00000001682	A2ML1	alpha-2-macroglobulin like 1 [Source:HGNC Symbol;Acc:HGNC:23336]	-2.23879	0.765254
ENSOART00000001829	5.04786	8.52442	0.00350412	0.0413507	3.02151	0.113298	0.00756259	0.12086	0.113298	0.0514171	0.113298	1	ENSOARG00000001699	RPS6KA6	ribosomal protein S6 kinase A6 [Source:HGNC Symbol;Acc:HGNC:10435]	0.361569	0.117989
ENSOART00000001844	6.02342	20.0326	7.61346e-06	0.00497926	1.84116	0.0710217	0.00262462	0.0736463	0.0710217	0.0318823	0.0710217	1	ENSOARG00000001712	SNRNP40	small nuclear ribonucleoprotein U5 subunit 40 [Source:HGNC Symbol;Acc:HGNC:30857]	-0.390483	0.073818
ENSOART00000001851	5.57096	10.9094	0.000956785	0.0213619	1.03789	0.0376412	0.00387437	0.0415155	0.0376412	0.0377211	0.0377211	1	ENSOARG00000001721			-0.24881	0.0750635
ENSOART00000001860	4.73552	11.0562	0.000883928	0.0206397	18.2213	0.715911	0.0129391	0.728851	0.715911	0.0633143	0.715911	1	ENSOARG00000001731	CIDEA	cell death-inducing DFFA-like effector a [Source:HGNC Symbol;Acc:HGNC:1976]	0.987589	0.275979
ENSOART00000001869	7.76919	8.32729	0.00390539	0.0435972	2.23429	0.0889214	0.000450135	0.0893716	0.0889214	0.0307939	0.0889214	1	ENSOARG00000001739	TUBB6	tubulin beta 6 class V [Source:HGNC Symbol;Acc:HGNC:20776]	-0.307881	0.101847
ENSOART00000001884	6.07182	8.74454	0.00310531	0.0388462	1.23541	0.0470795	0.00233688	0.0494164	0.0470795	0.0314167	0.0470795	1	ENSOARG00000001754	MDFIC	MyoD family inhibitor domain containing [Source:HGNC Symbol;Acc:HGNC:28870]	0.233676	0.0751273
ENSOART00000001886	5.53396	7.8826	0.00499128	0.0492025	3.76707	0.146097	0.0045854	0.150683	0.146097	0.0383848	0.146097	1	ENSOARG00000001753	NQO2	N-ribosyldihydronicotinamide:quinone reductase 2 [Source:HGNC Symbol;Acc:HGNC:7856]	-0.390614	0.133381
ENSOART00000001897	3.83534	8.77672	0.00305099	0.0384877	4.63533	0.161469	0.0239443	0.185413	0.161469	0.116978	0.161469	1	ENSOARG00000001758	AATK	apoptosis associated tyrosine kinase [Source:HGNC Symbol;Acc:HGNC:21]	0.453329	0.145433
ENSOART00000001907	6.03305	10.8072	0.00101106	0.0220148	1.04824	0.0391275	0.00280226	0.0419297	0.0391275	0.0317868	0.0391275	1	ENSOARG00000001774			0.235982	0.0681677
ENSOART00000001909	4.0673	11.3216	0.000766126	0.0189917	7.8153	0.28788	0.0247323	0.312612	0.28788	0.102099	0.28788	1	ENSOARG00000001772	FOXP2	forkhead box P2 [Source:HGNC Symbol;Acc:HGNC:13875]	0.652911	0.179822
ENSOART00000001922	5.13701	10.4507	0.00122605	0.0243458	3.34973	0.127295	0.00669416	0.133989	0.127295	0.0484789	0.127295	1	ENSOARG00000001786	STX11	syntaxin 11 [Source:HGNC Symbol;Acc:HGNC:11429]	-0.413985	0.119715
ENSOART00000001935	2.97558	10.5882	0.00113813	0.0232781	23.3293	0.837288	0.0958846	0.933173	0.837288	0.189435	0.837288	1	ENSOARG00000001799			1.09829	0.315098
ENSOART00000001944	1.73477	8.69319	0.00319402	0.039438	24.2749	0.738595	0.2324	0.970995	0.738595	0.40315	0.738595	1	ENSOARG00000001810	ZBED2	zinc finger BED-type containing 2 [Source:HGNC Symbol;Acc:HGNC:20710]	-1.03328	0.333349
ENSOART00000001946	3.42408	7.85559	0.00506637	0.0497006	9.76092	0.343983	0.0464538	0.390437	0.343983	0.147162	0.343983	1	ENSOARG00000001812	BATF	basic leucine zipper ATF-like transcription factor [Source:HGNC Symbol;Acc:HGNC:958]	-0.627855	0.214814
ENSOART00000001959	6.31797	8.9287	0.00280724	0.0370559	0.993858	0.0377697	0.00198464	0.0397543	0.0377697	0.029572	0.0377697	1	ENSOARG00000001825	RABEP2	rabaptin, RAB GTPase binding effector protein 2 [Source:HGNC Symbol;Acc:HGNC:24817]	0.211417	0.0671454
ENSOART00000001960	4.41194	9.14434	0.00249488	0.0346854	6.97371	0.256658	0.0222901	0.278948	0.256658	0.0804382	0.256658	1	ENSOARG00000001827	SLC25A29	solute carrier family 25 member 29 [Source:HGNC Symbol;Acc:HGNC:20116]	0.565598	0.177127
ENSOART00000001984	7.65265	12.4332	0.000421777	0.0145054	1.20816	0.0478009	0.000525515	0.0483265	0.0478009	0.0302653	0.0478009	1	ENSOARG00000001845	TPM3	tropomyosin 3 [Source:HGNC Symbol;Acc:HGNC:12012]	-0.266311	0.0692067
ENSOART00000002022	5.77569	11.1274	0.000850606	0.0201476	0.935147	0.0340204	0.00338552	0.0374059	0.0340204	0.034659	0.034659	1	ENSOARG00000001882	CLUAP1	clusterin associated protein 1 [Source:HGNC Symbol;Acc:HGNC:19009]	0.239387	0.071652
ENSOART00000002029	9.01801	10.8293	0.000999046	0.0218237	1.86116	0.0743154	0.000131019	0.0744464	0.0743154	0.0390846	0.0743154	1	ENSOARG00000001874	UTRN	utrophin [Source:HGNC Symbol;Acc:HGNC:12635]	0.313028	0.0885875
ENSOART00000002031	7.10537	10.5623	0.0011542	0.0234713	0.572436	0.0220131	0.000884307	0.0228974	0.0220131	0.0282847	0.0282847	1	ENSOARG00000001883	NMD3	NMD3 ribosome export adaptor [Source:HGNC Symbol;Acc:HGNC:24250]	-0.194809	0.0621182
ENSOART00000002036	6.10659	11.3227	0.000765648	0.0189917	1.3938	0.0532225	0.00252941	0.0557519	0.0532225	0.0311046	0.0532225	1	ENSOARG00000001894	PSMG2	proteasome assembly chaperone 2 [Source:HGNC Symbol;Acc:HGNC:24929]	-0.275739	0.0759381
ENSOART00000002052	6.11987	8.18949	0.00421337	0.0452908	0.52537	0.018696	0.00231879	0.0210148	0.018696	0.0309903	0.0309903	1	ENSOARG00000001903	PITPNB	phosphatidylinositol transfer protein beta [Source:HGNC Symbol;Acc:HGNC:9002]	-0.175876	0.066799
ENSOART00000002054	7.11499	9.36331	0.00221372	0.0327812	1.5618	0.0616171	0.000854782	0.0624719	0.0616171	0.0283078	0.0616171	1	ENSOARG00000001908	CSPG4	chondroitin sulfate proteoglycan 4 [Source:HGNC Symbol;Acc:HGNC:2466]	0.270292	0.0834712
ENSOART00000002057	5.50328	10.982	0.000920004	0.0209736	3.00581	0.115706	0.0045269	0.120233	0.115706	0.0389663	0.115706	1	ENSOARG00000001911	CCDC17	coiled-coil domain containing 17 [Source:HGNC Symbol;Acc:HGNC:26574]	0.400039	0.11225
ENSOART00000002062	6.58346	8.25201	0.00407069	0.0445573	1.07518	0.0414376	0.00156955	0.0430072	0.0414376	0.028389	0.0414376	1	ENSOARG00000001913			-0.212762	0.0707532
ENSOART00000002064	4.66566	8.87823	0.00288591	0.0376377	12.825	0.0716422	0.441356	0.512998	0.0716422	0.066592	0.0716422	1	ENSOARG00000001914	ABCG2	ATP binding cassette subfamily G member 2 (Junior blood group) [Source:HGNC Symbol;Acc:HGNC:74]	0.82594	0.277462
ENSOART00000002076	6.55871	15.0318	0.000105714	0.00786799	1.20459	0.0408089	0.00737455	0.0481835	0.0408089	0.0284682	0.0408089	1	ENSOARG00000001930	PTPN2	protein tyrosine phosphatase, non-receptor type 2 [Source:HGNC Symbol;Acc:HGNC:9650]	-0.289281	0.0699284
ENSOART00000002085	6.29199	8.37422	0.00380581	0.0431524	0.420598	0.0145379	0.00228598	0.0168239	0.0145379	0.0297293	0.0297293	1	ENSOARG00000001939			0.169511	0.0654404
ENSOART00000002094	2.59449	9.08289	0.00258012	0.0355039	11.2293	0.330647	0.118525	0.449172	0.330647	0.237645	0.330647	1	ENSOARG00000001945			0.718188	0.228321
ENSOART00000002097	3.99679	7.85249	0.00507508	0.0497212	8.03172	0.280013	0.0412564	0.321269	0.280013	0.106521	0.280013	1	ENSOARG00000001948			0.569436	0.194871
ENSOART00000002107	3.4649	9.13966	0.00250128	0.0347499	4.27206	0.132422	0.0384607	0.170883	0.132422	0.143877	0.143877	1	ENSOARG00000001960	EPM2A	EPM2A, laforin glucan phosphatase [Source:HGNC Symbol;Acc:HGNC:3413]	0.484562	0.161386
ENSOART00000002134	7.6277	8.83766	0.00295078	0.0379697	0.809852	0.0318539	0.000540199	0.0323941	0.0318539	0.0301569	0.0318539	1	ENSOARG00000001978	KPNA4	karyopherin subunit alpha 4 [Source:HGNC Symbol;Acc:HGNC:6397]	-0.193173	0.0636849
ENSOART00000002139	5.47049	8.30394	0.00395592	0.0438467	2.40039	0.0914709	0.0045446	0.0960155	0.0914709	0.0396227	0.0914709	1	ENSOARG00000001988	RDH13	retinol dehydrogenase 13 [Source:HGNC Symbol;Acc:HGNC:19978]	-0.318744	0.105612
ENSOART00000002165	6.86213	10.4283	0.00124102	0.0244911	0.664608	0.0254873	0.001097	0.0265843	0.0254873	0.0279852	0.0279852	1	ENSOARG00000002017	ARPC5	actin related protein 2/3 complex subunit 5 [Source:HGNC Symbol;Acc:HGNC:708]	-0.198527	0.0620816
ENSOART00000002177	3.72522	8.08447	0.00446462	0.0464249	3.02218	0.0916495	0.0292378	0.120887	0.0916495	0.124498	0.124498	1	ENSOARG00000002023	VSTM5	V-set and transmembrane domain containing 5 [Source:HGNC Symbol;Acc:HGNC:34443]	0.408259	0.147714
ENSOART00000002203	7.38291	11.0333	0.000894903	0.0206881	1.42574	0.056363	0.000666454	0.0570294	0.056363	0.0291793	0.056363	1	ENSOARG00000002045	NR3C1	nuclear receptor subfamily 3 group C member 1 [Source:HGNC Symbol;Acc:HGNC:7978]	0.276025	0.0772319
ENSOART00000002206	7.61442	23.2087	1.45341e-06	0.00326662	4.92453	0.196111	0.000870293	0.196981	0.196111	0.0300999	0.196111	1	ENSOARG00000002051			-0.669366	0.113572
ENSOART00000002216	5.80468	8.13259	0.00434765	0.0460076	1.3988	0.0528977	0.0030544	0.0559521	0.0528977	0.0342927	0.0528977	1	ENSOARG00000002055	FOXP4	forkhead box P4 [Source:HGNC Symbol;Acc:HGNC:20842]	-0.241192	0.0808875
ENSOART00000002221	4.7567	12.8865	0.000330952	0.0131523	1.79031	0.0623005	0.0093121	0.0716126	0.0623005	0.0623716	0.0623716	1	ENSOARG00000002066	PRDM11	PR/SET domain 11 [Source:HGNC Symbol;Acc:HGNC:13996]	0.358041	0.0995972
ENSOART00000002227	6.63498	13.3821	0.000254041	0.0117055	0.937804	0.0361578	0.00135438	0.0375122	0.0361578	0.0282482	0.0361578	1	ENSOARG00000002067	ZPR1	ZPR1 zinc finger [Source:HGNC Symbol;Acc:HGNC:13051]	-0.243662	0.0627117
ENSOART00000002246	4.35027	10.2282	0.00138306	0.0256141	5.87039	0.217419	0.0173964	0.234815	0.217419	0.084174	0.217419	1	ENSOARG00000002086			0.543296	0.15916
ENSOART00000002251	6.19384	8.97298	0.00274001	0.0368231	0.589479	0.0212449	0.00233429	0.0235792	0.0212449	0.0303995	0.0303995	1	ENSOARG00000002090	SPCS1	signal peptidase complex subunit 1 [Source:HGNC Symbol;Acc:HGNC:23401]	-0.18777	0.0662019
ENSOART00000002270	4.14367	8.81872	0.00298155	0.0380764	41.2185	1.59791	0.0508341	1.64874	1.59791	0.0972363	1.59791	1	ENSOARG00000002100			-1.35451	0.43333
ENSOART00000002330	7.99618	8.5509	0.00345351	0.041069	1.12875	0.044779	0.000370873	0.0451499	0.044779	0.0319317	0.044779	1	ENSOARG00000002149	SND1	staphylococcal nuclease and tudor domain containing 1 [Source:HGNC Symbol;Acc:HGNC:30646]	-0.22128	0.0720789
ENSOART00000002335	5.76236	10.2425	0.0013724	0.0255624	2.09712	0.0804434	0.00344132	0.0838847	0.0804434	0.034832	0.0804434	1	ENSOARG00000002165	NOP16	NOP16 nucleolar protein [Source:HGNC Symbol;Acc:HGNC:26934]	-0.324908	0.0951027
ENSOART00000002341	7.36642	13.2397	0.000274077	0.0122058	0.849632	0.0333177	0.000667551	0.0339853	0.0333177	0.0291189	0.0333177	1	ENSOARG00000002169	EIF4A3	eukaryotic translation initiation factor 4A3 [Source:HGNC Symbol;Acc:HGNC:18683]	-0.235289	0.0627332
ENSOART00000002346	5.90997	12.7231	0.000361168	0.0135647	1.90807	0.0728439	0.00347909	0.076323	0.0728439	0.0330658	0.0728439	1	ENSOARG00000002178			0.33767	0.0864892
ENSOART00000002350	7.86285	11.026	0.000898409	0.0207218	0.470877	0.018454	0.000381081	0.0188351	0.018454	0.0312457	0.0312457	1	ENSOARG00000002170	UBAP2L	ubiquitin associated protein 2 like [Source:HGNC Symbol;Acc:HGNC:29877]	-0.199487	0.0646551
ENSOART00000002358	7.02663	17.1004	3.54557e-05	0.0057902	1.55845	0.0613879	0.00095002	0.0623379	0.0613879	0.0281268	0.0613879	1	ENSOARG00000002185	KDELR2	KDEL endoplasmic reticulum protein retention receptor 2 [Source:HGNC Symbol;Acc:HGNC:6305]	-0.340365	0.0718542
ENSOART00000002374	6.50722	10.9804	0.000920787	0.0209736	0.507648	0.01868	0.00162595	0.0203059	0.01868	0.0286545	0.0286545	1	ENSOARG00000002201			-0.199071	0.0634953
ENSOART00000002377	6.17301	10.3177	0.0013176	0.0252151	1.65503	0.0639264	0.00227461	0.066201	0.0639264	0.0305581	0.0639264	1	ENSOARG00000002203			-0.289492	0.0843638
ENSOART00000002396	1.83114	10.6933	0.00107525	0.0226494	24.2198	0.779048	0.189745	0.968794	0.779048	0.379724	0.779048	1	ENSOARG00000002225	HSD17B1	hydroxysteroid 17-beta dehydrogenase 1 [Source:HGNC Symbol;Acc:HGNC:5210]	1.12351	0.320407
ENSOART00000002418	6.82786	11.1065	0.000860274	0.020329	0.547417	0.0207087	0.00118793	0.0218967	0.0207087	0.0279894	0.0279894	1	ENSOARG00000002237	GORASP2	golgi reassembly stacking protein 2 [Source:HGNC Symbol;Acc:HGNC:17500]	-0.199135	0.0622027
ENSOART00000002435	6.62256	20.3346	6.50143e-06	0.00497926	6.9432	0.276163	0.00156553	0.277728	0.276163	0.0282792	0.276163	1	ENSOARG00000002249	ADAM33	ADAM metallopeptidase domain 33 [Source:HGNC Symbol;Acc:HGNC:15478]	0.762038	0.142519
ENSOART00000002446	8.40158	14.1268	0.000170895	0.00968674	0.891572	0.035423	0.000239907	0.0356629	0.035423	0.034346	0.035423	1	ENSOARG00000002262			-0.256846	0.0677544
ENSOART00000002447	5.94363	10.7881	0.00102156	0.0221083	3.36114	0.131746	0.00269909	0.134446	0.131746	0.0327021	0.131746	1	ENSOARG00000002260	MDFI	MyoD family inhibitor [Source:HGNC Symbol;Acc:HGNC:6967]	-0.420021	0.119143
ENSOART00000002466	6.58992	13.2398	0.000274065	0.0122058	4.86325	0.190772	0.0037581	0.19453	0.190772	0.0283696	0.190772	1	ENSOARG00000002282	SETBP1	SET binding protein 1 [Source:HGNC Symbol;Acc:HGNC:15573]	0.547373	0.136714
ENSOART00000002467	5.037	10.914	0.00095438	0.0213342	4.73302	0.179827	0.00949407	0.189321	0.179827	0.0517877	0.179827	1	ENSOARG00000002282	SETBP1	SET binding protein 1 [Source:HGNC Symbol;Acc:HGNC:15573]	0.500742	0.14104
ENSOART00000002469	6.00822	11.8182	0.000586537	0.0169039	4.46834	0.169931	0.00880232	0.178734	0.169931	0.0320345	0.169931	1	ENSOARG00000002282	SETBP1	SET binding protein 1 [Source:HGNC Symbol;Acc:HGNC:15573]	0.502121	0.134677
ENSOART00000002502	5.83771	10.099	0.00148349	0.0263197	41.6775	1.65887	0.00823601	1.6671	1.65887	0.0338914	1.65887	1	ENSOARG00000002313			1.44017	0.425139
ENSOART00000002532	4.7394	14.0372	0.000179225	0.0097202	3.84581	0.144325	0.00950754	0.153833	0.144325	0.0631398	0.144325	1	ENSOARG00000002338	TSNARE1	t-SNARE domain containing 1 [Source:HGNC Symbol;Acc:HGNC:26437]	0.497644	0.119724
ENSOART00000002545	4.89892	18.019	2.18708e-05	0.00549181	3.04414	0.0859108	0.0358548	0.121766	0.0859108	0.056688	0.0859108	1	ENSOARG00000002353	LRRC4	leucine rich repeat containing 4 [Source:HGNC Symbol;Acc:HGNC:15586]	-0.505999	0.114892
ENSOART00000002555	6.89278	8.53236	0.00348887	0.041319	9.02507	0.359759	0.00124401	0.361003	0.359759	0.0279915	0.359759	1	ENSOARG00000002359	SFRP1	secreted frizzled related protein 1 [Source:HGNC Symbol;Acc:HGNC:10776]	-0.625135	0.203887
ENSOART00000002556	7.4883	9.02589	0.00266182	0.0362094	0.803039	0.031544	0.000577541	0.0321216	0.031544	0.0295813	0.031544	1	ENSOARG00000002357	TUFM	Tu translation elongation factor, mitochondrial [Source:HGNC Symbol;Acc:HGNC:12420]	-0.193871	0.0631159
ENSOART00000002565	5.86234	14.0371	0.000179238	0.0097202	1.49441	0.0567146	0.00306195	0.0597766	0.0567146	0.0336024	0.0567146	1	ENSOARG00000002368	TIMM23	translocase of inner mitochondrial membrane 23 [Source:HGNC Symbol;Acc:HGNC:17312]	-0.310212	0.074632
ENSOART00000002583	5.90535	12.4273	0.000423099	0.0145054	2.74007	0.106433	0.00316965	0.109603	0.106433	0.0331167	0.106433	1	ENSOARG00000002386	CRY2	cryptochrome circadian clock 2 [Source:HGNC Symbol;Acc:HGNC:2385]	0.400985	0.104235
ENSOART00000002598	3.09438	10.1427	0.00144876	0.026095	21.2503	0.77555	0.0744633	0.850014	0.77555	0.176946	0.77555	1	ENSOARG00000002395	SLC14A1	solute carrier family 14 member 1 (Kidd blood group) [Source:HGNC Symbol;Acc:HGNC:10918]	1.03016	0.303318
ENSOART00000002611	6.96661	7.93761	0.00484177	0.0483651	0.574582	0.0219736	0.00100962	0.0229833	0.0219736	0.0280448	0.0280448	1	ENSOARG00000002411			-0.166874	0.0620266
ENSOART00000002612	6.5428	9.70327	0.0018394	0.029091	0.796084	0.0304731	0.00137031	0.0318434	0.0304731	0.028523	0.0304731	1	ENSOARG00000002405			-0.20016	0.0630391
ENSOART00000002626	6.61843	10.7228	0.00105825	0.0224857	1.15515	0.044761	0.0014449	0.0462059	0.044761	0.02829	0.044761	1	ENSOARG00000002409	GFM1	G elongation factor mitochondrial 1 [Source:HGNC Symbol;Acc:HGNC:13780]	-0.245634	0.0699341
ENSOART00000002627	4.9287	11.0525	0.000885667	0.0206397	1.52518	0.0479268	0.0130805	0.0610073	0.0479268	0.0556065	0.0556065	1	ENSOARG00000002420	GSTZ1	glutathione S-transferase zeta 1 [Source:HGNC Symbol;Acc:HGNC:4643]	0.320852	0.0976986
ENSOART00000002644	9.43854	8.79218	0.00302525	0.0383779	1.3812	0.0551619	8.6149e-05	0.055248	0.0551619	0.0431825	0.0551619	1	ENSOARG00000002433			-0.24764	0.0793639
ENSOART00000002672	6.85634	20.1705	7.0836e-06	0.00497926	1.08234	0.0385575	0.00473615	0.0432937	0.0385575	0.027985	0.0385575	1	ENSOARG00000002454			-0.313019	0.0664384
ENSOART00000002687	7.38792	14.963	0.000109639	0.00803539	2.04568	0.0811544	0.000672707	0.0818271	0.0811544	0.0291978	0.0811544	1	ENSOARG00000002470	GNL3	G protein nucleolar 3 [Source:HGNC Symbol;Acc:HGNC:29931]	-0.37166	0.0857779
ENSOART00000002690	4.81697	12.4878	0.000409617	0.0142334	1.4376	0.0487889	0.0087153	0.0575042	0.0487889	0.0598252	0.0598252	1	ENSOARG00000002488			-0.338084	0.0973024
ENSOART00000002702	5.55811	10.1048	0.00147886	0.0263157	1.63764	0.0613332	0.0041722	0.0655054	0.0613332	0.0379471	0.0613332	1	ENSOARG00000002499	MLF1	myeloid leukemia factor 1 [Source:HGNC Symbol;Acc:HGNC:7125]	0.285543	0.0842637
ENSOART00000002735	6.90069	14.8404	0.000117003	0.0082318	1.14685	0.0448047	0.00106924	0.045874	0.0448047	0.0279946	0.0448047	1	ENSOARG00000002524	PPP1R15B	protein phosphatase 1 regulatory subunit 15B [Source:HGNC Symbol;Acc:HGNC:14951]	-0.277437	0.0643775
ENSOART00000002742	6.24347	14.8625	0.000115639	0.0082318	1.30648	0.0501653	0.00209384	0.0522592	0.0501653	0.0300451	0.0501653	1	ENSOARG00000002536	FAM96B	family with sequence similarity 96 member B [Source:HGNC Symbol;Acc:HGNC:24261]	-0.296279	0.0686827
ENSOART00000002748	5.27092	8.72887	0.0031321	0.0390124	3.60266	0.138678	0.00542855	0.144106	0.138678	0.0444775	0.138678	1	ENSOARG00000002538	TBC1D16	TBC1 domain family member 16 [Source:HGNC Symbol;Acc:HGNC:28356]	0.398744	0.128332
ENSOART00000002763	5.75515	14.2968	0.00015613	0.00934381	2.03204	0.0779484	0.00333304	0.0812814	0.0779484	0.0349271	0.0779484	1	ENSOARG00000002547	RBM28	RNA binding motif protein 28 [Source:HGNC Symbol;Acc:HGNC:21863]	-0.364222	0.0865937
ENSOART00000002778	1.38278	9.28636	0.00230867	0.0334191	23.966	0.700548	0.258091	0.958639	0.700548	0.501877	0.700548	1	ENSOARG00000002566			1.06273	0.336341
ENSOART00000002783	5.71648	8.35906	0.0038377	0.0432655	7.12494	0.280711	0.00428645	0.284998	0.280711	0.0354525	0.280711	1	ENSOARG00000002569			-0.55068	0.181762
ENSOART00000002812	7.17092	10.5548	0.00115884	0.0235116	0.873284	0.0341	0.000831326	0.0349314	0.0341	0.0284584	0.0341	1	ENSOARG00000002597	CHD6	chromodomain helicase DNA binding protein 6 [Source:HGNC Symbol;Acc:HGNC:19057]	0.213124	0.0622351
ENSOART00000002820	6.40046	10.0377	0.00153369	0.0266524	1.03206	0.039528	0.00175448	0.0412825	0.039528	0.0291247	0.039528	1	ENSOARG00000002602	AASDHPPT	aminoadipate-semialdehyde dehydrogenase-phosphopantetheinyl transferase [Source:HGNC Symbol;Acc:HGNC:14235]	-0.226069	0.06698
ENSOART00000002854	3.48676	10.078	0.0015005	0.0264391	43.3121	1.64951	0.0829785	1.73249	1.64951	0.142148	1.64951	1	ENSOARG00000002636	CES3	carboxylesterase 3 [Source:HGNC Symbol;Acc:HGNC:1865]	1.4669	0.433571
ENSOART00000002865	5.81011	10.2967	0.00133265	0.0252641	1.1077	0.0410094	0.00329836	0.0443078	0.0410094	0.0342257	0.0410094	1	ENSOARG00000002648			-0.238358	0.0711377
ENSOART00000002909	6.25046	10.9655	0.000928246	0.0210552	0.776171	0.0286502	0.00239666	0.0310468	0.0286502	0.0299978	0.0299978	1	ENSOARG00000002687	TUBG2	tubulin gamma 2 [Source:HGNC Symbol;Acc:HGNC:12419]	-0.217661	0.0658533
ENSOART00000002910	5.02836	17.945	2.27382e-05	0.00549181	2.82019	0.105815	0.00699217	0.112808	0.105815	0.0520844	0.105815	1	ENSOARG00000002679	PPP1R9A	protein phosphatase 1 regulatory subunit 9A [Source:HGNC Symbol;Acc:HGNC:14946]	0.465627	0.0951023
ENSOART00000002920	6.68541	12.8576	0.000336118	0.0131903	0.960181	0.0335686	0.00483862	0.0384072	0.0335686	0.0281405	0.0335686	1	ENSOARG00000002698	YTHDF2	YTH N6-methyladenosine RNA binding protein 2 [Source:HGNC Symbol;Acc:HGNC:31675]	-0.246785	0.066734
ENSOART00000002921	6.43173	10.7927	0.00101901	0.0220927	0.74065	0.0219731	0.00765289	0.029626	0.0219731	0.0289748	0.0289748	1	ENSOARG00000002698	YTHDF2	YTH N6-methyladenosine RNA binding protein 2 [Source:HGNC Symbol;Acc:HGNC:31675]	-0.226513	0.0707352
ENSOART00000002933	4.13834	11.3691	0.000746777	0.0189095	7.05543	0.260769	0.0214482	0.282217	0.260769	0.0975774	0.260769	1	ENSOARG00000002706	ENTPD3	ectonucleoside triphosphate diphosphohydrolase 3 [Source:HGNC Symbol;Acc:HGNC:3365]	-0.621388	0.1707
ENSOART00000002936	3.95686	8.31506	0.00393176	0.0437227	14.8231	0.562569	0.0303532	0.592922	0.562569	0.109051	0.562569	1	ENSOARG00000002714			-0.792527	0.26239
ENSOART00000002945	1.88986	8.93649	0.00279529	0.0370061	15.5543	0.398025	0.224146	0.622171	0.398025	0.36614	0.398025	1	ENSOARG00000002719	TEX38	testis expressed 38 [Source:HGNC Symbol;Acc:HGNC:29589]	0.884958	0.295799
ENSOART00000002947	4.97438	8.26917	0.00403238	0.0443015	2.07721	0.0758126	0.00727582	0.0830884	0.0758126	0.0539712	0.0758126	1	ENSOARG00000002721	CBX2	chromobox 2 [Source:HGNC Symbol;Acc:HGNC:1552]	-0.295988	0.0983111
ENSOART00000002956	5.93984	8.67531	0.00322549	0.0395666	1.28194	0.0483556	0.00292207	0.0512777	0.0483556	0.0327424	0.0483556	1	ENSOARG00000002733			0.237247	0.076631
ENSOART00000002960	5.34438	7.96156	0.00477812	0.0481095	2.1512	0.0536951	0.0323529	0.086048	0.0536951	0.0425255	0.0536951	1	ENSOARG00000002736	GINM1	glycoprotein integral membrane 1 [Source:HGNC Symbol;Acc:HGNC:21074]	0.298958	0.103371
ENSOART00000002961	7.93032	9.28106	0.00231535	0.0334775	0.623481	0.0245768	0.000362445	0.0249392	0.0245768	0.0315865	0.0315865	1	ENSOARG00000002727	SUPT6H	SPT6 homolog, histone chaperone [Source:HGNC Symbol;Acc:HGNC:11470]	-0.189876	0.0649955
ENSOART00000002975	7.26582	8.3658	0.00382348	0.0432056	3.09591	0.123093	0.000743399	0.123836	0.123093	0.0287652	0.123093	1	ENSOARG00000002745			0.36312	0.119798
ENSOART00000002982	5.11628	11.8074	0.000589966	0.0169039	49.055	1.94984	0.0123638	1.9622	1.94984	0.0491443	1.94984	1	ENSOARG00000002754	PTX3	pentraxin 3 [Source:HGNC Symbol;Acc:HGNC:9692]	-1.66311	0.446328
ENSOART00000003034	7.06293	9.5026	0.00205181	0.031148	3.27083	0.129904	0.000929344	0.130833	0.129904	0.0281926	0.129904	1	ENSOARG00000002790	SLIT3	slit guidance ligand 3 [Source:HGNC Symbol;Acc:HGNC:11087]	0.393541	0.120473
ENSOART00000003035	6.07858	13.8624	0.00019669	0.0101238	1.99746	0.0775168	0.00238144	0.0798982	0.0775168	0.0313546	0.0775168	1	ENSOARG00000002803	E2F4	E2F transcription factor 4 [Source:HGNC Symbol;Acc:HGNC:3118]	-0.356959	0.0865739
ENSOART00000003037	6.37406	18.5754	1.63312e-05	0.00541566	1.82866	0.0713225	0.00182406	0.0731466	0.0713225	0.0292594	0.0713225	1	ENSOARG00000002805	UTP18	UTP18, small subunit processome component [Source:HGNC Symbol;Acc:HGNC:24274]	-0.379413	0.0756578
ENSOART00000003070	4.68269	9.76566	0.00177802	0.0288651	1.73634	0.0595932	0.00986028	0.0694535	0.0595932	0.0657693	0.0657693	1	ENSOARG00000002833			0.316891	0.102394
ENSOART00000003073	5.5904	10.2566	0.00136194	0.0255483	1.09215	0.0396469	0.00403915	0.043686	0.0396469	0.0373878	0.0396469	1	ENSOARG00000002837	CCDC117	coiled-coil domain containing 117 [Source:HGNC Symbol;Acc:HGNC:26599]	-0.242863	0.0749232
ENSOART00000003092	6.00749	9.73008	0.00181277	0.0290142	2.47463	0.09642	0.00256519	0.0989852	0.09642	0.0320418	0.09642	1	ENSOARG00000002854	LARGE2	LARGE xylosyl- and glucuronyltransferase 2 [Source:HGNC Symbol;Acc:HGNC:16522]	0.345644	0.104332
ENSOART00000003096	3.81165	10.7538	0.00104067	0.0222289	10.2829	0.381339	0.029979	0.411318	0.381339	0.118567	0.381339	1	ENSOARG00000002857			0.733722	0.208531
ENSOART00000003116	5.15793	8.35136	0.00385399	0.0433585	2.04385	0.0754753	0.00627869	0.0817539	0.0754753	0.0478191	0.0754753	1	ENSOARG00000002876	TCTN2	tectonic family member 2 [Source:HGNC Symbol;Acc:HGNC:25774]	0.294826	0.0973645
ENSOART00000003129	5.51246	12.366	0.000437222	0.0146912	10.9973	0.43448	0.00541233	0.439893	0.43448	0.0387891	0.43448	1	ENSOARG00000002887	SLC45A4	solute carrier family 45 member 4 [Source:HGNC Symbol;Acc:HGNC:29196]	0.801784	0.209069
ENSOART00000003136	7.3255	8.22	0.00414312	0.0450053	1.00701	0.0392647	0.00101583	0.0402805	0.0392647	0.028972	0.0392647	1	ENSOARG00000002893	SRPK2	SRSF protein kinase 2 [Source:HGNC Symbol;Acc:HGNC:11306]	0.20557	0.0685158
ENSOART00000003143	4.38881	17.9671	2.24759e-05	0.00549181	7.34427	0.277951	0.0158197	0.293771	0.277951	0.0818261	0.277951	1	ENSOARG00000002902			0.751723	0.153406
ENSOART00000003151	7.35908	13.7701	0.000206603	0.0103697	1.4709	0.0581417	0.000694411	0.0588361	0.0581417	0.0290923	0.0581417	1	ENSOARG00000002906	SSB	Sjogren syndrome antigen B [Source:HGNC Symbol;Acc:HGNC:11316]	-0.305547	0.0744239
ENSOART00000003159	5.70642	10.9062	0.000958424	0.0213643	1.52482	0.0575629	0.00342992	0.0609928	0.0575629	0.035594	0.0575629	1	ENSOARG00000002919	LLPH	LLP homolog, long-term synaptic facilitation [Source:HGNC Symbol;Acc:HGNC:28229]	-0.284138	0.0800659
ENSOART00000003187	5.65012	8.76097	0.00307746	0.0386525	2.17273	0.0832081	0.00370128	0.0869094	0.0832081	0.0364252	0.0832081	1	ENSOARG00000002939	RCC1	regulator of chromosome condensation 1 [Source:HGNC Symbol;Acc:HGNC:1913]	-0.310135	0.0995998
ENSOART00000003199	4.16908	11.0862	0.00086971	0.0205041	51.9771	2.01535	0.0637316	2.07909	2.01535	0.0956101	2.01535	1	ENSOARG00000002953	LRRC36	leucine rich repeat containing 36 [Source:HGNC Symbol;Acc:HGNC:25615]	1.66979	0.465845
ENSOART00000003207	8.02318	15.4434	8.50152e-05	0.00744254	5.20513	0.20785	0.000354853	0.208205	0.20785	0.0320769	0.20785	1	ENSOARG00000002959	FSCN1	fascin actin-bundling protein 1 [Source:HGNC Symbol;Acc:HGNC:11148]	-0.599745	0.135569
ENSOART00000003212	6.32467	10.2975	0.00133211	0.0252641	16.0254	0.638378	0.00263761	0.641016	0.638378	0.0295327	0.638378	1	ENSOARG00000002965	TPPP3	tubulin polymerization promoting protein family member 3 [Source:HGNC Symbol;Acc:HGNC:24162]	0.900106	0.262619
ENSOART00000003217	7.26758	10.0501	0.00152342	0.0265653	1.56953	0.0620781	0.000703003	0.0627811	0.0620781	0.0287712	0.0620781	1	ENSOARG00000002969	SSR3	signal sequence receptor subunit 3 [Source:HGNC Symbol;Acc:HGNC:11325]	-0.278927	0.0825797
ENSOART00000003218	4.36185	8.55058	0.00345413	0.041069	2.93794	0.0975448	0.0199726	0.117517	0.0975448	0.0834644	0.0975448	1	ENSOARG00000002970			0.36121	0.120609
ENSOART00000003223	5.41483	9.79015	0.00175449	0.0287524	2.30895	0.0877667	0.00459129	0.092358	0.0877667	0.0408313	0.0877667	1	ENSOARG00000002972	ZDHHC1	zinc finger DHHC-type containing 1 [Source:HGNC Symbol;Acc:HGNC:17916]	0.334714	0.100662
ENSOART00000003249	6.51972	8.74146	0.00311055	0.0388636	1.29125	0.0500263	0.00162387	0.0516502	0.0500263	0.0286069	0.0500263	1	ENSOARG00000002994			0.238864	0.0768111
ENSOART00000003254	5.7612	8.41225	0.00372702	0.0426656	2.31834	0.0893195	0.00341392	0.0927334	0.0893195	0.0348473	0.0893195	1	ENSOARG00000003007			-0.314959	0.103575
ENSOART00000003275	10.1065	15.8295	6.93149e-05	0.006782	1.4758	0.058989	4.29151e-05	0.059032	0.058989	0.0514503	0.058989	1	ENSOARG00000003021	ACTB	actin beta [Source:HGNC Symbol;Acc:HGNC:132]	-0.340352	0.0838862
ENSOART00000003280	8.17523	11.3569	0.000751663	0.0189095	0.908265	0.0360033	0.00032727	0.0363306	0.0360033	0.0329352	0.0360033	1	ENSOARG00000003026			-0.228849	0.0663801
ENSOART00000003302	7.23262	13.978	0.000184958	0.00981609	1.59532	0.0630807	0.000731949	0.0638126	0.0630807	0.0286539	0.0630807	1	ENSOARG00000003047	DKC1	H/ACA ribonucleoprotein complex subunit 4 [Source:RefSeq peptide;Acc:NP_001135985]	-0.320007	0.0771981
ENSOART00000003318	7.00361	9.43861	0.00212464	0.0318266	4.33707	0.172442	0.00104101	0.173483	0.172442	0.0280913	0.172442	1	ENSOARG00000003066	CALU	calumenin [Source:HGNC Symbol;Acc:HGNC:1458]	-0.45191	0.138897
ENSOART00000003330	6.88602	8.62002	0.00332489	0.0402489	0.558044	0.0203114	0.00201037	0.0223218	0.0203114	0.0279893	0.0279893	1	ENSOARG00000003071	EYA3	EYA transcriptional coactivator and phosphatase 3 [Source:HGNC Symbol;Acc:HGNC:3521]	-0.176017	0.0632049
ENSOART00000003333	4.88365	8.53113	0.00349122	0.0413208	2.65796	0.0969697	0.00934872	0.106318	0.0969697	0.0572468	0.0969697	1	ENSOARG00000003075			-0.339232	0.110649
ENSOART00000003335	4.37934	9.98459	0.00157856	0.0271	3.26216	0.116061	0.0144256	0.130486	0.116061	0.0823992	0.116061	1	ENSOARG00000003074			0.401054	0.119203
ENSOART00000003353	5.22837	13.4947	0.000239244	0.0112024	4.27811	0.165214	0.00591088	0.171124	0.165214	0.0456899	0.165214	1	ENSOARG00000003085	CNTNAP1	contactin associated protein 1 [Source:HGNC Symbol;Acc:HGNC:8011]	0.517123	0.127599
ENSOART00000003365	6.18525	17.4303	2.9804e-05	0.0056875	1.86863	0.0692445	0.00550065	0.0747452	0.0692445	0.0304642	0.0692445	1	ENSOARG00000003102	URB2	URB2 ribosome biogenesis 2 homolog (S. cerevisiae) [Source:HGNC Symbol;Acc:HGNC:28967]	-0.375206	0.078183
ENSOART00000003370	6.52381	11.0538	0.000885051	0.0206397	1.27795	0.0496035	0.0015144	0.0511179	0.0496035	0.0285917	0.0496035	1	ENSOARG00000003105	TIMM44	translocase of inner mitochondrial membrane 44 [Source:HGNC Symbol;Acc:HGNC:17316]	-0.261521	0.0730907
ENSOART00000003386	4.03335	8.73819	0.00311614	0.0388854	24.7983	0.94132	0.0506114	0.991931	0.94132	0.104233	0.94132	1	ENSOARG00000003121	WIF1	WNT inhibitory factor 1 [Source:HGNC Symbol;Acc:HGNC:18081]	1.04662	0.336633
ENSOART00000003387	7.19769	11.0611	0.000881555	0.0206397	0.660316	0.0255227	0.000889973	0.0264127	0.0255227	0.02854	0.02854	1	ENSOARG00000003113	TCERG1	transcription elongation regulator 1 [Source:HGNC Symbol;Acc:HGNC:15630]	-0.204973	0.0623936
ENSOART00000003403	2.19423	8.05953	0.0045265	0.046787	18.6771	0.547755	0.199331	0.747085	0.547755	0.30337	0.547755	1	ENSOARG00000003136	C22orf31	chromosome 22 open reading frame 31 [Source:HGNC Symbol;Acc:HGNC:26931]	0.877978	0.295984
ENSOART00000003419	6.94812	7.8318	0.00513351	0.0499208	0.826826	0.0318621	0.00121096	0.033073	0.0318621	0.0280265	0.0318621	1	ENSOARG00000003146	GMPS	guanine monophosphate synthase [Source:HGNC Symbol;Acc:HGNC:4378]	-0.182499	0.0625493
ENSOART00000003427	6.92667	8.26837	0.00403417	0.0443015	1.65734	0.0641337	0.00215984	0.0662936	0.0641337	0.0280094	0.0641337	1	ENSOARG00000003154	ARHGAP21	Rho GTPase activating protein 21 [Source:HGNC Symbol;Acc:HGNC:23725]	0.264376	0.0878163
ENSOART00000003432	6.1397	8.01821	0.00463094	0.0473361	1.27945	0.0433702	0.00780773	0.0511779	0.0433702	0.0308243	0.0433702	1	ENSOARG00000003154	ARHGAP21	Rho GTPase activating protein 21 [Source:HGNC Symbol;Acc:HGNC:23725]	0.229296	0.07753
ENSOART00000003438	6.27515	11.8387	0.000580108	0.0168996	0.804901	0.0303196	0.00187649	0.032196	0.0303196	0.0298355	0.0303196	1	ENSOARG00000003168	ELAVL1	ELAV-like protein 1 [Source:RefSeq peptide;Acc:NP_001159666]	-0.225469	0.0650705
ENSOART00000003440	5.63955	12.5331	0.000399806	0.0141312	9.48202	0.374762	0.00451905	0.379281	0.374762	0.0365891	0.374762	1	ENSOARG00000003133	EML6	echinoderm microtubule associated protein like 6 [Source:HGNC Symbol;Acc:HGNC:35412]	0.748381	0.193509
ENSOART00000003442	5.94197	7.86941	0.00502781	0.0494433	1.30536	0.0494605	0.00275396	0.0522145	0.0494605	0.0327197	0.0494605	1	ENSOARG00000003173	EIF2B1	eukaryotic translation initiation factor 2B subunit alpha [Source:HGNC Symbol;Acc:HGNC:3257]	-0.229775	0.0785356
ENSOART00000003444	6.77009	9.59891	0.00194693	0.0301944	0.840373	0.0323992	0.00121569	0.0336149	0.0323992	0.0280243	0.0323992	1	ENSOARG00000003163	PTPN21	protein tyrosine phosphatase, non-receptor type 21 [Source:HGNC Symbol;Acc:HGNC:9651]	0.201352	0.0622818
ENSOART00000003457	9.08726	10.5092	0.00118783	0.0239316	0.948581	0.0378291	0.000114121	0.0379433	0.0378291	0.0397073	0.0397073	1	ENSOARG00000003185	CANX	calnexin [Source:HGNC Symbol;Acc:HGNC:1473]	-0.236073	0.0730399
ENSOART00000003465	6.23145	9.79946	0.00174563	0.0287069	1.0225	0.0386577	0.00224212	0.0408998	0.0386577	0.030128	0.0386577	1	ENSOARG00000003192	SLC33A1	solute carrier family 33 member 1 [Source:HGNC Symbol;Acc:HGNC:95]	-0.222826	0.066975
ENSOART00000003472	6.69628	14.1143	0.000172028	0.00968674	0.806796	0.0308833	0.0013885	0.0322718	0.0308833	0.0281211	0.0308833	1	ENSOARG00000003200	NUTF2	nuclear transport factor 2 [Source:HGNC Symbol;Acc:HGNC:13722]	-0.239511	0.0626086
ENSOART00000003476	7.30354	10.0326	0.00153794	0.0267035	0.835096	0.0326284	0.000775439	0.0334039	0.0326284	0.0288949	0.0326284	1	ENSOARG00000003199	SHC1	SHC adaptor protein 1 [Source:HGNC Symbol;Acc:HGNC:10840]	-0.205464	0.0626277
ENSOART00000003479	7.01618	15.4683	8.38991e-05	0.00744254	1.98054	0.0782213	0.0010004	0.0792217	0.0782213	0.0281101	0.0782213	1	ENSOARG00000003206	CHORDC1	cysteine and histidine rich domain containing 1 [Source:HGNC Symbol;Acc:HGNC:14525]	-0.370167	0.083585
ENSOART00000003483	6.5623	15.4522	8.46175e-05	0.00744254	3.35724	0.132754	0.00153569	0.13429	0.132754	0.0284562	0.132754	1	ENSOARG00000003205			-0.481762	0.108859
ENSOART00000003485	7.17199	10.6639	0.00109245	0.0227648	0.505015	0.0193404	0.000860139	0.0202006	0.0193404	0.0284615	0.0284615	1	ENSOARG00000003198			-0.192387	0.062274
ENSOART00000003486	6.05608	8.58996	0.00338022	0.0406351	4.12269	0.162366	0.00254199	0.164908	0.162366	0.0315641	0.162366	1	ENSOARG00000003211	CDS1	CDP-diacylglycerol synthase 1 [Source:HGNC Symbol;Acc:HGNC:1800]	0.423704	0.137649
ENSOART00000003494	5.84252	10.1589	0.00143607	0.0260069	0.709646	0.0253058	0.00307999	0.0283858	0.0253058	0.0338344	0.0338344	1	ENSOARG00000003222	CANT1	calcium activated nucleotidase 1 [Source:HGNC Symbol;Acc:HGNC:19721]	-0.216621	0.0705181
ENSOART00000003502	5.08788	9.8867	0.00166478	0.0278506	0.964839	0.0315342	0.00705936	0.0385936	0.0315342	0.050074	0.050074	1	ENSOARG00000003226			0.265208	0.0885766
ENSOART00000003504	4.67003	11.5312	0.000684396	0.0182158	11.9919	0.466088	0.013589	0.479677	0.466088	0.0663796	0.466088	1	ENSOARG00000003228	SLC2A6	solute carrier family 2 member 6 [Source:HGNC Symbol;Acc:HGNC:11011]	-0.81466	0.221852
ENSOART00000003553	5.2713	9.48224	0.0020747	0.0313339	0.87378	0.0294324	0.00551881	0.0349512	0.0294324	0.044467	0.044467	1	ENSOARG00000003277	MRPS10	mitochondrial ribosomal protein S10 [Source:HGNC Symbol;Acc:HGNC:14502]	-0.242281	0.0826293
ENSOART00000003554	6.28502	9.59858	0.00194728	0.0301944	0.573667	0.0210334	0.00191327	0.0229467	0.0210334	0.0297728	0.0297728	1	ENSOARG00000003276			-0.191541	0.0650472
ENSOART00000003555	2.27612	8.19188	0.00420784	0.0452908	13.7536	0.393893	0.156253	0.550146	0.393893	0.288488	0.393893	1	ENSOARG00000003280			0.76053	0.255871
ENSOART00000003560	6.16255	8.76732	0.00306676	0.0386026	0.764354	0.0281523	0.00242181	0.0305741	0.0281523	0.03064	0.03064	1	ENSOARG00000003283	PPP1R8	protein phosphatase 1 regulatory subunit 8 [Source:HGNC Symbol;Acc:HGNC:9296]	-0.195181	0.0665541
ENSOART00000003581	6.41294	8.45986	0.00363069	0.042111	1.71477	0.0659027	0.00268815	0.0685909	0.0659027	0.0290636	0.0659027	1	ENSOARG00000003303	STX12	syntaxin 12 [Source:HGNC Symbol;Acc:HGNC:11430]	0.271518	0.0889965
ENSOART00000003587	4.87442	9.74048	0.00180254	0.0289758	3.36575	0.0827009	0.051929	0.13463	0.0827009	0.0575882	0.0827009	1	ENSOARG00000003302	DNAJA3	DnaJ heat shock protein family (Hsp40) member A3 [Source:HGNC Symbol;Acc:HGNC:11808]	-0.406812	0.125698
ENSOART00000003594	3.64242	8.47872	0.00359324	0.041917	8.71803	0.312265	0.0364558	0.348721	0.312265	0.130396	0.312265	1	ENSOARG00000003304	PLCH1	phospholipase C eta 1 [Source:HGNC Symbol;Acc:HGNC:29185]	0.612787	0.200596
ENSOART00000003600	6.17443	12.2585	0.000463143	0.0150409	5.37094	0.212367	0.00247071	0.214838	0.212367	0.0305472	0.212367	1	ENSOARG00000003318	TRIM2	tripartite motif containing 2 [Source:HGNC Symbol;Acc:HGNC:15974]	0.558427	0.14641
ENSOART00000003601	6.68114	14.6948	0.000126391	0.00851811	1.0652	0.0411588	0.00144902	0.0426078	0.0411588	0.0281485	0.0411588	1	ENSOARG00000003316	EZH1	enhancer of zeste 1 polycomb repressive complex 2 subunit [Source:HGNC Symbol;Acc:HGNC:3526]	0.266664	0.0627144
ENSOART00000003616	6.53077	8.75509	0.0030874	0.0386939	10.6369	0.423545	0.00193071	0.425476	0.423545	0.0285661	0.423545	1	ENSOARG00000003329	SULF1	sulfatase 1 [Source:HGNC Symbol;Acc:HGNC:20391]	-0.686015	0.2204
ENSOART00000003638	6.73354	23.6693	1.1439e-06	0.00296684	3.87132	0.15351	0.0013431	0.154853	0.15351	0.0280647	0.15351	1	ENSOARG00000003352	NFIL3	nuclear factor, interleukin 3 regulated [Source:HGNC Symbol;Acc:HGNC:7787]	-0.597076	0.0998097
ENSOART00000003643	6.22076	8.65834	0.00325567	0.0398884	0.815173	0.0305184	0.00208856	0.0326069	0.0305184	0.0302033	0.0305184	1	ENSOARG00000003356	RFC5	replication factor C subunit 5 [Source:HGNC Symbol;Acc:HGNC:9973]	0.194972	0.0657093
ENSOART00000003656	5.73866	9.09606	0.00256161	0.0353212	1.49926	0.056506	0.00346431	0.0599703	0.056506	0.0351476	0.056506	1	ENSOARG00000003364	DDX55	DEAD-box helicase 55 [Source:HGNC Symbol;Acc:HGNC:20085]	-0.261675	0.0822043
ENSOART00000003674	6.96013	10.1491	0.00144374	0.0260749	2.19166	0.0866259	0.00104025	0.0876662	0.0866259	0.028038	0.0866259	1	ENSOARG00000003381	C1QBP	complement C1q binding protein [Source:HGNC Symbol;Acc:HGNC:1243]	-0.330918	0.0973975
ENSOART00000003679	3.19497	10.3094	0.00132355	0.0252564	20.9434	0.752194	0.0855428	0.837737	0.752194	0.16717	0.752194	1	ENSOARG00000003378	VIPR1	vasoactive intestinal peptide receptor 1 [Source:HGNC Symbol;Acc:HGNC:12694]	1.02948	0.300156
ENSOART00000003718	2.89038	8.85783	0.00291835	0.037817	18.8273	0.648163	0.104931	0.753093	0.648163	0.199107	0.648163	1	ENSOARG00000003419	STK32A	serine/threonine kinase 32A [Source:HGNC Symbol;Acc:HGNC:28317]	0.917132	0.292645
ENSOART00000003723	5.47437	14.066	0.000176508	0.00968674	3.93366	0.152306	0.00504012	0.157346	0.152306	0.039543	0.152306	1	ENSOARG00000003426			0.503681	0.121017
ENSOART00000003730	5.84974	10.0441	0.00152839	0.0265832	3.61209	0.0987681	0.0457154	0.144484	0.0987681	0.0337492	0.0987681	1	ENSOARG00000003427	RANBP17	RAN binding protein 17 [Source:HGNC Symbol;Acc:HGNC:14428]	0.423038	0.12529
ENSOART00000003741	7.4774	19.2719	1.13361e-05	0.00497926	6.50907	0.259725	0.000637501	0.260363	0.259725	0.0295384	0.259725	1	ENSOARG00000003438	CDH3	cadherin 3 [Source:HGNC Symbol;Acc:HGNC:1762]	-0.724794	0.140841
ENSOART00000003744	4.45886	18.4189	1.7729e-05	0.00549181	2.99732	0.107131	0.0127617	0.119893	0.107131	0.0776775	0.107131	1	ENSOARG00000003447	SEC22C	SEC22 homolog C, vesicle trafficking protein [Source:HGNC Symbol;Acc:HGNC:16828]	0.503508	0.112326
ENSOART00000003755	5.88978	8.14314	0.00432243	0.0459213	0.749758	0.0266767	0.00331363	0.0299903	0.0266767	0.0332899	0.0332899	1	ENSOARG00000003457			-0.193642	0.0702381
ENSOART00000003769	4.27527	12.6694	0.000371689	0.0138113	8.06866	0.303676	0.0190708	0.322746	0.303676	0.0888483	0.303676	1	ENSOARG00000003465	RADIL	Rap associating with DIL domain [Source:HGNC Symbol;Acc:HGNC:22226]	0.693246	0.178038
ENSOART00000003771	5.0808	13.1048	0.000294534	0.0125958	1.2738	0.0444523	0.00649966	0.050952	0.0444523	0.0503089	0.0503089	1	ENSOARG00000003469	RBM34	RNA binding motif protein 34 [Source:HGNC Symbol;Acc:HGNC:28965]	-0.316411	0.088275
ENSOART00000003781	6.33523	13.1597	0.000286042	0.0124699	2.90701	0.112883	0.00339789	0.116281	0.112883	0.0294719	0.112883	1	ENSOARG00000003479	TANGO6	transport and golgi organization 6 homolog [Source:HGNC Symbol;Acc:HGNC:25749]	-0.422219	0.105862
ENSOART00000003793	8.37889	10.5363	0.00117053	0.0237011	0.853494	0.0338965	0.000243259	0.0341398	0.0338965	0.0341971	0.0341971	1	ENSOARG00000003492	CALM1	calmodulin 1 [Source:HGNC Symbol;Acc:HGNC:1442]	-0.220526	0.0676035
ENSOART00000003794	9.41781	10.4991	0.00119435	0.0239675	2.62364	0.104864	8.19023e-05	0.104945	0.104864	0.0429621	0.104864	1	ENSOARG00000003474	SPTBN1	spectrin beta, non-erythrocytic 1 [Source:HGNC Symbol;Acc:HGNC:11275]	0.367063	0.10585
ENSOART00000003810	3.74639	9.25771	0.00234507	0.0335732	4.59313	0.15606	0.0276655	0.183725	0.15606	0.123025	0.15606	1	ENSOARG00000003510			-0.463496	0.146169
ENSOART00000003811	6.51874	17.6093	2.71256e-05	0.00563645	2.17578	0.0854372	0.00159384	0.0870311	0.0854372	0.0286106	0.0854372	1	ENSOARG00000003503	UTP4	UTP4, small subunit processome component [Source:HGNC Symbol;Acc:HGNC:1983]	-0.406315	0.0840741
ENSOART00000003831	5.95116	8.62168	0.00332186	0.0402363	1.20044	0.0453432	0.00267436	0.0480175	0.0453432	0.0326223	0.0453432	1	ENSOARG00000003529	MRPL20	mitochondrial ribosomal protein L20 [Source:HGNC Symbol;Acc:HGNC:14478]	-0.228987	0.0742315
ENSOART00000003850	5.77036	9.50529	0.00204881	0.0311442	1.00198	0.0367194	0.00335962	0.040079	0.0367194	0.0347278	0.0367194	1	ENSOARG00000003545	MED28	mediator complex subunit 28 [Source:HGNC Symbol;Acc:HGNC:24628]	-0.224015	0.0716908
ENSOART00000003857	5.68239	12.6075	0.000384206	0.0139772	2.84122	0.109764	0.00388533	0.113649	0.109764	0.0359403	0.109764	1	ENSOARG00000003552			-0.410599	0.105775
ENSOART00000003861	4.80916	11.9039	0.000560178	0.0165795	4.24095	0.160138	0.00949963	0.169638	0.160138	0.0601434	0.160138	1	ENSOARG00000003558			-0.490564	0.13099
ENSOART00000003870	5.23887	8.93133	0.0028032	0.0370367	5.18124	0.200769	0.00648027	0.20725	0.200769	0.0453853	0.200769	1	ENSOARG00000003561	ARHGEF26	Rho guanine nucleotide exchange factor 26 [Source:HGNC Symbol;Acc:HGNC:24490]	0.482778	0.153303
ENSOART00000003873	5.13518	11.5234	0.000687244	0.0182397	3.99544	0.152999	0.00681895	0.159818	0.152999	0.048537	0.152999	1	ENSOARG00000003564	STIL	STIL, centriolar assembly protein [Source:HGNC Symbol;Acc:HGNC:10879]	-0.47011	0.128075
ENSOART00000003875	9.05447	9.62571	0.00191872	0.0299674	3.02081	0.120701	0.000131381	0.120833	0.120701	0.03941	0.120701	1	ENSOARG00000003537	SYNE1	spectrin repeat containing nuclear envelope protein 1 [Source:HGNC Symbol;Acc:HGNC:17089]	0.380205	0.115503
ENSOART00000003877	2.09909	12.0277	0.000524157	0.0159919	19.1252	0.556639	0.208369	0.765008	0.556639	0.321685	0.556639	1	ENSOARG00000003570	LGI1	leucine rich glioma inactivated 1 [Source:HGNC Symbol;Acc:HGNC:6572]	1.0475	0.280053
ENSOART00000003900	7.79682	8.07483	0.00448842	0.046504	0.625884	0.0244569	0.000578483	0.0250354	0.0244569	0.0309246	0.0309246	1	ENSOARG00000003587	CERS4	ceramide synthase 4 [Source:HGNC Symbol;Acc:HGNC:23747]	0.175432	0.0645487
ENSOART00000003911	5.6011	10.2341	0.00137865	0.0256141	0.924033	0.0330741	0.00388719	0.0369613	0.0330741	0.0372086	0.0372086	1	ENSOARG00000003602			-0.235631	0.0746002
ENSOART00000003919	6.28758	18.2099	1.97852e-05	0.00549181	2.13483	0.0834182	0.00197509	0.0853933	0.0834182	0.0297568	0.0834182	1	ENSOARG00000003606	NOB1	NIN1/PSMD8 binding protein 1 homolog [Source:HGNC Symbol;Acc:HGNC:29540]	-0.407168	0.0823231
ENSOART00000003950	5.96197	14.6198	0.000131525	0.00863471	1.20792	0.0455322	0.00278476	0.048317	0.0455322	0.0325088	0.0455322	1	ENSOARG00000003638	EIF3J	eukaryotic translation initiation factor 3 subunit J [Source:HGNC Symbol;Acc:HGNC:3270]	-0.284951	0.0688766
ENSOART00000003951	6.94801	7.91255	0.00490929	0.0487198	1.27659	0.0500546	0.00100908	0.0510637	0.0500546	0.0280264	0.0500546	1	ENSOARG00000003637	PSMD7	proteasome 26S subunit, non-ATPase 7 [Source:HGNC Symbol;Acc:HGNC:9565]	-0.227757	0.0776009
ENSOART00000003959	7.20208	8.8292	0.00296448	0.0379769	0.390108	0.0148483	0.000756039	0.0156043	0.0148483	0.028554	0.028554	1	ENSOARG00000003640	BRD4	bromodomain containing 4 [Source:HGNC Symbol;Acc:HGNC:13575]	-0.165434	0.062243
ENSOART00000003975	6.92619	14.905	0.000113065	0.00818686	2.32877	0.0920379	0.00111287	0.0931508	0.0920379	0.028009	0.0920379	1	ENSOARG00000003658	ABCF2	ATP binding cassette subfamily F member 2 [Source:HGNC Symbol;Acc:HGNC:71]	-0.395976	0.0916231
ENSOART00000003976	5.43497	10.2859	0.0013405	0.0253654	0.847623	0.0289155	0.00498938	0.0339049	0.0289155	0.0403804	0.0403804	1	ENSOARG00000003660	TMEM222	transmembrane protein 222 [Source:HGNC Symbol;Acc:HGNC:25363]	-0.242712	0.0785934
ENSOART00000003985	5.71266	11.7649	0.000603573	0.0170962	1.28269	0.0479093	0.00339832	0.0513076	0.0479093	0.035506	0.0479093	1	ENSOARG00000003674	VBP1	VHL binding protein 1 [Source:HGNC Symbol;Acc:HGNC:12662]	-0.26869	0.0724806
ENSOART00000003989	6.88601	12.4926	0.000408557	0.0142334	0.839246	0.0324174	0.00115245	0.0335698	0.0324174	0.0279893	0.0324174	1	ENSOARG00000003668	EXOSC10	exosome component 10 [Source:HGNC Symbol;Acc:HGNC:9138]	-0.227228	0.062152
ENSOART00000004003	8.39879	8.41288	0.00372572	0.0426656	0.920953	0.0366094	0.000228678	0.0368381	0.0366094	0.0343276	0.0366094	1	ENSOARG00000003689			-0.20093	0.0677226
ENSOART00000004007	7.08752	8.98617	0.0027203	0.0367087	0.644022	0.0248776	0.000883259	0.0257609	0.0248776	0.028244	0.028244	1	ENSOARG00000003688	NUP88	nucleoporin 88 [Source:HGNC Symbol;Acc:HGNC:8067]	-0.182715	0.0620743
ENSOART00000004020	7.33244	17.1292	3.49204e-05	0.0057902	1.20643	0.045416	0.00284135	0.0482573	0.045416	0.0289967	0.045416	1	ENSOARG00000003675	HEATR1	HEAT repeat containing 1 [Source:HGNC Symbol;Acc:HGNC:25517]	-0.300878	0.0652196
ENSOART00000004032	5.58648	8.54068	0.00347296	0.0411788	1.48261	0.0554853	0.00381902	0.0593043	0.0554853	0.0374543	0.0554853	1	ENSOARG00000003711	SURF6	surfeit 6 [Source:HGNC Symbol;Acc:HGNC:11478]	-0.253477	0.0826244
ENSOART00000004041	5.36021	9.21639	0.00239858	0.0339528	1.75915	0.0653725	0.00499341	0.0703659	0.0653725	0.0421291	0.0653725	1	ENSOARG00000003722	KANK3	KN motif and ankyrin repeat domains 3 [Source:HGNC Symbol;Acc:HGNC:24796]	0.284995	0.0888388
ENSOART00000004042	5.51244	12.6468	0.000376212	0.0138113	1.29797	0.047622	0.00429692	0.0519189	0.047622	0.0387896	0.047622	1	ENSOARG00000003721	ATXN7L1	ataxin 7 like 1 [Source:HGNC Symbol;Acc:HGNC:22210]	0.282919	0.076475
ENSOART00000004046	7.68136	17.5679	2.77231e-05	0.00563645	1.64773	0.0654145	0.000494755	0.0659092	0.0654145	0.0303921	0.0654145	1	ENSOARG00000003719	PDCD11	programmed cell death 11 [Source:HGNC Symbol;Acc:HGNC:13408]	-0.353299	0.0732225
ENSOART00000004049	6.96164	11.9414	0.00054899	0.016379	0.809743	0.0312978	0.00109192	0.0323897	0.0312978	0.0280396	0.0312978	1	ENSOARG00000003723	DHX38	DEAH-box helicase 38 [Source:HGNC Symbol;Acc:HGNC:17211]	-0.22031	0.0621234
ENSOART00000004056	6.34408	15.2314	9.51069e-05	0.0077262	1.3843	0.0534793	0.00189256	0.0553718	0.0534793	0.029422	0.0534793	1	ENSOARG00000003731	PSME3	proteasome activator subunit 3 [Source:HGNC Symbol;Acc:HGNC:9570]	-0.307733	0.0701987
ENSOART00000004074	6.39774	12.7059	0.000364507	0.0136289	1.20135	0.0462415	0.00181232	0.0480539	0.0462415	0.0291382	0.0462415	1	ENSOARG00000003745			-0.267795	0.0686502
ENSOART00000004079	8.54333	9.90684	0.00164666	0.027688	0.617459	0.0244822	0.000216145	0.0246984	0.0244822	0.035315	0.035315	1	ENSOARG00000003751	COPG1	coatomer protein complex subunit gamma 1 [Source:HGNC Symbol;Acc:HGNC:2236]	-0.204377	0.0687295
ENSOART00000004092	3.34755	8.39957	0.00375309	0.0428426	6.59892	0.21942	0.044537	0.263957	0.21942	0.153534	0.21942	1	ENSOARG00000003762	PATL2	PAT1 homolog 2 [Source:HGNC Symbol;Acc:HGNC:33630]	0.53104	0.174787
ENSOART00000004094	7.23079	10.917	0.000952845	0.0213342	0.961597	0.0377313	0.000732623	0.0384639	0.0377313	0.0286479	0.0377313	1	ENSOARG00000003763	AGO2	argonaute 2, RISC catalytic component [Source:HGNC Symbol;Acc:HGNC:3263]	-0.22573	0.0635689
ENSOART00000004121	4.98715	8.8298	0.00296351	0.0379769	0.855557	0.0271848	0.00703749	0.0342223	0.0271848	0.0535199	0.0535199	1	ENSOARG00000003787	PKD1L3	polycystin 1 like 3, transient receptor potential channel interacting [Source:HGNC Symbol;Acc:HGNC:21716]	0.251264	0.0912333
ENSOART00000004130	6.63767	8.29493	0.0039756	0.0439086	0.592985	0.0222773	0.00144211	0.0237194	0.0222773	0.0282417	0.0282417	1	ENSOARG00000003799	ATG13	autophagy related 13 [Source:HGNC Symbol;Acc:HGNC:29091]	0.173598	0.0628119
ENSOART00000004132	4.13897	8.96121	0.00275773	0.0368324	1.93704	0.0590359	0.0184456	0.0774815	0.0590359	0.0975371	0.0975371	1	ENSOARG00000003807	LRRC51	leucine-rich repeat-containing protein 51 [Source:RefSeq peptide;Acc:NP_001269066]	0.365464	0.127686
ENSOART00000004135	5.79729	11.414	0.000728917	0.018759	10.3445	0.410123	0.003657	0.41378	0.410123	0.0343848	0.410123	1	ENSOARG00000003804	SEMA7A	semaphorin 7A (John Milton Hagen blood group) [Source:HGNC Symbol;Acc:HGNC:10741]	-0.75359	0.206515
ENSOART00000004140	5.19028	8.54701	0.0034609	0.0410839	2.61849	0.098322	0.00641737	0.104739	0.098322	0.046823	0.098322	1	ENSOARG00000003811	ZNF821	zinc finger protein 821 [Source:HGNC Symbol;Acc:HGNC:28043]	0.336966	0.109791
ENSOART00000004142	4.66271	18.9422	1.34737e-05	0.00524125	10.1271	0.392903	0.0121816	0.405085	0.392903	0.066736	0.392903	1	ENSOARG00000003815	AADAC	arylacetamide deacetylase [Source:HGNC Symbol;Acc:HGNC:17]	0.89882	0.176793
ENSOART00000004146	5.92724	13.1786	0.000283166	0.0124363	6.76718	0.267271	0.00341648	0.270687	0.267271	0.0328777	0.267271	1	ENSOARG00000003819			-0.644549	0.16146
ENSOART00000004149	5.11142	12.3685	0.000436637	0.0146912	2.25945	0.0837811	0.00659682	0.090378	0.0837811	0.0493021	0.0837811	1	ENSOARG00000003824	UBTD2	ubiquitin domain containing 2 [Source:HGNC Symbol;Acc:HGNC:24463]	-0.363454	0.0947604
ENSOART00000004181	4.97535	7.94516	0.0048216	0.048259	21.4643	0.772096	0.0864763	0.858572	0.772096	0.0539365	0.772096	1	ENSOARG00000003846	SLC5A9	solute carrier family 5 member 9 [Source:HGNC Symbol;Acc:HGNC:22146]	0.935535	0.318
ENSOART00000004201	4.88757	13.2342	0.000274885	0.0122058	2.5321	0.0929137	0.00837018	0.101284	0.0929137	0.0571029	0.0929137	1	ENSOARG00000003869	DUSP22	dual specificity phosphatase 22 [Source:HGNC Symbol;Acc:HGNC:16077]	0.394903	0.0986587
ENSOART00000004206	5.85079	16.8787	3.98456e-05	0.00591107	1.04361	0.038671	0.00307334	0.0417443	0.038671	0.033737	0.038671	1	ENSOARG00000003861	SPATA20	spermatogenesis associated 20 [Source:HGNC Symbol;Acc:HGNC:26125]	0.294851	0.0704152
ENSOART00000004226	5.2184	8.48897	0.00357305	0.041802	0.774858	0.0249353	0.006059	0.0309943	0.0249353	0.0459823	0.0459823	1	ENSOARG00000003891	PTRH2	peptidyl-tRNA hydrolase 2 [Source:HGNC Symbol;Acc:HGNC:24265]	-0.227919	0.0843902
ENSOART00000004245	7.08521	20.3606	6.41359e-06	0.00497926	1.50256	0.0591629	0.000939728	0.0601026	0.0591629	0.0282389	0.0591629	1	ENSOARG00000003900	BMS1	BMS1, ribosome biogenesis factor [Source:HGNC Symbol;Acc:HGNC:23505]	-0.354646	0.0662664
ENSOART00000004253	6.80223	17.5358	2.81943e-05	0.00563645	0.950125	0.0368695	0.00113553	0.038005	0.0368695	0.0280005	0.0368695	1	ENSOARG00000003907	NUDC	nuclear distribution C, dynein complex regulator [Source:HGNC Symbol;Acc:HGNC:8045]	-0.275155	0.062153
ENSOART00000004256	5.28991	15.14	9.98244e-05	0.00776634	2.9662	0.11329	0.00535842	0.118648	0.11329	0.0439553	0.11329	1	ENSOARG00000003919	NEURL1B	neuralized E3 ubiquitin protein ligase 1B [Source:HGNC Symbol;Acc:HGNC:35422]	0.449473	0.102939
ENSOART00000004262	5.88584	13.7653	0.000207124	0.0103697	3.62575	0.140704	0.00432539	0.14503	0.140704	0.0333343	0.140704	1	ENSOARG00000003922	MXRA8	matrix remodeling associated 8 [Source:HGNC Symbol;Acc:HGNC:7542]	0.479654	0.116858
ENSOART00000004275	5.54136	13.042	0.000304576	0.0127509	2.47967	0.0950895	0.00409733	0.0991868	0.0950895	0.0382488	0.0950895	1	ENSOARG00000003933	CSGALNACT1	chondroitin sulfate N-acetylgalactosaminyltransferase 1 [Source:HGNC Symbol;Acc:HGNC:24290]	0.388616	0.0979935
ENSOART00000004285	6.42639	8.9049	0.00284406	0.0373569	0.743516	0.0280706	0.00167006	0.0297406	0.0280706	0.0289996	0.0289996	1	ENSOARG00000003943	BICRAL	BRD4 interacting chromatin remodeling complex associated protein like [Source:HGNC Symbol;Acc:HGNC:21111]	0.190872	0.0639257
ENSOART00000004289	7.21022	9.07254	0.00259477	0.0355362	1.09242	0.0429492	0.00074756	0.0436967	0.0429492	0.0285803	0.0429492	1	ENSOARG00000003944	TRAM1	translocation associated membrane protein 1 [Source:HGNC Symbol;Acc:HGNC:20568]	-0.223127	0.0702017
ENSOART00000004310	7.49949	16.2801	5.46337e-05	0.00646275	0.756598	0.0287608	0.00150311	0.0302639	0.0287608	0.0296257	0.0296257	1	ENSOARG00000003961	HNRNPM	heterogeneous nuclear ribonucleoprotein M [Source:HGNC Symbol;Acc:HGNC:5046]	-0.259587	0.0642806
ENSOART00000004311	6.8818	15.1583	9.88632e-05	0.00776634	0.789394	0.027541	0.00403471	0.0315758	0.027541	0.0279881	0.0279881	1	ENSOARG00000003961	HNRNPM	heterogeneous nuclear ribonucleoprotein M [Source:HGNC Symbol;Acc:HGNC:5046]	-0.255927	0.0656217
ENSOART00000004327	6.22322	10.2469	0.00136911	0.0255483	2.08466	0.0811704	0.00221595	0.0833863	0.0811704	0.0301859	0.0811704	1	ENSOARG00000003978	NOC3L	NOC3 like DNA replication regulator [Source:HGNC Symbol;Acc:HGNC:24034]	-0.323998	0.0948117
ENSOART00000004332	7.44204	8.69148	0.00319702	0.039438	0.594369	0.023099	0.00067571	0.0237748	0.023099	0.0294014	0.0294014	1	ENSOARG00000003980	SEC23IP	SEC23 interacting protein [Source:HGNC Symbol;Acc:HGNC:17018]	-0.178129	0.0630439
ENSOART00000004341	8.4229	17.1051	3.5368e-05	0.0057902	0.931336	0.0370246	0.000228845	0.0372534	0.0370246	0.0344874	0.0370246	1	ENSOARG00000003995			-0.284214	0.0678887
ENSOART00000004344	8.22793	11.1513	0.000839718	0.0200204	1.63364	0.0650431	0.000302565	0.0653456	0.0650431	0.0332491	0.0650431	1	ENSOARG00000003994	CTSC	cathepsin C [Source:HGNC Symbol;Acc:HGNC:2528]	-0.29672	0.082484
ENSOART00000004364	4.57486	7.95119	0.00480557	0.0482178	3.88567	0.144746	0.0106813	0.155427	0.144746	0.0712215	0.144746	1	ENSOARG00000004014	NAA40	N(alpha)-acetyltransferase 40, NatD catalytic subunit [Source:HGNC Symbol;Acc:HGNC:25845]	-0.398176	0.135286
ENSOART00000004397	5.08792	11.4717	0.000706648	0.0184317	2.24023	0.0833177	0.0062915	0.0896092	0.0833177	0.0500728	0.0833177	1	ENSOARG00000004043	GPN2	GPN-loop GTPase 2 [Source:HGNC Symbol;Acc:HGNC:25513]	-0.351392	0.095998
ENSOART00000004402	6.14503	9.39705	0.00217335	0.0323016	0.701952	0.0257096	0.00236843	0.0280781	0.0257096	0.0307806	0.0307806	1	ENSOARG00000004047	RBFA	ribosome binding factor A (putative) [Source:HGNC Symbol;Acc:HGNC:26120]	-0.199269	0.0666386
ENSOART00000004404	4.28613	9.06368	0.00260737	0.0356153	5.61915	0.208804	0.0159618	0.224766	0.208804	0.0881643	0.208804	1	ENSOARG00000004052	PLEKHF1	pleckstrin homology and FYVE domain containing 1 [Source:HGNC Symbol;Acc:HGNC:20764]	0.505845	0.159244
ENSOART00000004424	4.97916	13.0522	0.000302934	0.012738	4.21933	0.161109	0.00766446	0.168773	0.161109	0.053802	0.161109	1	ENSOARG00000004067	CCNE1	cyclin E1 [Source:HGNC Symbol;Acc:HGNC:1589]	-0.507077	0.127802
ENSOART00000004431	4.003	9.32445	0.00226117	0.0331922	2.9704	0.097471	0.0213451	0.118816	0.097471	0.10613	0.10613	1	ENSOARG00000004077	BEND5	BEN domain containing 5 [Source:HGNC Symbol;Acc:HGNC:25668]	0.406126	0.13404
ENSOART00000004444	6.31235	12.4801	0.00041131	0.0142466	1.17411	0.0450647	0.00189973	0.0469644	0.0450647	0.0296053	0.0450647	1	ENSOARG00000004089	CREBRF	CREB3 regulatory factor [Source:HGNC Symbol;Acc:HGNC:24050]	0.262915	0.0681629
ENSOART00000004451	8.71202	9.29477	0.00229808	0.0333949	0.835011	0.0332175	0.000182979	0.0334004	0.0332175	0.0365589	0.0365589	1	ENSOARG00000004090			-0.210717	0.0699648
ENSOART00000004459	6.64387	12.8452	0.000338347	0.0131903	0.54909	0.020604	0.0013596	0.0219636	0.020604	0.0282271	0.0282271	1	ENSOARG00000004100	PPP4C	protein phosphatase 4 catalytic subunit [Source:HGNC Symbol;Acc:HGNC:9319]	-0.216846	0.0626942
ENSOART00000004465	1.8234	8.13112	0.0043512	0.0460076	27.6685	0.91425	0.192492	1.10674	0.91425	0.381553	0.91425	1	ENSOARG00000004099	CDHR3	cadherin related family member 3 [Source:HGNC Symbol;Acc:HGNC:26308]	1.07262	0.359757
ENSOART00000004500	4.84839	9.07783	0.00258727	0.0355155	5.43434	0.199049	0.0183244	0.217374	0.199049	0.0585785	0.199049	1	ENSOARG00000004135	CFAP53	cilia and flagella associated protein 53 [Source:HGNC Symbol;Acc:HGNC:26530]	-0.497779	0.15656
ENSOART00000004504	4.75984	8.29546	0.00397444	0.0439086	6.08618	0.231579	0.011868	0.243447	0.231579	0.0622339	0.231579	1	ENSOARG00000004140	PHYHIPL	phytanoyl-CoA 2-hydroxylase interacting protein like [Source:HGNC Symbol;Acc:HGNC:29378]	0.507325	0.168196
ENSOART00000004506	9.11464	8.93816	0.00279273	0.0370061	0.816739	0.0325483	0.000121267	0.0326695	0.0325483	0.039959	0.039959	1	ENSOARG00000004143	ALDOA	aldolase, fructose-bisphosphate A [Source:HGNC Symbol;Acc:HGNC:414]	-0.211997	0.0732949
ENSOART00000004511	6.32646	7.97432	0.00474455	0.0478667	0.832576	0.0314708	0.00183224	0.033303	0.0314708	0.0295223	0.0314708	1	ENSOARG00000004147	ZNF507	zinc finger protein 507 [Source:HGNC Symbol;Acc:HGNC:23783]	-0.18659	0.0646836
ENSOART00000004519	5.87939	12.9919	0.000312838	0.012855	4.92373	0.193756	0.00319355	0.196949	0.193756	0.0334072	0.193756	1	ENSOARG00000004158	SRM	spermidine synthase [Source:HGNC Symbol;Acc:HGNC:11296]	-0.546802	0.138219
ENSOART00000004522	7.03988	10.787	0.00102218	0.0221083	0.893526	0.0348339	0.000907128	0.035741	0.0348339	0.0281494	0.0348339	1	ENSOARG00000004155	PMPCA	peptidase, mitochondrial processing alpha subunit [Source:HGNC Symbol;Acc:HGNC:18667]	-0.216919	0.0620057
ENSOART00000004532	6.59857	14.5906	0.000133582	0.00863471	1.5335	0.0597841	0.00155579	0.0613399	0.0597841	0.0283444	0.0597841	1	ENSOARG00000004164			-0.318806	0.0748013
ENSOART00000004556	5.69618	7.97319	0.00474751	0.0478727	1.40815	0.0518027	0.00452333	0.0563261	0.0518027	0.0357401	0.0518027	1	ENSOARG00000004185			-0.23998	0.0814065
ENSOART00000004557	5.34319	16.5309	4.7863e-05	0.00628564	2.17465	0.0817832	0.00520293	0.0869861	0.0817832	0.0425556	0.0817832	1	ENSOARG00000004189	MASP2	mannan binding lectin serine peptidase 2 [Source:HGNC Symbol;Acc:HGNC:6902]	0.397273	0.0858137
ENSOART00000004558	5.64262	7.95128	0.00480535	0.0482178	4.28517	0.167364	0.00404256	0.171407	0.167364	0.0365412	0.167364	1	ENSOARG00000004186	FAM13C	family with sequence similarity 13 member C [Source:HGNC Symbol;Acc:HGNC:19371]	0.418146	0.14207
ENSOART00000004598	2.54349	11.4946	0.000697986	0.018297	72.7954	2.52794	0.383873	2.91181	2.52794	0.24509	2.52794	1	ENSOARG00000004210	NOS1	nitric oxide synthase 1 [Source:HGNC Symbol;Acc:HGNC:7872]	2.00465	0.546986
ENSOART00000004621	5.54393	10.7177	0.00106117	0.0225004	2.43564	0.0872764	0.0101491	0.0974256	0.0872764	0.038202	0.0872764	1	ENSOARG00000004242			-0.35661	0.101559
ENSOART00000004653	6.1024	11.402	0.000733664	0.0187716	2.82201	0.110148	0.00273265	0.11288	0.110148	0.0311413	0.110148	1	ENSOARG00000004272			-0.393439	0.107889
ENSOART00000004724	7.88616	8.20364	0.00418065	0.0451742	0.377272	0.0146715	0.000419391	0.0150909	0.0146715	0.031362	0.031362	1	ENSOARG00000004329	SRP72	signal recognition particle 72 [Source:HGNC Symbol;Acc:HGNC:11303]	-0.1615	0.0648243
ENSOART00000004737	7.88945	9.26914	0.00233048	0.0335634	0.687753	0.02712	0.000390172	0.0275101	0.02712	0.0313785	0.0313785	1	ENSOARG00000004350	MTDH	metadherin [Source:HGNC Symbol;Acc:HGNC:29608]	-0.193027	0.0648072
ENSOART00000004761	4.48833	8.4837	0.00358342	0.0418749	3.00985	0.106933	0.0134612	0.120394	0.106933	0.0759853	0.106933	1	ENSOARG00000004374			0.360147	0.117854
ENSOART00000004784	7.24864	7.84	0.00511025	0.0497962	0.685662	0.0266743	0.000752151	0.0274265	0.0266743	0.0287073	0.0287073	1	ENSOARG00000004384	RPS6KA1	ribosomal protein S6 kinase A1 [Source:HGNC Symbol;Acc:HGNC:10430]	-0.173251	0.0624003
ENSOART00000004791	7.04542	10.212	0.00139532	0.0256399	3.03224	0.120309	0.000981044	0.12129	0.120309	0.0281593	0.120309	1	ENSOARG00000004401			-0.390216	0.114424
ENSOART00000004797	4.23294	14.0276	0.000180142	0.0097431	3.7248	0.100298	0.0486938	0.148992	0.100298	0.091531	0.100298	1	ENSOARG00000004410	LZTS3	leucine zipper tumor suppressor family member 3 [Source:HGNC Symbol;Acc:HGNC:30139]	0.532857	0.141801
ENSOART00000004811	6.05406	7.99075	0.00470169	0.0476721	1.56627	0.0602577	0.00239309	0.0626508	0.0602577	0.0315833	0.0602577	1	ENSOARG00000004415	SEMA3G	semaphorin 3G [Source:HGNC Symbol;Acc:HGNC:30400]	0.25333	0.0858265
ENSOART00000004825	6.95833	15.0951	0.00010223	0.00784322	1.6138	0.0634363	0.00111575	0.0645521	0.0634363	0.0280362	0.0634363	1	ENSOARG00000004435			-0.331173	0.0759939
ENSOART00000004830	6.99607	13.5325	0.000234465	0.0110297	3.13765	0.12441	0.00109567	0.125506	0.12441	0.0280808	0.12441	1	ENSOARG00000004440	LRRC59	leucine rich repeat containing 59 [Source:HGNC Symbol;Acc:HGNC:28817]	-0.443335	0.109196
ENSOART00000004833	5.9223	16.2182	5.64487e-05	0.00650901	5.23847	0.206363	0.0031764	0.209539	0.206363	0.0329312	0.206363	1	ENSOARG00000004441	SLC41A1	solute carrier family 41 member 1 [Source:HGNC Symbol;Acc:HGNC:19429]	-0.612399	0.133991
ENSOART00000004841	7.73958	9.57423	0.00197327	0.0304624	0.505351	0.0197623	0.000451718	0.020214	0.0197623	0.0306561	0.0306561	1	ENSOARG00000004443	XRN2	5'-3' exoribonuclease 2 [Source:HGNC Symbol;Acc:HGNC:12836]	-0.184566	0.0641111
ENSOART00000004857	5.52574	12.5774	0.000390438	0.014002	1.89216	0.0709331	0.00475341	0.0756865	0.0709331	0.0385377	0.0709331	1	ENSOARG00000004463	ZNF839	zinc finger protein 839 [Source:HGNC Symbol;Acc:HGNC:20345]	0.334768	0.0863694
ENSOART00000004867	6.9223	8.08752	0.00445712	0.0464249	1.00637	0.0363076	0.00394726	0.0402549	0.0363076	0.0280064	0.0363076	1	ENSOARG00000004468	THOC5	THO complex 5 [Source:HGNC Symbol;Acc:HGNC:19074]	-0.204101	0.0686687
ENSOART00000004898	4.75977	9.5548	0.00199427	0.0306602	2.02249	0.0710634	0.00983604	0.0808995	0.0710634	0.0622373	0.0710634	1	ENSOARG00000004506			0.315778	0.099906
ENSOART00000004920	5.97109	8.19788	0.00419394	0.0452376	13.7825	0.110316	0.440982	0.551299	0.110316	0.0324137	0.110316	1	ENSOARG00000004515	C1R	complement C1r [Source:HGNC Symbol;Acc:HGNC:1246]	-0.777625	0.2686
ENSOART00000004922	8.53663	13.6156	0.00022431	0.0107619	20.7101	0.82807	0.000334782	0.828405	0.82807	0.0352676	0.82807	1	ENSOARG00000004523	SOD2	superoxide dismutase [Source:RefSeq peptide;Acc:NP_001267632]	-1.14164	0.280092
ENSOART00000004925	7.34782	9.05294	0.00262273	0.0357538	1.11539	0.0439089	0.000706755	0.0446156	0.0439089	0.0290517	0.0439089	1	ENSOARG00000004522	AFF1	AF4/FMR2 family member 1 [Source:HGNC Symbol;Acc:HGNC:7135]	0.225259	0.0709627
ENSOART00000004931	6.77166	12.766	0.000352972	0.0133706	1.30568	0.0509969	0.00123038	0.0522272	0.0509969	0.0280228	0.0509969	1	ENSOARG00000004531			-0.27969	0.0714865
ENSOART00000004933	5.06235	9.17531	0.00245301	0.0343071	2.12071	0.0776698	0.00715879	0.0848286	0.0776698	0.0509264	0.0776698	1	ENSOARG00000004534	RPP38	ribonuclease P/MRP subunit p38 [Source:HGNC Symbol;Acc:HGNC:30329]	-0.312338	0.0976193
ENSOART00000004935	7.39776	13.4127	0.000249923	0.0115685	1.2275	0.0484497	0.000650435	0.0491001	0.0484497	0.0292342	0.0484497	1	ENSOARG00000004533	UBA2	ubiquitin like modifier activating enzyme 2 [Source:HGNC Symbol;Acc:HGNC:30661]	-0.27636	0.0684567
ENSOART00000004942	7.32979	11.9719	0.000540087	0.0163127	1.65934	0.065665	0.00070874	0.0663738	0.065665	0.0289873	0.065665	1	ENSOARG00000004535			-0.30754	0.0818288
ENSOART00000004956	6.33386	24.4291	7.70971e-07	0.00296684	1.58347	0.0615492	0.00178977	0.063339	0.0615492	0.0294798	0.0615492	1	ENSOARG00000004555	TSHZ1	teashirt zinc finger homeobox 1 [Source:HGNC Symbol;Acc:HGNC:10669]	0.386278	0.0645875
ENSOART00000004958	8.24687	8.68472	0.00320889	0.039438	1.01388	0.0402705	0.000284748	0.0405552	0.0402705	0.0333641	0.0402705	1	ENSOARG00000004554	TCP1	t-complex 1 [Source:HGNC Symbol;Acc:HGNC:11655]	-0.211085	0.0681374
ENSOART00000004963	5.57451	15.1154	0.000101135	0.00783814	1.48605	0.0552512	0.00419091	0.0594421	0.0552512	0.0376595	0.0552512	1	ENSOARG00000004559	DCUN1D5	defective in cullin neddylation 1 domain containing 5 [Source:HGNC Symbol;Acc:HGNC:28409]	-0.319573	0.0753303
ENSOART00000004973	4.73457	13.0858	0.000297551	0.012652	2.1596	0.0622623	0.0241218	0.086384	0.0622623	0.0633568	0.0633568	1	ENSOARG00000004570			-0.401523	0.111074
ENSOART00000004974	7.0987	7.92965	0.00486313	0.048435	0.948732	0.0370378	0.000911479	0.0379493	0.0370378	0.0282691	0.0370378	1	ENSOARG00000004571			-0.196523	0.0668759
ENSOART00000004988	4.08785	8.52909	0.00349515	0.0413208	5.05164	0.183527	0.0185383	0.202066	0.183527	0.100797	0.183527	1	ENSOARG00000004584	CCDC187	coiled-coil domain containing 187 [Source:HGNC Symbol;Acc:HGNC:30942]	0.467622	0.152549
ENSOART00000004991	4.72827	12.8379	0.000339669	0.0131903	2.0749	0.0733309	0.00966489	0.0829958	0.0733309	0.0636422	0.0733309	1	ENSOARG00000004587	TOMM34	translocase of outer mitochondrial membrane 34 [Source:HGNC Symbol;Acc:HGNC:15746]	-0.367735	0.100765
ENSOART00000005007	3.63575	12.8629	0.000335168	0.0131902	7.95657	0.275123	0.0431396	0.318263	0.275123	0.13088	0.275123	1	ENSOARG00000004603			0.692441	0.176141
ENSOART00000005008	6.77123	11.0465	0.000888562	0.0206596	1.22558	0.0479143	0.00110903	0.0490234	0.0479143	0.0280232	0.0479143	1	ENSOARG00000004604	TSC22D2	TSC22 domain family member 2 [Source:HGNC Symbol;Acc:HGNC:29095]	-0.256039	0.0715877
ENSOART00000005031	7.18603	17.0132	3.71199e-05	0.00588607	2.09557	0.0829876	0.000835194	0.0838228	0.0829876	0.0285037	0.0829876	1	ENSOARG00000004625			-0.393976	0.0834612
ENSOART00000005040	6.07034	8.14385	0.00432073	0.0459213	0.944804	0.0350595	0.00273266	0.0377922	0.0350595	0.0314304	0.0350595	1	ENSOARG00000004635			-0.199401	0.0677254
ENSOART00000005053	4.35715	10.3377	0.00130343	0.025148	3.24408	0.114666	0.0150973	0.129763	0.114666	0.0837519	0.114666	1	ENSOARG00000004645	TSPYL5	TSPY like 5 [Source:HGNC Symbol;Acc:HGNC:29367]	0.40562	0.118068
ENSOART00000005058	3.90757	11.6921	0.000627675	0.0175367	6.39739	0.229137	0.0267585	0.255896	0.229137	0.112223	0.229137	1	ENSOARG00000004649	RND2	Rho family GTPase 2 [Source:HGNC Symbol;Acc:HGNC:18315]	0.598281	0.161539
ENSOART00000005064	7.18772	11.6181	0.000653143	0.0177814	1.77421	0.0646034	0.00636516	0.0709686	0.0646034	0.0285089	0.0646034	1	ENSOARG00000004654	PICALM	phosphatidylinositol binding clathrin assembly protein [Source:HGNC Symbol;Acc:HGNC:15514]	-0.314283	0.0851915
ENSOART00000005090	6.12169	8.33898	0.00388034	0.0434616	0.387688	0.013115	0.00239248	0.0155075	0.013115	0.0309748	0.0309748	1	ENSOARG00000004673	PPP1R21	protein phosphatase 1 regulatory subunit 21 [Source:HGNC Symbol;Acc:HGNC:30595]	-0.170074	0.0668678
ENSOART00000005105	5.91708	9.21376	0.00240203	0.0339779	0.81534	0.0295548	0.00305883	0.0326136	0.0295548	0.0329879	0.0329879	1	ENSOARG00000004691	RAB21	ras-related protein Rab-21 [Source:RefSeq peptide;Acc:NP_001155346]	-0.208667	0.0696593
ENSOART00000005114	4.0579	8.34618	0.00386498	0.0433933	4.00998	0.138027	0.0223719	0.160399	0.138027	0.102692	0.138027	1	ENSOARG00000004703			0.412856	0.136392
ENSOART00000005117	6.81488	17.7928	2.46319e-05	0.00563645	0.957282	0.0370969	0.00119442	0.0382913	0.0370969	0.0279942	0.0370969	1	ENSOARG00000004690	DNMT3B	DNA methyltransferase 3 beta [Source:HGNC Symbol;Acc:HGNC:2979]	-0.277692	0.0622175
ENSOART00000005132	2.91389	9.79748	0.00174751	0.0287069	13.6034	0.334749	0.209386	0.544135	0.334749	0.196374	0.334749	1	ENSOARG00000004713			0.813125	0.245002
ENSOART00000005186	6.15655	18.968	1.32927e-05	0.00524125	2.1843	0.0849753	0.00239667	0.0873719	0.0849753	0.0306877	0.0849753	1	ENSOARG00000004763	FOXN2	forkhead box N2 [Source:HGNC Symbol;Acc:HGNC:5281]	-0.417624	0.0820661
ENSOART00000005212	4.47193	8.94974	0.00277509	0.0369109	2.8909	0.102455	0.0131812	0.115636	0.102455	0.0769232	0.102455	1	ENSOARG00000004788			0.360926	0.114471
ENSOART00000005220	3.76116	10.712	0.00106446	0.0225228	64.6425	2.42185	0.163846	2.5857	2.42185	0.122005	2.42185	1	ENSOARG00000004790	MMP13	matrix metallopeptidase 13 [Source:HGNC Symbol;Acc:HGNC:7159]	-1.83676	0.523263
ENSOART00000005222	2.91638	7.96292	0.00477454	0.0480973	67.0307	2.19692	0.484314	2.68123	2.19692	0.196087	2.19692	1	ENSOARG00000004790	MMP13	matrix metallopeptidase 13 [Source:HGNC Symbol;Acc:HGNC:7159]	-1.65481	0.561768
ENSOART00000005245	5.41819	8.0534	0.00454183	0.0468735	7.96312	0.31322	0.00530526	0.318525	0.31322	0.040755	0.31322	1	ENSOARG00000004807	ADGRE1	adhesion G protein-coupled receptor E1 [Source:HGNC Symbol;Acc:HGNC:3336]	-0.5731	0.193289
ENSOART00000005255	8.31219	10.4141	0.00125058	0.0245823	0.740368	0.0293606	0.000254159	0.0296147	0.0293606	0.0337692	0.0337692	1	ENSOARG00000004816	SF3B3	splicing factor 3b subunit 3 [Source:HGNC Symbol;Acc:HGNC:10770]	-0.2128	0.0671699
ENSOART00000005259	6.60997	8.99293	0.00271026	0.0366955	2.23348	0.087895	0.00144439	0.0893393	0.087895	0.0283126	0.087895	1	ENSOARG00000004819	ARHGEF28	Rho guanine nucleotide exchange factor 28 [Source:HGNC Symbol;Acc:HGNC:30322]	0.317879	0.100533
ENSOART00000005278	6.10033	8.2055	0.00417637	0.0451668	3.00405	0.11746	0.00270189	0.120162	0.11746	0.0311595	0.11746	1	ENSOARG00000004843	C1GALT1	core 1 synthase, glycoprotein-N-acetylgalactosamine 3-beta-galactosyltransferase 1 [Source:HGNC Symbol;Acc:HGNC:24337]	-0.354791	0.118372
ENSOART00000005307	5.96282	11.4938	0.000698303	0.018297	1.29273	0.0489274	0.00278176	0.0517091	0.0489274	0.0324998	0.0489274	1	ENSOARG00000004869	UTP15	UTP15, small subunit processome component [Source:HGNC Symbol;Acc:HGNC:25758]	-0.267134	0.0728929
ENSOART00000005308	4.36445	7.90247	0.00493673	0.0488946	8.02122	0.304098	0.0167505	0.320849	0.304098	0.0833055	0.304098	1	ENSOARG00000004870	NOVA1	NOVA alternative splicing regulator 1 [Source:HGNC Symbol;Acc:HGNC:7886]	0.570598	0.194556
ENSOART00000005332	3.90882	12.6511	0.000375341	0.0138113	44.1348	1.69947	0.0659199	1.76539	1.69947	0.112142	1.69947	1	ENSOARG00000004899			-1.62045	0.416539
ENSOART00000005341	6.90344	9.49933	0.00205547	0.0311634	3.63469	0.14432	0.00106731	0.145388	0.14432	0.0279959	0.14432	1	ENSOARG00000004896	SYTL2	synaptotagmin like 2 [Source:HGNC Symbol;Acc:HGNC:15585]	-0.414794	0.127005
ENSOART00000005348	4.2044	12.9493	0.000320033	0.0129961	2.93104	0.100503	0.0167382	0.117242	0.100503	0.0933506	0.100503	1	ENSOARG00000004910	GAR1	GAR1 ribonucleoprotein [Source:HGNC Symbol;Acc:HGNC:14264]	-0.450047	0.124294
ENSOART00000005354	6.33332	10.6404	0.00110644	0.0229008	0.835739	0.0316435	0.00178608	0.0334296	0.0316435	0.0294828	0.0316435	1	ENSOARG00000004906	HAUS5	HAUS augmin like complex subunit 5 [Source:HGNC Symbol;Acc:HGNC:29130]	0.214397	0.0645863
ENSOART00000005360	5.96667	17.5435	2.80812e-05	0.00563645	2.48341	0.0963113	0.00302515	0.0993364	0.0963113	0.0324597	0.0963113	1	ENSOARG00000004923			-0.433524	0.0899352
ENSOART00000005363	6.59323	8.0155	0.00463787	0.0473361	0.404583	0.014381	0.0018023	0.0161833	0.014381	0.0283599	0.0283599	1	ENSOARG00000004928			0.159692	0.0633835
ENSOART00000005403	5.81848	8.10284	0.00441959	0.046345	1.43922	0.0543238	0.00324502	0.0575688	0.0543238	0.0341231	0.0543238	1	ENSOARG00000004963	RAB7B	RAB7B, member RAS oncogene family [Source:HGNC Symbol;Acc:HGNC:30513]	-0.244273	0.0820947
ENSOART00000005409	6.3274	15.4101	8.65243e-05	0.00744254	1.04331	0.0397877	0.00194486	0.0417325	0.0397877	0.0295169	0.0397877	1	ENSOARG00000004966	DNASE1L1	deoxyribonuclease 1 like 1 [Source:HGNC Symbol;Acc:HGNC:2957]	-0.271829	0.0648116
ENSOART00000005411	1.6413	8.44504	0.00366041	0.042275	97.8598	3.74127	0.173118	3.91439	3.74127	0.427276	3.74127	1	ENSOARG00000004969	SLPI	antileukoproteinase precursor [Source:RefSeq peptide;Acc:NP_001030302]	-2.04964	0.672506
ENSOART00000005414	5.46948	11.2654	0.000789659	0.019385	6.51518	0.2556	0.00500755	0.260607	0.2556	0.0396436	0.2556	1	ENSOARG00000004971	IRAK2	interleukin 1 receptor associated kinase 2 [Source:HGNC Symbol;Acc:HGNC:6113]	-0.59496	0.164362
ENSOART00000005420	6.97628	13.6097	0.000225015	0.0107619	1.70538	0.0672724	0.00094266	0.068215	0.0672724	0.0280557	0.0672724	1	ENSOARG00000004977	RUVBL1	RuvB like AAA ATPase 1 [Source:HGNC Symbol;Acc:HGNC:10474]	-0.327548	0.0803839
ENSOART00000005423	6.23581	12.3613	0.000438332	0.0146912	1.19798	0.0457731	0.00214606	0.0479192	0.0457731	0.0300977	0.0457731	1	ENSOARG00000004978	TRAF3	TNF receptor associated factor 3 [Source:HGNC Symbol;Acc:HGNC:12033]	-0.26459	0.0690098
ENSOART00000005426	2.9865	11.6005	0.000659349	0.0178306	28.9558	1.04486	0.113367	1.15823	1.04486	0.188241	1.04486	1	ENSOARG00000004980	MATN4	matrilin 4 [Source:HGNC Symbol;Acc:HGNC:6910]	1.2689	0.344277
ENSOART00000005429	8.21298	13.1395	0.000289136	0.0125554	0.658204	0.0260366	0.000291546	0.0263282	0.0260366	0.0331592	0.0331592	1	ENSOARG00000004985	HNRNPU	heterogeneous nuclear ribonucleoprotein U [Source:HGNC Symbol;Acc:HGNC:5048]	-0.234675	0.0665741
ENSOART00000005457	5.37422	9.07656	0.00258906	0.0355155	4.38453	0.170444	0.00493734	0.175381	0.170444	0.0417859	0.170444	1	ENSOARG00000005014	ABLIM3	actin binding LIM protein family member 3 [Source:HGNC Symbol;Acc:HGNC:29132]	0.447095	0.140631
ENSOART00000005461	7.01739	8.51007	0.00353186	0.041488	0.860896	0.0335457	0.000890118	0.0344358	0.0335457	0.0281119	0.0335457	1	ENSOARG00000005015	PHB2	prohibitin 2 [Source:HGNC Symbol;Acc:HGNC:30306]	-0.192863	0.0629979
ENSOART00000005466	5.90251	8.30974	0.0039433	0.0437778	0.75675	0.0271585	0.00311152	0.03027	0.0271585	0.033148	0.033148	1	ENSOARG00000005021	C11orf49	chromosome 11 open reading frame 49 [Source:HGNC Symbol;Acc:HGNC:28720]	0.195405	0.0698761
ENSOART00000005493	7.13457	8.88449	0.00287603	0.0375573	0.513705	0.0197239	0.000824278	0.0205482	0.0197239	0.0283574	0.0283574	1	ENSOARG00000005046	MSH6	mutS homolog 6 [Source:HGNC Symbol;Acc:HGNC:7329]	-0.173779	0.0621201
ENSOART00000005508	3.82534	8.98765	0.0027181	0.0367087	10.6608	0.395193	0.0312388	0.426432	0.395193	0.117647	0.395193	1	ENSOARG00000005056	CDH19	cadherin 19 [Source:HGNC Symbol;Acc:HGNC:1758]	0.69432	0.219663
ENSOART00000005519	4.47928	8.41693	0.00371742	0.0426261	4.78008	0.179143	0.01206	0.191203	0.179143	0.0765013	0.179143	1	ENSOARG00000005062	ARHGAP33	Rho GTPase activating protein 33 [Source:HGNC Symbol;Acc:HGNC:23085]	0.452361	0.148712
ENSOART00000005539	5.43014	9.17838	0.00244891	0.034305	1.05398	0.0375172	0.00464211	0.0421593	0.0375172	0.0404871	0.0404871	1	ENSOARG00000005082	NOA1	nitric oxide associated 1 [Source:HGNC Symbol;Acc:HGNC:28473]	-0.235529	0.0783478
ENSOART00000005543	4.40841	15.3155	9.09649e-05	0.00759746	106.969	4.2396	0.0391751	4.27877	4.2396	0.0806491	4.2396	1	ENSOARG00000005084	MMP3	matrix metallopeptidase 3 [Source:HGNC Symbol;Acc:HGNC:7173]	-2.71059	0.616087
ENSOART00000005545	5.48111	12.1597	0.000488343	0.0154837	1.17488	0.0423119	0.00468311	0.0469951	0.0423119	0.0394056	0.0423119	1	ENSOARG00000005087	PTCD2	pentatricopeptide repeat domain 2 [Source:HGNC Symbol;Acc:HGNC:25734]	-0.273067	0.0774197
ENSOART00000005548	4.52733	16.1943	5.71651e-05	0.00650901	5.62445	0.155967	0.0690108	0.224978	0.155967	0.0737981	0.155967	1	ENSOARG00000005091	DFFA	DNA fragmentation factor subunit alpha [Source:HGNC Symbol;Acc:HGNC:2772]	-0.637522	0.143949
ENSOART00000005573	6.71676	11.5088	0.000692677	0.0182679	4.59431	0.182362	0.00141012	0.183772	0.182362	0.0280882	0.182362	1	ENSOARG00000005117	THBD	thrombomodulin [Source:HGNC Symbol;Acc:HGNC:11784]	-0.503859	0.137378
ENSOART00000005598	8.21013	8.45475	0.00364091	0.0421555	1.09292	0.0434226	0.000294331	0.0437169	0.0434226	0.0331421	0.0434226	1	ENSOARG00000005137	EIF3B	eukaryotic translation initiation factor 3 subunit B [Source:HGNC Symbol;Acc:HGNC:3280]	-0.21671	0.0710571
ENSOART00000005601	6.34274	13.6043	0.000225663	0.0107658	3.10797	0.122402	0.00191624	0.124319	0.122402	0.0294295	0.122402	1	ENSOARG00000005141	TET1	tet methylcytosine dioxygenase 1 [Source:HGNC Symbol;Acc:HGNC:29484]	0.442118	0.108528
ENSOART00000005615	4.61701	12.6043	0.000384852	0.0139772	3.88864	0.143352	0.0121931	0.155546	0.143352	0.0690228	0.143352	1	ENSOARG00000005154	NFKBID	NFKB inhibitor delta [Source:HGNC Symbol;Acc:HGNC:15671]	-0.480311	0.123753
ENSOART00000005624	6.66998	9.99693	0.00156802	0.0269939	0.562383	0.0208877	0.00160763	0.0224953	0.0208877	0.0281703	0.0281703	1	ENSOARG00000005163	DDX19B	DEAD-box helicase 19B [Source:HGNC Symbol;Acc:HGNC:2742]	-0.190591	0.0629335
ENSOART00000005625	6.2191	8.60172	0.00335845	0.0405339	0.704057	0.0254347	0.00272755	0.0281623	0.0254347	0.0302151	0.0302151	1	ENSOARG00000005163	DDX19B	DEAD-box helicase 19B [Source:HGNC Symbol;Acc:HGNC:2742]	-0.190064	0.0664655
ENSOART00000005639	4.12084	8.71426	0.0031573	0.0391335	7.95249	0.214553	0.103546	0.3181	0.214553	0.0986957	0.214553	1	ENSOARG00000005181	CATSPER4	cation channel sperm associated 4 [Source:HGNC Symbol;Acc:HGNC:23220]	0.592013	0.19072
ENSOART00000005670	5.22892	12.2664	0.000461199	0.0150409	2.41608	0.0909709	0.00567241	0.0966433	0.0909709	0.0456739	0.0909709	1	ENSOARG00000005201	METTL1	methyltransferase like 1 [Source:HGNC Symbol;Acc:HGNC:7030]	-0.374632	0.0981826
ENSOART00000005678	7.44187	8.64045	0.0032878	0.0401081	0.438081	0.0169254	0.000597848	0.0175233	0.0169254	0.0294007	0.0294007	1	ENSOARG00000005203	CCAR1	cell division cycle and apoptosis regulator 1 [Source:HGNC Symbol;Acc:HGNC:24236]	-0.167511	0.0629481
ENSOART00000005696	3.54826	8.07562	0.00448649	0.046504	5.81941	0.193614	0.0391624	0.232776	0.193614	0.137392	0.193614	1	ENSOARG00000005222	CYP27B1	cytochrome P450 family 27 subfamily B member 1 [Source:HGNC Symbol;Acc:HGNC:2606]	-0.490494	0.165165
ENSOART00000005705	4.9947	9.80439	0.00174096	0.0286776	2.44648	0.0904446	0.00741467	0.0978593	0.0904446	0.0532545	0.0904446	1	ENSOARG00000005232	KDELC1	KDEL motif containing 1 [Source:HGNC Symbol;Acc:HGNC:19350]	-0.344743	0.103589
ENSOART00000005715	7.45925	11.5885	0.000663621	0.0178507	1.32108	0.0522258	0.000617329	0.0528431	0.0522258	0.0294677	0.0522258	1	ENSOARG00000005239	NARS	asparaginyl-tRNA synthetase [Source:HGNC Symbol;Acc:HGNC:7643]	-0.270923	0.0735537
ENSOART00000005759	5.15048	10.7189	0.00106048	0.0225004	5.88922	0.229194	0.00637506	0.235569	0.229194	0.0480527	0.229194	1	ENSOARG00000005282	ORC1	origin recognition complex subunit 1 [Source:HGNC Symbol;Acc:HGNC:8487]	-0.554544	0.157918
ENSOART00000005765	7.98036	11.5035	0.000694655	0.0182962	0.894051	0.0354144	0.000347621	0.0357621	0.0354144	0.0318476	0.0354144	1	ENSOARG00000005286	AARS	alanyl-tRNA synthetase [Source:HGNC Symbol;Acc:HGNC:20]	-0.227391	0.0652552
ENSOART00000005766	6.04377	9.57444	0.00197305	0.0304624	0.610475	0.0187797	0.00563934	0.024419	0.0187797	0.031682	0.031682	1	ENSOARG00000005285	CLPB	ClpB homolog, mitochondrial AAA ATPase chaperonin [Source:HGNC Symbol;Acc:HGNC:30664]	-0.207628	0.0711954
ENSOART00000005767	8.40061	10.6143	0.00112217	0.0230684	0.647847	0.0256694	0.000244455	0.0259139	0.0256694	0.0343396	0.0343396	1	ENSOARG00000005283	CDC42BPB	CDC42 binding protein kinase beta [Source:HGNC Symbol;Acc:HGNC:1738]	-0.211624	0.0677529
ENSOART00000005768	5.53669	13.799	0.000203441	0.0103397	2.01336	0.0756189	0.00491548	0.0805344	0.0756189	0.0383344	0.0756189	1	ENSOARG00000005294	TPGS2	tubulin polyglutamylase complex subunit 2 [Source:HGNC Symbol;Acc:HGNC:24561]	-0.357759	0.087024
ENSOART00000005780	4.62048	13.0815	0.000298225	0.012652	6.30815	0.239396	0.0129302	0.252326	0.239396	0.0688456	0.239396	1	ENSOARG00000005301	HLF	hepatic leukemia factor [Source:RefSeq peptide;Acc:NP_001132922]	0.62055	0.156179
ENSOART00000005786	7.62802	16.8219	4.10559e-05	0.00591107	3.71267	0.147925	0.000581531	0.148507	0.147925	0.0301583	0.147925	1	ENSOARG00000005307	DDX21	Ovis aries DEAD (Asp-Glu-Ala-Asp) box helicase 21 (DDX21), mRNA. [Source:RefSeq mRNA;Acc:NM_001276454]	-0.522308	0.1115
ENSOART00000005793	5.25798	9.34034	0.00224164	0.0330494	1.43351	0.0516677	0.00567262	0.0573403	0.0516677	0.04484	0.0516677	1	ENSOARG00000005313			-0.261583	0.0830854
ENSOART00000005796	6.43509	13.7516	0.000208645	0.0103697	38.144	1.52244	0.00332676	1.52576	1.52244	0.0289593	1.52244	1	ENSOARG00000005315	MMP1	matrix metallopeptidase 1 [Source:HGNC Symbol;Acc:HGNC:7155]	-1.55518	0.37913
ENSOART00000005807	6.27294	12.3019	0.000452488	0.0148828	2.40312	0.0940669	0.00205777	0.0961246	0.0940669	0.0298498	0.0940669	1	ENSOARG00000005330	PGS1	phosphatidylglycerophosphate synthase 1 [Source:HGNC Symbol;Acc:HGNC:30029]	-0.374046	0.0978518
ENSOART00000005821	3.61831	8.43512	0.00368042	0.042372	2.41364	0.0643564	0.0321893	0.0965457	0.0643564	0.132156	0.132156	1	ENSOARG00000005340			0.421417	0.152907
ENSOART00000005823	5.05395	8.77617	0.00305192	0.0384877	1.70012	0.0614833	0.00652169	0.068005	0.0614833	0.0512101	0.0614833	1	ENSOARG00000005342	ZNF593	zinc finger protein 593 [Source:HGNC Symbol;Acc:HGNC:30943]	-0.275215	0.0890034
ENSOART00000005887	6.05226	11.0197	0.000901489	0.0207566	0.824814	0.0305024	0.00249019	0.0329926	0.0305024	0.0316004	0.0316004	1	ENSOARG00000005403	BACE1	beta-secretase 1 [Source:HGNC Symbol;Acc:HGNC:933]	0.224388	0.0676239
ENSOART00000005893	5.8283	10.2661	0.00135496	0.0254959	1.93531	0.0716233	0.00578907	0.0774123	0.0716233	0.0340041	0.0716233	1	ENSOARG00000005399	NEDD4L	neural precursor cell expressed, developmentally down-regulated 4-like, E3 ubiquitin protein ligase [Source:HGNC Symbol;Acc:HGNC:7728]	0.312412	0.0913187
ENSOART00000005903	5.93795	10.1004	0.00148241	0.0263197	1.73307	0.066606	0.00271671	0.0693227	0.066606	0.0327627	0.066606	1	ENSOARG00000005416	MCM10	minichromosome maintenance 10 replication initiation factor [Source:HGNC Symbol;Acc:HGNC:18043]	-0.293693	0.0866915
ENSOART00000005904	7.25313	10.21	0.00139684	0.0256399	2.39295	0.0949477	0.000770498	0.0957182	0.0949477	0.0287224	0.0949477	1	ENSOARG00000005412	ITGA3	integrin subunit alpha 3 [Source:HGNC Symbol;Acc:HGNC:6139]	-0.346621	0.101653
ENSOART00000005909	8.12891	12.1259	0.000497269	0.0156192	4.3743	0.174644	0.000327868	0.174972	0.174644	0.0326663	0.174644	1	ENSOARG00000005421	NDRG1	N-myc downstream regulated 1 [Source:HGNC Symbol;Acc:HGNC:7679]	-0.501829	0.132467
ENSOART00000005910	5.40623	10.6872	0.00107877	0.0226578	1.2854	0.046294	0.00512218	0.0514162	0.046294	0.0410283	0.046294	1	ENSOARG00000005425			-0.265014	0.0792948
ENSOART00000005912	7.91057	9.4338	0.00213023	0.0318715	2.5325	0.10088	0.000420238	0.1013	0.10088	0.0314854	0.10088	1	ENSOARG00000005428	TPI1	triosephosphate isomerase 1 [Source:HGNC Symbol;Acc:HGNC:12009]	-0.345253	0.106148
ENSOART00000005931	7.57394	8.38561	0.00378204	0.0429792	4.36908	0.174188	0.000574738	0.174763	0.174188	0.0299289	0.174188	1	ENSOARG00000005443	DNAJB1	DnaJ heat shock protein family (Hsp40) member B1 [Source:HGNC Symbol;Acc:HGNC:5270]	-0.4318	0.142261
ENSOART00000005950	4.1786	8.47074	0.00360906	0.0419864	16.6505	0.641652	0.0243698	0.666022	0.641652	0.0950006	0.641652	1	ENSOARG00000005463			0.846532	0.277264
ENSOART00000005971	10.0058	11.215	0.0008114	0.0196093	8.90841	0.356283	5.31163e-05	0.356337	0.356283	0.0500485	0.356283	1	ENSOARG00000005473	GSN	gelsolin [Source:RefSeq peptide;Acc:NP_001232935]	0.694466	0.19238
ENSOART00000005975	6.07697	8.48234	0.00358611	0.0418821	0.706875	0.0257456	0.00252934	0.028275	0.0257456	0.0313693	0.0313693	1	ENSOARG00000005475	KLC4	kinesin light chain 4 [Source:HGNC Symbol;Acc:HGNC:21624]	0.190508	0.0674314
ENSOART00000006011	6.34525	14.0537	0.000177664	0.00968674	0.807373	0.0304241	0.00187086	0.0322949	0.0304241	0.0294155	0.0304241	1	ENSOARG00000005512			-0.244181	0.064615
ENSOART00000006015	5.9453	10.33	0.00130885	0.025148	4.49831	0.17692	0.0030124	0.179933	0.17692	0.0326844	0.17692	1	ENSOARG00000005514	DDAH2	dimethylarginine dimethylaminohydrolase 2 [Source:HGNC Symbol;Acc:HGNC:2716]	0.477494	0.139051
ENSOART00000006017	6.14142	12.5685	0.000392303	0.0140203	0.778135	0.0285518	0.00257365	0.0311254	0.0285518	0.0308102	0.0308102	1	ENSOARG00000005515	PDPR	pyruvate dehydrogenase phosphatase regulatory subunit [Source:HGNC Symbol;Acc:HGNC:30264]	0.235877	0.0669057
ENSOART00000006020	5.81567	8.16268	0.00427612	0.045645	5.3591	0.210649	0.00371496	0.214364	0.210649	0.0341574	0.210649	1	ENSOARG00000005523			-0.472832	0.158233
ENSOART00000006035	7.23715	7.97471	0.00474354	0.0478667	0.734452	0.0285992	0.000778825	0.0293781	0.0285992	0.0286689	0.0286689	1	ENSOARG00000005528	CNTRL	centriolin [Source:HGNC Symbol;Acc:HGNC:1858]	0.177748	0.0623926
ENSOART00000006037	5.16248	10.1142	0.00147129	0.0262729	1.68053	0.0611678	0.00605348	0.0672213	0.0611678	0.0476772	0.0611678	1	ENSOARG00000005539	MEST	mesoderm specific transcript [Source:HGNC Symbol;Acc:HGNC:7028]	0.289638	0.0857726
ENSOART00000006051	6.35228	14.1595	0.000167943	0.00964667	2.21765	0.0867942	0.00191179	0.088706	0.0867942	0.0293765	0.0867942	1	ENSOARG00000005551	OCLN	occludin [Source:HGNC Symbol;Acc:HGNC:8104]	0.379124	0.0907013
ENSOART00000006066	6.35922	11.409	0.000730886	0.0187619	0.932781	0.0354326	0.00187867	0.0373113	0.0354326	0.0293386	0.0354326	1	ENSOARG00000005565	ADSS	adenylosuccinate synthase [Source:HGNC Symbol;Acc:HGNC:292]	-0.228395	0.0645419
ENSOART00000006068	7.18425	9.6342	0.00190987	0.0299305	0.526692	0.0202394	0.000828266	0.0210677	0.0202394	0.0284983	0.0284983	1	ENSOARG00000005568	DDX41	DEAD-box helicase 41 [Source:HGNC Symbol;Acc:HGNC:18674]	-0.182978	0.0622734
ENSOART00000006102	8.43731	8.89305	0.00286258	0.0374542	0.50019	0.0197967	0.000210899	0.0200076	0.0197967	0.0345839	0.0345839	1	ENSOARG00000005601	RNF167	ring finger protein 167 [Source:HGNC Symbol;Acc:HGNC:24544]	-0.184197	0.0679684
ENSOART00000006109	4.79296	14.0572	0.000177332	0.00968674	3.90573	0.147427	0.00880203	0.156229	0.147427	0.0608151	0.147427	1	ENSOARG00000005605			-0.501773	0.120607
ENSOART00000006116	5.68477	8.83574	0.00295388	0.0379769	1.26963	0.0471365	0.00364857	0.0507851	0.0471365	0.0359055	0.0471365	1	ENSOARG00000005616	UBE2J2	ubiquitin conjugating enzyme E2 J2 [Source:HGNC Symbol;Acc:HGNC:19268]	-0.237916	0.0760272
ENSOART00000006121	3.54081	11.3394	0.000758809	0.0189095	7.08681	0.249287	0.0341858	0.283472	0.249287	0.137961	0.249287	1	ENSOARG00000005621	SPRED3	sprouty related EVH1 domain containing 3 [Source:HGNC Symbol;Acc:HGNC:31041]	-0.622124	0.171177
ENSOART00000006131	8.11872	13.0288	0.000306738	0.0127932	0.736775	0.0291763	0.000294734	0.029471	0.0291763	0.032608	0.032608	1	ENSOARG00000005628	EIF5	eukaryotic translation initiation factor 5 [Source:HGNC Symbol;Acc:HGNC:3299]	-0.235684	0.0659977
ENSOART00000006134	7.79284	8.43861	0.00367337	0.0423631	0.651834	0.0256165	0.000456901	0.0260734	0.0256165	0.0309056	0.0309056	1	ENSOARG00000005627	GALNT1	polypeptide N-acetylgalactosaminyltransferase 1 [Source:HGNC Symbol;Acc:HGNC:4123]	-0.180948	0.0643834
ENSOART00000006162	5.51851	13.2448	0.000273337	0.0122058	1.78611	0.0673466	0.00409768	0.0714443	0.0673466	0.0386739	0.0673466	1	ENSOARG00000005659	AK6	adenylate kinase isoenzyme 6 [Source:RefSeq peptide;Acc:NP_001272731]	-0.331769	0.0828439
ENSOART00000006175	4.35836	12.3922	0.000431137	0.0145593	2.4084	0.0819164	0.0144197	0.0963361	0.0819164	0.0836778	0.0836778	1	ENSOARG00000005669	C8orf37	chromosome 8 open reading frame 37 [Source:HGNC Symbol;Acc:HGNC:27232]	0.411987	0.117143
ENSOART00000006176	6.81472	8.12287	0.00437104	0.0460317	14.6065	0.582957	0.00130226	0.58426	0.582957	0.0279943	0.582957	1	ENSOARG00000005666	CPXM1	carboxypeptidase X, M14 family member 1 [Source:HGNC Symbol;Acc:HGNC:15771]	-0.779001	0.261431
ENSOART00000006181	5.71942	12.2401	0.000467725	0.0150409	7.84765	0.309215	0.00469118	0.313906	0.309215	0.0354116	0.309215	1	ENSOARG00000005670	IL17RE	interleukin 17 receptor E [Source:HGNC Symbol;Acc:HGNC:18439]	0.674617	0.177038
ENSOART00000006185	6.81174	9.77116	0.00177271	0.0288651	0.574631	0.0217674	0.00121787	0.0229852	0.0217674	0.0279956	0.0279956	1	ENSOARG00000005680	WDR82	WD repeat domain 82 [Source:HGNC Symbol;Acc:HGNC:28826]	-0.187364	0.0622484
ENSOART00000006196	4.67887	9.22922	0.00238182	0.033834	3.363	0.124353	0.0101673	0.13452	0.124353	0.0659529	0.124353	1	ENSOARG00000005688	RAB30	RAB30, member RAS oncogene family [Source:HGNC Symbol;Acc:HGNC:9770]	0.394275	0.122803
ENSOART00000006202	6.80524	14.2049	0.000163945	0.00953059	1.16488	0.0452532	0.00134195	0.0465952	0.0452532	0.0279989	0.0452532	1	ENSOARG00000005695			-0.275103	0.0656794
ENSOART00000006210	7.21625	9.2584	0.00234417	0.0335732	0.468694	0.0179425	0.00080523	0.0187477	0.0179425	0.0286	0.0286	1	ENSOARG00000005700	MARK3	microtubule affinity regulating kinase 3 [Source:HGNC Symbol;Acc:HGNC:6897]	-0.175547	0.0623523
ENSOART00000006218	5.01482	8.79095	0.00302729	0.0383779	4.41092	0.168437	0.00799967	0.176437	0.168437	0.0525523	0.168437	1	ENSOARG00000005710	DDIAS	DNA damage induced apoptosis suppressor [Source:HGNC Symbol;Acc:HGNC:26351]	-0.442518	0.14183
ENSOART00000006224	5.88369	8.8314	0.00296091	0.0379769	0.826196	0.0301573	0.00289054	0.0330479	0.0301573	0.0333585	0.0333585	1	ENSOARG00000005719	CDK7	cyclin dependent kinase 7 [Source:HGNC Symbol;Acc:HGNC:1778]	-0.205001	0.0698412
ENSOART00000006234	8.50109	9.44938	0.00211221	0.0317664	3.74941	0.14976	0.000216053	0.149976	0.14976	0.0350191	0.14976	1	ENSOARG00000005722	EPAS1	endothelial PAS domain protein 1 [Source:HGNC Symbol;Acc:HGNC:3374]	-0.420377	0.129118
ENSOART00000006243	7.43713	8.19916	0.00419099	0.0452376	1.2863	0.0507693	0.000682697	0.051452	0.0507693	0.0293826	0.0507693	1	ENSOARG00000005734	LMAN1	lectin, mannose binding 1 [Source:HGNC Symbol;Acc:HGNC:6631]	-0.232086	0.0774673
ENSOART00000006245	7.62614	15.5142	8.18863e-05	0.00736176	1.25074	0.0494988	0.000530961	0.0500298	0.0494988	0.0301502	0.0494988	1	ENSOARG00000005730	STRN3	striatin 3 [Source:HGNC Symbol;Acc:HGNC:15720]	-0.294482	0.0663647
ENSOART00000006251	5.35521	15.7973	7.05041e-05	0.00682372	2.94932	0.112727	0.00524572	0.117973	0.112727	0.0422532	0.112727	1	ENSOARG00000005741	FAM117A	family with sequence similarity 117 member A [Source:HGNC Symbol;Acc:HGNC:24179]	0.455179	0.101356
ENSOART00000006255	6.64894	14.7298	0.00012407	0.00840671	3.5909	0.142285	0.00135164	0.143636	0.142285	0.0282154	0.142285	1	ENSOARG00000005744	DDX39A	DExD-box helicase 39A [Source:HGNC Symbol;Acc:HGNC:17821]	-0.489569	0.114158
ENSOART00000006268	4.76861	16.9704	3.79665e-05	0.00590854	9.66979	0.376691	0.0101011	0.386792	0.376691	0.0618523	0.376691	1	ENSOARG00000005756	BRINP1	BMP/retinoic acid inducible neural specific 1 [Source:HGNC Symbol;Acc:HGNC:2687]	-0.845553	0.179432
ENSOART00000006269	6.08997	10.6918	0.00107611	0.0226494	1.204	0.0458349	0.00232498	0.0481599	0.0458349	0.0312515	0.0458349	1	ENSOARG00000005757	SRF	serum response factor [Source:HGNC Symbol;Acc:HGNC:11291]	-0.250483	0.0714401
ENSOART00000006294	7.06619	12.1135	0.000500586	0.0156747	2.17833	0.0862032	0.000930199	0.0871334	0.0862032	0.0281991	0.0862032	1	ENSOARG00000005783	MAPRE2	microtubule associated protein RP/EB family member 2 [Source:HGNC Symbol;Acc:HGNC:6891]	-0.353989	0.0935013
ENSOART00000006301	6.1318	8.44057	0.00366941	0.0423416	2.89363	0.113353	0.00239245	0.115745	0.113353	0.0308897	0.113353	1	ENSOARG00000005787	WFS1	wolframin ER transmembrane glycoprotein [Source:HGNC Symbol;Acc:HGNC:12762]	-0.352371	0.115652
ENSOART00000006324	6.16299	10.7078	0.00106687	0.0225502	1.07884	0.0408622	0.00229127	0.0431535	0.0408622	0.0306366	0.0408622	1	ENSOARG00000005799	SLC30A5	solute carrier family 30 member 5 [Source:HGNC Symbol;Acc:HGNC:19089]	-0.237249	0.0676042
ENSOART00000006338	7.00554	17.6289	2.68484e-05	0.00563645	1.21609	0.0477403	0.000903305	0.0486436	0.0477403	0.0280941	0.0477403	1	ENSOARG00000005820	SLC35B1	solute carrier family 35 member B1 [Source:HGNC Symbol;Acc:HGNC:20798]	-0.303883	0.0628312
ENSOART00000006359	5.73113	8.29245	0.00398103	0.0439086	1.1398	0.0404295	0.00516236	0.0455919	0.0404295	0.0352502	0.0404295	1	ENSOARG00000005839	LGALS4	galectin 4 [Source:HGNC Symbol;Acc:HGNC:6565]	0.220581	0.07409
ENSOART00000006364	8.53308	10.8732	0.000975657	0.0216059	1.33766	0.0532887	0.000217491	0.0535062	0.0532887	0.0352426	0.0532887	1	ENSOARG00000005845	CCT3	chaperonin containing TCP1 subunit 3 [Source:HGNC Symbol;Acc:HGNC:1616]	-0.265807	0.0750389
ENSOART00000006371	7.18911	9.72618	0.00181662	0.0290142	1.43996	0.0567727	0.000825867	0.0575985	0.0567727	0.0285132	0.0567727	1	ENSOARG00000005848	ECH1	enoyl-CoA hydratase 1 [Source:HGNC Symbol;Acc:HGNC:3149]	0.26362	0.079592
ENSOART00000006372	8.0069	18.8307	1.42846e-05	0.00535091	2.32165	0.092353	0.000512984	0.092866	0.092353	0.0319891	0.092353	1	ENSOARG00000005855			-0.429497	0.0848306
ENSOART00000006380	5.21768	17.9673	2.24737e-05	0.00549181	2.55427	0.096214	0.00595702	0.102171	0.096214	0.0460035	0.096214	1	ENSOARG00000005859	SLC25A22	solute carrier family 25 member 22 [Source:HGNC Symbol;Acc:HGNC:19954]	-0.443322	0.090469
ENSOART00000006394	4.8733	10.5038	0.00119126	0.0239451	7.5209	0.246665	0.0541704	0.300836	0.246665	0.05763	0.246665	1	ENSOARG00000005874	ARHGEF25	Rho guanine nucleotide exchange factor 25 [Source:HGNC Symbol;Acc:HGNC:30275]	0.621589	0.179198
ENSOART00000006395	8.40467	11.258	0.000792805	0.0193916	1.03845	0.041307	0.000230964	0.041538	0.041307	0.0343664	0.041307	1	ENSOARG00000005862	LRBA	LPS responsive beige-like anchor protein [Source:HGNC Symbol;Acc:HGNC:1742]	0.239167	0.0677654
ENSOART00000006401	7.37058	11.0825	0.000871467	0.0205216	0.648437	0.0252582	0.000679268	0.0259375	0.0252582	0.0291341	0.0291341	1	ENSOARG00000005884	SAR1A	secretion associated Ras related GTPase 1A [Source:HGNC Symbol;Acc:HGNC:10534]	-0.205314	0.0627637
ENSOART00000006402	7.02288	14.5741	0.000134752	0.00865323	0.822848	0.0320128	0.000901104	0.0329139	0.0320128	0.0281207	0.0320128	1	ENSOARG00000005881	KHSRP	KH-type splicing regulatory protein [Source:HGNC Symbol;Acc:HGNC:6316]	-0.242775	0.0619687
ENSOART00000006408	5.45813	7.86876	0.00502962	0.0494433	1.13471	0.0403367	0.00505167	0.0453883	0.0403367	0.0398809	0.0403367	1	ENSOARG00000005895			-0.220734	0.0782102
ENSOART00000006414	8.01906	14.6383	0.000130238	0.00860958	0.823754	0.0326116	0.000338547	0.0329502	0.0326116	0.0320546	0.0326116	1	ENSOARG00000005891			-0.252215	0.0654639
ENSOART00000006425	4.28103	8.03518	0.00458774	0.0471377	5.72359	0.214001	0.0149428	0.228944	0.214001	0.0884853	0.214001	1	ENSOARG00000005905	CCER2	coiled-coil glutamate rich protein 2 [Source:HGNC Symbol;Acc:HGNC:44662]	0.485408	0.163927
ENSOART00000006426	4.96957	8.7745	0.00305471	0.0384989	7.15714	0.278044	0.00824165	0.286286	0.278044	0.0541415	0.278044	1	ENSOARG00000005908	ERCC6L	ERCC excision repair 6 like, spindle assembly checkpoint helicase [Source:HGNC Symbol;Acc:HGNC:20794]	-0.563245	0.180722
ENSOART00000006436	7.1	8.90576	0.00284273	0.0373569	0.632625	0.0244401	0.000864932	0.025305	0.0244401	0.0282721	0.0282721	1	ENSOARG00000005912			-0.181195	0.062081
ENSOART00000006438	4.83568	9.72439	0.00181839	0.0290142	19.4532	0.766145	0.0119824	0.778128	0.766145	0.0590759	0.766145	1	ENSOARG00000005921	KCTD4	potassium channel tetramerization domain containing 4 [Source:HGNC Symbol;Acc:HGNC:23227]	0.968869	0.292553
ENSOART00000006448	5.16571	13.0717	0.000299784	0.012661	30.9123	1.22444	0.012055	1.23649	1.22444	0.0475767	1.22444	1	ENSOARG00000005926	PCOLCE2	procollagen C-endopeptidase enhancer 2 [Source:HGNC Symbol;Acc:HGNC:8739]	1.3733	0.345794
ENSOART00000006460	4.1526	8.68456	0.00320917	0.039438	2.92411	0.0983771	0.0185873	0.116964	0.0983771	0.0966648	0.0983771	1	ENSOARG00000005940	DNAJC8	DnaJ heat shock protein family (Hsp40) member C8 [Source:HGNC Symbol;Acc:HGNC:15470]	0.375925	0.127288
ENSOART00000006465	8.02325	8.49825	0.00355488	0.0416617	22.5644	0.902127	0.00045012	0.902577	0.902127	0.0320773	0.902127	1	ENSOARG00000005941	TNC	tenascin C [Source:HGNC Symbol;Acc:HGNC:5318]	-0.986806	0.322598
ENSOART00000006471	5.63858	11.9661	0.000541784	0.0163326	2.22847	0.0851013	0.0040375	0.0891388	0.0851013	0.0366044	0.0851013	1	ENSOARG00000005952	DTX3	deltex E3 ubiquitin ligase 3 [Source:HGNC Symbol;Acc:HGNC:24457]	0.356331	0.0948397
ENSOART00000006491	4.74356	10.1971	0.00140659	0.0256608	9.08787	0.352972	0.0105429	0.363515	0.352972	0.0629536	0.352972	1	ENSOARG00000005972	TNFSF15	TNF superfamily member 15 [Source:HGNC Symbol;Acc:HGNC:11931]	-0.675147	0.198149
ENSOART00000006492	5.96534	13.2283	0.00027576	0.0122058	1.08189	0.0405534	0.00272201	0.0432754	0.0405534	0.0324736	0.0405534	1	ENSOARG00000005964			0.262143	0.0687711
ENSOART00000006494	3.9004	8.12613	0.00436319	0.0460317	4.5112	0.156132	0.0243163	0.180448	0.156132	0.112689	0.156132	1	ENSOARG00000005967	EBF4	early B-cell factor 4 [Source:HGNC Symbol;Acc:HGNC:29278]	-0.432997	0.145279
ENSOART00000006495	6.81337	10.4028	0.00125824	0.0246624	0.394412	0.0145451	0.00123141	0.0157765	0.0145451	0.0279949	0.0279949	1	ENSOARG00000005976			-0.183704	0.0622641
ENSOART00000006499	8.93734	8.56333	0.00343001	0.0409884	1.59425	0.0636401	0.000129814	0.0637699	0.0636401	0.0383835	0.0636401	1	ENSOARG00000005969			0.263139	0.0856414
ENSOART00000006502	6.8608	8.78548	0.00303637	0.0383956	0.578934	0.0220675	0.00108982	0.0231573	0.0220675	0.0279851	0.0279851	1	ENSOARG00000005979	TBC1D10B	TBC1 domain family member 10B [Source:HGNC Symbol;Acc:HGNC:24510]	-0.176773	0.0620728
ENSOART00000006510	6.8089	8.01074	0.00465008	0.0473594	0.260656	0.00911537	0.00131087	0.0104262	0.00911537	0.027997	0.027997	1	ENSOARG00000005986	MMP20	matrix metallopeptidase 20 [Source:HGNC Symbol;Acc:HGNC:7167]	0.147379	0.062365
ENSOART00000006516	4.55003	10.7797	0.00102618	0.022124	8.06438	0.310381	0.0121941	0.322575	0.310381	0.0725549	0.310381	1	ENSOARG00000005968	CSMD1	CUB and Sushi multiple domains 1 [Source:HGNC Symbol;Acc:HGNC:14026]	0.650396	0.184578
ENSOART00000006523	5.87782	11.1143	0.000856644	0.0202669	1.04695	0.038665	0.00321295	0.041878	0.038665	0.033425	0.038665	1	ENSOARG00000005999			0.241544	0.0702609
ENSOART00000006539	5.99276	8.0749	0.00448826	0.046504	1.59385	0.0609407	0.00281326	0.063754	0.0609407	0.032191	0.0609407	1	ENSOARG00000006013	RFWD3	ring finger and WD repeat domain 3 [Source:HGNC Symbol;Acc:HGNC:25539]	-0.256686	0.0864388
ENSOART00000006554	7.2198	13.1261	0.000291214	0.0125601	1.14774	0.0450955	0.000814144	0.0459097	0.0450955	0.0286116	0.0450955	1	ENSOARG00000006032	PHB	prohibitin [Source:HGNC Symbol;Acc:HGNC:8912]	-0.265041	0.0665611
ENSOART00000006569	6.99182	17.0983	3.54946e-05	0.0057902	1.60828	0.063334	0.000997121	0.0643312	0.063334	0.0280751	0.063334	1	ENSOARG00000006041	TNRC6C	trinucleotide repeat containing 6C [Source:HGNC Symbol;Acc:HGNC:29318]	0.345749	0.0729969
ENSOART00000006571	6.9415	8.95404	0.00276857	0.0369109	0.659759	0.0254511	0.000939295	0.0263904	0.0254511	0.0280207	0.0280207	1	ENSOARG00000006042	SAMD4B	sterile alpha motif domain containing 4B [Source:HGNC Symbol;Acc:HGNC:25492]	-0.183056	0.0619158
ENSOART00000006573	4.51009	8.49874	0.00355392	0.0416617	11.7064	0.453439	0.014819	0.468258	0.453439	0.074757	0.453439	1	ENSOARG00000006045	SERTM1	serine rich and transmembrane domain containing 1 [Source:HGNC Symbol;Acc:HGNC:33792]	-0.710792	0.232358
ENSOART00000006585	6.69707	12.6561	0.000374348	0.0138113	1.0633	0.0411938	0.00133803	0.0425318	0.0411938	0.0281198	0.0411938	1	ENSOARG00000006053	PAF1	PAF1 homolog, Paf1/RNA polymerase II complex component [Source:HGNC Symbol;Acc:HGNC:25459]	-0.251557	0.0646474
ENSOART00000006595	6.65032	8.29259	0.00398072	0.0439086	7.49705	0.298349	0.00153302	0.299882	0.298349	0.0282123	0.298349	1	ENSOARG00000006055	SORBS1	sorbin and SH3 domain containing 1 [Source:HGNC Symbol;Acc:HGNC:14565]	0.562984	0.186686
ENSOART00000006599	7.019	10.0069	0.00155954	0.0269396	9.02624	0.359958	0.00109166	0.361049	0.359958	0.0281145	0.359958	1	ENSOARG00000006068	ZFP36	ZFP36 ring finger protein [Source:HGNC Symbol;Acc:HGNC:12862]	-0.667727	0.1982
ENSOART00000006607	5.3524	9.41202	0.00215567	0.0320625	1.63478	0.0607259	0.00466538	0.0653913	0.0607259	0.0423235	0.0607259	1	ENSOARG00000006075	NLN	neurolysin [Source:HGNC Symbol;Acc:HGNC:16058]	-0.277127	0.0853193
ENSOART00000006620	5.86043	8.63588	0.00329607	0.0401117	1.08039	0.0401939	0.00302178	0.0432156	0.0401939	0.0336246	0.0401939	1	ENSOARG00000006086	PLEKHG2	pleckstrin homology and RhoGEF domain containing G2 [Source:HGNC Symbol;Acc:HGNC:29515]	-0.217386	0.0704029
ENSOART00000006645	2.30662	9.6683	0.00187475	0.0296038	7.85014	0.170679	0.143327	0.314006	0.170679	0.283144	0.283144	1	ENSOARG00000006113	SGTB	small glutamine rich tetratricopeptide repeat containing beta [Source:HGNC Symbol;Acc:HGNC:23567]	0.765248	0.250375
ENSOART00000006650	5.98069	9.73207	0.0018108	0.0290142	2.65448	0.103212	0.00296682	0.106179	0.103212	0.0323147	0.103212	1	ENSOARG00000006092	L1CAM	L1 cell adhesion molecule [Source:HGNC Symbol;Acc:HGNC:6470]	0.358014	0.108052
ENSOART00000006656	6.21681	10.8683	0.000978253	0.0216059	0.879088	0.0326158	0.00254766	0.0351635	0.0326158	0.0302314	0.0326158	1	ENSOARG00000006123	GPATCH4	G-patch domain containing 4 [Source:HGNC Symbol;Acc:HGNC:25982]	-0.222214	0.066274
ENSOART00000006663	6.39555	13.0201	0.000308173	0.0127972	4.28567	0.169664	0.00176284	0.171427	0.169664	0.0291492	0.169664	1	ENSOARG00000006129	ZNF652	zinc finger protein 652 [Source:HGNC Symbol;Acc:HGNC:29147]	0.510567	0.128882
ENSOART00000006700	5.17231	11.8632	0.000572529	0.0167842	7.02591	0.241306	0.0397306	0.281036	0.241306	0.0473727	0.241306	1	ENSOARG00000006161	ZNF618	zinc finger protein 618 [Source:HGNC Symbol;Acc:HGNC:29416]	0.630571	0.168732
ENSOART00000006709	6.13165	8.1375	0.00433589	0.0459683	1.42284	0.0544669	0.00244658	0.0569135	0.0544669	0.030891	0.0544669	1	ENSOARG00000006169	SNRPE	small nuclear ribonucleoprotein polypeptide E [Source:HGNC Symbol;Acc:HGNC:11161]	-0.243317	0.0815718
ENSOART00000006710	6.77662	10.7855	0.00102301	0.0221083	1.03705	0.0401605	0.00132137	0.0414819	0.0401605	0.0280185	0.0401605	1	ENSOARG00000006163	BBS9	Bardet-Biedl syndrome 9 [Source:HGNC Symbol;Acc:HGNC:30000]	0.233284	0.066183
ENSOART00000006725	6.51747	13.6303	0.000222564	0.0107447	1.31563	0.0510616	0.00156373	0.0526253	0.0510616	0.0286154	0.0510616	1	ENSOARG00000006187	MAPKAPK2	mitogen-activated protein kinase-activated protein kinase 2 [Source:HGNC Symbol;Acc:HGNC:6887]	-0.287859	0.0705756
ENSOART00000006741	5.60885	8.3679	0.00381906	0.0432056	6.79678	0.267004	0.004867	0.271871	0.267004	0.0370808	0.267004	1	ENSOARG00000006201			0.538088	0.177496
ENSOART00000006747	7.55537	12.2519	0.000464777	0.0150409	0.964617	0.0379473	0.000637357	0.0385847	0.0379473	0.029852	0.0379473	1	ENSOARG00000006205	2009-09-01	septin 9 [Source:HGNC Symbol;Acc:HGNC:7323]	-0.237584	0.0634773
ENSOART00000006763	4.72293	8.68986	0.00319985	0.039438	42.7424	1.69344	0.0162531	1.7097	1.69344	0.0638861	1.69344	1	ENSOARG00000006220	FA2H	fatty acid 2-hydroxylase [Source:HGNC Symbol;Acc:HGNC:21197]	1.37088	0.442363
ENSOART00000006770	4.02548	14.1484	0.000168942	0.00965358	4.83104	0.172576	0.020666	0.193242	0.172576	0.104724	0.172576	1	ENSOARG00000006226	GJC2	gap junction protein gamma 2 [Source:HGNC Symbol;Acc:HGNC:17494]	0.559406	0.1339
ENSOART00000006771	5.5154	12.9515	0.000319658	0.0129961	1.03251	0.0370268	0.00427363	0.0413005	0.0370268	0.0387331	0.0387331	1	ENSOARG00000006225	TRIM23	tripartite motif containing 23 [Source:HGNC Symbol;Acc:HGNC:660]	0.274388	0.0763999
ENSOART00000006772	6.64026	11.8021	0.000591654	0.0169039	1.26868	0.0493512	0.00139602	0.0507473	0.0493512	0.0282355	0.0493512	1	ENSOARG00000006227	TIMM50	translocase of inner mitochondrial membrane 50 [Source:HGNC Symbol;Acc:HGNC:23656]	-0.26741	0.0717849
ENSOART00000006779	6.31098	18.096	2.10037e-05	0.00549181	2.85245	0.111965	0.00213275	0.114098	0.111965	0.0296135	0.111965	1	ENSOARG00000006234	ISG20L2	interferon stimulated exonuclease gene 20 like 2 [Source:HGNC Symbol;Acc:HGNC:25745]	-0.469639	0.0953673
ENSOART00000006780	3.68495	7.83904	0.00511298	0.0497962	20.5661	0.779466	0.0431798	0.822646	0.779466	0.127338	0.779466	1	ENSOARG00000006230	KIAA0319	KIAA0319 [Source:HGNC Symbol;Acc:HGNC:21580]	0.910545	0.311911
ENSOART00000006814	5.38278	11.8891	0.000564627	0.0166548	3.32031	0.127652	0.00516006	0.132812	0.127652	0.0415797	0.127652	1	ENSOARG00000006261	LRP8	LDL receptor related protein 8 [Source:HGNC Symbol;Acc:HGNC:6700]	-0.433853	0.115936
ENSOART00000006823	6.09663	13.5611	0.000230923	0.010965	0.95577	0.0357014	0.00252942	0.0382308	0.0357014	0.0311922	0.0357014	1	ENSOARG00000006274	NHP2	NHP2 ribonucleoprotein [Source:HGNC Symbol;Acc:HGNC:14377]	-0.253792	0.0672493
ENSOART00000006833	4.80267	9.28592	0.00230922	0.0334191	3.14026	0.116082	0.00952796	0.12561	0.116082	0.0604108	0.116082	1	ENSOARG00000006284	DCTPP1	dCTP pyrophosphatase 1 [Source:HGNC Symbol;Acc:HGNC:28777]	-0.381959	0.118537
ENSOART00000006839	5.9213	8.02603	0.00461098	0.0472019	0.554013	0.0192361	0.0029244	0.0221605	0.0192361	0.032942	0.032942	1	ENSOARG00000006289	PPWD1	peptidylprolyl isomerase domain and WD repeat containing 1 [Source:HGNC Symbol;Acc:HGNC:28954]	-0.180556	0.069465
ENSOART00000006844	5.88093	12.5371	0.000398955	0.0141312	0.981559	0.03641	0.00285238	0.0392624	0.03641	0.0333897	0.03641	1	ENSOARG00000006293			-0.251185	0.0698301
ENSOART00000006858	1.66133	7.9759	0.00474041	0.0478667	17.9283	0.446248	0.270883	0.717131	0.446248	0.421985	0.446248	1	ENSOARG00000006307	NXPH1	neurexophilin 1 [Source:HGNC Symbol;Acc:HGNC:20693]	0.906147	0.321031
ENSOART00000006864	7.5739	16.8727	3.99727e-05	0.00591107	1.53952	0.0609969	0.000584008	0.0615809	0.0609969	0.0299288	0.0609969	1	ENSOARG00000006311	HNRNPAB	heterogeneous nuclear ribonucleoprotein A/B [Source:HGNC Symbol;Acc:HGNC:5034]	-0.336697	0.0717299
ENSOART00000006869	6.72113	14.4482	0.000144067	0.0090649	1.89725	0.0744865	0.00140367	0.0758901	0.0744865	0.0280818	0.0744865	1	ENSOARG00000006313	ALDH18A1	aldehyde dehydrogenase 18 family member A1 [Source:HGNC Symbol;Acc:HGNC:9722]	-0.353319	0.0834294
ENSOART00000006873	3.05572	8.33781	0.00388283	0.0434654	23.7511	0.856989	0.0930567	0.950045	0.856989	0.180891	0.856989	1	ENSOARG00000006322	LIF	LIF, interleukin 6 family cytokine [Source:HGNC Symbol;Acc:HGNC:6596]	-1.00435	0.331995
ENSOART00000006887	5.91342	11.9258	0.000553604	0.0164923	0.753253	0.0269904	0.00313971	0.0301301	0.0269904	0.0330279	0.0330279	1	ENSOARG00000006334			0.235942	0.0697882
ENSOART00000006894	6.88784	15.1968	9.68674e-05	0.0077448	2.74762	0.108836	0.00106886	0.109905	0.108836	0.0279898	0.108836	1	ENSOARG00000006339	FBL	fibrillarin [Source:HGNC Symbol;Acc:HGNC:3599]	-0.433188	0.0989652
ENSOART00000006912	4.90828	8.26376	0.00404442	0.0443899	1.32509	0.044737	0.00826675	0.0530038	0.044737	0.0563471	0.0563471	1	ENSOARG00000006357	NUBPL	nucleotide binding protein like [Source:HGNC Symbol;Acc:HGNC:20278]	0.263418	0.0943829
ENSOART00000006914	7.29392	8.24155	0.00409421	0.0447041	4.75497	0.189399	0.000799762	0.190199	0.189399	0.0288615	0.189399	1	ENSOARG00000006356	BIRC3	baculoviral IAP repeat containing 3 [Source:HGNC Symbol;Acc:HGNC:591]	-0.447194	0.148822
ENSOART00000006926	5.53178	13.6514	0.00022008	0.0106757	1.55306	0.0580435	0.00407904	0.0621225	0.0580435	0.0384251	0.0580435	1	ENSOARG00000006369	MRPL55	mitochondrial ribosomal protein L55 [Source:HGNC Symbol;Acc:HGNC:16686]	-0.31294	0.0766489
ENSOART00000006938	7.60623	11.2597	0.000792077	0.0193916	0.978453	0.0385926	0.000545504	0.0391381	0.0385926	0.030065	0.0385926	1	ENSOARG00000006375	FKBP15	FK506 binding protein 15 [Source:HGNC Symbol;Acc:HGNC:23397]	0.230519	0.0637025
ENSOART00000006941	4.72095	10.9319	0.000945227	0.0213156	11.4486	0.443359	0.0145851	0.457944	0.443359	0.0639767	0.443359	1	ENSOARG00000006383	TTLL10	tubulin tyrosine ligase like 10 [Source:HGNC Symbol;Acc:HGNC:26693]	0.7793	0.219281
ENSOART00000006943	2.94538	8.09038	0.00445008	0.0464249	7.66493	0.231272	0.0753247	0.306597	0.231272	0.19279	0.231272	1	ENSOARG00000006387			0.571309	0.197165
ENSOART00000006961	4.18312	8.18787	0.00421714	0.0452908	3.62799	0.127395	0.0177251	0.14512	0.127395	0.0947113	0.127395	1	ENSOARG00000006404	ZFP37	ZFP37 zinc finger protein [Source:HGNC Symbol;Acc:HGNC:12863]	0.389546	0.130129
ENSOART00000006964	5.59418	9.60724	0.00193812	0.0301571	0.566152	0.0187467	0.0038994	0.0226461	0.0187467	0.0373241	0.0373241	1	ENSOARG00000006411			-0.213447	0.0747203
ENSOART00000006987	6.80613	8.52314	0.00350658	0.0413507	4.27894	0.169895	0.00126238	0.171158	0.169895	0.0279984	0.169895	1	ENSOARG00000006432	DUSP7	dual specificity phosphatase 7 [Source:HGNC Symbol;Acc:HGNC:3073]	-0.430249	0.140414
ENSOART00000007002	4.51538	11.6192	0.000652748	0.0177814	158.193	6.23807	0.0896329	6.3277	6.23807	0.0744616	6.23807	1	ENSOARG00000006445	IL19	interleukin 19 [Source:HGNC Symbol;Acc:HGNC:5990]	-2.96775	0.804409
ENSOART00000007012	5.85103	10.6968	0.0010732	0.0226368	0.942777	0.0345451	0.00316599	0.0377111	0.0345451	0.0337342	0.0345451	1	ENSOARG00000006450	TFDP2	transcription factor Dp-2 [Source:HGNC Symbol;Acc:HGNC:11751]	0.232332	0.0705136
ENSOART00000007025	2.4433	10.7349	0.00105132	0.0223853	38.205	1.36789	0.160314	1.5282	1.36789	0.260465	1.36789	1	ENSOARG00000006464	NCMAP	non-compact myelin associated protein [Source:HGNC Symbol;Acc:HGNC:29332]	1.41328	0.402095
ENSOART00000007030	7.66212	15.7246	7.3264e-05	0.00697851	2.8313	0.112691	0.000561129	0.113252	0.112691	0.0303069	0.112691	1	ENSOARG00000006470	NOP56	NOP56 ribonucleoprotein [Source:HGNC Symbol;Acc:HGNC:15911]	-0.445235	0.0994463
ENSOART00000007090	2.6982	8.38161	0.00379037	0.0430498	124.23	4.78179	0.187431	4.96922	4.78179	0.223262	4.78179	1	ENSOARG00000006523	IL20	interleukin 20 [Source:HGNC Symbol;Acc:HGNC:6002]	-2.30205	0.758643
ENSOART00000007104	3.62416	12.406	0.00042796	0.0145248	11.0417	0.39677	0.0448995	0.44167	0.39677	0.131727	0.39677	1	ENSOARG00000006533	COL23A1	collagen type XXIII alpha 1 chain [Source:HGNC Symbol;Acc:HGNC:22990]	0.804408	0.20933
ENSOART00000007110	7.74826	9.82459	0.00172194	0.0285269	0.924639	0.0365299	0.000455683	0.0369856	0.0365299	0.0306962	0.0365299	1	ENSOARG00000006522	LRPPRC	leucine rich pentatricopeptide repeat containing [Source:HGNC Symbol;Acc:HGNC:15714]	-0.212449	0.0641587
ENSOART00000007130	4.48149	8.86382	0.00290879	0.037764	19.8292	0.766857	0.0263121	0.793169	0.766857	0.0763748	0.766857	1	ENSOARG00000006560	PCDH17	protocadherin 17 [Source:HGNC Symbol;Acc:HGNC:14267]	0.941483	0.300296
ENSOART00000007140	7.51287	13.7667	0.000206968	0.0103697	1.84907	0.0732284	0.000734199	0.0739626	0.0732284	0.0296791	0.0732284	1	ENSOARG00000006571			-0.342549	0.0834496
ENSOART00000007159	6.17026	17.1362	3.47931e-05	0.0057902	1.44067	0.0554982	0.00212871	0.0576269	0.0554982	0.0305795	0.0554982	1	ENSOARG00000006589	LSM12	LSM12 homolog [Source:HGNC Symbol;Acc:HGNC:26407]	-0.327493	0.0690382
ENSOART00000007182	4.49936	12.9694	0.000316617	0.0129322	6.18632	0.16778	0.0796729	0.247453	0.16778	0.0753602	0.16778	1	ENSOARG00000006596	WDR17	WD repeat domain 17 [Source:HGNC Symbol;Acc:HGNC:16661]	0.612507	0.154997
ENSOART00000007192	5.99471	14.5906	0.000133583	0.00863471	2.19888	0.0848675	0.00308758	0.0879551	0.0848675	0.0321711	0.0848675	1	ENSOARG00000006617			-0.381755	0.0895711
ENSOART00000007219	7.5742	19.1535	1.20617e-05	0.00497926	1.53504	0.0608492	0.00055242	0.0614017	0.0608492	0.02993	0.0608492	1	ENSOARG00000006644	NUFIP2	NUFIP2, FMR1 interacting protein 2 [Source:HGNC Symbol;Acc:HGNC:17634]	-0.351249	0.0685518
ENSOART00000007223	4.73199	7.97515	0.00474239	0.0478667	5.6155	0.213496	0.0111242	0.22462	0.213496	0.0634738	0.213496	1	ENSOARG00000006638	PTH1R	parathyroid hormone 1 receptor [Source:HGNC Symbol;Acc:HGNC:9608]	0.47928	0.16256
ENSOART00000007227	6.25479	19.4663	1.02391e-05	0.00497926	1.53836	0.0594631	0.00207114	0.0615343	0.0594631	0.0299688	0.0594631	1	ENSOARG00000006649	DNAJC25	DnaJ heat shock protein family (Hsp40) member C25 [Source:HGNC Symbol;Acc:HGNC:34187]	-0.353545	0.0682142
ENSOART00000007243	3.21165	8.59762	0.00336603	0.0405769	8.19737	0.275928	0.0519672	0.327895	0.275928	0.165613	0.275928	1	ENSOARG00000006662	TMC2	transmembrane channel like 2 [Source:HGNC Symbol;Acc:HGNC:16527]	0.597683	0.194069
ENSOART00000007250	5.04798	11.0386	0.000892362	0.0206737	4.46611	0.16641	0.0122345	0.178644	0.16641	0.0514128	0.16641	1	ENSOARG00000006658	WNK3	WNK lysine deficient protein kinase 3 [Source:HGNC Symbol;Acc:HGNC:14543]	-0.488625	0.136678
ENSOART00000007251	6.78972	8.56146	0.00343353	0.0409884	0.771034	0.0296365	0.00120484	0.0308413	0.0296365	0.0280085	0.0296365	1	ENSOARG00000006676	ESRRA	estrogen related receptor alpha [Source:HGNC Symbol;Acc:HGNC:3471]	-0.185791	0.0622488
ENSOART00000007253	5.39906	10.2295	0.00138214	0.0256141	3.96446	0.153501	0.00507712	0.158578	0.153501	0.0411949	0.153501	1	ENSOARG00000006678	JMJD6	arginine demethylase and lysine hydroxylase [Source:HGNC Symbol;Acc:HGNC:19355]	-0.446495	0.130792
ENSOART00000007254	4.7745	9.2001	0.00242002	0.0341845	3.78349	0.14206	0.00927976	0.151339	0.14206	0.0615985	0.14206	1	ENSOARG00000006674	GLI1	GLI family zinc finger 1 [Source:HGNC Symbol;Acc:HGNC:4317]	0.417652	0.130327
ENSOART00000007278	5.20687	18.9829	1.31897e-05	0.00524125	5.51206	0.214105	0.00637717	0.220482	0.214105	0.046324	0.214105	1	ENSOARG00000006700			0.663592	0.130329
ENSOART00000007279	6.00552	7.83015	0.00513818	0.0499208	1.28139	0.0485744	0.00268101	0.0512554	0.0485744	0.0320617	0.0485744	1	ENSOARG00000006661			0.227172	0.0778698
ENSOART00000007282	5.71201	11.0001	0.000911051	0.0208943	1.48313	0.055552	0.00377336	0.0593254	0.055552	0.0355151	0.055552	1	ENSOARG00000006698	RRP9	ribosomal RNA processing 9, U3 small nucleolar RNA binding protein [Source:HGNC Symbol;Acc:HGNC:16829]	-0.281188	0.0788214
ENSOART00000007316	7.43731	9.70528	0.00183739	0.029082	18.1578	0.725176	0.00113749	0.726313	0.725176	0.0293833	0.725176	1	ENSOARG00000006730	PI15	peptidase inhibitor 15 [Source:HGNC Symbol;Acc:HGNC:8946]	-0.935303	0.282749
ENSOART00000007326	6.88826	8.86273	0.00291052	0.037764	1.46466	0.0575285	0.00105806	0.0585865	0.0575285	0.02799	0.0575285	1	ENSOARG00000006740	SNRPB	small nuclear ribonucleoprotein polypeptides B and B1 [Source:HGNC Symbol;Acc:HGNC:11153]	-0.255862	0.0816158
ENSOART00000007334	6.03152	10.7562	0.00103928	0.0222289	0.921691	0.0342191	0.00264851	0.0368676	0.0342191	0.0318019	0.0342191	1	ENSOARG00000006744	POMT1	protein O-mannosyltransferase 1 [Source:HGNC Symbol;Acc:HGNC:9202]	0.226683	0.0680094
ENSOART00000007335	5.3646	9.86692	0.00168277	0.0280619	2.02514	0.0756827	0.00532296	0.0810056	0.0756827	0.0420209	0.0756827	1	ENSOARG00000006748	CTSO	cathepsin O [Source:HGNC Symbol;Acc:HGNC:2542]	0.31447	0.0941339
ENSOART00000007344	5.64064	8.20543	0.00417653	0.0451668	0.734605	0.0252535	0.00413068	0.0293842	0.0252535	0.0365721	0.0365721	1	ENSOARG00000006753	CBLL1	Cbl proto-oncogene like 1 [Source:HGNC Symbol;Acc:HGNC:21225]	-0.20127	0.0742573
ENSOART00000007346	6.32748	8.34714	0.00386294	0.0433933	1.16298	0.0445594	0.00195983	0.0465192	0.0445594	0.0295164	0.0445594	1	ENSOARG00000006756	NMNAT1	nicotinamide nucleotide adenylyltransferase 1 [Source:HGNC Symbol;Acc:HGNC:17877]	-0.222349	0.073451
ENSOART00000007399	4.12605	9.90703	0.00164649	0.027688	13.3877	0.512696	0.022813	0.535509	0.512696	0.0983631	0.512696	1	ENSOARG00000006807	RAB20	RAB20, member RAS oncogene family [Source:HGNC Symbol;Acc:HGNC:18260]	-0.809886	0.241845
ENSOART00000007411	2.6623	8.50726	0.00353733	0.0415282	17.3918	0.570815	0.124856	0.695671	0.570815	0.228128	0.570815	1	ENSOARG00000006805	CFAP43	cilia and flagella associated protein 43 [Source:HGNC Symbol;Acc:HGNC:26684]	0.866731	0.283169
ENSOART00000007414	4.8157	9.18453	0.0024407	0.034285	2.2115	0.0797405	0.00871962	0.0884601	0.0797405	0.0598767	0.0797405	1	ENSOARG00000006820	DYNC2LI1	dynein cytoplasmic 2 light intermediate chain 1 [Source:HGNC Symbol;Acc:HGNC:24595]	0.319086	0.0996693
ENSOART00000007425	6.69124	17.3899	3.04438e-05	0.00570202	0.975107	0.0371034	0.00190084	0.0390043	0.0371034	0.0281299	0.0371034	1	ENSOARG00000006827	RBM19	RNA binding motif protein 19 [Source:HGNC Symbol;Acc:HGNC:29098]	-0.278201	0.063245
ENSOART00000007426	4.9803	10.0923	0.00148893	0.0263451	6.37948	0.186931	0.0682487	0.255179	0.186931	0.0537614	0.186931	1	ENSOARG00000006826	LTBP4	latent transforming growth factor beta binding protein 4 [Source:HGNC Symbol;Acc:HGNC:6717]	0.563297	0.166352
ENSOART00000007430	7.37687	15.9545	6.48842e-05	0.006782	10.8586	0.432825	0.00151931	0.434344	0.432825	0.0291571	0.432825	1	ENSOARG00000006826	LTBP4	latent transforming growth factor beta binding protein 4 [Source:HGNC Symbol;Acc:HGNC:6717]	0.876517	0.193893
ENSOART00000007438	5.74347	8.96949	0.00274525	0.0368234	0.898274	0.0328174	0.00311358	0.0359309	0.0328174	0.0350828	0.0350828	1	ENSOARG00000006842	TRMT112	tRNA methyltransferase subunit 11-2 [Source:HGNC Symbol;Acc:HGNC:26940]	-0.213578	0.0717699
ENSOART00000007449	7.18781	8.43641	0.00367781	0.0423671	0.357014	0.0135321	0.00074849	0.0142806	0.0135321	0.0285092	0.0285092	1	ENSOARG00000006849	SF3A1	splicing factor 3a subunit 1 [Source:HGNC Symbol;Acc:HGNC:10765]	-0.158418	0.0621863
ENSOART00000007459	6.47372	7.84628	0.00509255	0.0497299	2.24678	0.0881534	0.00171796	0.0898713	0.0881534	0.0287896	0.0881534	1	ENSOARG00000006862	ST6GALNAC2	ST6 N-acetylgalactosaminide alpha-2,6-sialyltransferase 2 [Source:HGNC Symbol;Acc:HGNC:10867]	0.301076	0.10308
ENSOART00000007481	8.06647	16.8317	4.08457e-05	0.00591107	1.21744	0.0483434	0.000353978	0.0486974	0.0483434	0.0323142	0.0483434	1	ENSOARG00000006876	BAZ1A	bromodomain adjacent to zinc finger domain 1A [Source:HGNC Symbol;Acc:HGNC:960]	-0.300308	0.0657566
ENSOART00000007490	7.66047	7.88743	0.00497795	0.049132	0.82215	0.0323741	0.000511862	0.032886	0.0323741	0.0302997	0.0323741	1	ENSOARG00000006888	TMEM59	transmembrane protein 59 [Source:HGNC Symbol;Acc:HGNC:1239]	0.183882	0.0638031
ENSOART00000007492	6.24428	9.62464	0.00191984	0.0299674	40.3462	1.60873	0.00511508	1.61385	1.60873	0.0300396	1.60873	1	ENSOARG00000006889			-1.38943	0.422127
ENSOART00000007528	6.80529	16.4703	4.94189e-05	0.00629722	2.81238	0.111293	0.00120162	0.112495	0.111293	0.0279988	0.111293	1	ENSOARG00000006923	RSL1D1	ribosomal L1 domain containing 1 [Source:HGNC Symbol;Acc:HGNC:24534]	-0.451193	0.0977024
ENSOART00000007547	7.93109	8.30099	0.00396234	0.0438939	0.537705	0.021129	0.000379193	0.0215082	0.021129	0.0315904	0.0315904	1	ENSOARG00000006938	COPB1	coatomer protein complex subunit beta 1 [Source:HGNC Symbol;Acc:HGNC:2231]	-0.173422	0.0650195
ENSOART00000007569	6.08781	15.5226	8.15227e-05	0.00736176	1.29949	0.04966	0.00231946	0.0519794	0.04966	0.0312709	0.04966	1	ENSOARG00000006963	SNRPA	small nuclear ribonucleoprotein polypeptide A [Source:HGNC Symbol;Acc:HGNC:11151]	-0.300224	0.0676345
ENSOART00000007574	2.91753	9.52686	0.00202486	0.0309591	9.56788	0.213776	0.168939	0.382715	0.213776	0.195956	0.213776	1	ENSOARG00000006972			-0.716141	0.231823
ENSOART00000007608	6.77885	7.82867	0.0051424	0.0499378	1.15235	0.0447757	0.00131824	0.0460939	0.0447757	0.0280167	0.0447757	1	ENSOARG00000006991			-0.215413	0.0738471
ENSOART00000007631	6.49863	10.3283	0.00131003	0.025148	0.896564	0.0342879	0.00157466	0.0358625	0.0342879	0.0286881	0.0342879	1	ENSOARG00000007013	ZSWIM6	zinc finger SWIM-type containing 6 [Source:HGNC Symbol;Acc:HGNC:29316]	-0.214213	0.06347
ENSOART00000007669	5.50561	11.7676	0.000602701	0.0170962	1.56354	0.0579896	0.00455216	0.0625417	0.0579896	0.0389211	0.0579896	1	ENSOARG00000007045	TAF4B	TATA-box binding protein associated factor 4b [Source:HGNC Symbol;Acc:HGNC:11538]	-0.296523	0.0797442
ENSOART00000007687	4.59936	13.6095	0.000225048	0.0107619	14.8962	0.58194	0.0139059	0.595846	0.58194	0.0699332	0.58194	1	ENSOARG00000007064			0.968052	0.237574
ENSOART00000007698	6.41825	8.00846	0.00465593	0.0473594	1.81531	0.0707176	0.00189476	0.0726124	0.0707176	0.0290381	0.0707176	1	ENSOARG00000007079	TEX264	testis expressed 264 [Source:HGNC Symbol;Acc:HGNC:30247]	0.272983	0.0923667
ENSOART00000007700	8.22266	10.3961	0.0012628	0.0246629	0.618272	0.0244254	0.000305501	0.0247309	0.0244254	0.0332174	0.0332174	1	ENSOARG00000007072			-0.205264	0.0666512
ENSOART00000007711	6.90223	8.23464	0.00410983	0.0447918	0.63726	0.0244597	0.00103065	0.0254904	0.0244597	0.0279953	0.0279953	1	ENSOARG00000007085	HSPA14	heat shock protein family A (Hsp70) member 14 [Source:HGNC Symbol;Acc:HGNC:29526]	-0.174145	0.0620058
ENSOART00000007716	7.74461	9.06563	0.00260458	0.0356153	1.11091	0.0439123	0.000524009	0.0444363	0.0439123	0.0306793	0.0439123	1	ENSOARG00000007088	GSPT1	G1 to S phase transition 1 [Source:HGNC Symbol;Acc:HGNC:4621]	-0.224937	0.0708026
ENSOART00000007718	2.56787	10.6653	0.00109166	0.0227648	46.5339	1.7036	0.157757	1.86135	1.7036	0.2415	1.7036	1	ENSOARG00000007090	CYP2F1	cytochrome P450 family 2 subfamily F member 1 [Source:HGNC Symbol;Acc:HGNC:2632]	1.55567	0.44436
ENSOART00000007726	7.47266	8.86511	0.00290673	0.037764	0.725289	0.0284114	0.00060015	0.0290116	0.0284114	0.0295199	0.0295199	1	ENSOARG00000007097	ATP13A1	ATPase 13A1 [Source:HGNC Symbol;Acc:HGNC:24215]	-0.187829	0.0630779
ENSOART00000007740	2.5291	9.07909	0.00258549	0.0355155	173.431	6.27414	0.663115	6.93725	6.27414	0.247237	6.27414	1	ENSOARG00000007114	ELOVL7	ELOVL fatty acid elongase 7 [Source:HGNC Symbol;Acc:HGNC:26292]	2.81224	0.884427
ENSOART00000007741	5.34689	10.7772	0.00102759	0.022124	1.73544	0.0622087	0.00720884	0.0694176	0.0622087	0.0424619	0.0622087	1	ENSOARG00000007116			0.301687	0.085629
ENSOART00000007747	5.46434	14.3378	0.000152769	0.0092245	2.1899	0.0828926	0.00470354	0.0875962	0.0828926	0.0397505	0.0828926	1	ENSOARG00000007118	TP53I13	tumor protein p53 inducible protein 13 [Source:HGNC Symbol;Acc:HGNC:25102]	0.378509	0.0898238
ENSOART00000007752	5.98739	10.2539	0.00136393	0.0255483	0.653084	0.0233728	0.00275061	0.0261234	0.0233728	0.0322459	0.0322459	1	ENSOARG00000007125			-0.210684	0.0685739
ENSOART00000007763	6.58551	12.7216	0.000361448	0.0135647	0.780764	0.0297135	0.00151705	0.0312306	0.0297135	0.0283829	0.0297135	1	ENSOARG00000007136	DLD	dihydrolipoamide dehydrogenase [Source:HGNC Symbol;Acc:HGNC:2898]	-0.227453	0.063062
ENSOART00000007803	7.46034	11.3833	0.000741071	0.0188796	2.79456	0.111129	0.000653557	0.111782	0.111129	0.0294719	0.111129	1	ENSOARG00000007168	PYGB	glycogen phosphorylase B [Source:HGNC Symbol;Acc:HGNC:9723]	0.391267	0.107402
ENSOART00000007814	5.52045	8.01121	0.00464886	0.0473594	2.69607	0.103546	0.00429661	0.107843	0.103546	0.0386372	0.103546	1	ENSOARG00000007187	BCKDHB	branched chain keto acid dehydrogenase E1 subunit beta [Source:HGNC Symbol;Acc:HGNC:987]	0.332728	0.11256
ENSOART00000007821	5.65992	8.34586	0.00386567	0.0433933	1.61465	0.0608235	0.00376263	0.0645861	0.0608235	0.0362755	0.0608235	1	ENSOARG00000007191			0.261975	0.0865489
ENSOART00000007831	4.07271	8.31827	0.00392483	0.0436696	7.59857	0.284635	0.0193074	0.303943	0.284635	0.101757	0.284635	1	ENSOARG00000007200	FAM180B	family with sequence similarity 180 member B [Source:HGNC Symbol;Acc:HGNC:34451]	0.567521	0.187853
ENSOART00000007841	6.92747	15.8519	6.8497e-05	0.006782	2.29056	0.0905467	0.00107574	0.0916225	0.0905467	0.0280099	0.0905467	1	ENSOARG00000007209	CTSF	cathepsin F [Source:HGNC Symbol;Acc:HGNC:2531]	0.401637	0.0892285
ENSOART00000007884	6.25788	8.24114	0.00409515	0.0447041	0.922183	0.0348919	0.00199539	0.0368873	0.0348919	0.0299482	0.0348919	1	ENSOARG00000007247	TMEM106B	transmembrane protein 106B [Source:HGNC Symbol;Acc:HGNC:22407]	0.196934	0.0655398
ENSOART00000007896	6.51832	8.94469	0.00278278	0.0369357	0.615912	0.0230969	0.00153956	0.0246365	0.0230969	0.0286122	0.0286122	1	ENSOARG00000007261	NOM1	nucleolar protein with MIF4G domain 1 [Source:HGNC Symbol;Acc:HGNC:13244]	-0.183172	0.0633439
ENSOART00000007899	7.16114	13.0118	0.00030953	0.012804	0.588565	0.0227186	0.000824012	0.0235426	0.0227186	0.0284301	0.0284301	1	ENSOARG00000007255	UBA6	ubiquitin like modifier activating enzyme 6 [Source:HGNC Symbol;Acc:HGNC:25581]	-0.218699	0.0621962
ENSOART00000007917	4.76338	8.09017	0.0044506	0.0464249	2.44188	0.0873998	0.0102753	0.0976751	0.0873998	0.0620797	0.0873998	1	ENSOARG00000007283	FSD1L	fibronectin type III and SPRY domain containing 1 like [Source:HGNC Symbol;Acc:HGNC:13753]	0.317971	0.10696
ENSOART00000007918	4.58907	10.2238	0.00138637	0.0256141	4.77125	0.178516	0.0123343	0.19085	0.178516	0.0704706	0.178516	1	ENSOARG00000007285	FAIM	Fas apoptotic inhibitory molecule [Source:HGNC Symbol;Acc:HGNC:18703]	0.489715	0.143501
ENSOART00000007950	4.70615	10.1906	0.00141157	0.0256773	14.6326	0.569886	0.0154197	0.585305	0.569886	0.0646612	0.569886	1	ENSOARG00000007307	CD1E	CD1e molecule [Source:HGNC Symbol;Acc:HGNC:1638]	0.856477	0.251464
ENSOART00000007960	7.38387	8.90551	0.00284311	0.0373569	3.45032	0.137327	0.000686112	0.138013	0.137327	0.0291828	0.137327	1	ENSOARG00000007318	ID3	inhibitor of DNA binding 3, HLH protein [Source:HGNC Symbol;Acc:HGNC:5362]	-0.393494	0.125164
ENSOART00000007991	4.24703	9.724	0.00181877	0.0290142	10.9199	0.41362	0.0231761	0.436796	0.41362	0.0906349	0.41362	1	ENSOARG00000007347			0.725892	0.21919
ENSOART00000007996	5.3853	17.2296	3.31231e-05	0.00572822	1.86245	0.0677794	0.00671855	0.074498	0.0677794	0.0415194	0.0677794	1	ENSOARG00000007346	CEP70	centrosomal protein 70 [Source:HGNC Symbol;Acc:HGNC:29972]	0.374896	0.0812508
ENSOART00000008011	7.56548	9.60838	0.00193691	0.0301571	1.33977	0.0520722	0.00151866	0.0535909	0.0520722	0.0298938	0.0520722	1	ENSOARG00000007352	BAZ2B	bromodomain adjacent to zinc finger domain 2B [Source:HGNC Symbol;Acc:HGNC:963]	0.253017	0.0769473
ENSOART00000008039	6.94145	11.053	0.000885436	0.0206397	20.1524	0.804747	0.0013489	0.806096	0.804747	0.0280207	0.804747	1	ENSOARG00000007382	SDS	serine dehydratase [Source:HGNC Symbol;Acc:HGNC:10691]	-1.03849	0.290252
ENSOART00000008057	6.41281	10.2054	0.00140031	0.0256608	1.95747	0.0765504	0.00174837	0.0782988	0.0765504	0.0290642	0.0765504	1	ENSOARG00000007403	BCKDHA	2-oxoisovalerate dehydrogenase subunit alpha, mitochondrial [Source:RefSeq peptide;Acc:NP_001119816]	0.313442	0.0919473
ENSOART00000008061	7.46739	11.6646	0.000636999	0.0176629	1.85749	0.0736375	0.00066196	0.0742995	0.0736375	0.0294993	0.0736375	1	ENSOARG00000007396			0.322081	0.0870898
ENSOART00000008069	6.45566	11.4178	0.000727421	0.018759	0.602008	0.0225153	0.00156499	0.0240803	0.0225153	0.028867	0.028867	1	ENSOARG00000007408	PCIF1	PDX1 C-terminal inhibiting factor 1 [Source:HGNC Symbol;Acc:HGNC:16200]	0.208571	0.0636544
ENSOART00000008074	6.59783	8.39856	0.00375519	0.0428426	2.7492	0.108629	0.00133906	0.109968	0.108629	0.0283466	0.108629	1	ENSOARG00000007411	ASAP3	ArfGAP with SH3 domain, ankyrin repeat and PH domain 3 [Source:HGNC Symbol;Acc:HGNC:14987]	0.342746	0.11282
ENSOART00000008078	5.83657	14.7382	0.000123521	0.00840671	38.159	1.52136	0.00499844	1.52636	1.52136	0.033905	1.52136	1	ENSOARG00000007414			-1.59625	0.372077
ENSOART00000008111	6.30905	15.0816	0.000102964	0.00785582	3.39721	0.133715	0.00217303	0.135888	0.133715	0.0296251	0.133715	1	ENSOARG00000007448	PGM3	phosphoglucomutase 3 [Source:HGNC Symbol;Acc:HGNC:8907]	-0.480339	0.110288
ENSOART00000008127	5.39157	8.06155	0.00452145	0.0467586	0.771205	0.0283687	0.00247949	0.0308482	0.0283687	0.0413707	0.0413707	1	ENSOARG00000007463			-0.205577	0.0769988
ENSOART00000008135	6.71307	16.3858	5.16713e-05	0.00637321	3.48686	0.138031	0.00144365	0.139475	0.138031	0.0280938	0.138031	1	ENSOARG00000007472	CASP3	caspase 3 [Source:HGNC Symbol;Acc:HGNC:1504]	-0.501472	0.108966
ENSOART00000008137	6.66167	8.09802	0.00443135	0.0463722	0.990177	0.0382412	0.00136592	0.0396071	0.0382412	0.0281875	0.0382412	1	ENSOARG00000007471	MKL2	MKL1/myocardin like 2 [Source:HGNC Symbol;Acc:HGNC:29819]	0.202563	0.0681002
ENSOART00000008154	3.19594	9.61938	0.00192535	0.0300277	4.354	0.12354	0.0506198	0.17416	0.12354	0.167079	0.167079	1	ENSOARG00000007487	AGBL2	ATP/GTP binding protein like 2 [Source:HGNC Symbol;Acc:HGNC:26296]	0.538378	0.17692
ENSOART00000008166	4.43827	9.71185	0.00183084	0.0290692	16.4455	0.638511	0.0193075	0.657819	0.638511	0.0788797	0.638511	1	ENSOARG00000007500	TCEA3	transcription elongation factor A3 [Source:HGNC Symbol;Acc:HGNC:11615]	0.890356	0.269052
ENSOART00000008168	7.8269	12.0858	0.000508081	0.015763	3.32523	0.132543	0.000466159	0.133009	0.132543	0.0310694	0.132543	1	ENSOARG00000007502	NFKBIA	NF-kappa-B inhibitor alpha [Source:RefSeq peptide;Acc:NP_001159656]	-0.436969	0.115584
ENSOART00000008170	6.50706	10.6357	0.00110928	0.0229008	0.915734	0.0350328	0.00159652	0.0366293	0.0350328	0.0286551	0.0350328	1	ENSOARG00000007503	POLR1C	RNA polymerase I subunit C [Source:HGNC Symbol;Acc:HGNC:20194]	-0.218758	0.0634603
ENSOART00000008203	6.99332	12.3986	0.000429658	0.0145337	2.33652	0.0924151	0.00104574	0.0934608	0.0924151	0.0280771	0.0924151	1	ENSOARG00000007525	AXL	AXL receptor tyrosine kinase [Source:HGNC Symbol;Acc:HGNC:905]	0.369949	0.0963073
ENSOART00000008224	7.34612	9.5182	0.00203444	0.0310352	0.382871	0.0146116	0.000703217	0.0153148	0.0146116	0.0290456	0.0290456	1	ENSOARG00000007546	DCAF1	DDB1 and CUL4 associated factor 1 [Source:HGNC Symbol;Acc:HGNC:30911]	-0.173738	0.062699
ENSOART00000008225	5.62907	9.13496	0.00250771	0.0347915	0.81205	0.028604	0.00387798	0.032482	0.028604	0.0367544	0.0367544	1	ENSOARG00000007556	NUFIP1	NUFIP1, FMR1 interacting protein 1 [Source:HGNC Symbol;Acc:HGNC:8057]	-0.216691	0.074166
ENSOART00000008229	6.21353	10.1139	0.00147158	0.0262729	1.45516	0.0560959	0.00211027	0.0582062	0.0560959	0.030255	0.0560959	1	ENSOARG00000007560	ARHGAP42	Rho GTPase activating protein 42 [Source:HGNC Symbol;Acc:HGNC:26545]	0.269263	0.0794165
ENSOART00000008236	6.79546	12.5363	0.000399116	0.0141312	1.24999	0.0488651	0.0011345	0.0499996	0.0488651	0.0280046	0.0488651	1	ENSOARG00000007565	RBM14	RNA binding motif protein 14 [Source:HGNC Symbol;Acc:HGNC:14219]	-0.271749	0.070255
ENSOART00000008251	6.49307	11.6235	0.000651251	0.0177814	8.07425	0.321102	0.00186783	0.32297	0.321102	0.0287102	0.321102	1	ENSOARG00000007576	RPS6KA4	ribosomal protein S6 kinase A4 [Source:HGNC Symbol;Acc:HGNC:10433]	-0.670577	0.181719
ENSOART00000008262	7.97359	10.5026	0.00119205	0.0239451	3.2594	0.129993	0.000382721	0.130376	0.129993	0.0318119	0.129993	1	ENSOARG00000007585	TANC1	tetratricopeptide repeat, ankyrin repeat and coiled-coil containing 1 [Source:HGNC Symbol;Acc:HGNC:29364]	0.409182	0.117972
ENSOART00000008267	4.03153	12.1005	0.000504096	0.0157359	143.139	4.39044	1.33514	5.72557	4.39044	0.104347	4.39044	1	ENSOARG00000007592	PTGS2	prostaglandin-endoperoxide synthase 2 [Source:HGNC Symbol;Acc:HGNC:9605]	-2.8683	0.75813
ENSOART00000008279	5.62134	8.72121	0.0031453	0.0390691	8.75308	0.34561	0.00451321	0.350123	0.34561	0.036878	0.34561	1	ENSOARG00000007594	MCF2L	MCF.2 cell line derived transforming sequence like [Source:HGNC Symbol;Acc:HGNC:14576]	0.621304	0.200063
ENSOART00000008286	7.36248	9.9306	0.00162553	0.0274697	0.9973	0.0391662	0.000725803	0.039892	0.0391662	0.0291046	0.0391662	1	ENSOARG00000007607	XPO5	exportin 5 [Source:HGNC Symbol;Acc:HGNC:17675]	-0.221261	0.0659781
ENSOART00000008297	7.77031	13.9466	0.000188082	0.00988186	3.93898	0.157068	0.000490758	0.157559	0.157068	0.0307991	0.157068	1	ENSOARG00000007614	ACSL1	acyl-CoA synthetase long chain family member 1 [Source:HGNC Symbol;Acc:HGNC:3569]	0.502411	0.121377
ENSOART00000008307	7.12456	25.1181	5.39254e-07	0.00296684	0.91949	0.0359231	0.000856468	0.0367796	0.0359231	0.0283316	0.0359231	1	ENSOARG00000007630	LUZP1	leucine zipper protein 1 [Source:HGNC Symbol;Acc:HGNC:14985]	-0.321774	0.0621329
ENSOART00000008313	6.32828	8.298	0.00396887	0.0439086	0.382701	0.0135263	0.00178174	0.0153081	0.0135263	0.0295118	0.0295118	1	ENSOARG00000007633	RBM22	RNA binding motif protein 22 [Source:HGNC Symbol;Acc:HGNC:25503]	-0.164289	0.0646123
ENSOART00000008318	6.67915	16.0537	6.1571e-05	0.00674934	2.37606	0.0936267	0.00141549	0.0950422	0.0936267	0.0281523	0.0936267	1	ENSOARG00000007641	NOP2	NOP2 nucleolar protein [Source:HGNC Symbol;Acc:HGNC:7867]	-0.410933	0.0905265
ENSOART00000008338	6.09178	13.4979	0.000238827	0.0112024	2.09152	0.0812019	0.00245882	0.0836608	0.0812019	0.0312354	0.0812019	1	ENSOARG00000007661	LYAR	Ly1 antibody reactive [Source:HGNC Symbol;Acc:HGNC:26021]	-0.361609	0.0892121
ENSOART00000008347	7.8018	8.32432	0.00391178	0.0436204	0.486996	0.0190122	0.000467658	0.0194799	0.0190122	0.0309484	0.0309484	1	ENSOARG00000007662			-0.169508	0.0644418
ENSOART00000008366	4.29657	8.09115	0.0044482	0.0464249	4.11145	0.138932	0.0255257	0.164458	0.138932	0.0875089	0.138932	1	ENSOARG00000007685	ZC2HC1A	zinc finger C2HC-type containing 1A [Source:HGNC Symbol;Acc:HGNC:24277]	0.412615	0.138786
ENSOART00000008371	4.48839	14.9978	0.000107634	0.00794606	6.08387	0.229047	0.014308	0.243355	0.229047	0.0759816	0.229047	1	ENSOARG00000007690	S1PR3	sphingosine-1-phosphate receptor 3 [Source:HGNC Symbol;Acc:HGNC:3167]	-0.641488	0.147828
ENSOART00000008381	7.21675	15.1466	9.94751e-05	0.00776634	0.74662	0.029019	0.000845797	0.0298648	0.029019	0.0286016	0.029019	1	ENSOARG00000007700	RBM4	RNA binding motif protein 4 [Source:HGNC Symbol;Acc:HGNC:9901]	-0.244436	0.0624041
ENSOART00000008396	5.87031	9.5747	0.00197277	0.0304624	1.42869	0.0536276	0.00352011	0.0571477	0.0536276	0.0335107	0.0536276	1	ENSOARG00000007710	RNF157	ring finger protein 157 [Source:HGNC Symbol;Acc:HGNC:29402]	0.260903	0.0795112
ENSOART00000008400	3.38729	12.1374	0.000494218	0.0155475	5.82298	0.190802	0.0421173	0.232919	0.190802	0.150189	0.190802	1	ENSOARG00000007717	GINS1	GINS complex subunit 1 [Source:HGNC Symbol;Acc:HGNC:28980]	-0.594158	0.165911
ENSOART00000008456	7.23037	7.96035	0.00478131	0.0481176	7.97137	0.317802	0.00105296	0.318855	0.317802	0.0286465	0.317802	1	ENSOARG00000007770	TMPRSS11D	transmembrane protease, serine 11D [Source:HGNC Symbol;Acc:HGNC:24059]	-0.570584	0.193735
ENSOART00000008463	6.43881	16.7653	4.22992e-05	0.00591107	2.38344	0.0936288	0.00170886	0.0953376	0.0936288	0.0289423	0.0936288	1	ENSOARG00000007776	OSTC	oligosaccharyltransferase complex non-catalytic subunit [Source:HGNC Symbol;Acc:HGNC:24448]	-0.417992	0.0894348
ENSOART00000008466	6.47859	16.6374	4.52502e-05	0.00618461	6.74859	0.267945	0.00199864	0.269944	0.267945	0.0287692	0.267945	1	ENSOARG00000007779	MANF	mesencephalic astrocyte derived neurotrophic factor [Source:HGNC Symbol;Acc:HGNC:15461]	-0.701443	0.150862
ENSOART00000008482	6.1577	10.5703	0.00114917	0.0234328	1.15998	0.0439886	0.0024106	0.0463992	0.0439886	0.0306785	0.0439886	1	ENSOARG00000007792	FAM49B	family with sequence similarity 49 member B [Source:HGNC Symbol;Acc:HGNC:25216]	-0.244736	0.070286
ENSOART00000008489	5.18357	14.6504	0.000129411	0.00860958	1.29818	0.0462049	0.00572252	0.0519274	0.0462049	0.0470272	0.0470272	1	ENSOARG00000007800	UTP3	UTP3, small subunit processome component [Source:HGNC Symbol;Acc:HGNC:24477]	-0.325279	0.0849439
ENSOART00000008532	6.44463	11.9164	0.000556426	0.0165277	0.993223	0.0379553	0.00177359	0.0397289	0.0379553	0.0289159	0.0379553	1	ENSOARG00000007835			0.237851	0.0639593
ENSOART00000008550	4.53272	11.7685	0.000602416	0.0170962	8.14193	0.0749598	0.250717	0.325677	0.0749598	0.0735009	0.0749598	1	ENSOARG00000007851	PRKAA2	5'-AMP-activated protein kinase catalytic subunit alpha-2 [Source:RefSeq peptide;Acc:NP_001106287]	0.755941	0.220531
ENSOART00000008566	5.61389	8.98342	0.0027244	0.0367128	13.2089	0.523283	0.0050743	0.528357	0.523283	0.0369986	0.523283	1	ENSOARG00000007858	RASAL1	RAS protein activator like 1 [Source:HGNC Symbol;Acc:HGNC:9873]	0.772704	0.244529
ENSOART00000008582	4.37563	8.68884	0.00320164	0.039438	4.90019	0.180577	0.0154309	0.196008	0.180577	0.0826242	0.180577	1	ENSOARG00000007886			0.464148	0.149784
ENSOART00000008600	4.08027	8.9864	0.00271997	0.0367087	18.4965	0.707931	0.0319283	0.73986	0.707931	0.101278	0.707931	1	ENSOARG00000007872	HMCN2	hemicentin 2 [Source:HGNC Symbol;Acc:HGNC:21293]	0.9145	0.289346
ENSOART00000008608	3.79859	16.1534	5.84138e-05	0.00656442	20.7361	0.7817	0.0477445	0.829445	0.7817	0.119449	0.7817	1	ENSOARG00000007907	SEC14L6	SEC14 like lipid binding 6 [Source:HGNC Symbol;Acc:HGNC:40047]	1.21667	0.266919
ENSOART00000008611	5.91844	8.38946	0.00377402	0.0429364	29.46	1.17165	0.00674967	1.1784	1.17165	0.0329732	1.17165	1	ENSOARG00000007908	MMP9	matrix metallopeptidase 9 [Source:HGNC Symbol;Acc:HGNC:7176]	-1.12147	0.369381
ENSOART00000008615	7.06897	15.2125	9.60641e-05	0.0077448	1.93465	0.0764727	0.000913321	0.0773861	0.0764727	0.0282047	0.0764727	1	ENSOARG00000007909	NOC2L	NOC2 like nucleolar associated transcriptional repressor [Source:HGNC Symbol;Acc:HGNC:24517]	-0.363634	0.0830184
ENSOART00000008616	5.14333	14.6008	0.000132855	0.00863471	4.59965	0.177003	0.00698325	0.183986	0.177003	0.0482784	0.177003	1	ENSOARG00000007903	EPHB2	EPH receptor B2 [Source:HGNC Symbol;Acc:HGNC:3393]	0.552282	0.129522
ENSOART00000008648	5.87623	9.90909	0.00164464	0.027688	4.85329	0.19087	0.0032615	0.194132	0.19087	0.033443	0.19087	1	ENSOARG00000007935	PLA2G4A	phospholipase A2 group IVA [Source:HGNC Symbol;Acc:HGNC:9035]	-0.48767	0.145608
ENSOART00000008650	6.63547	9.36491	0.00221179	0.0327766	0.649188	0.0246257	0.00134184	0.0259675	0.0246257	0.028247	0.028247	1	ENSOARG00000007937	RRN3	RRN3 homolog, RNA polymerase I transcription factor [Source:HGNC Symbol;Acc:HGNC:30346]	-0.188266	0.062695
ENSOART00000008656	5.1376	7.88369	0.00498825	0.0491967	1.27549	0.044759	0.00626057	0.0510195	0.044759	0.0484601	0.0484601	1	ENSOARG00000007948	HDDC2	HD domain containing 2 [Source:HGNC Symbol;Acc:HGNC:21078]	-0.240818	0.0865904
ENSOART00000008658	3.70369	15.0578	0.000104268	0.00785582	60.2674	2.29329	0.117402	2.4107	2.29329	0.12601	2.29329	1	ENSOARG00000007950	STMN2	stathmin 2 [Source:HGNC Symbol;Acc:HGNC:10577]	2.02198	0.464736
ENSOART00000008665	5.04749	9.34219	0.00223937	0.0330401	5.33614	0.205599	0.00784666	0.213446	0.205599	0.0514296	0.205599	1	ENSOARG00000007955	TPD52L1	tumor protein D52 like 1 [Source:HGNC Symbol;Acc:HGNC:12006]	0.499149	0.154353
ENSOART00000008670	4.97117	9.10932	0.00254311	0.0351323	0.818079	0.0248382	0.00788497	0.0327232	0.0248382	0.0540849	0.0540849	1	ENSOARG00000007960			-0.257555	0.0923736
ENSOART00000008676	6.93449	11.3641	0.000748763	0.0189095	1.09031	0.042593	0.00101927	0.0436123	0.042593	0.0280151	0.042593	1	ENSOARG00000007967	NUP160	nucleoporin 160 [Source:HGNC Symbol;Acc:HGNC:18017]	-0.244231	0.0671102
ENSOART00000008677	2.1566	8.41599	0.00371935	0.0426261	32.9862	1.15834	0.16111	1.31945	1.15834	0.310479	1.15834	1	ENSOARG00000007969	CNTN5	contactin 5 [Source:HGNC Symbol;Acc:HGNC:2175]	1.18827	0.390663
ENSOART00000008681	7.12742	8.7195	0.00314824	0.0390691	0.64646	0.0249671	0.000891279	0.0258584	0.0249671	0.0283389	0.0283389	1	ENSOARG00000007973	MRFAP1	Morf4 family associated protein 1 [Source:HGNC Symbol;Acc:HGNC:24549]	-0.180208	0.0621836
ENSOART00000008715	4.92704	8.07422	0.00448993	0.046504	1.42634	0.0487407	0.00831302	0.0570538	0.0487407	0.0556665	0.0556665	1	ENSOARG00000008005			-0.262403	0.0939146
ENSOART00000008734	7.77488	12.5803	0.000389827	0.014002	2.87625	0.11454	0.00051023	0.11505	0.11454	0.0308207	0.11454	1	ENSOARG00000008016	TNIP1	TNFAIP3 interacting protein 1 [Source:HGNC Symbol;Acc:HGNC:16903]	-0.412778	0.10648
ENSOART00000008759	4.12077	8.74584	0.0031031	0.0388425	5.17973	0.18637	0.0208189	0.207189	0.18637	0.0987002	0.18637	1	ENSOARG00000008035	AGBL3	ATP/GTP binding protein like 3 [Source:HGNC Symbol;Acc:HGNC:27981]	0.478507	0.153828
ENSOART00000008767	8.00924	12.6672	0.000372131	0.0138113	0.674718	0.0266582	0.000330501	0.0269887	0.0266582	0.0320017	0.0320017	1	ENSOARG00000008048	FAM120A	family with sequence similarity 120A [Source:HGNC Symbol;Acc:HGNC:13247]	-0.227889	0.0653984
ENSOART00000008768	5.74349	10.9138	0.000954493	0.0213342	1.13828	0.0421319	0.00339925	0.0455312	0.0421319	0.0350825	0.0421319	1	ENSOARG00000008053	ARL6IP6	ADP ribosylation factor like GTPase 6 interacting protein 6 [Source:HGNC Symbol;Acc:HGNC:24048]	-0.248132	0.0720752
ENSOART00000008791	8.66329	8.00877	0.00465514	0.0473594	1.54238	0.0614992	0.000195938	0.0616951	0.0614992	0.0361892	0.0614992	1	ENSOARG00000008078	TAGLN2	transgelin 2 [Source:HGNC Symbol;Acc:HGNC:11554]	-0.251631	0.0851398
ENSOART00000008807	4.636	7.85197	0.00507653	0.0497212	3.41559	0.125309	0.0113142	0.136623	0.125309	0.0680601	0.125309	1	ENSOARG00000008093	RSPH9	radial spoke head 9 homolog [Source:HGNC Symbol;Acc:HGNC:21057]	0.371331	0.127081
ENSOART00000008814	5.90313	10.1338	0.00145579	0.0261755	8.72396	0.34533	0.00362889	0.348958	0.34533	0.0331412	0.34533	1	ENSOARG00000008084	WNK2	WNK lysine deficient protein kinase 2 [Source:HGNC Symbol;Acc:HGNC:14542]	0.65982	0.194378
ENSOART00000008828	5.72509	8.84099	0.0029454	0.0379697	2.32297	0.089388	0.00353098	0.092919	0.089388	0.035333	0.089388	1	ENSOARG00000008115			-0.321896	0.102827
ENSOART00000008836	3.67997	9.75044	0.0017928	0.0289488	6.30091	0.219208	0.0328279	0.252036	0.219208	0.127693	0.219208	1	ENSOARG00000008119	FST	follistatin [Source:HGNC Symbol;Acc:HGNC:3971]	0.552009	0.166415
ENSOART00000008837	5.58816	8.08382	0.00446623	0.0464249	0.971942	0.0350656	0.0038121	0.0388777	0.0350656	0.0374257	0.0374257	1	ENSOARG00000008118	MRPL48	mitochondrial ribosomal protein L48 [Source:HGNC Symbol;Acc:HGNC:16653]	-0.211011	0.0747251
ENSOART00000008849	5.06441	19.8033	8.58349e-06	0.00497926	2.67467	0.100518	0.00646926	0.106987	0.100518	0.0508571	0.100518	1	ENSOARG00000008130	CCDC62	coiled-coil domain containing 62 [Source:HGNC Symbol;Acc:HGNC:30723]	0.468852	0.0893649
ENSOART00000008876	4.95969	9.75492	0.00178844	0.0289401	1.62505	0.0577701	0.00723195	0.0650021	0.0577701	0.0544933	0.0577701	1	ENSOARG00000008157			0.290573	0.0921386
ENSOART00000008880	7.84219	9.78653	0.00175795	0.0287592	0.650709	0.025621	0.00040736	0.0260283	0.025621	0.0311439	0.0311439	1	ENSOARG00000008158	PRPF40A	pre-mRNA processing factor 40 homolog A [Source:HGNC Symbol;Acc:HGNC:16463]	-0.196093	0.064578
ENSOART00000008899	6.95664	9.53014	0.00202125	0.0309448	3.05167	0.121017	0.00104959	0.122067	0.121017	0.0280345	0.121017	1	ENSOARG00000008178			-0.38058	0.116305
ENSOART00000008904	6.62966	10.3775	0.00127564	0.0247994	5.73362	0.227896	0.00144853	0.229345	0.227896	0.0282612	0.227896	1	ENSOARG00000008183	TRIB1	tribbles pseudokinase 1 [Source:HGNC Symbol;Acc:HGNC:16891]	-0.540085	0.156844
ENSOART00000008919	4.73115	9.21722	0.00239749	0.0339528	26.4881	1.03496	0.0245631	1.05952	1.03496	0.0635118	1.03496	1	ENSOARG00000008198	AGMO	alkylglycerol monooxygenase [Source:HGNC Symbol;Acc:HGNC:33784]	1.10593	0.344723
ENSOART00000008943	6.93801	14.0847	0.00017476	0.00968674	1.28851	0.05051	0.00103044	0.0515404	0.05051	0.0280179	0.05051	1	ENSOARG00000008214	PES1	pescadillo ribosomal biogenesis factor 1 [Source:HGNC Symbol;Acc:HGNC:8848]	-0.288415	0.0692367
ENSOART00000008946	5.171	7.87972	0.00499921	0.0492567	2.5727	0.0962525	0.0066557	0.102908	0.0962525	0.047413	0.0962525	1	ENSOARG00000008222	MRI1	methylthioribose-1-phosphate isomerase 1 [Source:HGNC Symbol;Acc:HGNC:28469]	-0.322756	0.110233
ENSOART00000008958	6.239	10.3798	0.00127402	0.0247994	3.77389	0.148718	0.00223719	0.150955	0.148718	0.0300757	0.148718	1	ENSOARG00000008232	GUCY1A3	guanylate cyclase 1 soluble subunit alpha [Source:HGNC Symbol;Acc:HGNC:4685]	0.438209	0.127242
ENSOART00000008959	6.36863	10.0637	0.00151215	0.0264774	1.37349	0.0532246	0.00171501	0.0549396	0.0532246	0.0292881	0.0532246	1	ENSOARG00000008231	PRMT3	protein arginine methyltransferase 3 [Source:HGNC Symbol;Acc:HGNC:30163]	-0.261071	0.0772302
ENSOART00000008969	6.62187	16.5428	4.75631e-05	0.00628564	0.731713	0.0279132	0.00135527	0.0292685	0.0279132	0.028281	0.028281	1	ENSOARG00000008242	SRP68	signal recognition particle 68 [Source:HGNC Symbol;Acc:HGNC:11302]	-0.255891	0.0627499
ENSOART00000008975	6.15522	14.0035	0.000182468	0.00980062	3.56939	0.140462	0.00231378	0.142776	0.140462	0.0306983	0.140462	1	ENSOARG00000008249	ASPN	asporin [Source:HGNC Symbol;Acc:HGNC:14872]	0.478994	0.115416
ENSOART00000008987	4.49403	8.83395	0.00295677	0.0379769	7.94863	0.304214	0.0137306	0.317945	0.304214	0.0756615	0.304214	1	ENSOARG00000008262	SCN2B	sodium voltage-gated channel beta subunit 2 [Source:HGNC Symbol;Acc:HGNC:10589]	0.595245	0.190236
ENSOART00000009005	4.93501	9.66531	0.0018778	0.0296058	14.2999	0.563028	0.00896698	0.571995	0.563028	0.0553787	0.563028	1	ENSOARG00000008277	OGN	osteoglycin [Source:HGNC Symbol;Acc:HGNC:8126]	0.828614	0.251113
ENSOART00000009014	6.69283	13.9232	0.000190433	0.00995371	1.29329	0.0504419	0.00128984	0.0517317	0.0504419	0.0281271	0.0504419	1	ENSOARG00000008286	PTGES3	prostaglandin E synthase 3 [Source:HGNC Symbol;Acc:HGNC:16049]	-0.287702	0.0695808
ENSOART00000009035	5.56296	9.9679	0.00159293	0.0272429	3.45952	0.134118	0.00426264	0.138381	0.134118	0.0378613	0.134118	1	ENSOARG00000008303	CLEC14A	C-type lectin domain containing 14A [Source:HGNC Symbol;Acc:HGNC:19832]	0.412727	0.122796
ENSOART00000009038	6.56576	10.5822	0.00114182	0.0233301	3.34882	0.132423	0.00152974	0.133953	0.132423	0.0284449	0.132423	1	ENSOARG00000008304	GYG2	glycogenin 2 [Source:HGNC Symbol;Acc:HGNC:4700]	-0.41602	0.119396
ENSOART00000009047	5.46762	10.6634	0.00109277	0.0227648	3.14374	0.120474	0.00527614	0.12575	0.120474	0.0396823	0.120474	1	ENSOARG00000008311	MIB1	mindbomb E3 ubiquitin protein ligase 1 [Source:HGNC Symbol;Acc:HGNC:21086]	-0.40432	0.115502
ENSOART00000009053	7.35303	18.5844	1.62544e-05	0.00541566	1.05016	0.0413322	0.00067435	0.0420066	0.0413322	0.0290704	0.0413322	1	ENSOARG00000008323	SRSF1	serine and arginine rich splicing factor 1 [Source:HGNC Symbol;Acc:HGNC:10780]	-0.292452	0.06269
ENSOART00000009062	5.95179	10.2989	0.00133106	0.0252641	1.43976	0.0549205	0.0026699	0.0575904	0.0549205	0.0326157	0.0549205	1	ENSOARG00000008330	WDR91	WD repeat domain 91 [Source:HGNC Symbol;Acc:HGNC:24997]	0.269811	0.0787146
ENSOART00000009068	5.85186	9.58233	0.00196458	0.0304052	1.68859	0.0643018	0.00324193	0.0675438	0.0643018	0.0337245	0.0643018	1	ENSOARG00000008334			-0.283735	0.0864287
ENSOART00000009072	4.11956	11.8042	0.000590972	0.0169039	4.17248	0.149115	0.0177841	0.166899	0.149115	0.0987773	0.149115	1	ENSOARG00000008341	MTURN	maturin, neural progenitor differentiation regulator homolog [Source:HGNC Symbol;Acc:HGNC:25457]	0.484986	0.130177
ENSOART00000009079	5.87582	16.0148	6.28477e-05	0.006782	0.918837	0.0337805	0.00297304	0.0367535	0.0337805	0.0334477	0.0337805	1	ENSOARG00000008343	LTBR	lymphotoxin beta receptor [Source:HGNC Symbol;Acc:HGNC:6718]	-0.281295	0.0700202
ENSOART00000009087	6.11622	9.18025	0.0024464	0.0343044	8.26453	0.327677	0.00290467	0.330581	0.327677	0.0310214	0.327677	1	ENSOARG00000008351	SLCO2A1	solute carrier organic anion transporter family member 2A1 [Source:RefSeq peptide;Acc:NP_001033110]	-0.616722	0.192691
ENSOART00000009098	4.59451	12.0126	0.000528424	0.0160736	4.55391	0.170579	0.0115778	0.182157	0.170579	0.0701861	0.170579	1	ENSOARG00000008361	ARSD	arylsulfatase D [Source:HGNC Symbol;Acc:HGNC:717]	0.510155	0.135454
ENSOART00000009136	6.87347	10.414	0.00125065	0.0245823	0.809047	0.031314	0.00104785	0.0323619	0.031314	0.0279864	0.031314	1	ENSOARG00000008388	KDM4B	lysine demethylase 4B [Source:HGNC Symbol;Acc:HGNC:29136]	0.206301	0.0620207
ENSOART00000009145	5.03306	11.4692	0.000707601	0.0184317	2.73307	0.102169	0.00715324	0.109323	0.102169	0.0519226	0.102169	1	ENSOARG00000008410	ISPD	isoprenoid synthase domain containing [Source:HGNC Symbol;Acc:HGNC:37276]	0.38809	0.106038
ENSOART00000009148	6.28606	10.2811	0.00134401	0.0253843	1.68297	0.0653692	0.00194956	0.0673188	0.0653692	0.0297663	0.0653692	1	ENSOARG00000008412	SRPRB	SRP receptor beta subunit [Source:HGNC Symbol;Acc:HGNC:24085]	-0.291506	0.0851329
ENSOART00000009185	6.39858	11.0383	0.00089248	0.0206737	0.833743	0.0316258	0.00172388	0.0333497	0.0316258	0.029134	0.0316258	1	ENSOARG00000008441			-0.217263	0.0641361
ENSOART00000009218	8.28283	17.6622	2.63815e-05	0.00563645	1.1727	0.0466209	0.000287205	0.0469081	0.0466209	0.0335854	0.0466209	1	ENSOARG00000008469	KPNB1	karyopherin subunit beta 1 [Source:HGNC Symbol;Acc:HGNC:6400]	-0.303445	0.0670157
ENSOART00000009224	4.53859	9.64551	0.00189815	0.0298799	3.93927	0.145208	0.0123629	0.157571	0.145208	0.073179	0.145208	1	ENSOARG00000008475	GABRE	gamma-aminobutyric acid type A receptor epsilon subunit [Source:HGNC Symbol;Acc:HGNC:4085]	0.434539	0.131849
ENSOART00000009237	5.07367	12.1407	0.000493338	0.015544	2.42707	0.0905454	0.00653723	0.0970827	0.0905454	0.0505464	0.0905454	1	ENSOARG00000008488	FGGY	FGGY carbohydrate kinase domain containing [Source:HGNC Symbol;Acc:HGNC:25610]	0.37398	0.0986437
ENSOART00000009261	5.98558	14.0798	0.000175218	0.00968674	1.27753	0.0483951	0.00270612	0.0511012	0.0483951	0.0322644	0.0483951	1	ENSOARG00000008511	DENR	density regulated re-initiation and release factor [Source:HGNC Symbol;Acc:HGNC:2769]	-0.287146	0.0689476
ENSOART00000009265	5.30868	9.96127	0.00159868	0.0272665	21.9565	0.867311	0.0109473	0.878259	0.867311	0.0434511	0.867311	1	ENSOARG00000008507	ALPL	alkaline phosphatase, liver/bone/kidney [Source:HGNC Symbol;Acc:HGNC:438]	-1.03948	0.309394
ENSOART00000009266	3.94533	8.55982	0.00343664	0.0409884	25.0659	0.887177	0.11546	1.00264	0.887177	0.109788	0.887177	1	ENSOARG00000008507	ALPL	alkaline phosphatase, liver/bone/kidney [Source:HGNC Symbol;Acc:HGNC:438]	-1.04322	0.339607
ENSOART00000009273	5.77224	11.3434	0.000757171	0.0189095	9.5708	0.37884	0.00399166	0.382832	0.37884	0.0347035	0.37884	1	ENSOARG00000008524	PTGES	prostaglandin E synthase [Source:HGNC Symbol;Acc:HGNC:9599]	-0.723081	0.198912
ENSOART00000009317	2.56667	10.1044	0.00147919	0.0263157	17.2671	0.571287	0.119397	0.690683	0.571287	0.241675	0.571287	1	ENSOARG00000008558	BCO1	Ovis aries beta-carotene oxygenase 1 (BCO1), mRNA. [Source:RefSeq mRNA;Acc:NM_001308571]	0.927184	0.273618
ENSOART00000009323	4.09476	9.30501	0.00228528	0.03336	2.73096	0.0899385	0.0193	0.109238	0.0899385	0.100358	0.100358	1	ENSOARG00000008566			0.391714	0.129745
ENSOART00000009332	7.46424	12.5426	0.000397774	0.0141312	0.977583	0.0384744	0.000628948	0.0391033	0.0384744	0.029487	0.0384744	1	ENSOARG00000008573	NNT	nicotinamide nucleotide transhydrogenase [Source:HGNC Symbol;Acc:HGNC:7863]	-0.240964	0.0630781
ENSOART00000009339	7.68465	8.61627	0.00333174	0.0402836	1.18588	0.0466903	0.000744761	0.0474351	0.0466903	0.0304068	0.0466903	1	ENSOARG00000008576	VCL	vinculin [Source:HGNC Symbol;Acc:HGNC:12665]	-0.227534	0.0737876
ENSOART00000009344	7.07689	8.01731	0.00463323	0.0473361	0.378625	0.0142206	0.000924392	0.015145	0.0142206	0.0282211	0.0282211	1	ENSOARG00000008581	SMC1A	structural maintenance of chromosomes 1A [Source:HGNC Symbol;Acc:HGNC:11111]	-0.154779	0.0621014
ENSOART00000009360	5.3019	10.4837	0.00120433	0.0240962	1.81845	0.0672506	0.00548758	0.0727382	0.0672506	0.043632	0.0672506	1	ENSOARG00000008598	MKS1	Meckel syndrome, type 1 [Source:HGNC Symbol;Acc:HGNC:7121]	0.30541	0.0881492
ENSOART00000009381	7.13915	10.0755	0.00150257	0.0264526	0.83359	0.0324441	0.000899496	0.0333436	0.0324441	0.0283695	0.0324441	1	ENSOARG00000008616	PNN	pinin, desmosome associated protein [Source:HGNC Symbol;Acc:HGNC:9162]	-0.205277	0.0622259
ENSOART00000009389	2.79839	8.64951	0.00327149	0.0399854	5.78375	0.141581	0.0897692	0.23135	0.141581	0.210278	0.210278	1	ENSOARG00000008626	PRRG3	proline rich and Gla domain 3 [Source:HGNC Symbol;Acc:HGNC:30798]	0.602287	0.208973
ENSOART00000009395	5.8679	27.1749	1.85859e-07	0.00187978	1.96525	0.0727129	0.00589728	0.0786101	0.0727129	0.0335384	0.0727129	1	ENSOARG00000008628			-0.447927	0.0732479
ENSOART00000009398	6.55153	7.93038	0.00486116	0.048435	0.333831	0.0117901	0.00156315	0.0133532	0.0117901	0.0284926	0.0284926	1	ENSOARG00000008634			0.153505	0.0632403
ENSOART00000009401	5.32027	10.7353	0.00105109	0.0223853	1.42247	0.0512743	0.0056245	0.0568988	0.0512743	0.0431458	0.0512743	1	ENSOARG00000008637	TPGS1	tubulin polyglutamylase complex subunit 1 [Source:HGNC Symbol;Acc:HGNC:25058]	0.276595	0.0816081
ENSOART00000009408	5.33107	12.4189	0.00042501	0.0145155	1.90846	0.0712887	0.00504973	0.0763384	0.0712887	0.0428654	0.0712887	1	ENSOARG00000008642			-0.33456	0.0870054
ENSOART00000009427	6.65034	18.5444	1.65993e-05	0.00541566	1.81649	0.0710961	0.00156342	0.0726595	0.0710961	0.0282123	0.0710961	1	ENSOARG00000008665	CDV3	CDV3 homolog [Source:HGNC Symbol;Acc:HGNC:26928]	-0.377933	0.0754505
ENSOART00000009434	6.82853	15.9822	6.39406e-05	0.006782	1.48676	0.0582248	0.00124566	0.0594705	0.0582248	0.0279892	0.0582248	1	ENSOARG00000008667	NUS1	NUS1 dehydrodolichyl diphosphate synthase subunit [Source:HGNC Symbol;Acc:HGNC:21042]	-0.324538	0.0717076
ENSOART00000009436	5.75287	7.96917	0.00475808	0.0479554	1.18708	0.0307485	0.0167347	0.0474831	0.0307485	0.0349572	0.0349572	1	ENSOARG00000008663	SLC36A1	solute carrier family 36 member 1 [Source:HGNC Symbol;Acc:HGNC:18761]	-0.237268	0.0850239
ENSOART00000009441	6.13975	7.94765	0.00481498	0.0482538	1.05238	0.0398804	0.00221493	0.0420953	0.0398804	0.0308239	0.0398804	1	ENSOARG00000008672	CDC34	cell division cycle 34 [Source:HGNC Symbol;Acc:HGNC:1734]	0.207179	0.0704101
ENSOART00000009448	6.18982	8.29696	0.00397116	0.0439086	1.35856	0.0521961	0.00214634	0.0543424	0.0521961	0.0304297	0.0521961	1	ENSOARG00000008681	SPSB1	splA/ryanodine receptor domain and SOCS box containing 1 [Source:HGNC Symbol;Acc:HGNC:30628]	-0.23971	0.0794639
ENSOART00000009450	6.91477	12.029	0.000523798	0.0159919	0.7289	0.028114	0.00104204	0.029156	0.028114	0.0280018	0.028114	1	ENSOARG00000008677	KAT6B	lysine acetyltransferase 6B [Source:HGNC Symbol;Acc:HGNC:17582]	0.216519	0.0620256
ENSOART00000009453	4.67144	8.184	0.00422614	0.0453028	22.8812	0.89878	0.0164669	0.915247	0.89878	0.0663112	0.89878	1	ENSOARG00000008683	CTSL	cathepsin L [Source:HGNC Symbol;Acc:HGNC:2537]	-0.978089	0.326823
ENSOART00000009465	7.25056	17.4372	2.96963e-05	0.0056875	3.52442	0.140165	0.000811289	0.140977	0.140165	0.0287137	0.140165	1	ENSOARG00000008692	RPS4X	ribosomal protein S4, X-linked [Source:HGNC Symbol;Acc:HGNC:10424]	-0.515361	0.107359
ENSOART00000009506	5.73783	11.3614	0.000749871	0.0189095	0.99453	0.0361878	0.00359342	0.0397812	0.0361878	0.0351589	0.0361878	1	ENSOARG00000008726	IQSEC2	IQ motif and Sec7 domain 2 [Source:HGNC Symbol;Acc:HGNC:29059]	0.245652	0.0723553
ENSOART00000009508	5.77161	8.3464	0.00386452	0.0433933	1.22598	0.0330818	0.0159574	0.0490392	0.0330818	0.0347116	0.0347116	1	ENSOARG00000008729	ZNF131	zinc finger protein 131 [Source:HGNC Symbol;Acc:HGNC:12915]	-0.242173	0.0841156
ENSOART00000009520	6.58547	9.60126	0.00194444	0.0301944	3.22496	0.12753	0.00146892	0.128999	0.12753	0.028383	0.12753	1	ENSOARG00000008739	DCBLD1	discoidin, CUB and LCCL domain containing 1 [Source:HGNC Symbol;Acc:HGNC:21479]	-0.392432	0.119399
ENSOART00000009522	4.25207	13.2178	0.000277308	0.0122476	7.68841	0.289441	0.0180953	0.307536	0.289441	0.0903152	0.289441	1	ENSOARG00000008738	SCRN1	secernin 1 [Source:HGNC Symbol;Acc:HGNC:22192]	0.6878	0.171969
ENSOART00000009525	6.20554	8.15212	0.00430109	0.0457908	0.983166	0.0371019	0.00222469	0.0393266	0.0371019	0.030313	0.0371019	1	ENSOARG00000008744	KAT8	lysine acetyltransferase 8 [Source:HGNC Symbol;Acc:HGNC:17933]	0.202412	0.0677881
ENSOART00000009528	5.73011	11.5564	0.000675169	0.0180892	7.95282	0.314052	0.0040611	0.318113	0.314052	0.0352641	0.314052	1	ENSOARG00000008746	SAMD8	sterile alpha motif domain containing 8 [Source:HGNC Symbol;Acc:HGNC:26320]	-0.663999	0.18058
ENSOART00000009551	7.20417	13.4459	0.000245536	0.0114177	1.48093	0.0583993	0.000838019	0.0592374	0.0583993	0.0285607	0.0583993	1	ENSOARG00000008771	SRSF7	serine and arginine rich splicing factor 7 [Source:HGNC Symbol;Acc:HGNC:10789]	-0.303837	0.0751441
ENSOART00000009555	5.40572	11.9459	0.000547688	0.016379	2.77606	0.106234	0.00480821	0.111042	0.106234	0.0410401	0.106234	1	ENSOARG00000008772	ZNF704	zinc finger protein 704 [Source:HGNC Symbol;Acc:HGNC:32291]	0.397446	0.105894
ENSOART00000009556	4.63582	16.0092	6.30354e-05	0.006782	4.27519	0.160592	0.0104151	0.171007	0.160592	0.0680689	0.160592	1	ENSOARG00000008774	CD99L2	CD99 molecule like 2 [Source:HGNC Symbol;Acc:HGNC:18237]	0.550664	0.121534
ENSOART00000009562	6.65937	10.0448	0.00152777	0.0265832	1.93691	0.0760612	0.00141523	0.0774764	0.0760612	0.0281924	0.0760612	1	ENSOARG00000008780	SLC39A7	zinc transporter SLC39A7 precursor [Source:RefSeq peptide;Acc:NP_001157074]	-0.30979	0.0917461
ENSOART00000009571	5.44925	9.26459	0.00233627	0.0335732	3.37244	0.130189	0.00470896	0.134898	0.130189	0.0400701	0.130189	1	ENSOARG00000008793			-0.395452	0.122891
ENSOART00000009585	2.11954	11.9024	0.000560629	0.0165795	26.0037	0.869465	0.170682	1.04015	0.869465	0.317653	0.869465	1	ENSOARG00000008806	WIPF3	WAS/WASL interacting protein family member 3 [Source:HGNC Symbol;Acc:HGNC:22004]	1.21468	0.324367
ENSOART00000009621	1.80086	9.81056	0.00173513	0.0286516	15.4949	0.375082	0.244715	0.619797	0.375082	0.386929	0.386929	1	ENSOARG00000008839	LRRC55	leucine rich repeat containing 55 [Source:HGNC Symbol;Acc:HGNC:32324]	0.957368	0.306227
ENSOART00000009629	6.91243	12.0897	0.000506998	0.0157535	1.43208	0.0562046	0.00107861	0.0572832	0.0562046	0.0280005	0.0562046	1	ENSOARG00000008831	DPP9	dipeptidyl peptidase 9 [Source:HGNC Symbol;Acc:HGNC:18648]	-0.2868	0.0758468
ENSOART00000009639	7.37807	10.2405	0.00137391	0.0255672	1.73835	0.068886	0.000648073	0.0695341	0.068886	0.0291615	0.068886	1	ENSOARG00000008855	BZW2	basic leucine zipper and W2 domains 2 [Source:HGNC Symbol;Acc:HGNC:18808]	-0.295789	0.0865899
ENSOART00000009657	6.48561	14.4088	0.00014711	0.00912807	28.3183	1.1299	0.00283551	1.13273	1.1299	0.0287403	1.1299	1	ENSOARG00000008867	PLAUR	urokinase plasminogen activator surface receptor precursor [Source:RefSeq peptide;Acc:NP_001157078]	-1.36363	0.322566
ENSOART00000009672	6.43251	16.2278	5.61634e-05	0.00650901	1.04222	0.0400317	0.00165701	0.0416887	0.0400317	0.0289712	0.0400317	1	ENSOARG00000008876	CDC16	cell division cycle 16 [Source:HGNC Symbol;Acc:HGNC:1720]	-0.276713	0.063879
ENSOART00000009692	7.20271	12.4242	0.000423803	0.0145054	1.42871	0.0563623	0.000785905	0.0571482	0.0563623	0.028556	0.0563623	1	ENSOARG00000008900			0.289519	0.0752717
ENSOART00000009694	6.4364	9.14916	0.00248833	0.0346652	0.706731	0.026513	0.00175622	0.0282692	0.026513	0.0289533	0.0289533	1	ENSOARG00000008898	POLRMT	RNA polymerase mitochondrial [Source:HGNC Symbol;Acc:HGNC:9200]	-0.191609	0.0639789
ENSOART00000009719	4.85184	10.5893	0.00113745	0.0232781	8.09883	0.179426	0.144527	0.323953	0.179426	0.0584447	0.179426	1	ENSOARG00000008920	SLC28A3	solute carrier family 28 member 3 [Source:HGNC Symbol;Acc:HGNC:16484]	-0.647137	0.185651
ENSOART00000009741	3.84612	8.56144	0.00343357	0.0409884	4.57037	0.156818	0.025997	0.182815	0.156818	0.11626	0.156818	1	ENSOARG00000008943	CPVL	carboxypeptidase, vitellogenic like [Source:HGNC Symbol;Acc:HGNC:14399]	0.445495	0.14501
ENSOART00000009762	3.42876	9.31896	0.00226794	0.0332434	8.34155	0.293708	0.0399533	0.333662	0.293708	0.146781	0.293708	1	ENSOARG00000008963	PTER	phosphotriesterase related [Source:HGNC Symbol;Acc:HGNC:9590]	0.623439	0.193071
ENSOART00000009771	5.25687	15.463	8.41357e-05	0.00744254	2.17764	0.0814174	0.00568809	0.0871055	0.0814174	0.0448714	0.0814174	1	ENSOARG00000008965	DHRS12	dehydrogenase/reductase 12 [Source:HGNC Symbol;Acc:HGNC:25832]	0.388101	0.0876544
ENSOART00000009775	5.96362	9.42118	0.00214494	0.0319599	2.71657	0.105852	0.00281094	0.108663	0.105852	0.0324916	0.105852	1	ENSOARG00000008971	KIF27	kinesin family member 27 [Source:HGNC Symbol;Acc:HGNC:18632]	0.357383	0.109964
ENSOART00000009786	7.73778	15.2332	9.50177e-05	0.0077262	1.02889	0.0407233	0.000432277	0.0411556	0.0407233	0.0306478	0.0407233	1	ENSOARG00000008977			-0.268239	0.0640789
ENSOART00000009825	6.85825	12.1974	0.000478559	0.0152446	0.732559	0.0281541	0.00114828	0.0293023	0.0281541	0.027985	0.0281541	1	ENSOARG00000009016	XPNPEP1	X-prolyl aminopeptidase 1 [Source:HGNC Symbol;Acc:HGNC:12822]	-0.218464	0.0621454
ENSOART00000009827	8.28057	9.11656	0.00253306	0.035047	0.657257	0.0259996	0.00029069	0.0262903	0.0259996	0.0335714	0.0335714	1	ENSOARG00000009017	DDOST	dolichyl-diphosphooligosaccharide--protein glycosyltransferase non-catalytic subunit [Source:HGNC Symbol;Acc:HGNC:2728]	-0.193762	0.0670051
ENSOART00000009834	8.13333	12.9175	0.000325517	0.0130906	2.06296	0.0821933	0.000324963	0.0825182	0.0821933	0.0326917	0.0821933	1	ENSOARG00000009018	SSRP1	structure specific recognition protein 1 [Source:HGNC Symbol;Acc:HGNC:11327]	-0.35316	0.0895953
ENSOART00000009861	6.73225	12.7614	0.000353839	0.0133784	1.27261	0.0495484	0.00135596	0.0509043	0.0495484	0.0280664	0.0495484	1	ENSOARG00000009057			0.276086	0.0705816
ENSOART00000009890	7.56556	11.168	0.000832211	0.0199548	0.656333	0.0257265	0.000526834	0.0262533	0.0257265	0.0298941	0.0298941	1	ENSOARG00000009078	EFTUD2	elongation factor Tu GTP binding domain containing 2 [Source:HGNC Symbol;Acc:HGNC:30858]	-0.207902	0.0633882
ENSOART00000009900	6.89162	11.5359	0.000682635	0.0181928	1.68084	0.066162	0.00107155	0.0672336	0.066162	0.0279911	0.066162	1	ENSOARG00000009091	SMTN	smoothelin [Source:HGNC Symbol;Acc:HGNC:11126]	-0.305047	0.0830505
ENSOART00000009901	7.3592	10.4423	0.00123162	0.0243567	1.0673	0.0418383	0.000853701	0.042692	0.0418383	0.0290927	0.0418383	1	ENSOARG00000009081	NUP205	nucleoporin 205 [Source:HGNC Symbol;Acc:HGNC:18658]	-0.233605	0.0675859
ENSOART00000009905	6.26369	8.62671	0.0033127	0.0401494	4.49283	0.177667	0.00204582	0.179713	0.177667	0.0299099	0.177667	1	ENSOARG00000009096	MTUS1	microtubule associated scaffold protein 1 [Source:HGNC Symbol;Acc:HGNC:29789]	0.443106	0.143594
ENSOART00000009920	4.79517	8.32106	0.00391882	0.0436267	2.43115	0.0884309	0.00881521	0.0972461	0.0884309	0.0607227	0.0884309	1	ENSOARG00000009113	NR2C2AP	nuclear receptor 2C2 associated protein [Source:HGNC Symbol;Acc:HGNC:30763]	-0.321058	0.106252
ENSOART00000009921	4.56375	8.95008	0.00277458	0.0369109	12.5104	0.485218	0.0151997	0.500417	0.485218	0.0718144	0.485218	1	ENSOARG00000009108	KANK4	KN motif and ankyrin repeat domains 4 [Source:HGNC Symbol;Acc:HGNC:27263]	0.750836	0.238129
ENSOART00000009946	7.42408	16.1859	5.74185e-05	0.00650901	1.53178	0.0604997	0.000771444	0.0612711	0.0604997	0.029333	0.0604997	1	ENSOARG00000009135	G3BP1	G3BP stress granule assembly factor 1 [Source:HGNC Symbol;Acc:HGNC:30292]	-0.330918	0.0725005
ENSOART00000009948	7.72611	15.3092	9.12687e-05	0.00759746	7.05185	0.281554	0.000520129	0.282074	0.281554	0.0305942	0.281554	1	ENSOARG00000009140	LRRC8A	leucine rich repeat containing 8 family member A [Source:HGNC Symbol;Acc:HGNC:19027]	-0.695858	0.158204
ENSOART00000009949	6.76698	11.2429	0.000799278	0.0194675	1.69861	0.0662526	0.00169194	0.0679445	0.0662526	0.0280271	0.0662526	1	ENSOARG00000009135	G3BP1	G3BP stress granule assembly factor 1 [Source:HGNC Symbol;Acc:HGNC:30292]	-0.303548	0.0839602
ENSOART00000009955	4.9692	19.5373	9.86554e-06	0.00497926	5.31846	0.203452	0.00928696	0.212739	0.203452	0.0541549	0.203452	1	ENSOARG00000009145	B3GALT4	beta-1,3-galactosyltransferase 4 [Source:HGNC Symbol;Acc:HGNC:919]	0.658169	0.126662
ENSOART00000009958	7.89959	10.442	0.0012318	0.0243567	1.43877	0.0571393	0.000411363	0.0575506	0.0571393	0.0314296	0.0571393	1	ENSOARG00000009139	FYCO1	FYVE and coiled-coil domain containing 1 [Source:HGNC Symbol;Acc:HGNC:14673]	0.271225	0.0784712
ENSOART00000009965	5.08637	8.2495	0.00407633	0.0445897	1.10173	0.0372607	0.00680848	0.0440692	0.0372607	0.0501238	0.0501238	1	ENSOARG00000009156	TP53RK	TP53 regulating kinase [Source:HGNC Symbol;Acc:HGNC:16197]	-0.244044	0.0883978
ENSOART00000009988	4.76137	9.74755	0.00179562	0.0289488	13.9174	0.544518	0.0121768	0.556695	0.544518	0.0621671	0.544518	1	ENSOARG00000009176	PVR	poliovirus receptor [Source:HGNC Symbol;Acc:HGNC:9705]	-0.820297	0.24734
ENSOART00000009992	5.16493	9.94947	0.00160896	0.0273266	1.52194	0.0550362	0.00584155	0.0608777	0.0550362	0.0476011	0.0550362	1	ENSOARG00000009180	SIGMAR1	sigma non-opioid intracellular receptor 1 [Source:HGNC Symbol;Acc:HGNC:8157]	-0.277564	0.0855204
ENSOART00000010021	5.2982	12.7998	0.000346662	0.0132307	25.8802	1.02698	0.00822855	1.03521	1.02698	0.0437313	1.02698	1	ENSOARG00000009205	CDA	cytidine deaminase [Source:HGNC Symbol;Acc:HGNC:1712]	-1.24647	0.318059
ENSOART00000010025	3.78211	7.98557	0.00471517	0.0477608	7.33465	0.257241	0.0361447	0.293386	0.257241	0.12057	0.257241	1	ENSOARG00000009211			0.548055	0.185747
ENSOART00000010042	3.99425	9.73345	0.00180945	0.0290142	107.01	4.20142	0.0789644	4.28039	4.20142	0.106681	4.20142	1	ENSOARG00000009222	CA6	carbonic anhydrase 6 [Source:HGNC Symbol;Acc:HGNC:1380]	2.27325	0.686033
ENSOART00000010049	5.64722	9.9396	0.00161761	0.0273864	1.72891	0.0656206	0.00353581	0.0691565	0.0656206	0.03647	0.0656206	1	ENSOARG00000009232	PFDN6	prefoldin subunit 6 [Source:HGNC Symbol;Acc:HGNC:4926]	-0.291432	0.0868556
ENSOART00000010050	3.92641	10.6353	0.00110949	0.0229008	18.3068	0.694037	0.0382363	0.732273	0.694037	0.111004	0.694037	1	ENSOARG00000009228	CNTFR	ciliary neurotrophic factor receptor [Source:HGNC Symbol;Acc:HGNC:2170]	0.97465	0.278874
ENSOART00000010051	3.85919	8.84926	0.00293207	0.037922	32.0886	1.22979	0.053754	1.28354	1.22979	0.115393	1.22979	1	ENSOARG00000009233	CEACAM16	carcinoembryonic antigen related cell adhesion molecule 16 [Source:HGNC Symbol;Acc:HGNC:31948]	1.19685	0.382114
ENSOART00000010053	7.93545	9.50486	0.00204929	0.0311442	1.18655	0.0470851	0.000376958	0.0474621	0.0470851	0.0316129	0.0470851	1	ENSOARG00000009234			-0.237053	0.0725581
ENSOART00000010060	5.80039	19.851	8.3717e-06	0.00497926	5.90912	0.232869	0.00349613	0.236365	0.232869	0.034346	0.232869	1	ENSOARG00000009239	BCL3	B-cell CLL/lymphoma 3 [Source:HGNC Symbol;Acc:HGNC:998]	-0.697443	0.132707
ENSOART00000010073	4.41735	8.99297	0.0027102	0.0366955	8.12587	0.307128	0.0179065	0.325035	0.307128	0.0801163	0.307128	1	ENSOARG00000009251	DNAI1	dynein axonemal intermediate chain 1 [Source:HGNC Symbol;Acc:HGNC:2954]	0.606326	0.191757
ENSOART00000010076	6.87716	9.62449	0.00192	0.0299674	0.979939	0.0381352	0.00106232	0.0391976	0.0381352	0.0279871	0.0381352	1	ENSOARG00000009258	RWDD1	RWD domain containing 1 [Source:HGNC Symbol;Acc:HGNC:20993]	-0.216537	0.0657874
ENSOART00000010078	4.36204	8.32111	0.0039187	0.0436267	3.45549	0.123716	0.0145037	0.138219	0.123716	0.0834526	0.123716	1	ENSOARG00000009261	NUDT16	U8 snoRNA-decapping enzyme [Source:RefSeq peptide;Acc:NP_001033102]	0.382765	0.126673
ENSOART00000010080	6.4872	9.99442	0.00157016	0.0270077	11.7655	0.468566	0.00205362	0.47062	0.468566	0.0287339	0.468566	1	ENSOARG00000009260	QPCT	glutaminyl-peptide cyclotransferase precursor [Source:RefSeq peptide;Acc:NP_001159650]	0.761955	0.226339
ENSOART00000010096	3.58503	8.18696	0.00421925	0.0452908	25.0968	0.955061	0.0488116	1.00387	0.955061	0.134621	0.955061	1	ENSOARG00000009270	IGSF22	immunoglobulin superfamily member 22 [Source:HGNC Symbol;Acc:HGNC:26750]	1.02451	0.342262
ENSOART00000010105	6.50343	9.18136	0.00244493	0.0343044	1.42417	0.0542663	0.00270062	0.0569669	0.0542663	0.0286692	0.0542663	1	ENSOARG00000009285			-0.256026	0.0799881
ENSOART00000010122	6.14595	13.8873	0.000194101	0.0100416	2.29083	0.0892231	0.00241009	0.0916332	0.0892231	0.0307732	0.0892231	1	ENSOARG00000009301	COLEC12	collectin subfamily member 12 [Source:HGNC Symbol;Acc:HGNC:16016]	0.382534	0.0926695
ENSOART00000010134	2.70374	8.88332	0.00287788	0.0375573	20.5388	0.371671	0.449881	0.821552	0.371671	0.222521	0.371671	1	ENSOARG00000009309	NEK11	NIMA related kinase 11 [Source:HGNC Symbol;Acc:HGNC:18593]	0.97087	0.317609
ENSOART00000010135	6.18141	8.40372	0.00374454	0.0428177	0.738396	0.0275266	0.00200923	0.0295358	0.0275266	0.0304935	0.0304935	1	ENSOARG00000009315	NACC1	nucleus accumbens associated 1 [Source:HGNC Symbol;Acc:HGNC:20967]	-0.188514	0.0659218
ENSOART00000010147	5.0091	10.1411	0.00145001	0.026095	2.20746	0.0815844	0.00671406	0.0882985	0.0815844	0.0527512	0.0815844	1	ENSOARG00000009321	MTMR7	myotubularin related protein 7 [Source:HGNC Symbol;Acc:HGNC:7454]	0.332003	0.0977632
ENSOART00000010148	5.07309	10.2518	0.0013655	0.0255483	2.37065	0.0841813	0.0106448	0.0948261	0.0841813	0.050566	0.0841813	1	ENSOARG00000009326	FKBP3	FK506 binding protein 3 [Source:HGNC Symbol;Acc:HGNC:3719]	-0.345575	0.101097
ENSOART00000010155	6.83982	9.23573	0.00237337	0.0337613	1.47487	0.0579022	0.00109268	0.0589949	0.0579022	0.0279866	0.0579022	1	ENSOARG00000009334	UBAP1	ubiquitin associated protein 1 [Source:HGNC Symbol;Acc:HGNC:12461]	-0.26118	0.0813144
ENSOART00000010163	7.68791	14.7269	0.000124264	0.00840671	1.75984	0.0698154	0.000578223	0.0703936	0.0698154	0.0304214	0.0698154	1	ENSOARG00000009335	GALNT8	polypeptide N-acetylgalactosaminyltransferase 8 [Source:HGNC Symbol;Acc:HGNC:4130]	0.342702	0.0799219
ENSOART00000010165	3.63407	10.9811	0.000920459	0.0209736	50.02	1.91454	0.0862611	2.0008	1.91454	0.131003	1.91454	1	ENSOARG00000009335	GALNT8	polypeptide N-acetylgalactosaminyltransferase 8 [Source:HGNC Symbol;Acc:HGNC:4130]	1.63185	0.457915
ENSOART00000010166	5.29988	11.7316	0.00061448	0.0173116	5.27479	0.205215	0.00577625	0.210992	0.205215	0.043686	0.205215	1	ENSOARG00000009341	DKK3	dickkopf WNT signaling pathway inhibitor 3 [Source:HGNC Symbol;Acc:HGNC:2893]	0.54398	0.146571
ENSOART00000010171	9.51634	13.3051	0.000264692	0.012059	1.69856	0.0678618	8.03995e-05	0.0679422	0.0678618	0.0440279	0.0678618	1	ENSOARG00000009343	HSP90AB1	heat shock protein 90 alpha family class B member 1 [Source:HGNC Symbol;Acc:HGNC:5258]	-0.324096	0.0806944
ENSOART00000010174	6.76371	13.3391	0.000259924	0.0118848	2.79752	0.110669	0.00123158	0.111901	0.110669	0.0280303	0.110669	1	ENSOARG00000009347	DSE	dermatan sulfate epimerase [Source:HGNC Symbol;Acc:HGNC:21144]	-0.416335	0.103492
ENSOART00000010187	6.44366	9.88709	0.00166442	0.0278506	0.652999	0.0244412	0.00167878	0.0261199	0.0244412	0.0289203	0.0289203	1	ENSOARG00000009362	SPTY2D1	SPT2 chromatin protein domain containing 1 [Source:HGNC Symbol;Acc:HGNC:26818]	-0.196265	0.0638499
ENSOART00000010204	8.09057	10.3983	0.00126128	0.0246629	1.10556	0.0436576	0.000564905	0.0442225	0.0436576	0.0324487	0.0436576	1	ENSOARG00000009374	FBXL5	F-box and leucine rich repeat protein 5 [Source:HGNC Symbol;Acc:HGNC:13602]	-0.237351	0.0688449
ENSOART00000010233	5.99119	9.42066	0.00214554	0.0319599	0.847028	0.0310366	0.00284451	0.0338811	0.0310366	0.0322071	0.0322071	1	ENSOARG00000009397	TRMT1	tRNA methyltransferase 1 [Source:HGNC Symbol;Acc:HGNC:25980]	-0.210485	0.06864
ENSOART00000010241	6.45599	10.8731	0.000975697	0.0216059	2.79159	0.110069	0.00159502	0.111664	0.110069	0.0288655	0.110069	1	ENSOARG00000009405	TOMM40	translocase of outer mitochondrial membrane 40 [Source:HGNC Symbol;Acc:HGNC:18001]	-0.383989	0.108403
ENSOART00000010246	6.45294	8.79138	0.00302657	0.0383779	2.58203	0.101398	0.00188284	0.103281	0.101398	0.028879	0.101398	1	ENSOARG00000009413	CHSY1	chondroitin sulfate synthase 1 [Source:HGNC Symbol;Acc:HGNC:17198]	-0.338576	0.108513
ENSOART00000010259	8.51057	15.6187	7.74831e-05	0.00718958	0.978232	0.038889	0.000240313	0.0391293	0.038889	0.035085	0.038889	1	ENSOARG00000009416	PTBP1	polypyrimidine tract binding protein 1 [Source:HGNC Symbol;Acc:HGNC:9583]	-0.275878	0.0685196
ENSOART00000010268	6.63898	13.0485	0.000303525	0.012738	2.95933	0.116958	0.00141475	0.118373	0.116958	0.0282386	0.116958	1	ENSOARG00000009424	NOL6	nucleolar protein 6 [Source:HGNC Symbol;Acc:HGNC:19910]	-0.424622	0.107039
ENSOART00000010270	6.59409	8.48769	0.00357557	0.0418073	0.491398	0.0182277	0.00142828	0.0196559	0.0182277	0.0283574	0.0283574	1	ENSOARG00000009433	CNOT7	CCR4-NOT transcription complex subunit 7 [Source:HGNC Symbol;Acc:HGNC:14101]	-0.169834	0.0629252
ENSOART00000010312	6.25092	16.5068	4.84754e-05	0.00628564	0.963982	0.0365212	0.00203812	0.0385593	0.0365212	0.0299947	0.0365212	1	ENSOARG00000009467			-0.275023	0.0654299
ENSOART00000010324	5.40581	9.78075	0.00176348	0.0287907	1.03686	0.0365818	0.00489267	0.0414744	0.0365818	0.041038	0.041038	1	ENSOARG00000009480	PSMG1	proteasome assembly chaperone 1 [Source:HGNC Symbol;Acc:HGNC:3043]	-0.244227	0.0790804
ENSOART00000010336	7.32962	10.4464	0.00122891	0.0243567	0.743553	0.0290692	0.000672917	0.0297421	0.0290692	0.0289866	0.0290692	1	ENSOARG00000009478	NFX1	nuclear transcription factor, X-box binding 1 [Source:HGNC Symbol;Acc:HGNC:7803]	-0.203883	0.0625991
ENSOART00000010339	7.17592	10.4078	0.00125483	0.0246195	1.01267	0.0397484	0.000758347	0.0405067	0.0397484	0.0284732	0.0397484	1	ENSOARG00000009493	HDAC2	histone deacetylase 2 [Source:HGNC Symbol;Acc:HGNC:4853]	-0.227245	0.0658771
ENSOART00000010351	4.94675	10.3938	0.00126436	0.0246629	1.82388	0.064806	0.0081491	0.0729551	0.064806	0.0549564	0.064806	1	ENSOARG00000009504			-0.309651	0.093249
ENSOART00000010367	6.6873	15.8958	6.69257e-05	0.006782	1.72782	0.067735	0.00137779	0.0691128	0.067735	0.028137	0.067735	1	ENSOARG00000009519	DAXX	death domain associated protein [Source:HGNC Symbol;Acc:HGNC:2681]	-0.349177	0.0774311
ENSOART00000010381	6.45475	8.54981	0.00345558	0.041069	0.415743	0.0149387	0.00169105	0.0166297	0.0149387	0.028871	0.028871	1	ENSOARG00000009530	YES1	YES proto-oncogene 1, Src family tyrosine kinase [Source:HGNC Symbol;Acc:HGNC:12841]	-0.167789	0.0638109
ENSOART00000010382	6.47242	13.0716	0.000299813	0.012661	3.46726	0.136992	0.00169811	0.13869	0.136992	0.028795	0.136992	1	ENSOARG00000009535	NFIX	nuclear factor I X [Source:HGNC Symbol;Acc:HGNC:7788]	0.459931	0.11581
ENSOART00000010386	9.30304	8.94059	0.00278903	0.0369944	2.9138	0.11644	0.00011193	0.116552	0.11644	0.0417773	0.11644	1	ENSOARG00000009538			-0.362199	0.114944
ENSOART00000010391	6.54269	10.0728	0.00150474	0.0264677	2.49728	0.0982555	0.0016356	0.0998911	0.0982555	0.0285234	0.0982555	1	ENSOARG00000009544	B4GALT1	beta-1,4-galactosyltransferase 1 [Source:HGNC Symbol;Acc:HGNC:924]	-0.352158	0.10412
ENSOART00000010397	7.71312	12.2063	0.000476292	0.0151963	0.916963	0.0361773	0.000501231	0.0366785	0.0361773	0.030535	0.0361773	1	ENSOARG00000009540	CEBPZ	CCAAT/enhancer binding protein zeta [Source:HGNC Symbol;Acc:HGNC:24218]	-0.233613	0.0640414
ENSOART00000010399	5.64375	8.22157	0.00413954	0.0449944	2.46924	0.0949431	0.00382654	0.0987696	0.0949431	0.0365237	0.0949431	1	ENSOARG00000009545	RELB	RELB proto-oncogene, NF-kB subunit [Source:HGNC Symbol;Acc:HGNC:9956]	-0.321928	0.107286
ENSOART00000010414	4.90742	14.3718	0.000150029	0.00919631	15.9911	0.628286	0.0113596	0.639646	0.628286	0.0563784	0.628286	1	ENSOARG00000009563	STS	steroid sulfatase [Source:HGNC Symbol;Acc:HGNC:11425]	1.02373	0.242568
ENSOART00000010427	3.75021	16.7816	4.19379e-05	0.00591107	5.36061	0.18529	0.0291343	0.214424	0.18529	0.12276	0.18529	1	ENSOARG00000009578	SLC25A42	solute carrier family 25 member 42 [Source:HGNC Symbol;Acc:HGNC:28380]	0.639578	0.14681
ENSOART00000010438	6.61497	12.8145	0.000343945	0.0132062	0.853052	0.0327639	0.00135817	0.0341221	0.0327639	0.0282991	0.0327639	1	ENSOARG00000009587	UCHL5	ubiquitin C-terminal hydrolase L5 [Source:HGNC Symbol;Acc:HGNC:19678]	-0.232024	0.0627739
ENSOART00000010440	7.18184	10.965	0.000928479	0.0210552	0.598102	0.0231086	0.000815508	0.0239241	0.0231086	0.0284909	0.0284909	1	ENSOARG00000009586	ANKRD52	ankyrin repeat domain 52 [Source:HGNC Symbol;Acc:HGNC:26614]	-0.200407	0.0622499
ENSOART00000010452	6.26473	10.0222	0.00154668	0.0267569	6.2565	0.247921	0.0023385	0.25026	0.247921	0.0299031	0.247921	1	ENSOARG00000009599	ALDH1A3	aldehyde dehydrogenase 1 family member A3 [Source:HGNC Symbol;Acc:HGNC:409]	-0.556263	0.164963
ENSOART00000010456	8.77776	15.6958	7.43899e-05	0.00699888	4.67223	0.183605	0.00328431	0.186889	0.183605	0.0370714	0.183605	1	ENSOARG00000009602	LDHA	lactate dehydrogenase A [Source:HGNC Symbol;Acc:HGNC:6535]	-0.571571	0.12782
ENSOART00000010462	6.05355	18.566	1.64124e-05	0.00541566	1.37519	0.0524029	0.00260451	0.0550074	0.0524029	0.0315882	0.0524029	1	ENSOARG00000009614	HYAL2	hyaluronoglucosaminidase 2 [Source:HGNC Symbol;Acc:HGNC:5321]	-0.330182	0.0677413
ENSOART00000010478	5.26381	14.8512	0.000116333	0.0082318	29.3651	1.16596	0.00863881	1.1746	1.16596	0.0446759	1.16596	1	ENSOARG00000009627	CCL2	C-C motif chemokine ligand 2 [Source:HGNC Symbol;Acc:HGNC:10618]	-1.40425	0.325691
ENSOART00000010510	5.73839	8.97897	0.00273104	0.0367479	19.7244	0.78355	0.00542422	0.788974	0.78355	0.0351513	0.78355	1	ENSOARG00000009653	RGS2	regulator of G protein signaling 2 [Source:HGNC Symbol;Acc:HGNC:9998]	-0.944043	0.298838
ENSOART00000010511	7.37197	12.2096	0.000475435	0.0151929	1.27054	0.0499376	0.000884163	0.0508217	0.0499376	0.0291392	0.0499376	1	ENSOARG00000009652			-0.271182	0.0712766
ENSOART00000010512	4.49693	11.0187	0.00090197	0.0207566	1.87186	0.0630649	0.0118093	0.0748743	0.0630649	0.0754974	0.0754974	1	ENSOARG00000009655	E2F3	E2F transcription factor 3 [Source:HGNC Symbol;Acc:HGNC:3115]	-0.360319	0.110281
ENSOART00000010518	4.02425	12.0927	0.000506206	0.0157535	3.32206	0.111807	0.0210754	0.132882	0.111807	0.104801	0.111807	1	ENSOARG00000009661	FAM229B	family with sequence similarity 229 member B [Source:HGNC Symbol;Acc:HGNC:33858]	0.46545	0.133174
ENSOART00000010522	5.93716	8.76365	0.00307294	0.0386323	0.685441	0.0243278	0.00308984	0.0274176	0.0243278	0.032771	0.032771	1	ENSOARG00000009665	MTPN	myotrophin [Source:HGNC Symbol;Acc:HGNC:15667]	-0.196786	0.069478
ENSOART00000010524	5.20153	8.92773	0.00280872	0.0370559	0.973156	0.0327123	0.00621393	0.0389263	0.0327123	0.0464839	0.0464839	1	ENSOARG00000009667	ARMC6	armadillo repeat containing 6 [Source:HGNC Symbol;Acc:HGNC:25049]	-0.242946	0.0849435
ENSOART00000010530	6.90283	8.39248	0.00376777	0.0429364	15.0724	0.601679	0.00121821	0.602898	0.601679	0.0279956	0.601679	1	ENSOARG00000009670	CPXM2	carboxypeptidase X, M14 family member 2 [Source:HGNC Symbol;Acc:HGNC:26977]	-0.802285	0.264195
ENSOART00000010531	6.45558	10.0287	0.00154123	0.026718	0.47368	0.017225	0.00172222	0.0189472	0.017225	0.0288673	0.0288673	1	ENSOARG00000009671	GTF2H1	general transcription factor IIH subunit 1 [Source:HGNC Symbol;Acc:HGNC:4655]	-0.188156	0.0638445
ENSOART00000010544	5.55407	13.446	0.000245526	0.0114177	40.7365	1.62216	0.007306	1.62946	1.62216	0.0380192	1.62216	1	ENSOARG00000009686	ADAMTS4	ADAM metallopeptidase with thrombospondin type 1 motif 4 [Source:HGNC Symbol;Acc:HGNC:220]	-1.59355	0.394111
ENSOART00000010545	6.46455	8.08594	0.00446101	0.0464249	0.553932	0.0204437	0.00171364	0.0221573	0.0204437	0.0288285	0.0288285	1	ENSOARG00000009688			0.1706	0.0637918
ENSOART00000010549	6.87927	15.0448	0.000104986	0.00786543	2.71291	0.107345	0.00117188	0.108516	0.107345	0.0279875	0.107345	1	ENSOARG00000009681	RRP12	ribosomal RNA processing 12 homolog [Source:HGNC Symbol;Acc:HGNC:29100]	-0.42886	0.0986259
ENSOART00000010578	7.33346	12.5081	0.000405195	0.0141804	1.32094	0.0521314	0.000706357	0.0528377	0.0521314	0.0290003	0.0521314	1	ENSOARG00000009714	ABCE1	ATP binding cassette subfamily E member 1 [Source:HGNC Symbol;Acc:HGNC:69]	-0.279112	0.0722607
ENSOART00000010602	5.02982	13.912	0.000191568	0.0099872	2.22034	0.0814688	0.00734465	0.0888134	0.0814688	0.0520341	0.0814688	1	ENSOARG00000009743	EFCAB7	EF-hand calcium binding domain 7 [Source:HGNC Symbol;Acc:HGNC:29379]	0.376853	0.0911892
ENSOART00000010611	5.58582	13.2647	0.000270455	0.0122058	3.88855	0.151341	0.00420055	0.155542	0.151341	0.0374654	0.151341	1	ENSOARG00000009750	NPNT	nephronectin [Source:HGNC Symbol;Acc:HGNC:27405]	0.489806	0.12219
ENSOART00000010615	6.41625	16.5959	4.62516e-05	0.00626878	2.62685	0.103225	0.00184916	0.105074	0.103225	0.0290477	0.103225	1	ENSOARG00000009740	EIF2AK2	eukaryotic translation initiation factor 2 alpha kinase 2 [Source:HGNC Symbol;Acc:HGNC:9437]	-0.437238	0.094197
ENSOART00000010628	6.56926	15.37	8.83817e-05	0.00747651	0.929651	0.0357019	0.00148412	0.037186	0.0357019	0.0284335	0.0357019	1	ENSOARG00000009769	TRAF3IP2	TRAF3 interacting protein 2 [Source:HGNC Symbol;Acc:HGNC:1343]	-0.259115	0.0630784
ENSOART00000010659	1.83635	7.87162	0.00502167	0.0494299	13.4111	0.306022	0.230423	0.536445	0.306022	0.378499	0.378499	1	ENSOARG00000009797	HOXA3	homeobox A3 [Source:HGNC Symbol;Acc:HGNC:5104]	0.836131	0.300521
ENSOART00000010662	5.82645	8.56475	0.00342734	0.0409884	2.81279	0.108951	0.00356028	0.112512	0.108951	0.0340265	0.108951	1	ENSOARG00000009799			0.349548	0.113753
ENSOART00000010665	5.32357	15.804	7.02541e-05	0.00682372	2.72032	0.0910494	0.0177635	0.108813	0.0910494	0.0430597	0.0910494	1	ENSOARG00000009803	TWISTNB	TWIST neighbor [Source:HGNC Symbol;Acc:HGNC:18027]	-0.437218	0.0973292
ENSOART00000010675	7.0607	12.9317	0.000323063	0.0130437	0.702101	0.0271332	0.000950821	0.028084	0.0271332	0.0281882	0.0281882	1	ENSOARG00000009809	CAPZB	capping actin protein of muscle Z-line beta subunit [Source:HGNC Symbol;Acc:HGNC:1491]	-0.22332	0.0621
ENSOART00000010679	3.38598	8.64187	0.00328524	0.0401049	3.68867	0.109463	0.038084	0.147547	0.109463	0.150298	0.150298	1	ENSOARG00000009816			0.470513	0.164079
ENSOART00000010685	8.10611	9.26088	0.00234101	0.0335732	1.47313	0.0585767	0.000348471	0.0589252	0.0585767	0.0325363	0.0585767	1	ENSOARG00000009822	REV3L	REV3 like, DNA directed polymerase zeta catalytic subunit [Source:HGNC Symbol;Acc:HGNC:9968]	0.261319	0.081227
ENSOART00000010698	2.846	8.67414	0.00322757	0.0395681	9.99153	0.32238	0.0772812	0.399661	0.32238	0.204406	0.32238	1	ENSOARG00000009832	KIAA1456	KIAA1456 [Source:HGNC Symbol;Acc:HGNC:26725]	0.662306	0.213942
ENSOART00000010701	6.09197	8.24873	0.00407805	0.0445897	3.12164	0.117831	0.00703434	0.124866	0.117831	0.0312337	0.117831	1	ENSOARG00000009833	MITF	melanogenesis associated transcription factor [Source:HGNC Symbol;Acc:HGNC:7105]	0.362471	0.120566
ENSOART00000010707	6.55464	18.2924	1.89459e-05	0.00549181	3.29178	0.129894	0.00177691	0.131671	0.129894	0.0284819	0.129894	1	ENSOARG00000009837	PGM2	phosphoglucomutase 2 [Source:HGNC Symbol;Acc:HGNC:8906]	-0.506386	0.102062
ENSOART00000010713	6.02557	8.72042	0.00314665	0.0390691	1.38078	0.0527032	0.00252807	0.0552312	0.0527032	0.0318609	0.0527032	1	ENSOARG00000009841	ACVR2A	activin A receptor type 2A [Source:HGNC Symbol;Acc:HGNC:173]	0.246757	0.0794614
ENSOART00000010716	5.54416	8.63366	0.00330007	0.0401117	1.9287	0.0730222	0.00412582	0.077148	0.0730222	0.0381978	0.0730222	1	ENSOARG00000009846	GPATCH11	G-patch domain containing 11 [Source:HGNC Symbol;Acc:HGNC:26768]	-0.29042	0.0940699
ENSOART00000010721	7.76011	19.3244	1.10287e-05	0.00497926	5.65692	0.225784	0.000493109	0.226277	0.225784	0.0307514	0.225784	1	ENSOARG00000009845	OSMR	oncostatin M receptor [Source:HGNC Symbol;Acc:HGNC:8507]	-0.676304	0.131166
ENSOART00000010732	6.07725	14.7488	0.000122823	0.00840671	2.29126	0.0856883	0.00596203	0.0916504	0.0856883	0.0313668	0.0856883	1	ENSOARG00000009861	IFRD2	interferon related developmental regulator 2 [Source:HGNC Symbol;Acc:HGNC:5457]	-0.391252	0.0911554
ENSOART00000010745	9.3474	11.3752	0.000744308	0.0189095	2.71972	0.108688	0.000100494	0.108789	0.108688	0.0422281	0.108688	1	ENSOARG00000009870	CALR	calreticulin [Source:HGNC Symbol;Acc:HGNC:1455]	-0.385884	0.10597
ENSOART00000010767	7.38116	11.7143	0.000620217	0.0174489	0.676966	0.0263497	0.000728898	0.0270786	0.0263497	0.0291729	0.0291729	1	ENSOARG00000009897	UFM1	ubiquitin fold modifier 1 [Source:HGNC Symbol;Acc:HGNC:20597]	-0.212991	0.0628657
ENSOART00000010771	8.27885	8.72207	0.0031438	0.0390691	0.925477	0.0367682	0.000250822	0.0370191	0.0367682	0.0335607	0.0367682	1	ENSOARG00000009893	LARP1	La ribonucleoprotein domain family member 1 [Source:HGNC Symbol;Acc:HGNC:29531]	-0.203733	0.0669481
ENSOART00000010796	2.77655	8.00684	0.0046601	0.0473594	10.1718	0.322358	0.0845148	0.406872	0.322358	0.213034	0.322358	1	ENSOARG00000009923	KLHL38	kelch like family member 38 [Source:HGNC Symbol;Acc:HGNC:34435]	0.646134	0.218652
ENSOART00000010806	5.41829	9.71874	0.00182399	0.0290288	1.34107	0.0489664	0.00467646	0.0536428	0.0489664	0.0407526	0.0489664	1	ENSOARG00000009928	TIMM10	translocase of inner mitochondrial membrane 10 [Source:HGNC Symbol;Acc:HGNC:11814]	-0.255753	0.0786172
ENSOART00000010821	5.2163	19.2386	1.15358e-05	0.00497926	3.49941	0.13391	0.0060667	0.139976	0.13391	0.0460441	0.13391	1	ENSOARG00000009943	CD3EAP	CD3e molecule associated protein [Source:HGNC Symbol;Acc:HGNC:24219]	-0.531129	0.103334
ENSOART00000010835	5.65375	13.231	0.00027536	0.0122058	1.78844	0.0675295	0.0040082	0.0715377	0.0675295	0.0363694	0.0675295	1	ENSOARG00000009952	FLVCR1	feline leukemia virus subgroup C cellular receptor 1 [Source:HGNC Symbol;Acc:HGNC:24682]	-0.331854	0.0829201
ENSOART00000010844	7.69828	14.4146	0.000146663	0.00912807	0.870195	0.0343294	0.000478413	0.0348078	0.0343294	0.0304679	0.0343294	1	ENSOARG00000009966	MORF4L2	mortality factor 4 like 2 [Source:HGNC Symbol;Acc:HGNC:16849]	-0.248822	0.0639423
ENSOART00000010850	4.72066	15.1754	9.79706e-05	0.00776634	5.36422	0.204363	0.010206	0.214569	0.204363	0.0639899	0.204363	1	ENSOARG00000009970	PIK3IP1	phosphoinositide-3-kinase interacting protein 1 [Source:HGNC Symbol;Acc:HGNC:24942]	0.604961	0.138336
ENSOART00000010874	6.70972	19.1662	1.19815e-05	0.00497926	1.34324	0.0523884	0.00134128	0.0537297	0.0523884	0.028099	0.0523884	1	ENSOARG00000009991	FARSA	phenylalanyl-tRNA synthetase alpha subunit [Source:HGNC Symbol;Acc:HGNC:3592]	-0.328647	0.0641106
ENSOART00000010882	3.66529	14.5416	0.000137099	0.00877607	15.8848	0.593814	0.041579	0.635393	0.593814	0.128744	0.593814	1	ENSOARG00000010000	ASGR2	asialoglycoprotein receptor 2 [Source:HGNC Symbol;Acc:HGNC:743]	-1.02479	0.240973
ENSOART00000010886	5.80239	15.8655	6.80062e-05	0.006782	10.8062	0.428449	0.0037982	0.432247	0.428449	0.0343212	0.428449	1	ENSOARG00000009997	SEMA3B	semaphorin 3B [Source:HGNC Symbol;Acc:HGNC:10724]	0.872637	0.193756
ENSOART00000010898	7.64657	13.9959	0.000183206	0.00980062	2.60504	0.103478	0.00072336	0.104201	0.103478	0.0302388	0.103478	1	ENSOARG00000010011			-0.40912	0.0986144
ENSOART00000010914	5.49844	17.3503	3.10843e-05	0.0057028	1.55031	0.0574001	0.00461221	0.0620123	0.0574001	0.0390607	0.0574001	1	ENSOARG00000010027	ITGB8	integrin subunit beta 8 [Source:HGNC Symbol;Acc:HGNC:6163]	0.34621	0.0770372
ENSOART00000010929	6.90611	12.1533	0.000490017	0.0154856	0.527986	0.0199858	0.00113361	0.0211194	0.0199858	0.0279972	0.0279972	1	ENSOARG00000010044	HNRNPH2	heterogeneous nuclear ribonucleoprotein H2 [Source:HGNC Symbol;Acc:HGNC:5042]	-0.207858	0.062135
ENSOART00000010933	8.03933	9.74568	0.00179745	0.0289488	3.27859	0.130769	0.000374076	0.131144	0.130769	0.0321647	0.130769	1	ENSOARG00000010049	PGAM1	phosphoglycerate mutase 1 [Source:HGNC Symbol;Acc:HGNC:8888]	-0.398109	0.120053
ENSOART00000010944	4.02179	10.7629	0.00103553	0.0222069	14.0331	0.530428	0.0308949	0.561322	0.530428	0.104955	0.530428	1	ENSOARG00000010056	METTL24	methyltransferase like 24 [Source:HGNC Symbol;Acc:HGNC:21566]	0.857428	0.243563
ENSOART00000010949	5.27313	9.28562	0.0023096	0.0334191	1.68161	0.061769	0.00549543	0.0672644	0.061769	0.0444163	0.061769	1	ENSOARG00000010061	PATZ1	POZ/BTB and AT hook containing zinc finger 1 [Source:HGNC Symbol;Acc:HGNC:13071]	0.279506	0.0867433
ENSOART00000010954	5.19838	9.129	0.0025159	0.0348572	1.88304	0.0689458	0.00637587	0.0753217	0.0689458	0.0465784	0.0689458	1	ENSOARG00000010067	BAK1	BCL2 antagonist/killer 1 [Source:HGNC Symbol;Acc:HGNC:949]	-0.2937	0.0920686
ENSOART00000010967	6.94661	15.4156	8.62748e-05	0.00744254	2.11473	0.0835207	0.00106848	0.0845892	0.0835207	0.0280251	0.0835207	1	ENSOARG00000010075	VASP	vasodilator stimulated phosphoprotein [Source:HGNC Symbol;Acc:HGNC:12652]	-0.382026	0.0864579
ENSOART00000010978	5.92737	9.71678	0.00182593	0.0290369	0.640957	0.0231049	0.00253337	0.0256383	0.0231049	0.0328762	0.0328762	1	ENSOARG00000010092			-0.204805	0.0689647
ENSOART00000010984	5.23222	15.8641	6.80567e-05	0.006782	15.6898	0.620054	0.00753581	0.62759	0.620054	0.0455777	0.620054	1	ENSOARG00000010088	VIT	vitrin [Source:HGNC Symbol;Acc:HGNC:12697]	1.05146	0.233474
ENSOART00000011004	4.87872	7.84005	0.00511012	0.0497962	10.6	0.413416	0.0105826	0.423998	0.413416	0.0574286	0.413416	1	ENSOARG00000010110	SLC6A4	sodium-dependent serotonin transporter [Source:RefSeq peptide;Acc:NP_001009446]	0.653733	0.223923
ENSOART00000011013	6.23635	9.27133	0.00232769	0.0335634	1.36949	0.0505578	0.00422171	0.0547795	0.0505578	0.030094	0.0505578	1	ENSOARG00000010119	DDX49	DEAD-box helicase 49 [Source:HGNC Symbol;Acc:HGNC:18684]	-0.252076	0.0783018
ENSOART00000011017	7.54252	8.36286	0.00382967	0.0432291	2.04919	0.0813886	0.000579133	0.0819678	0.0813886	0.0297992	0.0813886	1	ENSOARG00000010129	BACE2	beta-site APP-cleaving enzyme 2 [Source:HGNC Symbol;Acc:HGNC:934]	-0.295382	0.0974701
ENSOART00000011022	5.92949	8.90196	0.00284864	0.0373904	3.78377	0.148256	0.00309493	0.151351	0.148256	0.0328534	0.148256	1	ENSOARG00000010130			-0.412001	0.131081
ENSOART00000011024	8.01769	14.8473	0.000116572	0.0082318	1.00434	0.0398215	0.000352156	0.0401737	0.0398215	0.0320472	0.0398215	1	ENSOARG00000010132			-0.264975	0.0654721
ENSOART00000011031	6.70778	10.5092	0.00118779	0.0239316	1.0646	0.0412474	0.00133671	0.0425841	0.0412474	0.0281021	0.0412474	1	ENSOARG00000010138	WDR18	WD repeat domain 18 [Source:HGNC Symbol;Acc:HGNC:17956]	-0.233912	0.0674136
ENSOART00000011045	4.21289	8.72054	0.00314645	0.0390691	4.6689	0.167593	0.0191626	0.186756	0.167593	0.0928085	0.167593	1	ENSOARG00000010150	PHKG1	phosphorylase kinase catalytic subunit gamma 1 [Source:HGNC Symbol;Acc:HGNC:8930]	0.45375	0.146117
ENSOART00000011051	8.03463	11.4982	0.000696645	0.018297	1.21398	0.0482064	0.000352857	0.0485592	0.0482064	0.0321391	0.0482064	1	ENSOARG00000010149			-0.258909	0.0706318
ENSOART00000011061	6.06156	10.8633	0.00098088	0.0216136	2.78512	0.108703	0.00270156	0.111405	0.108703	0.0315123	0.108703	1	ENSOARG00000010163	GCDH	glutaryl-CoA dehydrogenase [Source:HGNC Symbol;Acc:HGNC:4189]	0.383405	0.108297
ENSOART00000011066	3.84099	8.70403	0.00317508	0.0392336	8.81137	0.322535	0.0299194	0.352455	0.322535	0.116601	0.322535	1	ENSOARG00000010170	SMIM5	small integral membrane protein 5 [Source:HGNC Symbol;Acc:HGNC:40030]	0.622857	0.200795
ENSOART00000011076	6.69801	12.1527	0.000490167	0.0154856	0.769576	0.0295074	0.00127569	0.030783	0.0295074	0.0281182	0.0295074	1	ENSOARG00000010179	TRIM24	tripartite motif containing 24 [Source:HGNC Symbol;Acc:HGNC:11812]	0.220495	0.0624664
ENSOART00000011097	6.92448	12.2372	0.000468449	0.0150409	0.922936	0.0358406	0.00107684	0.0369174	0.0358406	0.0280079	0.0358406	1	ENSOARG00000010203			-0.232258	0.0620743
ENSOART00000011102	7.38933	12.5833	0.000389207	0.014002	1.10382	0.0434913	0.00066135	0.0441526	0.0434913	0.029203	0.0434913	1	ENSOARG00000010205	CDC5L	cell division cycle 5 like [Source:HGNC Symbol;Acc:HGNC:1743]	-0.255736	0.0659599
ENSOART00000011107	6.70825	15.873	6.77365e-05	0.006782	1.24204	0.0483651	0.00131641	0.0496815	0.0483651	0.0281013	0.0483651	1	ENSOARG00000010195	GEMIN5	gem nuclear organelle associated protein 5 [Source:HGNC Symbol;Acc:HGNC:20043]	-0.295896	0.0656786
ENSOART00000011131	3.16	12.863	0.000335137	0.0131902	22.8809	0.843501	0.0717367	0.915238	0.843501	0.170492	0.843501	1	ENSOARG00000010213	MYOM1	myomesin 1 [Source:HGNC Symbol;Acc:HGNC:7613]	1.17425	0.298698
ENSOART00000011141	4.90313	8.61893	0.00332688	0.0402489	4.97862	0.190319	0.00882552	0.199145	0.190319	0.0565344	0.190319	1	ENSOARG00000010239	RNF43	ring finger protein 43 [Source:HGNC Symbol;Acc:HGNC:18505]	0.46627	0.151181
ENSOART00000011148	9.84551	9.98127	0.0015814	0.027109	0.789563	0.031527	5.54944e-05	0.0315825	0.031527	0.0479368	0.0479368	1	ENSOARG00000010243	EIF4G2	eukaryotic translation initiation factor 4 gamma 2 [Source:HGNC Symbol;Acc:HGNC:3297]	-0.24131	0.0807579
ENSOART00000011158	7.06717	8.61498	0.0033341	0.040288	0.887237	0.0345929	0.000896568	0.0354895	0.0345929	0.0282011	0.0345929	1	ENSOARG00000010258	PGAM5	PGAM family member 5, mitochondrial serine/threonine protein phosphatase [Source:HGNC Symbol;Acc:HGNC:28763]	-0.196798	0.0638255
ENSOART00000011166	5.24679	11.4162	0.000728059	0.018759	6.87015	0.267554	0.00725179	0.274806	0.267554	0.0451581	0.267554	1	ENSOARG00000010264			0.61418	0.168291
ENSOART00000011184	6.00362	9.96298	0.00159719	0.0272665	3.12739	0.12221	0.00288589	0.125095	0.12221	0.0320809	0.12221	1	ENSOARG00000010280	SORBS3	sorbin and SH3 domain containing 3 [Source:HGNC Symbol;Acc:HGNC:30907]	0.392336	0.116763
ENSOART00000011198	5.85543	20.9302	4.76313e-06	0.00481743	1.34456	0.0506601	0.00312229	0.0537824	0.0506601	0.0336827	0.0506601	1	ENSOARG00000010294	FAM98A	family with sequence similarity 98 member A [Source:HGNC Symbol;Acc:HGNC:24520]	-0.347363	0.0704153
ENSOART00000011230	5.01578	17.3714	3.07418e-05	0.0057028	16.0037	0.630716	0.00943091	0.640147	0.630716	0.0525188	0.630716	1	ENSOARG00000010322	TNFRSF6B	TNF receptor superfamily member 6b [Source:HGNC Symbol;Acc:HGNC:11921]	-1.09674	0.229062
ENSOART00000011233	5.87362	11.5683	0.000670873	0.0179979	19.3212	0.768838	0.00401061	0.772849	0.768838	0.0334728	0.768838	1	ENSOARG00000010324			-1.03538	0.281402
ENSOART00000011238	6.60863	12.8294	0.000341213	0.0131903	1.19135	0.0462959	0.00135791	0.0476538	0.0462959	0.0283163	0.0462959	1	ENSOARG00000010326	DRG1	developmentally regulated GTP binding protein 1 [Source:HGNC Symbol;Acc:HGNC:3029]	-0.267673	0.0682017
ENSOART00000011243	8.08399	9.30443	0.00228601	0.03336	2.4614	0.0981328	0.00032301	0.0984558	0.0981328	0.0324118	0.0981328	1	ENSOARG00000010335			-0.33844	0.104908
ENSOART00000011282	6.34779	12.3405	0.000443246	0.0147953	0.997305	0.0379015	0.00199073	0.0398922	0.0379015	0.0294013	0.0379015	1	ENSOARG00000010372			-0.242515	0.0647425
ENSOART00000011296	6.65534	10.9228	0.000949857	0.0213342	1.17928	0.0457107	0.0014605	0.0471712	0.0457107	0.0282012	0.0457107	1	ENSOARG00000010376			-0.25003	0.0703895
ENSOART00000011329	5.73375	14.7401	0.000123392	0.00840671	1.05003	0.0384647	0.00353656	0.0420013	0.0384647	0.0352144	0.0384647	1	ENSOARG00000010410	SP4	Sp4 transcription factor [Source:HGNC Symbol;Acc:HGNC:11209]	0.281371	0.0723481
ENSOART00000011330	6.98725	15.8421	6.88517e-05	0.006782	3.23933	0.128587	0.000986027	0.129573	0.128587	0.0280692	0.128587	1	ENSOARG00000010405	BMP1	bone morphogenetic protein 1 [Source:HGNC Symbol;Acc:HGNC:1067]	-0.477523	0.106131
ENSOART00000011367	6.54353	12.3841	0.000433002	0.0145979	1.53792	0.0599697	0.00154697	0.0615166	0.0599697	0.0285205	0.0599697	1	ENSOARG00000010447	EHD1	EH domain containing 1 [Source:HGNC Symbol;Acc:HGNC:3242]	-0.300004	0.0781559
ENSOART00000011383	4.36495	13.8736	0.000195526	0.0100896	4.8812	0.181413	0.0138345	0.195248	0.181413	0.0832752	0.181413	1	ENSOARG00000010460	KCTD7	potassium channel tetramerization domain containing 7 [Source:HGNC Symbol;Acc:HGNC:21957]	0.55818	0.135306
ENSOART00000011403	5.83743	15.9533	6.49254e-05	0.006782	1.01106	0.0374619	0.00298049	0.0404424	0.0374619	0.0338949	0.0374619	1	ENSOARG00000010468	PRDM15	PR/SET domain 15 [Source:HGNC Symbol;Acc:HGNC:13999]	-0.285499	0.0704689
ENSOART00000011415	7.1883	9.38038	0.0021932	0.0325488	0.350416	0.0132089	0.000807733	0.0140167	0.0132089	0.0285107	0.0285107	1	ENSOARG00000010482	CTR9	CTR9 homolog, Paf1/RNA polymerase II complex component [Source:HGNC Symbol;Acc:HGNC:16850]	-0.169329	0.0622611
ENSOART00000011418	6.71558	11.3308	0.00076231	0.0189439	3.33487	0.132003	0.00139138	0.133395	0.132003	0.02809	0.132003	1	ENSOARG00000010489	CNN2	calponin 2 [Source:HGNC Symbol;Acc:HGNC:2156]	-0.42664	0.117444
ENSOART00000011452	5.20523	10.3726	0.00127897	0.0248282	8.4576	0.330911	0.00739316	0.338304	0.330911	0.0463732	0.330911	1	ENSOARG00000010528	SLCO3A1	solute carrier organic anion transporter family member 3A1 [Source:HGNC Symbol;Acc:HGNC:10952]	0.655827	0.19051
ENSOART00000011453	6.3629	8.02697	0.0046086	0.0472013	5.23957	0.207465	0.00211793	0.209583	0.207465	0.0293188	0.207465	1	ENSOARG00000010521	PDE4B	phosphodiesterase 4B [Source:HGNC Symbol;Acc:HGNC:8781]	-0.46423	0.156868
ENSOART00000011456	6.46851	8.29289	0.00398007	0.0439086	1.65302	0.0644272	0.00169357	0.0661208	0.0644272	0.0288115	0.0644272	1	ENSOARG00000010526	C2CD2	C2 calcium dependent domain containing 2 [Source:HGNC Symbol;Acc:HGNC:1266]	0.26436	0.0876604
ENSOART00000011462	6.29592	11.9114	0.000557911	0.0165475	0.900995	0.0340682	0.00197161	0.0360398	0.0340682	0.0297049	0.0340682	1	ENSOARG00000010531	KDM1B	lysine demethylase 1B [Source:HGNC Symbol;Acc:HGNC:21577]	-0.231282	0.0650439
ENSOART00000011526	8.11777	11.4909	0.000699388	0.0183017	0.661242	0.02613	0.000319656	0.0264497	0.02613	0.0326026	0.0326026	1	ENSOARG00000010589	SMARCA5	SWI/SNF related, matrix associated, actin dependent regulator of chromatin, subfamily a, member 5 [Source:HGNC Symbol;Acc:HGNC:11101]	-0.217378	0.066021
ENSOART00000011539	8.16987	10.0284	0.00154143	0.026718	0.497786	0.0196248	0.000286692	0.0199114	0.0196248	0.0329037	0.0329037	1	ENSOARG00000010605	ARCN1	archain 1 [Source:HGNC Symbol;Acc:HGNC:649]	-0.193943	0.0662999
ENSOART00000011540	5.17332	9.11994	0.00252838	0.0350062	2.49265	0.0935965	0.0061094	0.0997059	0.0935965	0.0473414	0.0935965	1	ENSOARG00000010607	CCDC8	coiled-coil domain containing 8 [Source:HGNC Symbol;Acc:HGNC:25367]	0.337774	0.105947
ENSOART00000011547	7.04605	11.147	0.000841661	0.0200296	0.95996	0.0374346	0.000963816	0.0383984	0.0374346	0.0281605	0.0374346	1	ENSOARG00000010614	MCM6	minichromosome maintenance complex component 6 [Source:HGNC Symbol;Acc:HGNC:6949]	-0.22742	0.0632344
ENSOART00000011555	4.79539	14.2746	0.000157986	0.00935298	4.44772	0.168578	0.00933127	0.177909	0.168578	0.0607138	0.168578	1	ENSOARG00000010617	SGIP1	SH3 domain GRB2 like endophilin interacting protein 1 [Source:HGNC Symbol;Acc:HGNC:25412]	0.538538	0.128167
ENSOART00000011588	4.91913	8.45137	0.00364768	0.0421871	34.5326	1.3645	0.0168045	1.3813	1.3645	0.0559527	1.3645	1	ENSOARG00000010653	ELMOD1	ELMO domain containing 1 [Source:HGNC Symbol;Acc:HGNC:25334]	1.21794	0.399444
ENSOART00000011589	3.42239	8.01739	0.00463302	0.0473361	5.06722	0.160539	0.0421496	0.202689	0.160539	0.1473	0.160539	1	ENSOARG00000010655			0.469597	0.164654
ENSOART00000011611	8.72695	9.31321	0.00227507	0.0332997	0.620491	0.0246566	0.000163055	0.0248196	0.0246566	0.0366739	0.0366739	1	ENSOARG00000010666	AKAP13	A-kinase anchoring protein 13 [Source:HGNC Symbol;Acc:HGNC:371]	0.200372	0.0700598
ENSOART00000011617	7.26535	9.47854	0.00207889	0.0313586	2.8136	0.111378	0.00116593	0.112544	0.111378	0.0287636	0.111378	1	ENSOARG00000010676			-0.364619	0.111788
ENSOART00000011621	5.32478	8.59086	0.00337855	0.0406351	2.16526	0.0810182	0.00559236	0.0866106	0.0810182	0.0430281	0.0810182	1	ENSOARG00000010680			-0.307076	0.0997542
ENSOART00000011638	5.49466	8.60729	0.00334821	0.0404343	3.1728	0.117097	0.00981552	0.126912	0.117097	0.0391349	0.117097	1	ENSOARG00000010693	SESN1	sestrin 1 [Source:HGNC Symbol;Acc:HGNC:21595]	0.372014	0.120715
ENSOART00000011647	7.15785	10.5048	0.00119067	0.0239451	2.15842	0.0849005	0.00143623	0.0863368	0.0849005	0.0284208	0.0849005	1	ENSOARG00000010707			-0.333006	0.0959973
ENSOART00000011670	6.36812	11.7344	0.00061354	0.0173092	17.4933	0.697295	0.00243807	0.699733	0.697295	0.0292909	0.697295	1	ENSOARG00000010726	SELP	P-selectin precursor [Source:RefSeq peptide;Acc:NP_001009295]	-0.990735	0.266905
ENSOART00000011671	6.50678	12.0462	0.000518994	0.0159305	0.626891	0.0235616	0.00151399	0.0250756	0.0235616	0.0286562	0.0286562	1	ENSOARG00000010728	ZCCHC8	zinc finger CCHC-type containing 8 [Source:HGNC Symbol;Acc:HGNC:25265]	-0.215039	0.0633614
ENSOART00000011679	5.76803	12.8962	0.000329244	0.0131178	3.48565	0.13248	0.00694559	0.139426	0.13248	0.034758	0.13248	1	ENSOARG00000010733	MAGI1	membrane associated guanylate kinase, WW and PDZ domain containing 1 [Source:HGNC Symbol;Acc:HGNC:946]	0.458768	0.116509
ENSOART00000011682	6.73759	8.895	0.00285953	0.0374386	2.38598	0.093658	0.00178132	0.0954394	0.093658	0.0280595	0.093658	1	ENSOARG00000010733	MAGI1	membrane associated guanylate kinase, WW and PDZ domain containing 1 [Source:HGNC Symbol;Acc:HGNC:946]	0.32706	0.104104
ENSOART00000011685	6.74232	10.1514	0.00144192	0.0260654	1.85364	0.0728528	0.00129274	0.0741455	0.0728528	0.0280537	0.0728528	1	ENSOARG00000010740	ZRANB1	zinc finger RANBP2-type containing 1 [Source:HGNC Symbol;Acc:HGNC:18224]	0.30436	0.0895684
ENSOART00000011704	4.98654	8.15556	0.00429294	0.0457521	1.12318	0.0378306	0.00709673	0.0449274	0.0378306	0.0535412	0.0535412	1	ENSOARG00000010764	HCCS	holocytochrome c synthase [Source:HGNC Symbol;Acc:HGNC:4837]	-0.24896	0.0912996
ENSOART00000011745	6.34433	10.306	0.001326	0.0252564	0.607691	0.0222648	0.00204289	0.0243077	0.0222648	0.0294206	0.0294206	1	ENSOARG00000010788	R3HDM1	R3H domain containing 1 [Source:HGNC Symbol;Acc:HGNC:9757]	-0.200467	0.064825
ENSOART00000011747	6.71577	14.7992	0.000119589	0.00830364	1.39833	0.0545904	0.00134275	0.0559332	0.0545904	0.0280897	0.0545904	1	ENSOARG00000010799	FBXL20	F-box and leucine rich repeat protein 20 [Source:HGNC Symbol;Acc:HGNC:24679]	0.306034	0.0711427
ENSOART00000011757	5.44968	22.7685	1.8274e-06	0.00369647	4.74482	0.185152	0.0046409	0.189793	0.185152	0.0400609	0.185152	1	ENSOARG00000010808	TEAD4	TEA domain transcription factor 4 [Source:HGNC Symbol;Acc:HGNC:11717]	-0.653152	0.112429
ENSOART00000011768	6.43641	10.3406	0.00130137	0.025148	0.868755	0.033102	0.00164817	0.0347502	0.033102	0.0289532	0.033102	1	ENSOARG00000010823	SNRPC	small nuclear ribonucleoprotein polypeptide C [Source:HGNC Symbol;Acc:HGNC:11157]	-0.212504	0.0638489
ENSOART00000011789	6.22803	9.94991	0.00160858	0.0273266	4.52776	0.178887	0.00222364	0.181111	0.178887	0.0301519	0.178887	1	ENSOARG00000010836	DNM1	dynamin 1 [Source:HGNC Symbol;Acc:HGNC:2972]	0.471821	0.140529
ENSOART00000011803	7.59594	8.97002	0.00274446	0.0368234	7.8778	0.314479	0.000632916	0.315112	0.314479	0.0300213	0.314479	1	ENSOARG00000010854	JUNB	JunB proto-oncogene, AP-1 transcription factor subunit [Source:HGNC Symbol;Acc:HGNC:6205]	-0.596366	0.188891
ENSOART00000011826	5.44634	8.16697	0.00426601	0.0455853	1.49889	0.0552831	0.00467264	0.0599558	0.0552831	0.0401328	0.0552831	1	ENSOARG00000010876	MRPL46	mitochondrial ribosomal protein L46 [Source:HGNC Symbol;Acc:HGNC:1192]	-0.250117	0.0836761
ENSOART00000011841	6.48426	17.9818	2.23025e-05	0.00549181	15.9081	0.634341	0.0019851	0.636326	0.634341	0.0287459	0.634341	1	ENSOARG00000010890			-1.10667	0.225712
ENSOART00000011870	8.7903	13.6935	0.000215195	0.0105655	1.70172	0.0679105	0.000158434	0.0680689	0.0679105	0.0371711	0.0679105	1	ENSOARG00000010912	PDIA3	protein disulfide isomerase family A member 3 [Source:HGNC Symbol;Acc:HGNC:4606]	-0.327957	0.0801685
ENSOART00000011876	6.49268	9.51542	0.00203753	0.0310354	0.680443	0.025648	0.00156973	0.0272177	0.025648	0.0287118	0.0287118	1	ENSOARG00000010918			-0.193116	0.0634901
ENSOART00000011884	5.14113	10.8783	0.000972973	0.0216059	10.5105	0.413053	0.00736692	0.42042	0.413053	0.0483481	0.413053	1	ENSOARG00000010925	COTL1	coactosin like F-actin binding protein 1 [Source:HGNC Symbol;Acc:HGNC:18304]	-0.745224	0.210321
ENSOART00000011891	7.59236	12.1148	0.000500223	0.0156747	4.47539	0.177691	0.00132524	0.179016	0.177691	0.0300062	0.177691	1	ENSOARG00000010930	CDCP1	CUB domain containing protein 1 [Source:HGNC Symbol;Acc:HGNC:24357]	-0.507414	0.134017
ENSOART00000011896	4.4845	8.31375	0.00393461	0.0437304	10.1024	0.387621	0.0164745	0.404096	0.387621	0.0762034	0.387621	1	ENSOARG00000010938			-0.654227	0.216622
ENSOART00000011899	4.32322	8.88372	0.00287725	0.0375573	22.5054	0.881552	0.0186641	0.900216	0.881552	0.0858459	0.881552	1	ENSOARG00000010939	NR4A3	nuclear receptor subfamily 4 group A member 3 [Source:HGNC Symbol;Acc:HGNC:7982]	-1.00394	0.319796
ENSOART00000011902	6.73101	10.8655	0.000979737	0.0216119	0.691936	0.0263799	0.00129752	0.0276774	0.0263799	0.0280681	0.0280681	1	ENSOARG00000010941	SAE1	SUMO1 activating enzyme subunit 1 [Source:HGNC Symbol;Acc:HGNC:30660]	-0.204949	0.062435
ENSOART00000011918	5.3657	18.8327	1.42698e-05	0.00535091	3.55276	0.1371	0.00501019	0.14211	0.1371	0.0419937	0.1371	1	ENSOARG00000010957	AEN	apoptosis enhancing nuclease [Source:HGNC Symbol;Acc:HGNC:25722]	-0.531324	0.104935
ENSOART00000011945	5.88542	13.9651	0.000186237	0.00981609	4.58349	0.181791	0.00154889	0.18334	0.181791	0.0333389	0.181791	1	ENSOARG00000010969	GPAM	glycerol-3-phosphate acyltransferase, mitochondrial [Source:HGNC Symbol;Acc:HGNC:24865]	0.542229	0.130885
ENSOART00000011946	5.88542	13.9651	0.000186237	0.00981609	4.58349	0.181791	0.00154889	0.18334	0.181791	0.0333389	0.181791	1	ENSOARG00000010969	GPAM	glycerol-3-phosphate acyltransferase, mitochondrial [Source:HGNC Symbol;Acc:HGNC:24865]	0.542229	0.130885
ENSOART00000011948	6.01768	10.0508	0.00152281	0.0265653	1.18241	0.0447036	0.00259263	0.0472962	0.0447036	0.0319396	0.0447036	1	ENSOARG00000010982	PHF23	PHD finger protein 23 [Source:HGNC Symbol;Acc:HGNC:28428]	-0.242104	0.0716747
ENSOART00000011962	6.43181	9.24864	0.0023567	0.0336425	0.542031	0.0200428	0.00163839	0.0216812	0.0200428	0.0289744	0.0289744	1	ENSOARG00000010987	NUP85	nucleoporin 85 [Source:HGNC Symbol;Acc:HGNC:8734]	-0.183392	0.0638602
ENSOART00000011970	6.71921	8.52565	0.00350175	0.0413507	0.730233	0.0279003	0.00130907	0.0292093	0.0279003	0.0280846	0.0280846	1	ENSOARG00000011000	DNAJC11	DnaJ heat shock protein family (Hsp40) member C11 [Source:HGNC Symbol;Acc:HGNC:25570]	-0.183607	0.0624686
ENSOART00000011979	7.25486	9.07431	0.00259225	0.0355257	0.662768	0.0256748	0.000835893	0.0265107	0.0256748	0.0287282	0.0287282	1	ENSOARG00000011010	USP10	ubiquitin specific peptidase 10 [Source:HGNC Symbol;Acc:HGNC:12608]	-0.185506	0.0625255
ENSOART00000011983	3.59144	10.7993	0.00101541	0.022062	10.9009	0.392186	0.0438514	0.436037	0.392186	0.134143	0.392186	1	ENSOARG00000011019	CLCF1	cardiotrophin like cytokine factor 1 [Source:HGNC Symbol;Acc:HGNC:17412]	-0.756727	0.214518
ENSOART00000012022	4.71047	11.2048	0.00081585	0.0196699	3.98383	0.147286	0.012067	0.159353	0.147286	0.0644599	0.147286	1	ENSOARG00000011056	IRX5	iroquois homeobox 5 [Source:HGNC Symbol;Acc:HGNC:14361]	0.464243	0.128675
ENSOART00000012030	6.51379	12.5809	0.000389711	0.014002	1.36557	0.052971	0.00165159	0.0546226	0.052971	0.0286293	0.052971	1	ENSOARG00000011060			-0.284425	0.0733682
ENSOART00000012034	5.08725	9.33704	0.00224567	0.0330608	2.14097	0.0793742	0.00626461	0.0856388	0.0793742	0.0500949	0.0793742	1	ENSOARG00000011068	BEND3	BEN domain containing 3 [Source:HGNC Symbol;Acc:HGNC:23040]	-0.316099	0.0977798
ENSOART00000012038	2.03125	8.12067	0.00437635	0.0460317	39.7263	1.44069	0.148363	1.58905	1.44069	0.335449	1.44069	1	ENSOARG00000011063	STK31	serine/threonine kinase 31 [Source:HGNC Symbol;Acc:HGNC:11407]	1.28456	0.431163
ENSOART00000012044	6.58063	12.741	0.000357728	0.0134751	8.84229	0.352022	0.00166971	0.353692	0.352022	0.0283977	0.352022	1	ENSOARG00000011075	SELE	E-selectin [Source:RefSeq peptide;Acc:NP_001009749]	-0.727297	0.186122
ENSOART00000012051	7.77805	8.98405	0.00272347	0.0367128	0.43592	0.0169807	0.00045608	0.0174368	0.0169807	0.0308356	0.0308356	1	ENSOARG00000011074	MED1	mediator complex subunit 1 [Source:HGNC Symbol;Acc:HGNC:9234]	-0.173982	0.0643077
ENSOART00000012095	5.79548	8.06579	0.00451087	0.046697	0.548446	0.0187322	0.00320565	0.0219378	0.0187322	0.0344074	0.0344074	1	ENSOARG00000011121			-0.184225	0.0712144
ENSOART00000012111	8.04874	21.4149	3.69881e-06	0.00467622	4.83573	0.193058	0.000370727	0.193429	0.193058	0.0322163	0.193058	1	ENSOARG00000011130	SBNO2	strawberry notch homolog 2 [Source:HGNC Symbol;Acc:HGNC:29158]	-0.64673	0.116494
ENSOART00000012126	3.38196	13.1131	0.000293239	0.0125698	37.1309	1.38348	0.10176	1.48524	1.38348	0.150633	1.38348	1	ENSOARG00000011152	FAM221A	family with sequence similarity 221 member A [Source:HGNC Symbol;Acc:HGNC:27977]	1.50693	0.378682
ENSOART00000012130	5.50878	9.1018	0.00255357	0.0352344	0.747665	0.025466	0.00444057	0.0299066	0.025466	0.0388598	0.0388598	1	ENSOARG00000011155	SERINC4	serine incorporator 4 [Source:HGNC Symbol;Acc:HGNC:32237]	0.21895	0.0766831
ENSOART00000012131	5.88872	11.0486	0.000887529	0.0206593	1.67083	0.0623173	0.00451608	0.0668333	0.0623173	0.0333018	0.0623173	1	ENSOARG00000011154			-0.298975	0.0835825
ENSOART00000012133	6.53265	8.83066	0.00296211	0.0379769	0.484989	0.0178177	0.00158188	0.0193996	0.0178177	0.0285593	0.0285593	1	ENSOARG00000011157	TFE3	transcription factor binding to IGHM enhancer 3 [Source:HGNC Symbol;Acc:HGNC:11752]	-0.174287	0.0633369
ENSOART00000012136	5.86059	19.1863	1.1856e-05	0.00497926	1.49258	0.0566662	0.00303714	0.0597034	0.0566662	0.0336227	0.0566662	1	ENSOARG00000011158	ESF1	ESF1 nucleolar pre-rRNA processing protein homolog [Source:HGNC Symbol;Acc:HGNC:15898]	-0.348188	0.0702631
ENSOART00000012139	6.51255	17.2593	3.26099e-05	0.00572822	1.10981	0.0427718	0.00162051	0.0443923	0.0427718	0.028634	0.0427718	1	ENSOARG00000011162			-0.290283	0.0634662
ENSOART00000012146	7.32574	18.2327	1.95488e-05	0.00549181	4.30041	0.171254	0.00076204	0.172016	0.171254	0.0289729	0.171254	1	ENSOARG00000011169			-0.578141	0.116789
ENSOART00000012149	4.97479	10.0685	0.00150823	0.0264774	1.36006	0.0474025	0.00699992	0.0544025	0.0474025	0.0539565	0.0539565	1	ENSOARG00000011175	HYPK	huntingtin interacting protein K [Source:HGNC Symbol;Acc:HGNC:18418]	-0.286553	0.0915356
ENSOART00000012159	4.30813	10.129	0.00145955	0.0261755	1.97243	0.0648234	0.0140738	0.0788972	0.0648234	0.0867856	0.0867856	1	ENSOARG00000011182	TTC26	tetratricopeptide repeat domain 26 [Source:HGNC Symbol;Acc:HGNC:21882]	0.368182	0.118783
ENSOART00000012167	4.95776	8.02995	0.00460101	0.0471867	1.59793	0.0562024	0.0077147	0.0639171	0.0562024	0.0545623	0.0562024	1	ENSOARG00000011192			-0.264157	0.0925928
ENSOART00000012198	6.73758	9.19441	0.00242756	0.03426	17.5063	0.698427	0.00182553	0.700252	0.698427	0.0280595	0.698427	1	ENSOARG00000011217	SLC37A2	solute carrier family 37 member 2 [Source:HGNC Symbol;Acc:HGNC:20644]	0.898162	0.280371
ENSOART00000012216	7.50081	11.6131	0.000654891	0.0177814	0.499668	0.0192662	0.000720482	0.0199867	0.0192662	0.0296309	0.0296309	1	ENSOARG00000011233	NCBP1	nuclear cap binding protein subunit 1 [Source:HGNC Symbol;Acc:HGNC:7658]	-0.203938	0.0633427
ENSOART00000012219	5.95172	9.07848	0.00258635	0.0355155	0.83019	0.0304684	0.0027392	0.0332076	0.0304684	0.0326165	0.0326165	1	ENSOARG00000011240	ELP5	elongator acetyltransferase complex subunit 5 [Source:HGNC Symbol;Acc:HGNC:30617]	-0.20637	0.0689338
ENSOART00000012220	6.99597	15.9087	6.6474e-05	0.006782	0.805701	0.0312167	0.00101137	0.032228	0.0312167	0.0280807	0.0312167	1	ENSOARG00000011238	KIAA0232	KIAA0232 [Source:HGNC Symbol;Acc:HGNC:28992]	0.252293	0.0620647
ENSOART00000012258	4.05462	9.43875	0.00212448	0.0318266	2.52682	0.0818283	0.0192443	0.101073	0.0818283	0.102899	0.102899	1	ENSOARG00000011274	HSF2BP	heat shock transcription factor 2 binding protein [Source:HGNC Symbol;Acc:HGNC:5226]	0.394333	0.131088
ENSOART00000012268	5.78833	8.00244	0.00467144	0.0474129	2.20002	0.084933	0.00306771	0.0880007	0.084933	0.0344976	0.084933	1	ENSOARG00000011283	PISD	phosphatidylserine decarboxylase [Source:HGNC Symbol;Acc:HGNC:8999]	-0.300425	0.101696
ENSOART00000012301	6.11331	15.1806	9.77014e-05	0.00776634	1.60655	0.0617887	0.00247345	0.0642621	0.0617887	0.0310465	0.0617887	1	ENSOARG00000011314	RRP1B	ribosomal RNA processing 1B [Source:HGNC Symbol;Acc:HGNC:23818]	-0.331113	0.0756985
ENSOART00000012322	2.58869	12.3452	0.000442121	0.0147822	10.7601	0.303722	0.126682	0.430403	0.303722	0.238479	0.303722	1	ENSOARG00000011315	SPEF2	sperm flagellar 2 [Source:HGNC Symbol;Acc:HGNC:26293]	0.825722	0.231319
ENSOART00000012328	6.64005	9.18647	0.00243811	0.0342786	1.65607	0.0411966	0.025046	0.0662426	0.0411966	0.028236	0.0411966	1	ENSOARG00000011331	PREP	prolyl endopeptidase [Source:HGNC Symbol;Acc:HGNC:9358]	-0.276704	0.0870396
ENSOART00000012336	7.01549	19.4205	1.04874e-05	0.00497926	2.92182	0.115881	0.000991683	0.116873	0.115881	0.028109	0.115881	1	ENSOARG00000011345		pyridoxal kinase [Source:RefSeq peptide;Acc:NP_001009220]	-0.486856	0.0940926
ENSOART00000012341	6.74573	9.28557	0.00230966	0.0334191	1.58833	0.0623795	0.00115366	0.0635332	0.0623795	0.0280496	0.0623795	1	ENSOARG00000011352	MST1R	macrophage stimulating 1 receptor [Source:HGNC Symbol;Acc:HGNC:7381]	-0.271642	0.0843032
ENSOART00000012346	5.57558	8.41809	0.00371506	0.0426261	1.96221	0.0740841	0.00440418	0.0784883	0.0740841	0.037641	0.0740841	1	ENSOARG00000011360	SERTAD1	SERTA domain containing 1 [Source:HGNC Symbol;Acc:HGNC:17932]	-0.289845	0.0952777
ENSOART00000012357	4.62581	13.2412	0.000273857	0.0122058	5.02057	0.189184	0.0116391	0.200823	0.189184	0.0685742	0.189184	1	ENSOARG00000011367	PAIP2B	poly(A) binding protein interacting protein 2B [Source:HGNC Symbol;Acc:HGNC:29200]	0.556179	0.138903
ENSOART00000012370	6.36623	8.64955	0.00327142	0.0399854	1.83618	0.0715473	0.00190013	0.0734474	0.0715473	0.0293009	0.0715473	1	ENSOARG00000011378	SEC61G	Sec61 translocon gamma subunit [Source:HGNC Symbol;Acc:HGNC:18277]	-0.283587	0.091758
ENSOART00000012377	6.71732	10.2006	0.00140397	0.0256608	2.28981	0.0902448	0.0013476	0.0915924	0.0902448	0.0280874	0.0902448	1	ENSOARG00000011380	ADGRF5	adhesion G protein-coupled receptor F5 [Source:HGNC Symbol;Acc:HGNC:19030]	0.338942	0.0994561
ENSOART00000012396	3.17226	8.97197	0.00274153	0.0368231	6.43802	0.19861	0.0589109	0.257521	0.19861	0.169318	0.19861	1	ENSOARG00000011401	RXRG	retinoid X receptor gamma [Source:HGNC Symbol;Acc:HGNC:10479]	0.55155	0.181395
ENSOART00000012406	5.15554	15.719	7.34834e-05	0.00697851	2.20969	0.0665159	0.0218716	0.0883875	0.0665159	0.047894	0.0665159	1	ENSOARG00000011412			0.407074	0.0990995
ENSOART00000012422	5.64804	9.3712	0.00220421	0.0326883	4.09184	0.100541	0.0631325	0.163673	0.100541	0.0364572	0.100541	1	ENSOARG00000011422	SCUBE3	signal peptide, CUB domain and EGF like domain containing 3 [Source:HGNC Symbol;Acc:HGNC:13655]	0.437654	0.135088
ENSOART00000012427	5.18765	11.8053	0.000590618	0.0169039	2.79847	0.105725	0.00621423	0.111939	0.105725	0.0469029	0.105725	1	ENSOARG00000011430			-0.3972	0.106608
ENSOART00000012432	7.31133	8.33201	0.00389524	0.0435561	1.98343	0.0786231	0.000714054	0.0793372	0.0786231	0.0289221	0.0786231	1	ENSOARG00000011408	FRY	FRY microtubule binding protein [Source:HGNC Symbol;Acc:HGNC:20367]	0.290152	0.0959502
ENSOART00000012440	2.60952	8.03415	0.00459034	0.0471377	14.4897	0.45228	0.127307	0.579587	0.45228	0.235499	0.45228	1	ENSOARG00000011443			0.772287	0.260828
ENSOART00000012460	5.76704	8.47369	0.00360319	0.0419604	0.818894	0.0294655	0.00329025	0.0327558	0.0294655	0.034771	0.034771	1	ENSOARG00000011457	EMC8	ER membrane protein complex subunit 8 [Source:HGNC Symbol;Acc:HGNC:7864]	-0.203673	0.0716581
ENSOART00000012480	6.20127	12.4415	0.000419907	0.01447	1.29026	0.0492151	0.00239516	0.0516103	0.0492151	0.0303444	0.0492151	1	ENSOARG00000011477	GEMIN4	gem nuclear organelle associated protein 4 [Source:HGNC Symbol;Acc:HGNC:15717]	-0.275281	0.0715079
ENSOART00000012488	7.77404	9.08345	0.00257933	0.0355039	0.603955	0.0235058	0.000652384	0.0241582	0.0235058	0.0308167	0.0308167	1	ENSOARG00000011485	FLOT1	flotillin 1 [Source:HGNC Symbol;Acc:HGNC:3757]	-0.185728	0.064522
ENSOART00000012497	5.55829	13.5454	0.000232862	0.0110054	1.47342	0.0545461	0.00439081	0.058937	0.0545461	0.037944	0.0545461	1	ENSOARG00000011492	SLC35A2	solute carrier family 35 member A2 [Source:HGNC Symbol;Acc:HGNC:11022]	-0.304485	0.0757959
ENSOART00000012518	6.57177	10.3944	0.00126398	0.0246629	0.797087	0.0304351	0.00144834	0.0318835	0.0304351	0.0284255	0.0304351	1	ENSOARG00000011512	ALDH9A1	aldehyde dehydrogenase 9 family member A1 [Source:HGNC Symbol;Acc:HGNC:412]	0.206942	0.0630258
ENSOART00000012522	7.62642	13.2589	0.000271284	0.0122058	0.686038	0.026927	0.00051454	0.0274415	0.026927	0.0301514	0.0301514	1	ENSOARG00000011514	NUP153	nucleoporin 153 [Source:HGNC Symbol;Acc:HGNC:8062]	-0.229305	0.0636481
ENSOART00000012537	5.42253	12.0565	0.000516112	0.0159145	2.68539	0.102363	0.00505214	0.107416	0.102363	0.0406572	0.102363	1	ENSOARG00000011531	RRP15	ribosomal RNA processing 15 homolog [Source:HGNC Symbol;Acc:HGNC:24255]	-0.392313	0.103929
ENSOART00000012545	7.98287	11.8067	0.000590184	0.0169039	1.50415	0.0597705	0.000395726	0.0601662	0.0597705	0.0318609	0.0597705	1	ENSOARG00000011533	STT3A	STT3A, catalytic subunit of the oligosaccharyltransferase complex [Source:HGNC Symbol;Acc:HGNC:6172]	-0.291216	0.0781563
ENSOART00000012562	4.73656	9.88538	0.00166597	0.0278506	2.25289	0.0802535	0.0098621	0.0901156	0.0802535	0.0632672	0.0802535	1	ENSOARG00000011550	UROS	uroporphyrinogen III synthase [Source:HGNC Symbol;Acc:HGNC:12592]	0.332932	0.100652
ENSOART00000012571	7.0212	8.92152	0.0028183	0.0371149	0.733578	0.0284439	0.000899271	0.0293431	0.0284439	0.028118	0.0284439	1	ENSOARG00000011559	GRPEL1	GrpE like 1, mitochondrial [Source:HGNC Symbol;Acc:HGNC:19696]	-0.18698	0.0619636
ENSOART00000012572	4.75928	14.5872	0.000133819	0.00863471	6.02477	0.231571	0.00941977	0.240991	0.231571	0.0622584	0.231571	1	ENSOARG00000011560	KLRG2	killer cell lectin like receptor G2 [Source:HGNC Symbol;Acc:HGNC:24778]	0.631856	0.148274
ENSOART00000012582	5.72801	9.64111	0.0019027	0.0299283	0.712998	0.0250827	0.00343725	0.0285199	0.0250827	0.0352929	0.0352929	1	ENSOARG00000011571	PQBP1	polyglutamine binding protein 1 [Source:HGNC Symbol;Acc:HGNC:9330]	-0.214708	0.0723177
ENSOART00000012598	5.31244	8.93543	0.00279692	0.0370061	3.06017	0.116802	0.0056048	0.122407	0.116802	0.0433516	0.116802	1	ENSOARG00000011583	TGFB2	transforming growth factor beta 2 [Source:HGNC Symbol;Acc:HGNC:11768]	0.371095	0.117807
ENSOART00000012617	6.03893	13.8989	0.000192907	0.0100153	1.06172	0.0399543	0.00251445	0.0424687	0.0399543	0.0317291	0.0399543	1	ENSOARG00000011602	UCK2	uridine-cytidine kinase 2 [Source:HGNC Symbol;Acc:HGNC:12562]	-0.265097	0.0677832
ENSOART00000012619	4.92326	11.3543	0.000752736	0.0189095	4.30998	0.163451	0.00894856	0.172399	0.163451	0.0558034	0.163451	1	ENSOARG00000011604	FAM111B	family with sequence similarity 111 member B [Source:HGNC Symbol;Acc:HGNC:24200]	-0.485418	0.133455
ENSOART00000012644	8.94876	18.7498	1.4904e-05	0.00541566	2.5573	0.102127	0.000164644	0.102292	0.102127	0.0384812	0.102127	1	ENSOARG00000011626	TUBB	tubulin beta class I [Source:HGNC Symbol;Acc:HGNC:20778]	-0.450108	0.0891705
ENSOART00000012660	3.51882	10.5098	0.00118743	0.0239316	13.2235	0.483826	0.0451137	0.52894	0.483826	0.13965	0.483826	1	ENSOARG00000011642	GPR68	G protein-coupled receptor 68 [Source:HGNC Symbol;Acc:HGNC:4519]	-0.824405	0.237587
ENSOART00000012665	7.04447	12.8382	0.000339608	0.0131903	2.28704	0.0906072	0.000874392	0.0914816	0.0906072	0.0281576	0.0906072	1	ENSOARG00000011645	STAM	signal transducing adaptor molecule [Source:HGNC Symbol;Acc:HGNC:11357]	-0.370968	0.0944799
ENSOART00000012693	3.11442	9.90232	0.00165071	0.027733	34.6257	1.28761	0.0974162	1.38503	1.28761	0.174944	1.28761	1	ENSOARG00000011669	OTOP3	otopetrin 3 [Source:HGNC Symbol;Acc:HGNC:19658]	1.30222	0.388975
ENSOART00000012701	6.21141	12.8139	0.00034406	0.0132062	3.03434	0.115198	0.00617601	0.121374	0.115198	0.0302703	0.115198	1	ENSOARG00000011672			-0.426987	0.108878
ENSOART00000012702	5.63906	8.08735	0.00445754	0.0464249	2.32823	0.0779453	0.0151838	0.0931291	0.0779453	0.0365968	0.0779453	1	ENSOARG00000011672			-0.310437	0.104446
ENSOART00000012712	5.49392	8.89971	0.00285215	0.0373904	0.926941	0.0325147	0.0045629	0.0370776	0.0325147	0.0391496	0.0391496	1	ENSOARG00000011690	DIABLO	diablo IAP-binding mitochondrial protein [Source:HGNC Symbol;Acc:HGNC:21528]	-0.224358	0.0770685
ENSOART00000012713	5.63261	14.1167	0.000171816	0.00968674	3.80626	0.148379	0.00387142	0.15225	0.148379	0.0366984	0.148379	1	ENSOARG00000011688	NOC4L	nucleolar complex associated 4 homolog [Source:HGNC Symbol;Acc:HGNC:28461]	-0.496125	0.118925
ENSOART00000012719	4.04805	13.186	0.000282042	0.0124295	8.09837	0.301947	0.0219882	0.323935	0.301947	0.103312	0.301947	1	ENSOARG00000011692	LOXL4	lysyl oxidase like 4 [Source:HGNC Symbol;Acc:HGNC:17171]	0.705253	0.176602
ENSOART00000012731	6.0161	16.4672	4.94986e-05	0.00629722	1.89532	0.0729979	0.00281497	0.0758129	0.0729979	0.0319553	0.0729979	1	ENSOARG00000011707	NOL9	nucleolar protein 9 [Source:HGNC Symbol;Acc:HGNC:26265]	-0.370372	0.0802113
ENSOART00000012738	6.41458	8.64371	0.00328192	0.0400886	0.751418	0.0283317	0.00172503	0.0300567	0.0283317	0.0290557	0.0290557	1	ENSOARG00000011713	KDELR1	KDEL endoplasmic reticulum protein retention receptor 1 [Source:HGNC Symbol;Acc:HGNC:6304]	-0.188705	0.0640527
ENSOART00000012740	5.351	9.70653	0.00183615	0.029082	1.81948	0.0674583	0.00532107	0.0727793	0.0674583	0.0423585	0.0674583	1	ENSOARG00000011712	SMYD5	SMYD family member 5 [Source:HGNC Symbol;Acc:HGNC:16258]	-0.296085	0.0895019
ENSOART00000012744	4.9353	8.09205	0.00444599	0.0464249	1.51395	0.0341895	0.0263684	0.0605579	0.0341895	0.0553684	0.0553684	1	ENSOARG00000011718	INTS6L	integrator complex subunit 6 like [Source:HGNC Symbol;Acc:HGNC:27334]	0.294951	0.107499
ENSOART00000012745	2.85671	27.3963	1.65747e-07	0.00187978	15.5314	0.535358	0.0858966	0.621255	0.535358	0.203111	0.535358	1	ENSOARG00000011720	FAM221B	family with sequence similarity 221 member B [Source:HGNC Symbol;Acc:HGNC:30762]	1.26187	0.204986
ENSOART00000012748	5.45217	12.3598	0.000438672	0.0146912	8.16204	0.321374	0.00510702	0.326481	0.321374	0.0400076	0.321374	1	ENSOARG00000011723	AADACL3	arylacetamide deacetylase like 3 [Source:HGNC Symbol;Acc:HGNC:32037]	0.690604	0.180135
ENSOART00000012751	3.28681	10.3331	0.00130666	0.025148	12.5474	0.438138	0.0637578	0.501896	0.438138	0.158804	0.438138	1	ENSOARG00000011719	LRRC7	leucine rich repeat containing 7 [Source:HGNC Symbol;Acc:HGNC:18531]	0.797577	0.232221
ENSOART00000012755	7.39773	8.8175	0.00298354	0.0380764	0.595357	0.0227346	0.00107963	0.0238143	0.0227346	0.0292341	0.0292341	1	ENSOARG00000011717	TNPO2	transportin 2 [Source:HGNC Symbol;Acc:HGNC:19998]	-0.180277	0.0633581
ENSOART00000012786	5.8586	10.8339	0.000996598	0.0218173	1.15819	0.0431694	0.00315803	0.0463274	0.0431694	0.0336458	0.0431694	1	ENSOARG00000011754	PGAP3	post-GPI attachment to proteins 3 [Source:HGNC Symbol;Acc:HGNC:23719]	0.247313	0.0704181
ENSOART00000012787	5.92098	14.7948	0.000119867	0.00830364	3.00249	0.117103	0.00299717	0.1201	0.117103	0.0329455	0.117103	1	ENSOARG00000011758	GRWD1	glutamate rich WD repeat containing 1 [Source:HGNC Symbol;Acc:HGNC:21270]	-0.448393	0.104256
ENSOART00000012788	7.16219	15.7221	7.33612e-05	0.00697851	4.9335	0.196446	0.000893894	0.19734	0.196446	0.0284331	0.196446	1	ENSOARG00000011756	HSPH1	heat shock protein family H (Hsp110) member 1 [Source:HGNC Symbol;Acc:HGNC:16969]	-0.587692	0.131279
ENSOART00000012797	6.19417	12.2599	0.000462798	0.0150409	2.15467	0.0839561	0.00223084	0.0861869	0.0839561	0.0303971	0.0839561	1	ENSOARG00000011762	NPR2	natriuretic peptide receptor 2 [Source:HGNC Symbol;Acc:HGNC:7944]	0.353713	0.0927307
ENSOART00000012811	8.21351	14.0956	0.000173746	0.00968674	1.48444	0.0590734	0.000304131	0.0593776	0.0590734	0.0331624	0.0590734	1	ENSOARG00000011780	ACTR3	ARP3 actin related protein 3 homolog [Source:HGNC Symbol;Acc:HGNC:170]	-0.309657	0.0742989
ENSOART00000012845	5.92965	9.1626	0.00247011	0.0344827	1.19173	0.0449107	0.00275867	0.0476694	0.0449107	0.0328517	0.0449107	1	ENSOARG00000011813			-0.234005	0.0731965
ENSOART00000012856	7.1528	8.03449	0.0045895	0.0471377	0.989707	0.038681	0.000907323	0.0395883	0.038681	0.0284066	0.038681	1	ENSOARG00000011820	GBA2	glucosylceramidase beta 2 [Source:HGNC Symbol;Acc:HGNC:18986]	0.201842	0.0681673
ENSOART00000012863	8.27847	11.8224	0.000585235	0.0169039	1.28795	0.0512462	0.000271686	0.0515179	0.0512462	0.0335584	0.0512462	1	ENSOARG00000011826	CCT7	chaperonin containing TCP1 subunit 7 [Source:HGNC Symbol;Acc:HGNC:1622]	-0.269615	0.0722996
ENSOART00000012871	8.71538	13.6372	0.000221753	0.0107312	0.920843	0.0366689	0.000164845	0.0368337	0.0366689	0.0365847	0.0366689	1	ENSOARG00000011829	EPRS	glutamyl-prolyl-tRNA synthetase [Source:HGNC Symbol;Acc:HGNC:3418]	-0.259664	0.0699712
ENSOART00000012892	6.35154	10.9957	0.000913257	0.0209116	1.6282	0.06318	0.00194814	0.0651282	0.06318	0.0293806	0.06318	1	ENSOARG00000011853	SNRPF	small nuclear ribonucleoprotein polypeptide F [Source:HGNC Symbol;Acc:HGNC:11162]	-0.294572	0.0825935
ENSOART00000012902	6.60985	8.30879	0.00394537	0.0437778	1.24293	0.0482524	0.00146487	0.0497173	0.0482524	0.0283129	0.0482524	1	ENSOARG00000011861	MAP1LC3B	microtubule associated protein 1 light chain 3 beta [Source:HGNC Symbol;Acc:HGNC:13352]	0.22942	0.0759898
ENSOART00000012907	6.21648	8.15102	0.00430368	0.0457943	0.600954	0.0218284	0.00220972	0.0240382	0.0218284	0.0302338	0.0302338	1	ENSOARG00000011870	PUS3	pseudouridylate synthase 3 [Source:HGNC Symbol;Acc:HGNC:25461]	-0.177958	0.0658831
ENSOART00000012914	4.19292	8.45724	0.00363594	0.0421477	24.4549	0.951486	0.0267122	0.978198	0.951486	0.0940844	0.951486	1	ENSOARG00000011875	MAP6	microtubule associated protein 6 [Source:HGNC Symbol;Acc:HGNC:6868]	1.02523	0.336105
ENSOART00000012917	7.38366	9.85335	0.00169523	0.0281768	0.663063	0.025877	0.000645552	0.0265225	0.025877	0.0291821	0.0291821	1	ENSOARG00000011864	PFKL	phosphofructokinase, liver type [Source:HGNC Symbol;Acc:HGNC:8876]	-0.193995	0.0627735
ENSOART00000012919	3.90141	8.99702	0.00270421	0.0366872	3.78538	0.128393	0.0230219	0.151415	0.128393	0.112624	0.128393	1	ENSOARG00000011878	ILDR2	immunoglobulin like domain containing receptor 2 [Source:HGNC Symbol;Acc:HGNC:18131]	0.422355	0.138401
ENSOART00000012921	6.51189	7.8257	0.00515086	0.0499684	1.7531	0.0660016	0.00412249	0.0701241	0.0660016	0.0286366	0.0660016	1	ENSOARG00000011879	EIF5A	eukaryotic translation initiation factor 5A-1 [Source:RefSeq peptide;Acc:NP_001159665]	-0.265653	0.0910899
ENSOART00000012955	6.53544	8.0063	0.00466149	0.0473594	1.96019	0.0768048	0.00160283	0.0784076	0.0768048	0.0285492	0.0768048	1	ENSOARG00000011906	ANKRD13C	ankyrin repeat domain 13C [Source:HGNC Symbol;Acc:HGNC:25374]	0.283635	0.0959858
ENSOART00000012992	5.65637	11.2436	0.000798961	0.0194675	2.27607	0.0871206	0.00392214	0.0910427	0.0871206	0.0363295	0.0871206	1	ENSOARG00000011946	FBXL4	F-box and leucine rich repeat protein 4 [Source:HGNC Symbol;Acc:HGNC:13601]	0.351386	0.0971881
ENSOART00000012993	5.95151	8.93403	0.00279906	0.0370061	0.981005	0.0363939	0.00284635	0.0392402	0.0363939	0.0326186	0.0363939	1	ENSOARG00000011942	DDX51	DEAD-box helicase 51 [Source:HGNC Symbol;Acc:HGNC:20082]	-0.212299	0.0690554
ENSOART00000013011	6.63961	8.23624	0.00410622	0.0447766	1.68458	0.0660176	0.00136551	0.0673831	0.0660176	0.0282371	0.0660176	1	ENSOARG00000011960	SPHK2	sphingosine kinase 2 [Source:HGNC Symbol;Acc:HGNC:18859]	0.266103	0.0885897
ENSOART00000013016	4.99705	17.8462	2.39494e-05	0.00563312	8.57961	0.33438	0.00880454	0.343184	0.33438	0.0531719	0.33438	1	ENSOARG00000011967	DBP	D site-binding protein [Source:RefSeq peptide;Acc:NP_001132921]	0.810595	0.166192
ENSOART00000013020	5.82778	9.46243	0.00209724	0.0315881	1.26165	0.045996	0.00446985	0.0504658	0.045996	0.0340104	0.045996	1	ENSOARG00000011971	UBL3	ubiquitin like 3 [Source:HGNC Symbol;Acc:HGNC:12504]	0.24399	0.0748799
ENSOART00000013023	5.73953	12.7763	0.000351043	0.0133225	1.87697	0.0715711	0.00350783	0.075079	0.0715711	0.0351359	0.0715711	1	ENSOARG00000011974	PPP1R18	protein phosphatase 1 regulatory subunit 18 [Source:HGNC Symbol;Acc:HGNC:29413]	-0.335445	0.0856937
ENSOART00000013026	3.15584	12.7024	0.000365185	0.0136291	6.86699	0.211999	0.0626801	0.27468	0.211999	0.170893	0.211999	1	ENSOARG00000011972	SLC9B1	solute carrier family 9 member B1 [Source:HGNC Symbol;Acc:HGNC:24244]	0.666225	0.183615
ENSOART00000013048	3.46765	18.0153	2.19137e-05	0.00549181	10.3731	0.372034	0.0428902	0.414924	0.372034	0.143658	0.372034	1	ENSOARG00000011998	METTL27	methyltransferase like 27 [Source:HGNC Symbol;Acc:HGNC:19068]	0.89421	0.182146
ENSOART00000013055	5.75183	11.4333	0.000721404	0.0186845	2.74511	0.106418	0.00338594	0.109804	0.106418	0.034971	0.106418	1	ENSOARG00000012003	RUSC2	RUN and SH3 domain containing 2 [Source:HGNC Symbol;Acc:HGNC:23625]	0.388463	0.106345
ENSOART00000013059	4.49694	12.7417	0.000357593	0.0134751	4.07218	0.150281	0.0126063	0.162887	0.150281	0.0754968	0.150281	1	ENSOARG00000012007	CA11	carbonic anhydrase 11 [Source:HGNC Symbol;Acc:HGNC:1370]	0.493574	0.126306
ENSOART00000013073	5.04947	10.3158	0.00131893	0.0252168	10.5513	0.412572	0.00948134	0.422053	0.412572	0.0513622	0.412572	1	ENSOARG00000012018	SYBU	syntabulin [Source:HGNC Symbol;Acc:HGNC:26011]	0.730896	0.213021
ENSOART00000013079	4.20811	14.6078	0.000132366	0.00863471	88.773	3.50416	0.0467614	3.55092	3.50416	0.0931136	3.50416	1	ENSOARG00000012021	IL6	interleukin-6 precursor [Source:RefSeq peptide;Acc:NP_001009392]	-2.4267	0.568937
ENSOART00000013086	4.09713	10.8295	0.000998936	0.0218237	7.44863	0.2758	0.0221452	0.297945	0.2758	0.100207	0.2758	1	ENSOARG00000012034	FAM107A	family with sequence similarity 107 member A [Source:HGNC Symbol;Acc:HGNC:30827]	0.626228	0.177222
ENSOART00000013087	3.57842	10.4869	0.00120225	0.0240905	4.76086	0.157003	0.0334312	0.190434	0.157003	0.135115	0.157003	1	ENSOARG00000012032	MAMSTR	MEF2 activating motif and SAP domain containing transcriptional regulator [Source:HGNC Symbol;Acc:HGNC:26689]	0.509575	0.154919
ENSOART00000013089	7.37363	11.1992	0.000818327	0.0197061	1.21198	0.0478021	0.000677024	0.0484792	0.0478021	0.0291452	0.0478021	1	ENSOARG00000012031	CSE1L	chromosome segregation 1 like [Source:HGNC Symbol;Acc:HGNC:2431]	-0.256009	0.0709805
ENSOART00000013101	6.66289	19.3074	1.11273e-05	0.00497926	1.99259	0.0782972	0.00140626	0.0797035	0.0782972	0.028185	0.0782972	1	ENSOARG00000012040	DDX18	DEAD-box helicase 18 [Source:HGNC Symbol;Acc:HGNC:2741]	-0.401266	0.0778721
ENSOART00000013114	5.80124	10.7674	0.00103301	0.0221823	1.23243	0.0458311	0.00346615	0.0492973	0.0458311	0.0343355	0.0458311	1	ENSOARG00000012055			-0.254142	0.0721737
ENSOART00000013130	7.10963	8.90015	0.00285148	0.0373904	0.769214	0.0299171	0.000851485	0.0307686	0.0299171	0.0282948	0.0299171	1	ENSOARG00000012068	MUT	methylmalonyl-CoA mutase [Source:HGNC Symbol;Acc:HGNC:7526]	0.188934	0.0620881
ENSOART00000013139	6.73999	17.2079	3.35042e-05	0.00574341	6.34273	0.252277	0.00143172	0.253709	0.252277	0.0280565	0.252277	1	ENSOARG00000012075	CDON	cell adhesion associated, oncogene regulated [Source:HGNC Symbol;Acc:HGNC:17104]	0.688167	0.144659
ENSOART00000013144	5.12674	8.45378	0.00364286	0.0421555	2.87881	0.108403	0.00674942	0.115152	0.108403	0.0488073	0.108403	1	ENSOARG00000012070	CFAP69	cilia and flagella associated protein 69 [Source:HGNC Symbol;Acc:HGNC:26107]	0.351699	0.115326
ENSOART00000013148	7.56333	15.2017	9.66167e-05	0.0077448	2.05247	0.0815488	0.000549852	0.0820987	0.0815488	0.0298848	0.0815488	1	ENSOARG00000012085	TARS	threonyl-tRNA synthetase [Source:HGNC Symbol;Acc:HGNC:11572]	-0.374445	0.0855267
ENSOART00000013153	5.95379	11.5165	0.000689806	0.0182397	0.841983	0.0308691	0.00281017	0.0336793	0.0308691	0.0325945	0.0325945	1	ENSOARG00000012088	HPS1	HPS1, biogenesis of lysosomal organelles complex 3 subunit 1 [Source:HGNC Symbol;Acc:HGNC:5163]	0.233386	0.068991
ENSOART00000013172	6.70631	8.12411	0.00436804	0.0460317	0.801022	0.0308191	0.00122182	0.0320409	0.0308191	0.0281044	0.0308191	1	ENSOARG00000012109			-0.183418	0.0623841
ENSOART00000013185	4.27514	8.81994	0.00297956	0.0380764	90.2725	3.54262	0.0682836	3.6109	3.54262	0.0888564	3.54262	1	ENSOARG00000012124			2.00466	0.641269
ENSOART00000013207	5.6458	16.5097	4.84011e-05	0.00628564	2.42395	0.0930132	0.00394491	0.0969581	0.0930132	0.0364919	0.0930132	1	ENSOARG00000012142			-0.419235	0.090636
ENSOART00000013216	5.06078	8.68781	0.00320346	0.039438	1.45886	0.0510357	0.00731892	0.0583546	0.0510357	0.0509795	0.0510357	1	ENSOARG00000012152	KCTD6	potassium channel tetramerization domain containing 6 [Source:HGNC Symbol;Acc:HGNC:22235]	0.264656	0.0895102
ENSOART00000013218	7.24874	9.55572	0.00199327	0.0306602	1.12326	0.0441412	0.000789242	0.0449305	0.0441412	0.0287076	0.0441412	1	ENSOARG00000012154	SUB1	SUB1 homolog, transcriptional regulator [Source:HGNC Symbol;Acc:HGNC:19985]	-0.231151	0.0705274
ENSOART00000013220	5.25834	8.51422	0.00352382	0.0414612	2.16554	0.0806637	0.00595799	0.0866217	0.0806637	0.0448298	0.0806637	1	ENSOARG00000012151			0.305946	0.0999078
ENSOART00000013226	5.30077	8.24291	0.00409114	0.0447041	0.969572	0.0336563	0.00512662	0.0387829	0.0336563	0.0436621	0.0436621	1	ENSOARG00000012160			0.225719	0.0815793
ENSOART00000013231	3.94423	9.70726	0.00183542	0.029082	3.75085	0.127425	0.0226093	0.150034	0.127425	0.109858	0.127425	1	ENSOARG00000012167	ZPBP2	zona pellucida binding protein 2 [Source:HGNC Symbol;Acc:HGNC:20678]	0.434385	0.136729
ENSOART00000013236	5.90399	20.2263	6.88018e-06	0.00497926	3.10984	0.121507	0.00288703	0.124394	0.121507	0.0331317	0.121507	1	ENSOARG00000012173	CREG1	cellular repressor of E1A stimulated genes 1 [Source:HGNC Symbol;Acc:HGNC:2351]	0.5091	0.0955802
ENSOART00000013247	5.61243	10.3243	0.0013129	0.0251489	12.7175	0.503647	0.0050529	0.5087	0.503647	0.0370223	0.503647	1	ENSOARG00000012184	GPC3	glypican 3 [Source:HGNC Symbol;Acc:HGNC:4451]	0.802689	0.23383
ENSOART00000013284	4.29006	10.2314	0.0013807	0.0256141	2.41936	0.0813237	0.0154507	0.0967745	0.0813237	0.0879175	0.0879175	1	ENSOARG00000012215	RSG1	REM2 and RAB like small GTPase 1 [Source:HGNC Symbol;Acc:HGNC:28127]	0.382338	0.12034
ENSOART00000013293	4.59603	8.86309	0.00290995	0.037764	2.04633	0.0708995	0.0109539	0.0818534	0.0708995	0.0701066	0.0708995	1	ENSOARG00000012227			0.316883	0.106145
ENSOART00000013301	3.77364	7.95418	0.00479764	0.04821	2.70717	0.0828774	0.0254095	0.108287	0.0828774	0.121148	0.121148	1	ENSOARG00000012234	NINJ2	ninjurin 2 [Source:HGNC Symbol;Acc:HGNC:7825]	0.391666	0.144041
ENSOART00000013303	7.48905	10.7141	0.00106325	0.0225208	0.525339	0.020404	0.00060958	0.0210136	0.020404	0.0295843	0.0295843	1	ENSOARG00000012233	ZFR	zinc finger RNA binding protein [Source:HGNC Symbol;Acc:HGNC:17277]	-0.195856	0.0631581
ENSOART00000013330	5.6791	9.26992	0.00232948	0.0335634	13.9642	0.553875	0.00469145	0.558566	0.553875	0.0359887	0.553875	1	ENSOARG00000012259	FMO3	flavin containing monooxygenase 3 [Source:HGNC Symbol;Acc:HGNC:3771]	0.804882	0.250041
ENSOART00000013339	4.38747	10.6498	0.00110084	0.0228856	3.42928	0.122485	0.0146862	0.137171	0.122485	0.081907	0.122485	1	ENSOARG00000012261	GARNL3	GTPase activating Rap/RanGAP domain like 3 [Source:HGNC Symbol;Acc:HGNC:25425]	0.422067	0.120665
ENSOART00000013379	4.50851	8.88597	0.00287371	0.0375573	2.03726	0.0695118	0.0119784	0.0814902	0.0695118	0.0748456	0.0748456	1	ENSOARG00000012305	NANP	N-acetylneuraminic acid phosphatase [Source:HGNC Symbol;Acc:HGNC:16140]	-0.325394	0.10998
ENSOART00000013381	5.87757	8.19026	0.00421159	0.0452908	2.73613	0.106369	0.00307644	0.109445	0.106369	0.0334278	0.106369	1	ENSOARG00000012306	FAM118B	family with sequence similarity 118 member B [Source:HGNC Symbol;Acc:HGNC:26110]	-0.338336	0.113003
ENSOART00000013407	5.28734	7.8927	0.00496348	0.0490935	5.90333	0.230161	0.00597169	0.236133	0.230161	0.0440253	0.230161	1	ENSOARG00000012330	BANP	BTG3 associated nuclear protein [Source:HGNC Symbol;Acc:HGNC:13450]	-0.48925	0.166938
ENSOART00000013411	6.37788	8.37981	0.00379412	0.0430681	0.597524	0.0220829	0.00181809	0.023901	0.0220829	0.0292395	0.0292395	1	ENSOARG00000012337	MOB1A	MOB kinase activator 1A [Source:HGNC Symbol;Acc:HGNC:16015]	-0.177675	0.0643629
ENSOART00000013422	5.48713	13.2473	0.000272976	0.0122058	1.08591	0.0390355	0.00440098	0.0434365	0.0390355	0.0392845	0.0392845	1	ENSOARG00000012342	KNOP1	lysine rich nucleolar protein 1 [Source:HGNC Symbol;Acc:HGNC:34404]	-0.280984	0.0770291
ENSOART00000013428	6.12734	11.6635	0.000637389	0.0176629	3.45739	0.135741	0.00255439	0.138296	0.135741	0.0309271	0.135741	1	ENSOARG00000012350			-0.439399	0.11882
ENSOART00000013430	6.83553	12.5593	0.000394235	0.0140645	0.701932	0.0268728	0.00120445	0.0280773	0.0268728	0.0279874	0.0279874	1	ENSOARG00000012345	DDX27	DEAD-box helicase 27 [Source:HGNC Symbol;Acc:HGNC:15837]	-0.220401	0.0622201
ENSOART00000013437	6.93729	10.1205	0.00146632	0.0262483	0.810209	0.0313967	0.00101161	0.0324083	0.0313967	0.0280173	0.0313967	1	ENSOARG00000012359	MBD3	methyl-CpG binding domain protein 3 [Source:HGNC Symbol;Acc:HGNC:6918]	-0.203608	0.0620023
ENSOART00000013439	7.3038	9.48257	0.00207433	0.0313339	3.72078	0.148021	0.000810412	0.148831	0.148021	0.0288958	0.148021	1	ENSOARG00000012358	PDZD2	PDZ domain containing 2 [Source:HGNC Symbol;Acc:HGNC:18486]	0.419373	0.128542
ENSOART00000013444	6.44677	12.4945	0.000408142	0.0142334	2.19143	0.0859414	0.00171593	0.0876573	0.0859414	0.0289063	0.0859414	1	ENSOARG00000012366	MFSD12	major facilitator superfamily domain containing 12 [Source:HGNC Symbol;Acc:HGNC:28299]	-0.359351	0.0930973
ENSOART00000013446	6.03037	17.2291	3.31324e-05	0.00572822	3.74811	0.147102	0.00282268	0.149925	0.147102	0.0318132	0.147102	1	ENSOARG00000012368	STEAP3	STEAP3 metalloreductase [Source:HGNC Symbol;Acc:HGNC:24592]	-0.529236	0.111157
ENSOART00000013450	4.29714	9.30328	0.00228744	0.03336	2.4967	0.0855283	0.0143399	0.0998682	0.0855283	0.0874731	0.0874731	1	ENSOARG00000012374	TULP2	tubby like protein 2 [Source:HGNC Symbol;Acc:HGNC:12424]	0.363559	0.119364
ENSOART00000013463	5.89397	12.2462	0.000466207	0.0150409	1.67746	0.0642492	0.00284925	0.0670985	0.0642492	0.033243	0.0642492	1	ENSOARG00000012383	KDELC2	KDEL motif containing 2 [Source:HGNC Symbol;Acc:HGNC:28496]	0.311959	0.0818415
ENSOART00000013468	5.25305	9.82067	0.00172561	0.0285608	1.63306	0.0597628	0.00555953	0.0653223	0.0597628	0.0449797	0.0597628	1	ENSOARG00000012389	GPRC5B	G protein-coupled receptor class C group 5 member B [Source:HGNC Symbol;Acc:HGNC:13308]	0.281851	0.0846068
ENSOART00000013479	6.55889	8.59925	0.00336301	0.0405647	0.741088	0.0281331	0.00151044	0.0296435	0.0281331	0.0284676	0.0284676	1	ENSOARG00000012402	SRSF9	serine and arginine rich splicing factor 9 [Source:HGNC Symbol;Acc:HGNC:10791]	-0.186131	0.0631484
ENSOART00000013484	7.89694	9.56458	0.00198368	0.0305838	8.06402	0.322101	0.000460273	0.322561	0.322101	0.0314162	0.322101	1	ENSOARG00000012400	EPHA2	EPH receptor A2 [Source:HGNC Symbol;Acc:HGNC:3386]	-0.619578	0.188938
ENSOART00000013492	6.32528	10.0976	0.00148462	0.0263197	1.72185	0.0670642	0.00180997	0.0688741	0.0670642	0.0295292	0.0670642	1	ENSOARG00000012408	PARP12	poly(ADP-ribose) polymerase family member 12 [Source:HGNC Symbol;Acc:HGNC:21919]	-0.292709	0.0864151
ENSOART00000013533	6.29477	14.4658	0.000142731	0.00902237	2.29269	0.089905	0.0018027	0.0917077	0.089905	0.029712	0.089905	1	ENSOARG00000012445	PTP4A1	protein tyrosine phosphatase type IVA, member 1 [Source:HGNC Symbol;Acc:HGNC:9634]	-0.388573	0.0916817
ENSOART00000013535	3.90316	9.96753	0.00159325	0.0272429	9.32531	0.34713	0.0258819	0.373012	0.34713	0.11251	0.34713	1	ENSOARG00000012446			0.67761	0.201609
ENSOART00000013537	6.00728	8.07721	0.00448253	0.046504	1.38066	0.0526785	0.00254779	0.0552263	0.0526785	0.0320439	0.0526785	1	ENSOARG00000012447	TBL2	transducin beta like 2 [Source:HGNC Symbol;Acc:HGNC:11586]	-0.238932	0.0804468
ENSOART00000013540	6.41141	15.3273	9.03996e-05	0.00758757	4.00201	0.15826	0.00182008	0.16008	0.15826	0.029071	0.15826	1	ENSOARG00000012451	GMPPB	GDP-mannose pyrophosphorylase B [Source:HGNC Symbol;Acc:HGNC:22932]	-0.524439	0.119139
ENSOART00000013543	4.97845	12.4696	0.000413625	0.0143022	4.40562	0.166591	0.00963396	0.176225	0.166591	0.053827	0.166591	1	ENSOARG00000012455	RALGPS1	Ral GEF with PH domain and SH3 binding motif 1 [Source:HGNC Symbol;Acc:HGNC:16851]	0.509122	0.132064
ENSOART00000013565	6.19982	9.16104	0.00247222	0.0344883	1.40236	0.0536318	0.00246267	0.0560944	0.0536318	0.0303551	0.0536318	1	ENSOARG00000012475	ABHD6	abhydrolase domain containing 6 [Source:HGNC Symbol;Acc:HGNC:21398]	0.253825	0.0794042
ENSOART00000013567	6.37531	9.98566	0.00157764	0.0271	0.554559	0.0201507	0.00203167	0.0221824	0.0201507	0.0292529	0.0292529	1	ENSOARG00000012477	ZNF143	zinc finger protein 143 [Source:HGNC Symbol;Acc:HGNC:12928]	-0.193898	0.064632
ENSOART00000013618	6.29815	15.8926	6.70395e-05	0.006782	1.41702	0.0546209	0.00206003	0.0566809	0.0546209	0.0296912	0.0546209	1	ENSOARG00000012524	DIEXF	digestive organ expansion factor homolog (zebrafish) [Source:HGNC Symbol;Acc:HGNC:28440]	-0.316194	0.0701263
ENSOART00000013627	8.0333	12.4103	0.000426963	0.0145155	3.296	0.131501	0.000339122	0.13184	0.131501	0.0321319	0.131501	1	ENSOARG00000012531	HYOU1	hypoxia up-regulated 1 [Source:HGNC Symbol;Acc:HGNC:16931]	-0.439552	0.114359
ENSOART00000013648	6.36141	16.4127	5.09418e-05	0.00632946	1.54439	0.0598457	0.00192978	0.0617755	0.0598457	0.0293268	0.0598457	1	ENSOARG00000012551	GTF3A	general transcription factor IIIA [Source:HGNC Symbol;Acc:HGNC:4662]	-0.333935	0.0724815
ENSOART00000013649	8.15764	14.7338	0.000123804	0.00840671	1.09025	0.0433105	0.000299536	0.0436101	0.0433105	0.0328323	0.0433105	1	ENSOARG00000012528	MDN1	midasin AAA ATPase 1 [Source:HGNC Symbol;Acc:HGNC:18302]	-0.272468	0.0662397
ENSOART00000013664	4.78384	10.2741	0.00134912	0.0254571	1.86973	0.065922	0.00886707	0.0747891	0.065922	0.0612001	0.065922	1	ENSOARG00000012565	YPEL2	yippee like 2 [Source:HGNC Symbol;Acc:HGNC:18326]	0.318823	0.0984148
ENSOART00000013674	6.15569	20.5515	5.80491e-06	0.00497926	2.03292	0.0790303	0.00228654	0.0813169	0.0790303	0.0306946	0.0790303	1	ENSOARG00000012568	RUVBL2	RuvB like AAA ATPase 2 [Source:HGNC Symbol;Acc:HGNC:10475]	-0.413777	0.0767968
ENSOART00000013679	5.97885	13.1127	0.000293305	0.0125698	5.69292	0.220434	0.00728255	0.227717	0.220434	0.0323336	0.220434	1	ENSOARG00000012580	ENTPD7	ectonucleoside triphosphate diphosphohydrolase 7 [Source:HGNC Symbol;Acc:HGNC:19745]	-0.590049	0.148278
ENSOART00000013680	5.37884	14.8306	0.000117609	0.0082318	5.78362	0.207761	0.0235833	0.231345	0.207761	0.0416744	0.207761	1	ENSOARG00000012580	ENTPD7	ectonucleoside triphosphate diphosphohydrolase 7 [Source:HGNC Symbol;Acc:HGNC:19745]	-0.622882	0.144598
ENSOART00000013689	5.38261	14.3548	0.000151395	0.00922417	1.40149	0.051094	0.00496541	0.0560595	0.051094	0.0415837	0.051094	1	ENSOARG00000012588	CARNMT1	carnosine N-methyltransferase 1 [Source:HGNC Symbol;Acc:HGNC:23435]	-0.312094	0.07963
ENSOART00000013695	6.33303	8.75167	0.00309318	0.0387423	1.0463	0.0399582	0.00189375	0.041852	0.0399582	0.0294845	0.0399582	1	ENSOARG00000012596	ZNF34	zinc finger protein 34 [Source:HGNC Symbol;Acc:HGNC:13098]	0.215121	0.0691291
ENSOART00000013705	3.10391	8.04246	0.00456934	0.0470615	47.677	1.76885	0.138228	1.90708	1.76885	0.17599	1.76885	1	ENSOARG00000012606	CSF3	colony stimulating factor 3 [Source:HGNC Symbol;Acc:HGNC:2438]	-1.4015	0.473053
ENSOART00000013717	4.92022	9.15714	0.00247749	0.0345381	3.21661	0.120225	0.00843882	0.128664	0.120225	0.0559133	0.120225	1	ENSOARG00000012615	METTL26	methyltransferase like 26 [Source:HGNC Symbol;Acc:HGNC:14141]	0.38435	0.120267
ENSOART00000013735	6.37695	8.89755	0.00285553	0.0374104	1.05773	0.0400723	0.00223705	0.0423093	0.0400723	0.0292443	0.0400723	1	ENSOARG00000012635	RABGGTB	geranylgeranyl transferase type-2 subunit beta [Source:RefSeq peptide;Acc:NP_001155340]	-0.217788	0.0693111
ENSOART00000013736	6.45019	11.1671	0.000832602	0.0199548	0.537831	0.0199439	0.00156936	0.0215132	0.0199439	0.0288911	0.0288911	1	ENSOARG00000012632	DHX40	DEAH-box helicase 40 [Source:HGNC Symbol;Acc:HGNC:18018]	0.202951	0.0636861
ENSOART00000013751	5.49077	8.41672	0.00371787	0.0426261	0.713264	0.0238929	0.00463763	0.0285306	0.0238929	0.0392119	0.0392119	1	ENSOARG00000012647	MRPS18B	mitochondrial ribosomal protein S18B [Source:HGNC Symbol;Acc:HGNC:14516]	-0.209161	0.0771995
ENSOART00000013767	2.88657	10.7766	0.00102791	0.022124	9.52747	0.305316	0.0757833	0.381099	0.305316	0.199554	0.305316	1	ENSOARG00000012665			0.706856	0.200636
ENSOART00000013769	5.92037	7.92967	0.00486307	0.048435	0.569348	0.019949	0.00282497	0.0227739	0.019949	0.0329521	0.0329521	1	ENSOARG00000012669			0.179864	0.0693648
ENSOART00000013776	9.72921	12.0782	0.000510137	0.0157784	13.3292	0.533091	7.61524e-05	0.533167	0.533091	0.0464922	0.533091	1	ENSOARG00000012672	ANXA1	annexin A1 [Source:HGNC Symbol;Acc:HGNC:533]	-0.874653	0.231447
ENSOART00000013784	5.55353	11.0719	0.000876468	0.0205914	1.80627	0.0680333	0.00421737	0.0722507	0.0680333	0.0380289	0.0680333	1	ENSOARG00000012679	WBP1	WW domain binding protein 1 [Source:HGNC Symbol;Acc:HGNC:12737]	0.311117	0.0868652
ENSOART00000013796	8.2133	8.34376	0.00387014	0.0434194	0.550365	0.0217409	0.000273751	0.0220146	0.0217409	0.0331611	0.0331611	1	ENSOARG00000012687	IPO7	importin 7 [Source:HGNC Symbol;Acc:HGNC:9852]	-0.177483	0.0665555
ENSOART00000013797	6.69778	9.72215	0.0018206	0.0290206	1.82707	0.0717032	0.00137947	0.0730826	0.0717032	0.0281186	0.0717032	1	ENSOARG00000012692	MOGS	mannosyl-oligosaccharide glucosidase [Source:HGNC Symbol;Acc:HGNC:24862]	-0.296897	0.0896612
ENSOART00000013802	6.66819	11.4561	0.000712589	0.0184798	0.810093	0.0310421	0.00136158	0.0324037	0.0310421	0.028174	0.0310421	1	ENSOARG00000012686	ZC3H18	zinc finger CCCH-type containing 18 [Source:HGNC Symbol;Acc:HGNC:25091]	-0.21693	0.0626362
ENSOART00000013804	4.78769	8.79913	0.00301374	0.0382927	4.79251	0.180967	0.0107336	0.1917	0.180967	0.0610369	0.180967	1	ENSOARG00000012699	WASF3	WAS protein family member 3 [Source:HGNC Symbol;Acc:HGNC:12734]	0.461441	0.147815
ENSOART00000013825	6.80828	16.791	4.17312e-05	0.00591107	1.49002	0.0580129	0.00158773	0.0596006	0.0580129	0.0279973	0.0580129	1	ENSOARG00000012714	DDX10	DEAD-box helicase 10 [Source:HGNC Symbol;Acc:HGNC:2735]	-0.330671	0.0706782
ENSOART00000013832	8.06763	10.196	0.00140743	0.0256608	1.50006	0.0596431	0.000359187	0.0600023	0.0596431	0.0323206	0.0596431	1	ENSOARG00000012718	NFKB1	nuclear factor kappa B subunit 1 [Source:HGNC Symbol;Acc:HGNC:7794]	-0.274285	0.0805052
ENSOART00000013843	5.6377	11.3473	0.000755566	0.0189095	1.16547	0.0428191	0.00379957	0.0466187	0.0428191	0.0366182	0.0428191	1	ENSOARG00000012732	CDK8	cyclin dependent kinase 8 [Source:HGNC Symbol;Acc:HGNC:1779]	-0.25708	0.0739568
ENSOART00000013851	5.6815	7.93159	0.00485792	0.048435	0.486771	0.015939	0.00353181	0.0194708	0.015939	0.0359534	0.0359534	1	ENSOARG00000012743	RNF6	ring finger protein 6 [Source:HGNC Symbol;Acc:HGNC:10069]	0.182875	0.0730484
ENSOART00000013853	9.65205	10.5728	0.00114766	0.0234258	1.57081	0.0627618	7.05812e-05	0.0628324	0.0627618	0.0455726	0.0627618	1	ENSOARG00000012724	FLNB	filamin B [Source:HGNC Symbol;Acc:HGNC:3755]	-0.284822	0.0817872
ENSOART00000013873	5.44829	11.2209	0.00080882	0.0195938	0.757239	0.0259115	0.00437806	0.0302896	0.0259115	0.0400908	0.0400908	1	ENSOARG00000012761	FMO4	flavin containing monooxygenase 4 [Source:HGNC Symbol;Acc:HGNC:3772]	0.248792	0.0777334
ENSOART00000013879	5.83987	10.6606	0.0010944	0.0227753	0.71262	0.0249932	0.00351167	0.0285048	0.0249932	0.0338658	0.0338658	1	ENSOARG00000012768	IL15RA	interleukin 15 receptor subunit alpha [Source:HGNC Symbol;Acc:HGNC:5978]	-0.223707	0.0710181
ENSOART00000013888	4.06213	8.28492	0.00399756	0.0440189	4.59481	0.163948	0.0198439	0.183792	0.163948	0.102425	0.163948	1	ENSOARG00000012775	DQX1	DEAQ-box RNA dependent ATPase 1 [Source:HGNC Symbol;Acc:HGNC:20410]	-0.44057	0.146172
ENSOART00000013899	6.34254	7.82231	0.00516052	0.0499938	0.597234	0.0218921	0.00199727	0.0238894	0.0218921	0.0294306	0.0294306	1	ENSOARG00000012783	INPP5K	inositol polyphosphate-5-phosphatase K [Source:HGNC Symbol;Acc:HGNC:33882]	0.17178	0.0647816
ENSOART00000013914	6.9036	8.82546	0.00297056	0.0380066	2.30869	0.0913075	0.00104022	0.0923477	0.0913075	0.027996	0.0913075	1	ENSOARG00000012797	MCM4	minichromosome maintenance complex component 4 [Source:HGNC Symbol;Acc:HGNC:6947]	-0.32067	0.102541
ENSOART00000013923	6.96157	9.76305	0.00178054	0.0288651	0.86603	0.0336217	0.00101954	0.0346412	0.0336217	0.0280395	0.0336217	1	ENSOARG00000012809	PPP1R10	protein phosphatase 1 regulatory subunit 10 [Source:HGNC Symbol;Acc:HGNC:9284]	-0.204987	0.0620337
ENSOART00000013932	7.38094	12.8264	0.000341761	0.0131903	4.90166	0.195344	0.000722254	0.196066	0.195344	0.0291721	0.195344	1	ENSOARG00000012805	TMEM2	transmembrane protein 2 [Source:HGNC Symbol;Acc:HGNC:11869]	-0.542897	0.138348
ENSOART00000013933	5.26569	10.4124	0.00125172	0.0245823	0.865	0.0293774	0.00522264	0.0346	0.0293774	0.0446235	0.0446235	1	ENSOARG00000012819	ELK1	ELK1, ETS transcription factor [Source:HGNC Symbol;Acc:HGNC:3321]	-0.254332	0.0824853
ENSOART00000013945	5.37889	10.1169	0.00146913	0.0262729	12.972	0.507234	0.0116438	0.518878	0.507234	0.0416732	0.507234	1	ENSOARG00000012828	TFAP2B	transcription factor AP-2 beta [Source:HGNC Symbol;Acc:HGNC:11743]	0.804041	0.237101
ENSOART00000013952	5.98576	8.92564	0.00281195	0.0370559	5.87402	0.232079	0.00288169	0.234961	0.232079	0.0322626	0.232079	1	ENSOARG00000012836			0.513905	0.163248
ENSOART00000013964	6.36214	8.63471	0.00329818	0.0401117	0.724284	0.0271265	0.00184488	0.0289714	0.0271265	0.0293228	0.0293228	1	ENSOARG00000012849	CDK2AP2	cyclin dependent kinase 2 associated protein 2 [Source:HGNC Symbol;Acc:HGNC:30833]	-0.187878	0.0644846
ENSOART00000013967	6.40655	9.29943	0.00229225	0.0333949	2.51571	0.098626	0.00200227	0.100628	0.098626	0.0290947	0.098626	1	ENSOARG00000012852	CASP7	caspase 7 [Source:HGNC Symbol;Acc:HGNC:1508]	-0.342078	0.106069
ENSOART00000013991	6.75057	17.4887	2.89024e-05	0.00563645	1.51363	0.0592794	0.00126601	0.0605454	0.0592794	0.0280441	0.0592794	1	ENSOARG00000012868	NCLN	nicalin [Source:HGNC Symbol;Acc:HGNC:26923]	-0.338085	0.0702867
ENSOART00000014008	6.58235	14.8317	0.000117544	0.0082318	2.85185	0.112526	0.00154774	0.114074	0.112526	0.0283924	0.112526	1	ENSOARG00000012886	THRA	thyroid hormone receptor, alpha [Source:HGNC Symbol;Acc:HGNC:11796]	0.437402	0.101535
ENSOART00000014012	6.8978	8.62802	0.00331031	0.0401494	0.42284	0.015848	0.00106559	0.0169136	0.015848	0.0279934	0.0279934	1	ENSOARG00000012889	CPSF2	cleavage and polyadenylation specific factor 2 [Source:HGNC Symbol;Acc:HGNC:2325]	-0.165187	0.0620476
ENSOART00000014014	5.09092	9.35203	0.00222738	0.0329112	5.31631	0.204821	0.00783135	0.212652	0.204821	0.0499735	0.204821	1	ENSOARG00000012893			0.498437	0.154037
ENSOART00000014034	6.31701	13.5565	0.000231485	0.010966	7.39736	0.293747	0.00214786	0.295895	0.293747	0.0295776	0.293747	1	ENSOARG00000012909	HK2	hexokinase 2 [Source:HGNC Symbol;Acc:HGNC:4923]	-0.681176	0.167588
ENSOART00000014036	6.11844	8.513	0.00352618	0.0414612	0.392842	0.0134184	0.00229528	0.0157137	0.0134184	0.0310025	0.0310025	1	ENSOARG00000012911	RNGTT	RNA guanylyltransferase and 5'-phosphatase [Source:HGNC Symbol;Acc:HGNC:10073]	-0.17241	0.0667845
ENSOART00000014049	3.14203	10.3262	0.00131155	0.025148	11.9192	0.401185	0.0755842	0.476769	0.401185	0.17223	0.401185	1	ENSOARG00000012926	EFCAB1	EF-hand calcium binding domain 1 [Source:HGNC Symbol;Acc:HGNC:25678]	0.777146	0.226364
ENSOART00000014051	9.31462	18.0887	2.10853e-05	0.00549181	5.05585	0.202124	0.000110207	0.202234	0.202124	0.0418942	0.202124	1	ENSOARG00000012928	HSPA5	heat shock protein family A (Hsp70) member 5 [Source:HGNC Symbol;Acc:HGNC:5238]	-0.62516	0.126984
ENSOART00000014052	6.5148	11.7796	0.000598842	0.0170505	1.32894	0.0516201	0.00153736	0.0531575	0.0516201	0.0286255	0.0516201	1	ENSOARG00000012922	ACOX3	acyl-CoA oxidase 3, pristanoyl [Source:HGNC Symbol;Acc:HGNC:121]	0.273482	0.0735016
ENSOART00000014056	9.15253	10.8447	0.000990787	0.0217371	0.610073	0.024291	0.000111931	0.0244029	0.024291	0.0403125	0.0403125	1	ENSOARG00000012920	PRRC2C	proline rich coiled-coil 2C [Source:HGNC Symbol;Acc:HGNC:24903]	-0.226905	0.0736315
ENSOART00000014058	4.3779	14.0575	0.000177309	0.00968674	6.27354	0.237332	0.0136092	0.250941	0.237332	0.0824868	0.237332	1	ENSOARG00000012933	MAMDC2	MAM domain containing 2 [Source:HGNC Symbol;Acc:HGNC:23673]	0.635938	0.152854
ENSOART00000014064	6.56631	13.4178	0.000249247	0.0115637	1.80139	0.0705235	0.00153204	0.0720556	0.0705235	0.0284431	0.0705235	1	ENSOARG00000012941	MLEC	malectin [Source:HGNC Symbol;Acc:HGNC:28973]	-0.334835	0.0829213
ENSOART00000014066	1.98069	8.52246	0.0035079	0.0413507	74.2278	2.14273	0.826382	2.96911	2.14273	0.346106	2.14273	1	ENSOARG00000012939	CCDC155	coiled-coil domain containing 155 [Source:HGNC Symbol;Acc:HGNC:26520]	1.79193	0.584831
ENSOART00000014067	7.60061	17.2505	3.27609e-05	0.00572822	3.92028	0.15621	0.000601573	0.156811	0.15621	0.0300411	0.15621	1	ENSOARG00000012942	RABEPK	Rab9 effector protein with kelch motifs [Source:HGNC Symbol;Acc:HGNC:16896]	-0.541491	0.113635
ENSOART00000014074	6.74751	18.0474	2.15475e-05	0.00549181	5.38305	0.213967	0.00135543	0.215322	0.213967	0.0280475	0.213967	1	ENSOARG00000012948	FHL2	four and a half LIM domains 2 [Source:HGNC Symbol;Acc:HGNC:3703]	-0.644564	0.131133
ENSOART00000014094	5.52873	8.96443	0.00275286	0.0368234	7.89212	0.310652	0.00503283	0.315685	0.310652	0.0384818	0.310652	1	ENSOARG00000012958	ACE	angiotensin I converting enzyme [Source:HGNC Symbol;Acc:HGNC:2707]	0.596753	0.189083
ENSOART00000014096	5.95028	17.0528	3.63554e-05	0.00583649	1.75055	0.0671327	0.00288932	0.070022	0.0671327	0.0326317	0.0671327	1	ENSOARG00000012967	AKIRIN2	akirin 2 [Source:HGNC Symbol;Acc:HGNC:21407]	-0.36038	0.0762239
ENSOART00000014105	6.52774	10.8573	0.000984083	0.0216605	0.692065	0.0260698	0.00161284	0.0276826	0.0260698	0.0285772	0.0285772	1	ENSOARG00000012975	RBM17	RNA binding motif protein 17 [Source:HGNC Symbol;Acc:HGNC:16944]	-0.20702	0.0633942
ENSOART00000014112	7.82167	17.5429	2.80891e-05	0.00563645	3.06516	0.12219	0.000416437	0.122607	0.12219	0.031044	0.12219	1	ENSOARG00000012972	MYO10	myosin X [Source:HGNC Symbol;Acc:HGNC:7593]	-0.481628	0.0999163
ENSOART00000014120	6.01223	9.02121	0.00266865	0.0362778	7.32414	0.205651	0.0873151	0.292966	0.205651	0.0319941	0.205651	1	ENSOARG00000012988	APBA1	amyloid beta precursor protein binding family A member 1 [Source:HGNC Symbol;Acc:HGNC:578]	0.576388	0.181953
ENSOART00000014161	5.49059	13.2357	0.000274661	0.0122058	9.59212	0.378433	0.00525196	0.383685	0.378433	0.0392154	0.378433	1	ENSOARG00000013027	NR1D1	nuclear receptor subfamily 1 group D member 1 [Source:HGNC Symbol;Acc:HGNC:7962]	0.768646	0.192017
ENSOART00000014165	3.84835	13.0244	0.00030745	0.0127965	5.8814	0.206284	0.0289725	0.235256	0.206284	0.116111	0.206284	1	ENSOARG00000013031	TMEM255A	transmembrane protein 255A [Source:HGNC Symbol;Acc:HGNC:26086]	0.59819	0.150969
ENSOART00000014175	6.87118	9.3357	0.00224733	0.0330611	0.454853	0.017099	0.00109515	0.0181941	0.017099	0.027986	0.027986	1	ENSOARG00000013036	CSNK1G2	casein kinase 1 gamma 2 [Source:HGNC Symbol;Acc:HGNC:2455]	-0.17529	0.0620792
ENSOART00000014192	4.8964	9.55921	0.00198949	0.0306499	6.41986	0.247863	0.00893158	0.256794	0.247863	0.0567802	0.247863	1	ENSOARG00000013052	GLI2	GLI family zinc finger 2 [Source:HGNC Symbol;Acc:HGNC:4318]	0.552692	0.168598
ENSOART00000014195	6.32697	12.5164	0.000403395	0.0141665	0.928912	0.0353383	0.00181815	0.0371565	0.0353383	0.0295194	0.0353383	1	ENSOARG00000013057			-0.238151	0.0646637
ENSOART00000014211	6.95702	12.1596	0.000488363	0.0154837	0.562498	0.0214904	0.00100952	0.0224999	0.0214904	0.0280349	0.0280349	1	ENSOARG00000013074	BTBD2	BTB domain containing 2 [Source:HGNC Symbol;Acc:HGNC:15504]	0.209336	0.0620167
ENSOART00000014214	4.62801	9.13279	0.00251069	0.0348089	4.2754	0.159961	0.0110554	0.171016	0.159961	0.0684631	0.159961	1	ENSOARG00000013077	RETREG1	reticulophagy regulator 1 [Source:HGNC Symbol;Acc:HGNC:25964]	0.442626	0.13872
ENSOART00000014219	5.77594	9.27953	0.00231729	0.0334815	0.587442	0.0201967	0.00330096	0.0234977	0.0201967	0.0346557	0.0346557	1	ENSOARG00000013083	ZNF622	zinc finger protein 622 [Source:HGNC Symbol;Acc:HGNC:30958]	-0.202859	0.071558
ENSOART00000014247	5.96243	9.63396	0.00191012	0.0299305	11.2493	0.4463	0.00367294	0.449973	0.4463	0.0325039	0.4463	1	ENSOARG00000013106			0.733958	0.222858
ENSOART00000014249	6.1524	14.3767	0.000149644	0.00919631	0.869956	0.0324332	0.00236507	0.0347982	0.0324332	0.030721	0.0324332	1	ENSOARG00000013107	THUMPD1	THUMP domain containing 1 [Source:HGNC Symbol;Acc:HGNC:23807]	-0.254926	0.0665727
ENSOART00000014274	6.83838	7.82578	0.00515061	0.0499684	0.405813	0.0150421	0.00119042	0.0162325	0.0150421	0.0279868	0.0279868	1	ENSOARG00000013128	NUP58	nucleoporin 58 [Source:HGNC Symbol;Acc:HGNC:20261]	-0.154765	0.0622018
ENSOART00000014283	6.87153	11.8363	0.000580881	0.0168996	0.924032	0.0358195	0.00114176	0.0369613	0.0358195	0.0279861	0.0358195	1	ENSOARG00000013139	GART	phosphoribosylglycinamide formyltransferase, phosphoribosylglycinamide synthetase, phosphoribosylaminoimidazole synthetase [Source:HGNC Symbol;Acc:HGNC:4163]	-0.229063	0.062137
ENSOART00000014288	7.13021	10.681	0.00108244	0.0226898	3.54338	0.140789	0.000945654	0.141735	0.140789	0.0283461	0.140789	1	ENSOARG00000013144	IL1R1	interleukin 1 receptor type 1 [Source:HGNC Symbol;Acc:HGNC:5993]	-0.429534	0.122582
ENSOART00000014296	6.68707	8.50221	0.00354715	0.0416193	0.882023	0.0339202	0.00136071	0.0352809	0.0339202	0.0281375	0.0339202	1	ENSOARG00000013136	PITRM1	pitrilysin metallopeptidase 1 [Source:HGNC Symbol;Acc:HGNC:17663]	-0.195139	0.0637758
ENSOART00000014300	4.74532	10.6385	0.0011076	0.0229008	3.10042	0.114773	0.00924345	0.124017	0.114773	0.0628749	0.114773	1	ENSOARG00000013151	MST1	macrophage stimulating 1 [Source:HGNC Symbol;Acc:HGNC:7380]	0.401147	0.114758
ENSOART00000014305	7.00926	10.2814	0.00134375	0.0253843	15.3669	0.613383	0.00129125	0.614674	0.613383	0.0280996	0.613383	1	ENSOARG00000013157	TIMP1	TIMP metallopeptidase inhibitor 1 [Source:HGNC Symbol;Acc:HGNC:11820]	-0.880862	0.257246
ENSOART00000014318	7.80106	8.1048	0.00441482	0.0463347	1.19145	0.0471889	0.000469087	0.047658	0.0471889	0.0309449	0.0471889	1	ENSOARG00000013168	IFNGR2	interferon gamma receptor 2 [Source:HGNC Symbol;Acc:HGNC:5440]	-0.222277	0.0746918
ENSOART00000014320	3.59459	12.8036	0.000345955	0.0132287	16.3126	0.612917	0.0395866	0.652504	0.612917	0.133909	0.612917	1	ENSOARG00000013174	SNAI1	snail family transcriptional repressor 1 [Source:HGNC Symbol;Acc:HGNC:11128]	-0.989715	0.252495
ENSOART00000014333	7.65215	17.1526	3.44942e-05	0.0057902	1.64298	0.0652229	0.000496479	0.0657194	0.0652229	0.0302631	0.0652229	1	ENSOARG00000013186	SYNCRIP	synaptotagmin binding cytoplasmic RNA interacting protein [Source:HGNC Symbol;Acc:HGNC:16918]	-0.34985	0.0737033
ENSOART00000014339	6.78881	14.3049	0.000155464	0.0093315	2.86291	0.11329	0.00122645	0.114516	0.11329	0.0280091	0.11329	1	ENSOARG00000013188	IFNAR1	interferon alpha and beta receptor subunit 1 [Source:HGNC Symbol;Acc:HGNC:5432]	-0.43241	0.102768
ENSOART00000014341	8.16911	10.164	0.00143209	0.0260038	1.00836	0.0400328	0.000301584	0.0403344	0.0400328	0.0328993	0.0400328	1	ENSOARG00000013190	MAP4K4	mitogen-activated protein kinase kinase kinase kinase 4 [Source:HGNC Symbol;Acc:HGNC:6866]	-0.224761	0.0663125
ENSOART00000014359	4.27095	11.3545	0.000752673	0.0189095	7.86036	0.295252	0.0191624	0.314414	0.295252	0.0891207	0.295252	1	ENSOARG00000013204	ADAMTS3	ADAM metallopeptidase with thrombospondin type 1 motif 3 [Source:HGNC Symbol;Acc:HGNC:219]	-0.655543	0.180225
ENSOART00000014365	6.41923	18.6888	1.5388e-05	0.00541566	1.17816	0.0453372	0.00178926	0.0471265	0.0453372	0.0290334	0.0453372	1	ENSOARG00000013210	SEC11A	SEC11 homolog A, signal peptidase complex subunit [Source:HGNC Symbol;Acc:HGNC:17718]	-0.307668	0.0641056
ENSOART00000014371	5.10424	8.58321	0.00339277	0.040681	3.5906	0.137227	0.00639713	0.143624	0.137227	0.0495359	0.137227	1	ENSOARG00000013208	DENND2A	DENN domain containing 2A [Source:HGNC Symbol;Acc:HGNC:22212]	0.395287	0.128476
ENSOART00000014405	4.95638	8.98685	0.00271929	0.0367087	2.59338	0.0958575	0.00787755	0.103735	0.0958575	0.0546118	0.0958575	1	ENSOARG00000013251	PRRG2	proline rich and Gla domain 2 [Source:HGNC Symbol;Acc:HGNC:9470]	0.342437	0.108343
ENSOART00000014413	6.55113	9.95128	0.00160737	0.0273266	0.781722	0.0261857	0.00508318	0.0312689	0.0261857	0.028494	0.028494	1	ENSOARG00000013255	SMARCB1	SWI/SNF related, matrix associated, actin dependent regulator of chromatin, subfamily b, member 1 [Source:HGNC Symbol;Acc:HGNC:11103]	-0.210987	0.0673875
ENSOART00000014422	6.92119	19.5398	9.85261e-06	0.00497926	1.03423	0.0378283	0.00354076	0.041369	0.0378283	0.0280057	0.0378283	1	ENSOARG00000013259	FUBP1	far upstream element binding protein 1 [Source:HGNC Symbol;Acc:HGNC:4004]	-0.301836	0.0650541
ENSOART00000014424	4.91343	19.3264	1.10172e-05	0.00497926	3.03566	0.113195	0.00823152	0.121426	0.113195	0.0561598	0.113195	1	ENSOARG00000013264	DBF4	DBF4 zinc finger [Source:HGNC Symbol;Acc:HGNC:17364]	-0.495443	0.0960818
ENSOART00000014434	7.74483	14.0564	0.000177407	0.00968674	1.46921	0.0582902	0.000478326	0.0587685	0.0582902	0.0306804	0.0582902	1	ENSOARG00000013265	SMARCA2	SWI/SNF related, matrix associated, actin dependent regulator of chromatin, subfamily a, member 2 [Source:HGNC Symbol;Acc:HGNC:11098]	0.307744	0.0739726
ENSOART00000014458	6.00059	8.13748	0.00433595	0.0459683	0.617074	0.0220686	0.00261433	0.0246829	0.0220686	0.0321116	0.0321116	1	ENSOARG00000013299	PDCL3	phosducin like 3 [Source:HGNC Symbol;Acc:HGNC:28860]	-0.183099	0.068285
ENSOART00000014475	5.78021	9.0295	0.00265657	0.0361622	1.49743	0.0562265	0.00367088	0.0598974	0.0562265	0.034601	0.0562265	1	ENSOARG00000013309	IFNAR2	interferon alpha/beta receptor 2 precursor [Source:RefSeq peptide;Acc:NP_001009342]	-0.260721	0.0822595
ENSOART00000014494	6.43235	12.5743	0.000391097	0.014002	1.65282	0.0641405	0.00197232	0.0661128	0.0641405	0.0289719	0.0641405	1	ENSOARG00000013327	NIFK	nucleolar protein interacting with the FHA domain of MKI67 [Source:HGNC Symbol;Acc:HGNC:17838]	-0.312849	0.0807272
ENSOART00000014496	7.18093	8.72709	0.00313517	0.0390266	0.564764	0.0217791	0.000811444	0.0225906	0.0217791	0.0284882	0.0284882	1	ENSOARG00000013330	DNMBP	dynamin binding protein [Source:HGNC Symbol;Acc:HGNC:30373]	0.175399	0.0622419
ENSOART00000014504	6.58686	18.2607	1.9264e-05	0.00549181	2.09613	0.0823432	0.00150224	0.0838454	0.0823432	0.0283788	0.0823432	1	ENSOARG00000013337	PUM3	pumilio RNA binding family member 3 [Source:HGNC Symbol;Acc:HGNC:29676]	-0.403847	0.0814938
ENSOART00000014507	2.2242	8.05122	0.0045473	0.0468821	82.3462	3.19625	0.0975973	3.29385	3.19625	0.29783	3.19625	1	ENSOARG00000013340	CCL26	C-C motif chemokine ligand 26 [Source:HGNC Symbol;Acc:HGNC:10625]	1.84273	0.621591
ENSOART00000014537	4.85825	11.3157	0.000768537	0.0190048	16.5815	0.651654	0.0116049	0.663259	0.651654	0.0581987	0.651654	1	ENSOARG00000013366	TNFRSF19	TNF receptor superfamily member 19 [Source:HGNC Symbol;Acc:HGNC:11915]	0.950832	0.261957
ENSOART00000014547	5.94843	9.83987	0.00170769	0.0283141	6.31957	0.249614	0.0031692	0.252783	0.249614	0.0326511	0.249614	1	ENSOARG00000013374	CAPN5	calpain 5 [Source:HGNC Symbol;Acc:HGNC:1482]	0.554893	0.166375
ENSOART00000014553	7.38514	12.946	0.000320598	0.0129961	2.0827	0.0825248	0.000783404	0.0833082	0.0825248	0.0291875	0.0825248	1	ENSOARG00000013381			-0.355147	0.0899738
ENSOART00000014570	6.48926	12.4457	0.000418958	0.0144619	3.45076	0.136281	0.00174967	0.138031	0.136281	0.0287255	0.136281	1	ENSOARG00000013395			-0.45025	0.116933
ENSOART00000014583	6.78907	14.2532	0.000159787	0.00939586	1.23227	0.0441005	0.00519025	0.0492908	0.0441005	0.0280089	0.0441005	1	ENSOARG00000013400	EIF5B	eukaryotic translation initiation factor 5B [Source:HGNC Symbol;Acc:HGNC:30793]	-0.283308	0.0674897
ENSOART00000014598	7.57353	13.7691	0.00020671	0.0103697	1.3544	0.0536238	0.000552117	0.0541759	0.0536238	0.0299272	0.0536238	1	ENSOARG00000013405	ABCF1	ATP binding cassette subfamily F member 1 [Source:HGNC Symbol;Acc:HGNC:70]	-0.293189	0.071417
ENSOART00000014608	6.70357	10.3765	0.00127626	0.0247994	3.89396	0.154304	0.00145422	0.155758	0.154304	0.0281089	0.154304	1	ENSOARG00000013427	PTPN1	protein tyrosine phosphatase, non-receptor type 1 [Source:HGNC Symbol;Acc:HGNC:9642]	-0.44507	0.129258
ENSOART00000014642	4.06232	12.5853	0.000388799	0.014002	8.44097	0.313866	0.0237724	0.337639	0.313866	0.102414	0.313866	1	ENSOARG00000013455	TSKS	testis specific serine kinase substrate [Source:HGNC Symbol;Acc:HGNC:30719]	0.707238	0.182394
ENSOART00000014667	7.51961	10.091	0.00148995	0.0263451	2.14327	0.0851532	0.000577556	0.0857307	0.0851532	0.0297062	0.0851532	1	ENSOARG00000013480	JAK2	Janus kinase 2 [Source:HGNC Symbol;Acc:HGNC:6192]	-0.326483	0.096424
ENSOART00000014668	6.04875	8.13034	0.00435306	0.0460076	2.39356	0.0930826	0.00265987	0.0957425	0.0930826	0.031634	0.0930826	1	ENSOARG00000013484	KIAA1211L	KIAA1211 like [Source:HGNC Symbol;Acc:HGNC:33454]	0.315468	0.105814
ENSOART00000014695	6.47612	8.68927	0.00320089	0.039438	0.855734	0.032467	0.00176237	0.0342294	0.032467	0.0287795	0.032467	1	ENSOARG00000013512	CDT1	chromatin licensing and DNA replication factor 1 [Source:HGNC Symbol;Acc:HGNC:24576]	-0.194945	0.0637971
ENSOART00000014697	5.28812	11.401	0.000734047	0.0187716	2.01558	0.0602744	0.0203487	0.0806231	0.0602744	0.0440041	0.0602744	1	ENSOARG00000013511	FBXO25	F-box protein 25 [Source:HGNC Symbol;Acc:HGNC:13596]	0.335894	0.0951034
ENSOART00000014701	5.68542	9.30503	0.00228526	0.03336	1.00596	0.0304377	0.00980063	0.0402383	0.0304377	0.0358961	0.0358961	1	ENSOARG00000013511	FBXO25	F-box protein 25 [Source:HGNC Symbol;Acc:HGNC:13596]	0.238023	0.0793255
ENSOART00000014711	7.98941	14.0971	0.000173608	0.00968674	1.59941	0.0636159	0.000360635	0.0639766	0.0636159	0.0318956	0.0636159	1	ENSOARG00000013524			-0.321438	0.0771203
ENSOART00000014719	6.00812	11.9604	0.000543438	0.0163581	17.3584	0.689762	0.00457327	0.694335	0.689762	0.0320354	0.689762	1	ENSOARG00000013534	MYOC	myocilin [Source:HGNC Symbol;Acc:HGNC:7610]	0.994315	0.264721
ENSOART00000014730	6.1387	7.85145	0.00507799	0.0497212	0.60077	0.0217905	0.00224032	0.0240308	0.0217905	0.0308325	0.0308325	1	ENSOARG00000013539	SGTA	small glutamine rich tetratricopeptide repeat containing alpha [Source:HGNC Symbol;Acc:HGNC:10819]	-0.175389	0.0665445
ENSOART00000014741	5.03049	9.29489	0.00229794	0.0333949	3.66333	0.138816	0.00771704	0.146533	0.138816	0.0520112	0.138816	1	ENSOARG00000013556	APRT	adenine phosphoribosyltransferase [Source:HGNC Symbol;Acc:HGNC:626]	-0.412711	0.128007
ENSOART00000014756	7.60748	13.9384	0.000188898	0.00989904	1.07619	0.0425106	0.000536988	0.0430475	0.0425106	0.0300703	0.0425106	1	ENSOARG00000013565	ARF4	ADP ribosylation factor 4 [Source:HGNC Symbol;Acc:HGNC:655]	-0.26262	0.0635886
ENSOART00000014775	7.58535	8.99513	0.002707	0.0366955	0.733715	0.0287918	0.000556751	0.0293486	0.0287918	0.0299767	0.0299767	1	ENSOARG00000013584			-0.190416	0.0635126
ENSOART00000014786	5.92584	8.49519	0.00356087	0.0417078	4.0875	0.160597	0.00290273	0.1635	0.160597	0.0328928	0.160597	1	ENSOARG00000013590			0.419936	0.137311
ENSOART00000014793	3.12159	14.2802	0.000157511	0.00935298	28.8866	0.692006	0.463458	1.15546	0.692006	0.174234	0.692006	1	ENSOARG00000013595	CPEB1	cytoplasmic polyadenylation element binding protein 1 [Source:HGNC Symbol;Acc:HGNC:21744]	1.37265	0.326593
ENSOART00000014832	8.38531	9.1665	0.00246486	0.0344331	3.29089	0.131375	0.000260677	0.131636	0.131375	0.0342391	0.131375	1	ENSOARG00000013616	LAMA2	laminin subunit alpha 2 [Source:HGNC Symbol;Acc:HGNC:6482]	0.388927	0.121626
ENSOART00000014833	4.94439	10.3579	0.00128922	0.0250032	1.47102	0.051062	0.00777886	0.0588408	0.051062	0.0550411	0.0550411	1	ENSOARG00000013633	PGAM2	phosphoglycerate mutase 2 [Source:HGNC Symbol;Acc:HGNC:8889]	0.297344	0.0930069
ENSOART00000014843	6.81673	14.2728	0.000158133	0.00935298	2.32634	0.0918773	0.00117636	0.0930536	0.0918773	0.0279934	0.0918773	1	ENSOARG00000013637	FTSJ3	FtsJ homolog 3 [Source:HGNC Symbol;Acc:HGNC:17136]	-0.389462	0.0926954
ENSOART00000014844	7.0837	8.32285	0.00391494	0.0436267	1.9249	0.0760836	0.000912474	0.076996	0.0760836	0.0282356	0.0760836	1	ENSOARG00000013617	PLXND1	plexin D1 [Source:HGNC Symbol;Acc:HGNC:9107]	0.285707	0.0945406
ENSOART00000014852	5.24767	9.19095	0.00243214	0.03426	1.88555	0.0695486	0.00587333	0.0754219	0.0695486	0.0451329	0.0695486	1	ENSOARG00000013647	ACAD8	acyl-CoA dehydrogenase family member 8 [Source:HGNC Symbol;Acc:HGNC:87]	0.294719	0.0920201
ENSOART00000014871	6.51271	10.5588	0.00115637	0.0234849	0.535229	0.0199626	0.00144658	0.0214092	0.0199626	0.0286334	0.0286334	1	ENSOARG00000013667	TBC1D17	TBC1 domain family member 17 [Source:HGNC Symbol;Acc:HGNC:25699]	0.195605	0.0632543
ENSOART00000014877	6.09568	8.37281	0.00380877	0.0431617	13.7492	0.546946	0.00302053	0.549967	0.546946	0.0312006	0.546946	1	ENSOARG00000013676			0.765504	0.252427
ENSOART00000014886	6.54011	10.4444	0.00123019	0.0243567	1.03898	0.0400622	0.00149714	0.0415593	0.0400622	0.0285325	0.0400622	1	ENSOARG00000013603	CACYBP	calcyclin binding protein [Source:HGNC Symbol;Acc:HGNC:30423]	-0.230505	0.0666806
ENSOART00000014893	6.89205	17.6359	2.67493e-05	0.00563645	2.77777	0.110001	0.00110976	0.111111	0.110001	0.0279912	0.110001	1	ENSOARG00000013679	URB1	URB1 ribosome biogenesis 1 homolog (S. cerevisiae) [Source:HGNC Symbol;Acc:HGNC:17344]	-0.459337	0.0949471
ENSOART00000014900	6.12618	10.9392	0.00094153	0.0212773	1.16542	0.0443759	0.00224104	0.0466169	0.0443759	0.0309368	0.0443759	1	ENSOARG00000013691	ZBTB4	zinc finger and BTB domain containing 4 [Source:HGNC Symbol;Acc:HGNC:23847]	0.248705	0.0699528
ENSOART00000014919	4.69363	10.4192	0.00124709	0.024563	2.73046	0.09496	0.0142583	0.109218	0.09496	0.0652493	0.09496	1	ENSOARG00000013710			-0.37331	0.108149
ENSOART00000014924	4.46371	15.0926	0.000102364	0.00784322	3.18222	0.114102	0.0131873	0.127289	0.114102	0.0773969	0.114102	1	ENSOARG00000013717			-0.469555	0.112441
ENSOART00000014939	5.49281	8.32937	0.00390093	0.0435822	0.943865	0.0333816	0.004373	0.0377546	0.0333816	0.0391716	0.0391716	1	ENSOARG00000013728			0.217037	0.0768987
ENSOART00000014940	5.98134	10.6473	0.00110233	0.0228931	1.43575	0.0545726	0.00285763	0.0574302	0.0545726	0.0323079	0.0545726	1	ENSOARG00000013732	ARHGAP18	Rho GTPase activating protein 18 [Source:HGNC Symbol;Acc:HGNC:21035]	0.273073	0.0780802
ENSOART00000014949	5.53108	11.8066	0.000590208	0.0169039	1.87187	0.0705037	0.00437115	0.0748748	0.0705037	0.0384381	0.0705037	1	ENSOARG00000013736	METTL13	methyltransferase like 13 [Source:HGNC Symbol;Acc:HGNC:24248]	-0.324867	0.0871879
ENSOART00000014963	3.92258	8.55295	0.00344963	0.041069	3.34405	0.110748	0.0230142	0.133762	0.110748	0.111251	0.111251	1	ENSOARG00000013747	ANKRD23	ankyrin repeat domain 23 [Source:HGNC Symbol;Acc:HGNC:24470]	0.402675	0.137684
ENSOART00000014968	2.32983	16.9279	3.8826e-05	0.00591107	25.3461	0.818472	0.195371	1.01384	0.818472	0.279149	0.818472	1	ENSOARG00000013757	TMEM244	transmembrane protein 244 [Source:HGNC Symbol;Acc:HGNC:21571]	1.36774	0.290738
ENSOART00000014969	6.68426	11.2396	0.00080072	0.0194675	0.784299	0.0300924	0.00127953	0.031372	0.0300924	0.0281426	0.0300924	1	ENSOARG00000013756	ARHGAP12	Rho GTPase activating protein 12 [Source:HGNC Symbol;Acc:HGNC:16348]	0.213132	0.0624994
ENSOART00000014970	3.08034	9.26767	0.00233234	0.0335634	4.87	0.14265	0.0521496	0.1948	0.14265	0.178366	0.178366	1	ENSOARG00000013761	LGALS2	galectin 2 [Source:HGNC Symbol;Acc:HGNC:6562]	0.546302	0.182181
ENSOART00000014984	1.78248	11.2747	0.000785726	0.0193354	37.2429	1.32149	0.168221	1.48972	1.32149	0.391374	1.32149	1	ENSOARG00000013772	ADRB1	adrenoceptor beta 1 [Source:HGNC Symbol;Acc:HGNC:285]	1.42294	0.392901
ENSOART00000014986	5.48631	12.2513	0.000464927	0.0150409	2.24599	0.0855096	0.00433011	0.0898397	0.0855096	0.0393009	0.0855096	1	ENSOARG00000013773	AMT	aminomethyltransferase [Source:HGNC Symbol;Acc:HGNC:473]	0.361032	0.094691
ENSOART00000014987	7.33682	10.7541	0.0010405	0.0222289	1.63979	0.0648706	0.000721089	0.0655916	0.0648706	0.0290122	0.0648706	1	ENSOARG00000013778	YWHAG	tyrosine 3-monooxygenase/tryptophan 5-monooxygenase activation protein gamma [Source:HGNC Symbol;Acc:HGNC:12852]	-0.293003	0.0832728
ENSOART00000014995	6.33524	14.4407	0.000144643	0.0090649	1.22843	0.0472473	0.00188993	0.0491372	0.0472473	0.0294719	0.0472473	1	ENSOARG00000013780	CNNM4	cyclin and CBS domain divalent metal cation transport mediator 4 [Source:HGNC Symbol;Acc:HGNC:105]	0.284247	0.067142
ENSOART00000015024	5.04852	7.90814	0.00492128	0.0487979	0.805302	0.0252849	0.00692716	0.0322121	0.0252849	0.0513946	0.0513946	1	ENSOARG00000013810	MRPS14	mitochondrial ribosomal protein S14 [Source:HGNC Symbol;Acc:HGNC:14049]	-0.230211	0.0894971
ENSOART00000015041	5.08144	9.61088	0.00193428	0.0301437	0.715521	0.0218377	0.00678311	0.0286208	0.0218377	0.0502877	0.0502877	1	ENSOARG00000013823	EEF1AKMT1	EEF1A lysine methyltransferase 1 [Source:HGNC Symbol;Acc:HGNC:27351]	-0.252809	0.0885049
ENSOART00000015049	4.11205	9.33887	0.00224344	0.0330519	3.21825	0.109632	0.0190983	0.12873	0.109632	0.0992566	0.109632	1	ENSOARG00000013832			0.399038	0.129024
ENSOART00000015057	4.46971	9.44098	0.0021219	0.0318266	3.21223	0.115632	0.0128571	0.128489	0.115632	0.0770509	0.115632	1	ENSOARG00000013835	PHACTR1	phosphatase and actin regulator 1 [Source:HGNC Symbol;Acc:HGNC:20990]	0.388957	0.119531
ENSOART00000015059	3.56441	10.2471	0.00136903	0.0255483	4.12691	0.131593	0.0334837	0.165076	0.131593	0.136169	0.136169	1	ENSOARG00000013824	FER1L5	fer-1 like family member 5 [Source:HGNC Symbol;Acc:HGNC:19044]	0.496237	0.155437
ENSOART00000015084	2.40377	10.8982	0.00096258	0.0214203	41.8113	1.46119	0.21126	1.67245	1.46119	0.266818	1.46119	1	ENSOARG00000013858			1.48744	0.419327
ENSOART00000015092	6.23026	9.99869	0.00156652	0.026991	0.647014	0.0239267	0.00195387	0.0258806	0.0239267	0.0301363	0.0301363	1	ENSOARG00000013867	RPF1	ribosome production factor 1 homolog [Source:HGNC Symbol;Acc:HGNC:30350]	-0.200608	0.0654806
ENSOART00000015093	4.39518	10.5626	0.00115402	0.0234713	4.70627	0.172095	0.0161562	0.188251	0.172095	0.0814424	0.172095	1	ENSOARG00000013869	MAP2K6	mitogen-activated protein kinase kinase 6 [Source:HGNC Symbol;Acc:HGNC:6846]	0.492812	0.141595
ENSOART00000015123	6.06506	10.6236	0.00111651	0.0229987	1.25626	0.0435803	0.00667002	0.0502503	0.0435803	0.0314795	0.0435803	1	ENSOARG00000013891			-0.255205	0.0730698
ENSOART00000015132	6.54712	16.2942	5.42299e-05	0.00646275	1.06187	0.0409673	0.00150763	0.0424749	0.0409673	0.0285079	0.0409673	1	ENSOARG00000013894	SCAF4	SR-related CTD associated factor 4 [Source:HGNC Symbol;Acc:HGNC:19304]	-0.278325	0.0631897
ENSOART00000015179	5.78465	12.0065	0.00053014	0.0161016	0.963316	0.0350325	0.00350018	0.0385326	0.0350325	0.0345443	0.0350325	1	ENSOARG00000013940	PPIL1	peptidylprolyl isomerase like 1 [Source:HGNC Symbol;Acc:HGNC:9260]	-0.249626	0.0716642
ENSOART00000015185	6.61213	12.8066	0.000345402	0.0132287	0.816295	0.0312652	0.00138657	0.0326518	0.0312652	0.0283067	0.0312652	1	ENSOARG00000013945	BAG5	BCL2 associated athanogene 5 [Source:HGNC Symbol;Acc:HGNC:941]	-0.22957	0.0628172
ENSOART00000015188	6.04672	8.54284	0.00346884	0.0411541	5.04432	0.199057	0.00271562	0.201773	0.199057	0.0316536	0.199057	1	ENSOARG00000013934	FREM1	FRAS1 related extracellular matrix 1 [Source:HGNC Symbol;Acc:HGNC:23399]	0.467598	0.152398
ENSOART00000015195	6.70803	8.52367	0.00350557	0.0413507	2.87683	0.113725	0.00134817	0.115073	0.113725	0.0281017	0.113725	1	ENSOARG00000013955	H2AFZ	histone H2A.Z [Source:RefSeq peptide;Acc:NP_001009270]	-0.352793	0.115132
ENSOART00000015224	6.92775	8.42116	0.0037088	0.0426017	3.35166	0.132966	0.00110011	0.134066	0.132966	0.0280101	0.132966	1	ENSOARG00000013972	ABCA5	ATP binding cassette subfamily A member 5 [Source:HGNC Symbol;Acc:HGNC:35]	0.378869	0.124515
ENSOART00000015226	6.41876	11.6541	0.000640608	0.0177062	0.921719	0.035098	0.00177074	0.0368688	0.035098	0.0290357	0.035098	1	ENSOARG00000013984	SNRPD3	small nuclear ribonucleoprotein D3 polypeptide [Source:HGNC Symbol;Acc:HGNC:11160]	-0.229161	0.0640858
ENSOART00000015234	7.37787	10.868	0.000978394	0.0216059	0.931068	0.0276773	0.00956543	0.0372427	0.0276773	0.0291608	0.0291608	1	ENSOARG00000013990	SPATA19	spermatogenesis associated 19 [Source:HGNC Symbol;Acc:HGNC:30614]	0.239565	0.0728694
ENSOART00000015238	6.32785	15.9129	6.6325e-05	0.006782	0.938093	0.0355449	0.00197877	0.0375237	0.0355449	0.0295143	0.0355449	1	ENSOARG00000013994	LYPLA1	lysophospholipase I [Source:RefSeq peptide;Acc:NP_001293032]	-0.267335	0.0648491
ENSOART00000015241	7.17055	21.0138	4.55976e-06	0.00481743	2.24166	0.0888622	0.000804163	0.0896664	0.0888622	0.0284573	0.0888622	1	ENSOARG00000014000	VMP1	vacuole membrane protein 1 [Source:HGNC Symbol;Acc:HGNC:29559]	-0.437655	0.0799293
ENSOART00000015259	5.76199	12.9968	0.00031203	0.0128549	1.85276	0.0705351	0.00357534	0.0741105	0.0705351	0.0348369	0.0705351	1	ENSOARG00000014013	LSM7	LSM7 homolog, U6 small nuclear RNA and mRNA degradation associated [Source:HGNC Symbol;Acc:HGNC:20470]	-0.335471	0.084779
ENSOART00000015297	5.48811	8.63009	0.00330656	0.0401471	1.36983	0.0502307	0.00456229	0.054793	0.0502307	0.039265	0.0502307	1	ENSOARG00000014045	POLA2	DNA polymerase alpha 2, accessory subunit [Source:HGNC Symbol;Acc:HGNC:30073]	-0.24471	0.0792831
ENSOART00000015301	6.66062	11.001	0.000910647	0.0208943	2.11366	0.0759811	0.00856529	0.0845464	0.0759811	0.0281898	0.0759811	1	ENSOARG00000014042	MYO1B	myosin IB [Source:HGNC Symbol;Acc:HGNC:7596]	-0.335689	0.0940946
ENSOART00000015302	6.45812	7.87371	0.00501586	0.0493967	0.631161	0.0236413	0.00160517	0.0252465	0.0236413	0.0288562	0.0288562	1	ENSOARG00000014053	BTBD1	BTB domain containing 1 [Source:HGNC Symbol;Acc:HGNC:1120]	-0.172534	0.0636912
ENSOART00000015306	4.92634	10.222	0.00138772	0.0256141	6.18248	0.23861	0.00868941	0.247299	0.23861	0.0556919	0.23861	1	ENSOARG00000014058	LPAR3	lysophosphatidic acid receptor 3 [Source:HGNC Symbol;Acc:HGNC:14298]	-0.557414	0.163356
ENSOART00000015310	5.67897	7.92794	0.00486771	0.0484567	1.07002	0.0391321	0.00366875	0.0428009	0.0391321	0.0359906	0.0391321	1	ENSOARG00000014060			0.210812	0.0732278
ENSOART00000015318	4.9784	12.2516	0.000464871	0.0150409	3.89273	0.148122	0.00758731	0.155709	0.148122	0.0538287	0.148122	1	ENSOARG00000014063	CDC6	cell division cycle 6 [Source:HGNC Symbol;Acc:HGNC:1744]	-0.475305	0.124661
ENSOART00000015323	5.18036	7.849	0.00508487	0.0497212	1.10816	0.0381964	0.00612991	0.0443263	0.0381964	0.0471253	0.0471253	1	ENSOARG00000014079	MOCS3	molybdenum cofactor synthesis 3 [Source:HGNC Symbol;Acc:HGNC:15765]	-0.232149	0.0853921
ENSOART00000015338	6.30733	9.63195	0.00191222	0.0299383	0.973745	0.0362854	0.00266436	0.0389498	0.0362854	0.0296354	0.0362854	1	ENSOARG00000014089			-0.216057	0.0657849
ENSOART00000015344	5.5801	10.2682	0.00135339	0.0254959	1.53366	0.0570824	0.00426413	0.0613465	0.0570824	0.037563	0.0570824	1	ENSOARG00000014082	ENPP3	ectonucleotide pyrophosphatase/phosphodiesterase 3 [Source:HGNC Symbol;Acc:HGNC:3358]	0.278134	0.0812889
ENSOART00000015362	4.20011	9.32056	0.00226597	0.0332386	3.94213	0.141391	0.0162945	0.157685	0.141391	0.0936248	0.141391	1	ENSOARG00000014107	ZNF438	zinc finger protein 438 [Source:HGNC Symbol;Acc:HGNC:21029]	0.428615	0.132723
ENSOART00000015374	6.71754	15.363	8.87068e-05	0.00747651	45.2648	1.80729	0.00330509	1.81059	1.80729	0.0280871	1.80729	1	ENSOARG00000014123	PI16	peptidase inhibitor 16 [Source:HGNC Symbol;Acc:HGNC:21245]	1.76525	0.400402
ENSOART00000015378	7.12578	8.03146	0.00459719	0.0471801	1.02472	0.0400983	0.000890704	0.040989	0.0400983	0.0283347	0.0400983	1	ENSOARG00000014111	SEC24A	SEC24 homolog A, COPII coat complex component [Source:HGNC Symbol;Acc:HGNC:10703]	-0.205348	0.0693668
ENSOART00000015379	6.41808	8.36896	0.00381683	0.0432056	3.34973	0.132141	0.0018481	0.133989	0.132141	0.0290389	0.132141	1	ENSOARG00000014124	PTPRE	protein tyrosine phosphatase, receptor type E [Source:HGNC Symbol;Acc:HGNC:9669]	-0.377772	0.124604
ENSOART00000015394	5.38287	8.12287	0.00437103	0.0460317	0.788802	0.0269135	0.00463856	0.0315521	0.0269135	0.0415775	0.0415775	1	ENSOARG00000014134	MRRF	mitochondrial ribosome recycling factor [Source:HGNC Symbol;Acc:HGNC:7234]	-0.212236	0.0793082
ENSOART00000015420	4.91759	11.319	0.000767188	0.0189947	1.57759	0.054745	0.00835877	0.0631038	0.054745	0.0560086	0.0560086	1	ENSOARG00000014158	AKIP1	A-kinase interacting protein 1 [Source:HGNC Symbol;Acc:HGNC:1170]	-0.316796	0.0942066
ENSOART00000015438	5.9582	12.7899	0.000348489	0.0132561	3.14985	0.123415	0.00257911	0.125994	0.123415	0.0325483	0.123415	1	ENSOARG00000014169	DISP1	dispatched RND transporter family member 1 [Source:HGNC Symbol;Acc:HGNC:19711]	0.434726	0.110982
ENSOART00000015440	6.32109	10.5487	0.00116268	0.0235658	0.616605	0.0228613	0.00180287	0.0246642	0.0228613	0.0295537	0.0295537	1	ENSOARG00000014174	CCM2	CCM2 scaffolding protein [Source:HGNC Symbol;Acc:HGNC:21708]	-0.203062	0.0646823
ENSOART00000015447	5.68728	12.8792	0.000332259	0.0131783	8.02374	0.316886	0.00406394	0.32095	0.316886	0.035869	0.316886	1	ENSOARG00000014183	CAVIN2	caveolae associated protein 2 [Source:HGNC Symbol;Acc:HGNC:10690]	0.695696	0.176827
ENSOART00000015451	6.11407	9.76802	0.00177573	0.0288651	10.2087	0.402827	0.00552125	0.408348	0.402827	0.0310399	0.402827	1	ENSOARG00000014185	BNC1	basonuclin 1 [Source:HGNC Symbol;Acc:HGNC:1081]	-0.703154	0.211753
ENSOART00000015460	6.24044	8.28861	0.00398945	0.0439774	0.967042	0.0364964	0.00218529	0.0386817	0.0364964	0.0300658	0.0364964	1	ENSOARG00000014191			-0.202156	0.0670537
ENSOART00000015467	5.04193	12.6413	0.000377322	0.0138269	2.94506	0.11035	0.00745193	0.117802	0.11035	0.0516191	0.11035	1	ENSOARG00000014198	GCAT	glycine C-acetyltransferase [Source:HGNC Symbol;Acc:HGNC:4188]	0.418467	0.10762
ENSOART00000015482	7.29422	10.69	0.00107716	0.0226494	0.862148	0.0336846	0.000801325	0.0344859	0.0336846	0.0288625	0.0336846	1	ENSOARG00000014209	DAPP1	dual adaptor of phosphotyrosine and 3-phosphoinositides 1 [Source:HGNC Symbol;Acc:HGNC:16500]	0.213784	0.0626252
ENSOART00000015510	5.89141	8.3986	0.0037551	0.0428426	1.79594	0.0564395	0.0153982	0.0718377	0.0564395	0.0332717	0.0564395	1	ENSOARG00000014224	SLC4A7	solute carrier family 4 member 7 [Source:HGNC Symbol;Acc:HGNC:11033]	-0.277023	0.0911859
ENSOART00000015515	7.38468	17.6584	2.64348e-05	0.00563645	4.704	0.186823	0.00133753	0.18816	0.186823	0.0291858	0.186823	1	ENSOARG00000014224	SLC4A7	solute carrier family 4 member 7 [Source:HGNC Symbol;Acc:HGNC:11033]	-0.598012	0.123504
ENSOART00000015516	4.8816	7.98011	0.0047294	0.0478093	1.50313	0.0521959	0.00792933	0.0601252	0.0521959	0.0573221	0.0573221	1	ENSOARG00000014241	NPHP1	nephrocystin 1 [Source:HGNC Symbol;Acc:HGNC:7905]	0.264829	0.094832
ENSOART00000015523	4.91667	9.55162	0.00199773	0.0306602	1.74679	0.0614924	0.00837933	0.0698717	0.0614924	0.056042	0.0614924	1	ENSOARG00000014248	LAYN	layilin [Source:HGNC Symbol;Acc:HGNC:29471]	0.295736	0.0942483
ENSOART00000015528	3.93481	8.95052	0.0027739	0.0369109	9.37606	0.344516	0.0305265	0.375042	0.344516	0.110463	0.344516	1	ENSOARG00000014257			0.650022	0.206149
ENSOART00000015534	8.33184	14.1719	0.000166841	0.00961498	2.13084	0.0849625	0.000270922	0.0852334	0.0849625	0.0338938	0.0849625	1	ENSOARG00000014259	CCT5	chaperonin containing TCP1 subunit 5 [Source:HGNC Symbol;Acc:HGNC:1618]	-0.371751	0.0888871
ENSOART00000015537	5.02816	12.4156	0.000425763	0.0145155	4.1595	0.158843	0.00753761	0.16638	0.158843	0.0520912	0.158843	1	ENSOARG00000014263	SYDE2	synapse defective Rho GTPase homolog 2 [Source:HGNC Symbol;Acc:HGNC:25841]	0.493866	0.128456
ENSOART00000015559	7.42712	8.93449	0.00279835	0.0370061	0.853724	0.0334796	0.00066936	0.034149	0.0334796	0.0293445	0.0334796	1	ENSOARG00000014266	TTC3	tetratricopeptide repeat domain 3 [Source:HGNC Symbol;Acc:HGNC:12393]	0.196552	0.0629756
ENSOART00000015563	6.07184	14.8475	0.000116565	0.0082318	2.56986	0.100157	0.00263782	0.102795	0.100157	0.0314165	0.100157	1	ENSOARG00000014289	MLLT3	MLLT3, super elongation complex subunit [Source:HGNC Symbol;Acc:HGNC:7136]	0.415377	0.0963556
ENSOART00000015578	5.32164	8.29632	0.00397255	0.0439086	0.720773	0.0237013	0.00512961	0.0288309	0.0237013	0.0431101	0.0431101	1	ENSOARG00000014306	CAMLG	calcium modulating ligand [Source:HGNC Symbol;Acc:HGNC:1471]	-0.215765	0.0811097
ENSOART00000015581	6.66911	9.50188	0.00205262	0.031148	0.5941	0.0224409	0.00132311	0.023764	0.0224409	0.0281721	0.0281721	1	ENSOARG00000014311			-0.186392	0.0625868
ENSOART00000015596	5.30876	8.58763	0.00338454	0.0406547	9.59792	0.376763	0.00715321	0.383917	0.376763	0.043449	0.376763	1	ENSOARG00000014323	ECHDC3	enoyl-CoA hydratase domain containing 3 [Source:HGNC Symbol;Acc:HGNC:23489]	0.646414	0.210035
ENSOART00000015617	4.55143	8.63279	0.00330166	0.0401117	2.71919	0.0976072	0.0111604	0.108768	0.0976072	0.0724792	0.0976072	1	ENSOARG00000014342	BCL2L11	BCL2 like 11 [Source:HGNC Symbol;Acc:HGNC:994]	-0.344822	0.111698
ENSOART00000015619	6.93971	7.98036	0.00472876	0.0478093	0.454762	0.0172363	0.000954196	0.0181905	0.0172363	0.0280192	0.0280192	1	ENSOARG00000014331			-0.159334	0.0619329
ENSOART00000015625	5.03868	12.3144	0.000449474	0.0148701	1.98054	0.0716333	0.00758823	0.0792215	0.0716333	0.05173	0.0716333	1	ENSOARG00000014350	ZNHIT6	zinc finger HIT-type containing 6 [Source:HGNC Symbol;Acc:HGNC:26089]	-0.340675	0.090323
ENSOART00000015632	6.06378	12.306	0.000451508	0.0148795	0.880719	0.0328452	0.00238359	0.0352288	0.0328452	0.0314915	0.0328452	1	ENSOARG00000014357	SF3A2	splicing factor 3a subunit 2 [Source:HGNC Symbol;Acc:HGNC:10766]	-0.238681	0.0673907
ENSOART00000015685	7.27476	16.7853	4.18554e-05	0.00591107	0.960806	0.0376578	0.00077442	0.0384322	0.0376578	0.0287956	0.0376578	1	ENSOARG00000014409			-0.27138	0.0625213
ENSOART00000015691	5.41131	11.2847	0.000781476	0.0192542	1.41839	0.0518661	0.00486962	0.0567357	0.0518661	0.0409117	0.0518661	1	ENSOARG00000014411			-0.279559	0.0789465
ENSOART00000015705	5.69937	8.3685	0.00381781	0.0432056	0.582098	0.0197366	0.00354737	0.0232839	0.0197366	0.0356944	0.0356944	1	ENSOARG00000014426	NUDCD1	NudC domain containing 1 [Source:HGNC Symbol;Acc:HGNC:24306]	-0.193346	0.0728183
ENSOART00000015722	5.55412	9.34424	0.00223688	0.0330274	1.01374	0.036418	0.00413162	0.0405496	0.036418	0.0380182	0.0380182	1	ENSOARG00000014438	LMF1	lipase maturation factor 1 [Source:HGNC Symbol;Acc:HGNC:14154]	0.230529	0.0756008
ENSOART00000015728	8.21279	9.73954	0.00180346	0.0289758	0.916718	0.0363745	0.000294189	0.0366687	0.0363745	0.0331581	0.0363745	1	ENSOARG00000014439	EIF3L	eukaryotic translation initiation factor 3 subunit L [Source:HGNC Symbol;Acc:HGNC:18138]	-0.213538	0.066576
ENSOART00000015736	7.23835	9.06326	0.00260796	0.0356153	1.72504	0.0682786	0.000723076	0.0690016	0.0682786	0.0286729	0.0682786	1	ENSOARG00000014452	EFL1	elongation factor like GTPase 1 [Source:HGNC Symbol;Acc:HGNC:25789]	-0.280268	0.0882328
ENSOART00000015737	8.28729	7.8489	0.00508517	0.0497212	0.416952	0.0163996	0.000278449	0.0166781	0.0163996	0.0336132	0.0336132	1	ENSOARG00000014450	AP3D1	adaptor related protein complex 3 delta 1 subunit [Source:HGNC Symbol;Acc:HGNC:568]	-0.163585	0.0670347
ENSOART00000015743	4.47532	7.84986	0.00508245	0.0497212	1.73166	0.0551056	0.0141607	0.0692663	0.0551056	0.0767284	0.0767284	1	ENSOARG00000014462			-0.303866	0.112685
ENSOART00000015758	6.316	14.0149	0.000181369	0.00978331	1.4342	0.0552715	0.00209651	0.057368	0.0552715	0.0295836	0.0552715	1	ENSOARG00000014470	IFT122	intraflagellar transport 122 [Source:HGNC Symbol;Acc:HGNC:13556]	0.303717	0.0731443
ENSOART00000015761	9.47871	12.0801	0.000509635	0.0157784	2.65263	0.106023	8.22085e-05	0.106105	0.106023	0.0436154	0.106023	1	ENSOARG00000014476	EIF4A1	eukaryotic translation initiation factor 4A1 [Source:HGNC Symbol;Acc:HGNC:3282]	-0.39021	0.103246
ENSOART00000015765	6.32431	8.95516	0.00276687	0.0369109	0.796931	0.0298807	0.00199651	0.0318772	0.0298807	0.0295348	0.0298807	1	ENSOARG00000014483	MINOS1	mitochondrial inner membrane organizing system 1 [Source:HGNC Symbol;Acc:HGNC:32068]	-0.195845	0.064892
ENSOART00000015780	4.62897	10.1961	0.00140736	0.0256608	10.9264	0.424842	0.0122143	0.437056	0.424842	0.0684144	0.424842	1	ENSOARG00000014495			-0.740266	0.217274
ENSOART00000015785	4.16111	8.56766	0.00342186	0.0409813	102.132	3.97078	0.114513	4.08529	3.97078	0.09612	3.97078	1	ENSOARG00000014496		Interleukin-8 [Source:UniProtKB/Swiss-Prot;Acc:P36925]	-2.10659	0.685411
ENSOART00000015788	7.81411	13.7535	0.00020843	0.0103697	1.64387	0.0653417	0.000413048	0.0657547	0.0653417	0.0310075	0.0653417	1	ENSOARG00000014500	CCT8	chaperonin containing TCP1 subunit 8 [Source:HGNC Symbol;Acc:HGNC:1623]	-0.322866	0.0787031
ENSOART00000015805	6.53542	16.4344	5.03619e-05	0.00632746	2.0326	0.0798015	0.0015025	0.081304	0.0798015	0.0285493	0.0798015	1	ENSOARG00000014516	NOP14	NOP14 nucleolar protein [Source:HGNC Symbol;Acc:HGNC:16821]	-0.383278	0.0831177
ENSOART00000015811	2.381	9.59978	0.001946	0.0301944	31.68	1.11593	0.151271	1.2672	1.11593	0.270552	1.11593	1	ENSOARG00000014523	PCDH10	protocadherin 10 [Source:HGNC Symbol;Acc:HGNC:13404]	1.22989	0.374233
ENSOART00000015813	6.82919	10.191	0.00141131	0.0256773	2.93303	0.116043	0.00127823	0.117321	0.116043	0.027989	0.116043	1	ENSOARG00000014525	AR	androgen receptor [Source:RefSeq peptide;Acc:NP_001295513]	0.383458	0.112582
ENSOART00000015816	6.53571	10.9944	0.000913876	0.0209116	1.11502	0.0424529	0.00214799	0.0446009	0.0424529	0.0285483	0.0424529	1	ENSOARG00000014530			-0.243758	0.0683508
ENSOART00000015819	1.98445	10.9195	0.000951557	0.0213342	77.0077	2.90351	0.176797	3.08031	2.90351	0.345302	2.90351	1	ENSOARG00000014509	MGAM	maltase-glucoamylase [Source:HGNC Symbol;Acc:HGNC:7043]	-2.02022	0.568845
ENSOART00000015820	7.47833	9.71022	0.00183246	0.0290722	2.40587	0.0956493	0.000585526	0.0962349	0.0956493	0.0295421	0.0956493	1	ENSOARG00000014532	ETS2	ETS proto-oncogene 2, transcription factor [Source:HGNC Symbol;Acc:HGNC:3489]	-0.340523	0.102911
ENSOART00000015846	7.08959	8.10176	0.00442223	0.0463486	1.82369	0.0720517	0.000896049	0.0729478	0.0720517	0.0282486	0.0720517	1	ENSOARG00000014557	RARS	arginyl-tRNA synthetase [Source:HGNC Symbol;Acc:HGNC:9870]	-0.274956	0.0924138
ENSOART00000015848	6.77386	11.2872	0.000780417	0.0192516	0.973319	0.0377516	0.00118117	0.0389328	0.0377516	0.0280209	0.0377516	1	ENSOARG00000014555			-0.230137	0.0635015
ENSOART00000015861	8.58844	9.18649	0.00243809	0.0342786	1.95	0.0777917	0.000208267	0.078	0.0777917	0.0356378	0.0777917	1	ENSOARG00000014559	LAMB2	laminin subunit beta 2 [Source:HGNC Symbol;Acc:HGNC:6487]	0.299654	0.0935877
ENSOART00000015869	3.91179	10.21	0.00139683	0.0256399	8.6183	0.316003	0.0287287	0.344732	0.316003	0.111949	0.316003	1	ENSOARG00000014577	IZUMO4	IZUMO family member 4 [Source:HGNC Symbol;Acc:HGNC:26950]	0.657808	0.192914
ENSOART00000015880	3.96067	13.8141	0.00020182	0.0103118	42.0951	1.64108	0.042726	1.68381	1.64108	0.108808	1.64108	1	ENSOARG00000014592			-1.63653	0.397804
ENSOART00000015894	7.15587	8.01681	0.0046345	0.0473361	13.757	0.54921	0.00107119	0.550281	0.54921	0.0284152	0.54921	1	ENSOARG00000014604	IGFBP4	insulin like growth factor binding protein 4 [Source:HGNC Symbol;Acc:HGNC:5473]	-0.751822	0.254233
ENSOART00000015900	6.56884	12.036	0.000521842	0.0159695	1.32604	0.0514973	0.00154424	0.0530416	0.0514973	0.0284349	0.0514973	1	ENSOARG00000014600	OPHN1	oligophrenin 1 [Source:HGNC Symbol;Acc:HGNC:8148]	0.275497	0.0730603
ENSOART00000015904	5.32483	8.2049	0.00417773	0.0451668	12.2901	0.484904	0.00669793	0.491602	0.484904	0.043027	0.484904	1	ENSOARG00000014611	ADTRP	androgen dependent TFPI regulating protein [Source:HGNC Symbol;Acc:HGNC:21214]	0.717601	0.239429
ENSOART00000015909	6.25041	10.8507	0.000987594	0.0216906	0.55918	0.0202605	0.00210671	0.0223672	0.0202605	0.0299981	0.0299981	1	ENSOARG00000014613	TGS1	trimethylguanosine synthase 1 [Source:HGNC Symbol;Acc:HGNC:17843]	-0.205358	0.0655141
ENSOART00000015912	6.07562	13.5836	0.000228166	0.0108596	3.13246	0.122789	0.00250992	0.125299	0.122789	0.0313817	0.122789	1	ENSOARG00000014619	MOB3A	MOB kinase activator 3A [Source:HGNC Symbol;Acc:HGNC:29802]	-0.443601	0.108998
ENSOART00000015914	2.41657	7.9019	0.00493829	0.0488946	35.0548	0.784937	0.617254	1.40219	0.784937	0.264742	0.784937	1	ENSOARG00000014617	PPP4R4	protein phosphatase 4 regulatory subunit 4 [Source:HGNC Symbol;Acc:HGNC:23788]	1.19281	0.406727
ENSOART00000015919	1.97857	11.0599	0.000882157	0.0206397	32.5672	1.1458	0.156889	1.30269	1.1458	0.346559	1.1458	1	ENSOARG00000014628			1.32049	0.368931
ENSOART00000015920	7.27293	16.1882	5.73499e-05	0.00650901	1.66866	0.0660293	0.000717196	0.0667464	0.0660293	0.0287894	0.0660293	1	ENSOARG00000014624	PPP2R1B	protein phosphatase 2 scaffold subunit Abeta [Source:HGNC Symbol;Acc:HGNC:9303]	-0.345404	0.0756673
ENSOART00000015921	5.74086	12.9273	0.000323824	0.0130484	1.52862	0.0576563	0.00348861	0.0611449	0.0576563	0.035118	0.0576563	1	ENSOARG00000014627	SNX16	sorting nexin 16 [Source:HGNC Symbol;Acc:HGNC:14980]	-0.304091	0.0771097
ENSOART00000015923	7.02194	13.7582	0.000207909	0.0103697	1.76105	0.0695675	0.000874722	0.0704422	0.0695675	0.0281191	0.0695675	1	ENSOARG00000014629	CUX1	cut like homeobox 1 [Source:HGNC Symbol;Acc:HGNC:2557]	-0.334219	0.0814527
ENSOART00000015944	5.48865	9.76635	0.00177735	0.0288651	1.47529	0.0547233	0.00428843	0.0590117	0.0547233	0.0392541	0.0547233	1	ENSOARG00000014650	HGH1	HGH1 homolog [Source:HGNC Symbol;Acc:HGNC:24161]	-0.267284	0.0805003
ENSOART00000015978	5.13899	14.6392	0.000130181	0.00860958	2.07569	0.0767431	0.00628462	0.0830277	0.0767431	0.0484159	0.0767431	1	ENSOARG00000014676	IL17RD	interleukin 17 receptor D [Source:HGNC Symbol;Acc:HGNC:17616]	0.371365	0.0869447
ENSOART00000015981	3.36088	8.32892	0.00390188	0.0435822	4.77721	0.149784	0.0413043	0.191089	0.149784	0.152403	0.152403	1	ENSOARG00000014681	C22orf23	chromosome 22 open reading frame 23 [Source:HGNC Symbol;Acc:HGNC:18589]	0.479645	0.166505
ENSOART00000015983	7.48786	10.3039	0.00132748	0.0252608	0.875188	0.0344083	0.000599223	0.0350075	0.0344083	0.0295796	0.0344083	1	ENSOARG00000014683	PSMA7	proteasome subunit alpha 7 [Source:HGNC Symbol;Acc:HGNC:9536]	-0.211841	0.0631405
ENSOART00000015984	4.69866	9.52142	0.00203088	0.0310042	4.39572	0.164328	0.0115011	0.175829	0.164328	0.065012	0.164328	1	ENSOARG00000014685	SLC2A12	solute carrier family 2 member 12 [Source:HGNC Symbol;Acc:HGNC:18067]	0.456592	0.139611
ENSOART00000015992	6.22961	8.67577	0.00322469	0.0395666	0.763518	0.0284165	0.00212422	0.0305407	0.0284165	0.0301408	0.0301408	1	ENSOARG00000014692	POLR2F	RNA polymerase II subunit F [Source:HGNC Symbol;Acc:HGNC:9193]	-0.192538	0.0656852
ENSOART00000015993	3.0779	10.3346	0.00130559	0.025148	8.66449	0.284741	0.0618386	0.34658	0.284741	0.178615	0.284741	1	ENSOARG00000014694	RTN4RL1	reticulon 4 receptor like 1 [Source:HGNC Symbol;Acc:HGNC:21329]	0.662816	0.192967
ENSOART00000016014	4.97504	9.0043	0.00269345	0.0365659	5.0822	0.195707	0.00758092	0.203288	0.195707	0.0539477	0.195707	1	ENSOARG00000014702	ADCY2	adenylate cyclase 2 [Source:HGNC Symbol;Acc:HGNC:233]	0.47976	0.151617
ENSOART00000016020	5.50681	15.8309	6.92627e-05	0.006782	17.963	0.711598	0.00692144	0.718519	0.711598	0.0388978	0.711598	1	ENSOARG00000014704	ABCA9	ATP binding cassette subfamily A member 9 [Source:HGNC Symbol;Acc:HGNC:39]	1.1242	0.249976
ENSOART00000016038	4.26772	13.717	0.000212518	0.0104849	8.75306	0.332426	0.0176964	0.350123	0.332426	0.089325	0.332426	1	ENSOARG00000014718	COL6A6	collagen type VI alpha 6 chain [Source:HGNC Symbol;Acc:HGNC:27023]	0.744276	0.181737
ENSOART00000016050	7.8439	13.1635	0.000285453	0.0124699	1.42918	0.056736	0.000431065	0.0571671	0.056736	0.0311523	0.056736	1	ENSOARG00000014722	UTP20	UTP20, small subunit processome component [Source:HGNC Symbol;Acc:HGNC:17897]	-0.296078	0.0742214
ENSOART00000016061	1.26227	9.21789	0.00239662	0.0339528	21.455	0.600171	0.258029	0.8582	0.600171	0.54097	0.600171	1	ENSOARG00000014758	CCDC153	coiled-coil domain containing 153 [Source:HGNC Symbol;Acc:HGNC:27446]	1.04946	0.344997
ENSOART00000016063	5.25142	8.78754	0.00303294	0.038392	29.1636	1.15768	0.00886566	1.16654	1.15768	0.0450258	1.15768	1	ENSOARG00000014759			1.13767	0.364715
ENSOART00000016119	6.92473	7.82496	0.00515296	0.0499684	0.37345	0.0138896	0.00104838	0.014938	0.0138896	0.028008	0.028008	1	ENSOARG00000014810	SMARCE1	SWI/SNF related, matrix associated, actin dependent regulator of chromatin, subfamily e, member 1 [Source:HGNC Symbol;Acc:HGNC:11109]	-0.152074	0.0620392
ENSOART00000016124	1.73374	14.6383	0.000130242	0.00860958	25.0606	0.796433	0.205991	1.00242	0.796433	0.403407	0.796433	1	ENSOARG00000014816			1.29035	0.30211
ENSOART00000016153	5.59338	10.1617	0.00143387	0.0260069	2.73568	0.105272	0.00415571	0.109427	0.105272	0.0373377	0.105272	1	ENSOARG00000014833	DHTKD1	dehydrogenase E1 and transketolase domain containing 1 [Source:HGNC Symbol;Acc:HGNC:23537]	0.369902	0.10879
ENSOART00000016154	6.50916	9.41239	0.00215524	0.0320625	1.15975	0.0448194	0.00157078	0.0463901	0.0448194	0.028647	0.0448194	1	ENSOARG00000014844	KIF3A	kinesin family member 3A [Source:HGNC Symbol;Acc:HGNC:6319]	-0.233421	0.0718617
ENSOART00000016188	6.94296	15.5587	7.9982e-05	0.0073207	11.89	0.474168	0.00143177	0.475599	0.474168	0.028022	0.474168	1	ENSOARG00000014874	SCARA5	scavenger receptor class A member 5 [Source:HGNC Symbol;Acc:HGNC:28701]	0.908901	0.204443
ENSOART00000016218	2.36636	9.38115	0.00219228	0.0325488	40.6499	1.42206	0.203939	1.626	1.42206	0.272982	1.42206	1	ENSOARG00000014902			1.38004	0.425702
ENSOART00000016244	6.25039	9.52148	0.0020308	0.0310042	0.785749	0.0284077	0.00302225	0.03143	0.0284077	0.0299983	0.0299983	1	ENSOARG00000014922	PNOC	prepronociceptin [Source:HGNC Symbol;Acc:HGNC:9163]	0.204701	0.0665806
ENSOART00000016252	7.63245	7.8908	0.0049687	0.0490935	0.801815	0.0315542	0.000518423	0.0320726	0.0315542	0.0301774	0.0315542	1	ENSOARG00000014927	USP19	ubiquitin specific peptidase 19 [Source:HGNC Symbol;Acc:HGNC:12617]	0.182452	0.0636805
ENSOART00000016258	6.30049	8.15383	0.00429703	0.0457717	0.475803	0.0170995	0.00193259	0.0190321	0.0170995	0.0296769	0.0296769	1	ENSOARG00000014934	ZBTB44	zinc finger and BTB domain containing 44 [Source:HGNC Symbol;Acc:HGNC:25001]	0.168938	0.0649679
ENSOART00000016263	5.4227	13.9996	0.000182846	0.00980062	2.26348	0.0856247	0.00491434	0.090539	0.0856247	0.0406533	0.0856247	1	ENSOARG00000014938	ZNF395	zinc finger protein 395 [Source:HGNC Symbol;Acc:HGNC:18737]	0.381395	0.0919159
ENSOART00000016272	2.80593	11.3445	0.000756735	0.0189095	10.6221	0.337278	0.0876058	0.424883	0.337278	0.209336	0.337278	1	ENSOARG00000014951	PLAG1	PLAG1 zinc finger [Source:HGNC Symbol;Acc:HGNC:9045]	0.761787	0.209548
ENSOART00000016273	5.64666	8.19978	0.00418954	0.0452376	1.42527	0.0531392	0.00387151	0.0570107	0.0531392	0.0364786	0.0531392	1	ENSOARG00000014948	SH3BP2	SH3 domain binding protein 2 [Source:HGNC Symbol;Acc:HGNC:10825]	-0.244309	0.0815436
ENSOART00000016277	4.84775	11.3491	0.000754863	0.0189095	10.6758	0.416118	0.0109142	0.427032	0.416118	0.058603	0.416118	1	ENSOARG00000014957	PCDH9	protocadherin 9 [Source:HGNC Symbol;Acc:HGNC:8661]	0.763834	0.210058
ENSOART00000016302	6.26114	15.6994	7.42473e-05	0.00699888	2.61884	0.102633	0.00212037	0.104753	0.102633	0.0299267	0.102633	1	ENSOARG00000014981			-0.427956	0.0956887
ENSOART00000016315	7.44648	8.27918	0.00401022	0.0441103	0.507892	0.0196658	0.00064991	0.0203157	0.0196658	0.0294184	0.0294184	1	ENSOARG00000014994	TMED3	transmembrane p24 trafficking protein 3 [Source:HGNC Symbol;Acc:HGNC:28889]	0.167937	0.0630305
ENSOART00000016328	6.69575	8.034	0.00459073	0.0471377	0.354408	0.012915	0.00126131	0.0141763	0.012915	0.0281221	0.0281221	1	ENSOARG00000015007	ARL1	ADP-ribosylation factor-like protein 1 [Source:RefSeq peptide;Acc:NP_001119839]	-0.154443	0.0624532
ENSOART00000016335	4.6056	8.75888	0.00308097	0.0386525	2.95454	0.106608	0.0115736	0.118181	0.106608	0.0696095	0.106608	1	ENSOARG00000015011	ROM1	retinal outer segment membrane protein 1 [Source:HGNC Symbol;Acc:HGNC:10254]	0.361618	0.116149
ENSOART00000016373	6.42726	9.59372	0.00195244	0.0302405	5.07899	0.201245	0.00191438	0.203159	0.201245	0.0289955	0.201245	1	ENSOARG00000015044	TLR2	toll like receptor 2 [Source:HGNC Symbol;Acc:HGNC:11848]	-0.492324	0.149861
ENSOART00000016383	7.22723	16.3503	5.26491e-05	0.00641558	2.16347	0.0858007	0.000737969	0.0865386	0.0858007	0.0286361	0.0858007	1	ENSOARG00000015047	GTPBP4	GTP binding protein 4 [Source:HGNC Symbol;Acc:HGNC:21535]	-0.3947	0.0858906
ENSOART00000016396	9.001	9.8414	0.00170628	0.0283139	1.1735	0.0468093	0.000130685	0.0469399	0.0468093	0.0389346	0.0468093	1	ENSOARG00000015056	APP	amyloid beta precursor protein [Source:HGNC Symbol;Acc:HGNC:620]	0.239531	0.0722938
ENSOART00000016399	4.18248	16.5336	4.77958e-05	0.00628564	13.6922	0.527504	0.020184	0.547688	0.527504	0.0947526	0.527504	1	ENSOARG00000015063	MDGA1	MAM domain containing glycosylphosphatidylinositol anchor 1 [Source:HGNC Symbol;Acc:HGNC:19267]	-0.996909	0.215316
ENSOART00000016424	6.71643	11.829	0.000583147	0.0168996	1.15787	0.0449164	0.00139853	0.0463149	0.0449164	0.0280887	0.0449164	1	ENSOARG00000015090			-0.255694	0.0685428
ENSOART00000016428	2.41823	9.5291	0.0020224	0.0309448	23.9795	0.847201	0.111978	0.959179	0.847201	0.264475	0.847201	1	ENSOARG00000015089	OTOGL	otogelin like [Source:HGNC Symbol;Acc:HGNC:26901]	1.06679	0.326032
ENSOART00000016446	4.80815	8.96062	0.00275861	0.0368324	5.13378	0.195553	0.00979811	0.205351	0.195553	0.060185	0.195553	1	ENSOARG00000015109	SEMA3D	semaphorin 3D [Source:HGNC Symbol;Acc:HGNC:10726]	0.481216	0.152513
ENSOART00000016450	5.82179	12.6545	0.000374658	0.0138113	1.6757	0.0640032	0.00302468	0.0670279	0.0640032	0.0340828	0.0640032	1	ENSOARG00000015111	PGAP1	post-GPI attachment to proteins 1 [Source:HGNC Symbol;Acc:HGNC:25712]	0.315782	0.0811586
ENSOART00000016456	4.78518	14.0854	0.000174695	0.00968674	2.88685	0.106638	0.00883541	0.115474	0.106638	0.0611431	0.106638	1	ENSOARG00000015119	TRMT10A	tRNA methyltransferase 10A [Source:HGNC Symbol;Acc:HGNC:28403]	-0.431711	0.103633
ENSOART00000016462	6.61267	8.4495	0.00365143	0.0422064	0.901257	0.0342903	0.00175996	0.0360503	0.0342903	0.0283053	0.0342903	1	ENSOARG00000015127	SLC22A5	solute carrier family 22 member 5 [Source:HGNC Symbol;Acc:HGNC:10969]	0.196742	0.0645328
ENSOART00000016463	6.50412	20.9966	4.60104e-06	0.00481743	2.39309	0.0940637	0.00166004	0.0957237	0.0940637	0.0286665	0.0940637	1	ENSOARG00000015126	JADE1	jade family PHD finger 1 [Source:HGNC Symbol;Acc:HGNC:30027]	0.452076	0.0826124
ENSOART00000016470	6.61479	9.95688	0.0016025	0.0273086	0.589093	0.0222107	0.00135307	0.0235637	0.0222107	0.0282996	0.0282996	1	ENSOARG00000015133	CEP95	centrosomal protein 95 [Source:HGNC Symbol;Acc:HGNC:25141]	0.191232	0.0627682
ENSOART00000016474	4.57754	7.85914	0.00505644	0.0496513	17.6024	0.684926	0.0191707	0.704096	0.684926	0.0710791	0.684926	1	ENSOARG00000015138	BTC	betacellulin [Source:HGNC Symbol;Acc:HGNC:1121]	0.843302	0.288452
ENSOART00000016478	5.60046	13.3532	0.000257986	0.0118334	1.27979	0.0471669	0.00402487	0.0511918	0.0471669	0.0372194	0.0471669	1	ENSOARG00000015141	PINX1	PIN2/TERF1 interacting telomerase inhibitor 1 [Source:HGNC Symbol;Acc:HGNC:30046]	-0.286272	0.074752
ENSOART00000016484	3.75759	8.5855	0.0033885	0.0406781	2.51931	0.074858	0.0259144	0.100772	0.074858	0.122251	0.122251	1	ENSOARG00000015146	SAT2	spermidine/spermine N1-acetyltransferase family member 2 [Source:HGNC Symbol;Acc:HGNC:23160]	0.407178	0.144859
ENSOART00000016492	3.09614	8.84175	0.00294417	0.0379697	50.7826	1.92138	0.109926	2.0313	1.92138	0.176769	1.92138	1	ENSOARG00000015155	DGAT2L6	diacylglycerol O-acyltransferase 2 like 6 [Source:HGNC Symbol;Acc:HGNC:23250]	1.5051	0.480771
ENSOART00000016497	6.1072	11.2313	0.000804272	0.019507	4.05424	0.159471	0.00269826	0.16217	0.159471	0.0310994	0.159471	1	ENSOARG00000015161	RAP2B	RAP2B, member of RAS oncogene family [Source:HGNC Symbol;Acc:HGNC:9862]	-0.468767	0.129741
ENSOART00000016508	7.22171	8.12217	0.00437271	0.0460317	0.569449	0.0220404	0.000737587	0.022778	0.0220404	0.0286179	0.0286179	1	ENSOARG00000015165	ADAM17	ADAM metallopeptidase domain 17 [Source:HGNC Symbol;Acc:HGNC:195]	-0.168924	0.0622877
ENSOART00000016512	4.96148	10.2101	0.0013967	0.0256399	1.03365	0.0304719	0.010874	0.0413459	0.0304719	0.0544297	0.0544297	1	ENSOARG00000015174			-0.288849	0.0950838
ENSOART00000016514	6.01976	8.21562	0.00415312	0.0450694	0.540567	0.0191976	0.00242513	0.0216227	0.0191976	0.0319188	0.0319188	1	ENSOARG00000015175	MTMR9	myotubularin related protein 9 [Source:HGNC Symbol;Acc:HGNC:14596]	-0.179125	0.0678754
ENSOART00000016517	5.70166	11.6643	0.000637121	0.0176629	6.55254	0.258124	0.00397719	0.262101	0.258124	0.0356616	0.258124	1	ENSOARG00000015172	FCHO1	FCH domain only 1 [Source:HGNC Symbol;Acc:HGNC:29002]	0.604925	0.163573
ENSOART00000016526	5.73938	13.6648	0.000218517	0.010632	1.72306	0.0654726	0.00344958	0.0689222	0.0654726	0.0351379	0.0654726	1	ENSOARG00000015188	EXOSC4	exosome component 4 [Source:HGNC Symbol;Acc:HGNC:18189]	-0.329744	0.0807141
ENSOART00000016531	3.27878	8.18544	0.00422278	0.0452908	4.47899	0.130124	0.0490351	0.179159	0.130124	0.159516	0.159516	1	ENSOARG00000015191	SHBG	sex hormone binding globulin [Source:HGNC Symbol;Acc:HGNC:10839]	0.487237	0.173064
ENSOART00000016536	3.2647	10.1702	0.0014273	0.0259401	68.3344	2.651	0.0823822	2.73338	2.651	0.160773	2.651	1	ENSOARG00000015193	AWAT1	acyl-CoA wax alcohol acyltransferase 1 [Source:HGNC Symbol;Acc:HGNC:23252]	1.84936	0.543633
ENSOART00000016538	5.71019	9.17478	0.00245372	0.0343071	1.66436	0.0605786	0.00599569	0.0665743	0.0605786	0.0355408	0.0605786	1	ENSOARG00000015192	HACL1	2-hydroxyacyl-CoA lyase 1 [Source:HGNC Symbol;Acc:HGNC:17856]	0.276692	0.0864813
ENSOART00000016586	6.15734	12.0395	0.00052086	0.0159636	1.83248	0.0708361	0.00246315	0.0732993	0.0708361	0.0306814	0.0708361	1	ENSOARG00000015240	DDX56	DEAD-box helicase 56 [Source:HGNC Symbol;Acc:HGNC:18193]	-0.323898	0.0858803
ENSOART00000016611	5.57811	8.32435	0.00391171	0.0436204	24.9654	0.993224	0.0053927	0.998616	0.993224	0.0375972	0.993224	1	ENSOARG00000015262	SERPINE1	serpin family E member 1 [Source:HGNC Symbol;Acc:HGNC:8583]	-1.02901	0.340464
ENSOART00000016652	6.48966	20.6067	5.63985e-06	0.00497926	1.88913	0.0739768	0.00158831	0.0755651	0.0739768	0.0287239	0.0739768	1	ENSOARG00000015300	LARP1B	La ribonucleoprotein domain family member 1B [Source:HGNC Symbol;Acc:HGNC:24704]	-0.399224	0.0739524
ENSOART00000016660	6.68666	9.42059	0.00214562	0.0319599	1.02	0.0395188	0.00128116	0.0408	0.0395188	0.0281382	0.0395188	1	ENSOARG00000015309	DIS3	DIS3 homolog, exosome endoribonuclease and 3'-5' exoribonuclease [Source:HGNC Symbol;Acc:HGNC:20604]	-0.218984	0.0673823
ENSOART00000016670	7.33177	12.2336	0.000469364	0.0150464	1.13374	0.0446661	0.000683317	0.0453494	0.0446661	0.0289943	0.0446661	1	ENSOARG00000015316	OXR1	oxidation resistance 1 [Source:HGNC Symbol;Acc:HGNC:15822]	0.256362	0.0672989
ENSOART00000016680	7.28483	9.43774	0.00212566	0.0318266	0.769704	0.0300572	0.000730958	0.0307882	0.0300572	0.0288301	0.0300572	1	ENSOARG00000015328	MTA2	metastasis associated 1 family member 2 [Source:HGNC Symbol;Acc:HGNC:7411]	-0.195071	0.0625044
ENSOART00000016686	6.4028	8.74286	0.00310817	0.0388578	8.86182	0.352511	0.00196212	0.354473	0.352511	0.0291131	0.352511	1	ENSOARG00000015333	RRM2	ribonucleotide reductase regulatory subunit M2 [Source:HGNC Symbol;Acc:HGNC:10452]	-0.625799	0.201218
ENSOART00000016692	2.03412	9.03627	0.00264675	0.0360529	31.5541	1.06474	0.197426	1.26216	1.06474	0.334853	1.06474	1	ENSOARG00000015341	TSPAN19	tetraspanin 19 [Source:HGNC Symbol;Acc:HGNC:31886]	1.19719	0.377558
ENSOART00000016702	7.29448	9.14431	0.00249492	0.0346854	2.59243	0.102934	0.000763495	0.103697	0.102934	0.0288634	0.102934	1	ENSOARG00000015347	KPNA2	karyopherin subunit alpha 2 [Source:HGNC Symbol;Acc:HGNC:6395]	-0.344849	0.107996
ENSOART00000016704	4.19459	8.40023	0.00375173	0.0428426	26.449	1.02955	0.0284134	1.05796	1.02955	0.0939779	1.02955	1	ENSOARG00000015349	MS4A8	membrane spanning 4-domains A8 [Source:HGNC Symbol;Acc:HGNC:13380]	-1.06319	0.349923
ENSOART00000016716	1.59629	7.84784	0.00508814	0.0497212	23.6899	0.737389	0.210209	0.947597	0.737389	0.439412	0.737389	1	ENSOARG00000015359	LRRIQ1	leucine rich repeats and IQ motif containing 1 [Source:HGNC Symbol;Acc:HGNC:25708]	0.977718	0.334706
ENSOART00000016723	7.52216	12.8234	0.000342305	0.0131903	2.4802	0.0982793	0.000928915	0.0992082	0.0982793	0.0297165	0.0982793	1	ENSOARG00000015368			-0.386146	0.098417
ENSOART00000016725	7.30426	11.759	0.000605513	0.0171066	1.21007	0.047719	0.000683669	0.0484027	0.047719	0.0288974	0.047719	1	ENSOARG00000015373	EIF1AX	eukaryotic translation initiation factor 1A, X-linked [Source:HGNC Symbol;Acc:HGNC:3250]	-0.260785	0.0701651
ENSOART00000016737	2.9511	11.9501	0.000546457	0.016379	48.5204	1.82364	0.117178	1.94082	1.82364	0.192149	1.82364	1	ENSOARG00000015385	AGTR1	angiotensin II receptor type 1 [Source:HGNC Symbol;Acc:HGNC:336]	1.66182	0.442673
ENSOART00000016745	7.04888	15.3845	8.77063e-05	0.00747651	3.5848	0.140442	0.00294998	0.143392	0.140442	0.0281657	0.140442	1	ENSOARG00000015380	DNMT1	DNA (cytosine-5)-methyltransferase 1 [Source:RefSeq peptide;Acc:NP_001009473]	-0.497025	0.112634
ENSOART00000016778	6.20315	9.54734	0.00200239	0.0307084	1.46628	0.0564382	0.00221318	0.0586513	0.0564382	0.0303305	0.0564382	1	ENSOARG00000015422	AIFM1	apoptosis inducing factor mitochondria associated 1 [Source:HGNC Symbol;Acc:HGNC:8768]	-0.264002	0.0805928
ENSOART00000016795	6.74031	17.5664	2.77445e-05	0.00563645	2.49377	0.0984895	0.00126119	0.0997506	0.0984895	0.0280561	0.0984895	1	ENSOARG00000015437	TSR1	TSR1, ribosome maturation factor [Source:HGNC Symbol;Acc:HGNC:25542]	-0.434625	0.0900827
ENSOART00000016803	6.13778	8.46879	0.00361292	0.0420013	2.2423	0.0862312	0.00346085	0.0896921	0.0862312	0.0308401	0.0862312	1	ENSOARG00000015444	SSBP2	single stranded DNA binding protein 2 [Source:HGNC Symbol;Acc:HGNC:15831]	0.310623	0.101752
ENSOART00000016811	7.59857	10.4767	0.00120892	0.024164	0.926548	0.0365668	0.000495145	0.0370619	0.0365668	0.0300324	0.0365668	1	ENSOARG00000015447			-0.218313	0.0634975
ENSOART00000016814	2.97959	11.9429	0.000548573	0.016379	56.9632	2.17449	0.104038	2.27853	2.17449	0.188995	2.17449	1	ENSOARG00000015446	ADAMTS16	ADAM metallopeptidase with thrombospondin type 1 motif 16 [Source:HGNC Symbol;Acc:HGNC:17108]	-1.80019	0.479709
ENSOART00000016837	7.80402	15.8963	6.69078e-05	0.006782	3.20235	0.127652	0.000441663	0.128094	0.127652	0.0309591	0.127652	1	ENSOARG00000015476			-0.475375	0.105413
ENSOART00000016840	7.12477	13.7816	0.000205342	0.0103697	0.717946	0.027838	0.000879878	0.0287178	0.027838	0.0283322	0.0283322	1	ENSOARG00000015469	RPS6KA3	ribosomal protein S6 kinase A3 [Source:HGNC Symbol;Acc:HGNC:10432]	-0.231438	0.0621624
ENSOART00000016874	5.14129	8.38724	0.00377865	0.0429649	2.71385	0.101663	0.00689087	0.108554	0.101663	0.048343	0.101663	1	ENSOARG00000015513	KLF12	Kruppel like factor 12 [Source:HGNC Symbol;Acc:HGNC:6346]	0.340342	0.112116
ENSOART00000016891	3.46729	8.83018	0.0029629	0.0379769	7.72611	0.269834	0.0392103	0.309044	0.269834	0.143687	0.269834	1	ENSOARG00000015526	ACHE	acetylcholinesterase (Cartwright blood group) [Source:HGNC Symbol;Acc:HGNC:108]	0.586749	0.187567
ENSOART00000016910	5.85075	11.8495	0.000576774	0.0168842	2.13975	0.0788514	0.00673851	0.0855899	0.0788514	0.0337374	0.0788514	1	ENSOARG00000015545			-0.347829	0.0931412
ENSOART00000016917	6.42119	8.5174	0.00351767	0.0414417	1.02368	0.0391685	0.00177872	0.0409472	0.0391685	0.0290241	0.0391685	1	ENSOARG00000015553	GRINA	protein lifeguard 1 [Source:RefSeq peptide;Acc:NP_001265493]	-0.210383	0.0686865
ENSOART00000016923	6.94293	7.83631	0.00512069	0.0498466	0.832139	0.0322899	0.000995683	0.0332855	0.0322899	0.0280219	0.0322899	1	ENSOARG00000015554	POLR3E	RNA polymerase III subunit E [Source:HGNC Symbol;Acc:HGNC:30347]	-0.18313	0.0627445
ENSOART00000016927	6.17564	7.98664	0.00471238	0.0477565	0.73234	0.0216029	0.00769069	0.0292936	0.0216029	0.0305378	0.0305378	1	ENSOARG00000015531	CEP290	centrosomal protein 290 [Source:HGNC Symbol;Acc:HGNC:29021]	0.195548	0.0722903
ENSOART00000016931	5.66073	15.0303	0.000105799	0.00786799	2.91691	0.112717	0.00395955	0.116676	0.112717	0.0362631	0.112717	1	ENSOARG00000015563			-0.444534	0.102295
ENSOART00000016940	6.61063	8.49121	0.00356867	0.0417749	0.810118	0.0309705	0.00143421	0.0324047	0.0309705	0.0283108	0.0309705	1	ENSOARG00000015558	TBC1D5	TBC1 domain family member 5 [Source:HGNC Symbol;Acc:HGNC:19166]	0.188494	0.0628801
ENSOART00000016964	6.22252	11.0976	0.000864391	0.0204024	1.73103	0.067125	0.00211633	0.0692413	0.067125	0.0301908	0.067125	1	ENSOARG00000015593	CEP112	centrosomal protein 112 [Source:HGNC Symbol;Acc:HGNC:28514]	0.30485	0.0849948
ENSOART00000016973	7.18626	11.7085	0.000622149	0.0174739	0.773693	0.030179	0.000768742	0.0309477	0.030179	0.0285044	0.030179	1	ENSOARG00000015596	PRPF19	pre-mRNA processing factor 19 [Source:HGNC Symbol;Acc:HGNC:17896]	-0.216185	0.0622063
ENSOART00000016981	4.38057	9.26747	0.00233259	0.0335634	2.82553	0.100202	0.0128188	0.113021	0.100202	0.0823246	0.100202	1	ENSOARG00000015611	YPEL1	yippee like 1 [Source:HGNC Symbol;Acc:HGNC:12845]	0.364315	0.115258
ENSOART00000016983	6.5935	12.6226	0.000381112	0.0139406	2.31357	0.0910588	0.00148386	0.0925426	0.0910588	0.0283591	0.0910588	1	ENSOARG00000015610	SGSM2	small G protein signaling modulator 2 [Source:HGNC Symbol;Acc:HGNC:29026]	0.370687	0.0954211
ENSOART00000016997	5.1741	14.7342	0.000123779	0.00840671	5.73677	0.223069	0.00640202	0.229471	0.223069	0.0473176	0.223069	1	ENSOARG00000015621	RFTN2	raftlin family member 2 [Source:HGNC Symbol;Acc:HGNC:26402]	0.618862	0.144278
ENSOART00000017006	6.35225	14.9714	0.000109152	0.00802879	2.37608	0.0932068	0.0018365	0.0950433	0.0932068	0.0293767	0.0932068	1	ENSOARG00000015631	MESD	mesoderm development LRP chaperone [Source:HGNC Symbol;Acc:HGNC:13520]	-0.400634	0.0924309
ENSOART00000017007	4.77617	9.65003	0.00189348	0.0298297	2.36827	0.084952	0.00977876	0.0947307	0.084952	0.0615269	0.084952	1	ENSOARG00000015633	FEN1	flap structure-specific endonuclease 1 [Source:HGNC Symbol;Acc:HGNC:3650]	-0.336992	0.102222
ENSOART00000017011	5.46757	9.72834	0.00181448	0.0290142	1.22841	0.0447988	0.00433755	0.0491363	0.0447988	0.0396833	0.0447988	1	ENSOARG00000015636			0.247422	0.0773266
ENSOART00000017021	6.34216	11.4307	0.000722411	0.0186866	0.581895	0.0214106	0.00186524	0.0232758	0.0214106	0.0294328	0.0294328	1	ENSOARG00000015643	ZNF326	zinc finger protein 326 [Source:HGNC Symbol;Acc:HGNC:14104]	-0.210154	0.0646269
ENSOART00000017032	3.85336	8.46346	0.00362352	0.0420519	4.74633	0.164814	0.0250391	0.189853	0.164814	0.115779	0.164814	1	ENSOARG00000015654	ACKR4	atypical chemokine receptor 4 [Source:HGNC Symbol;Acc:HGNC:1611]	0.451805	0.148053
ENSOART00000017035	7.68937	9.17447	0.00245414	0.0343071	2.04276	0.0812432	0.000467243	0.0817104	0.0812432	0.0304279	0.0812432	1	ENSOARG00000015653	EEF2K	eukaryotic elongation factor 2 kinase [Source:HGNC Symbol;Acc:HGNC:24615]	0.306532	0.0958099
ENSOART00000017048	5.28879	14.3449	0.000152189	0.0092245	2.20553	0.0824279	0.00579344	0.0882214	0.0824279	0.0439858	0.0824279	1	ENSOARG00000015666	TLNRD1	talin rod domain containing 1 [Source:HGNC Symbol;Acc:HGNC:13519]	-0.379928	0.0901313
ENSOART00000017088	1.69148	8.8114	0.00299355	0.0381559	131.213	3.3976	1.85094	5.24854	3.3976	0.414145	3.3976	1	ENSOARG00000015698	MNT	MAX network transcriptional repressor [Source:HGNC Symbol;Acc:HGNC:7188]	2.41589	0.773256
ENSOART00000017094	1.19335	20.3101	6.5852e-06	0.00497926	32.9891	1.1221	0.197459	1.31956	1.1221	0.56467	1.1221	1	ENSOARG00000015704	PTX4	pentraxin 4 [Source:HGNC Symbol;Acc:HGNC:14171]	1.68101	0.336588
ENSOART00000017102	6.51773	11.4114	0.000729952	0.0187617	1.66958	0.0651991	0.00158422	0.0667833	0.0651991	0.0286144	0.0651991	1	ENSOARG00000015712	DLAT	dihydrolipoamide S-acetyltransferase [Source:HGNC Symbol;Acc:HGNC:2896]	-0.302722	0.0829704
ENSOART00000017105	7.07797	17.2633	3.25406e-05	0.00572822	14.3443	0.572578	0.00119502	0.573773	0.572578	0.0282234	0.572578	1	ENSOARG00000015715	KERA	keratocan [Source:HGNC Symbol;Acc:HGNC:6309]	1.03606	0.217313
ENSOART00000017150	6.30737	9.35271	0.00222656	0.0329112	1.10343	0.042249	0.00188834	0.0441373	0.042249	0.0296352	0.042249	1	ENSOARG00000015747	ELAC2	elaC ribonuclease Z 2 [Source:HGNC Symbol;Acc:HGNC:14198]	-0.227086	0.0701756
ENSOART00000017171	6.79952	11.517	0.000689633	0.0182397	0.869218	0.0305675	0.00420122	0.0347687	0.0305675	0.0280021	0.0305675	1	ENSOARG00000015771	NOL11	nucleolar protein 11 [Source:HGNC Symbol;Acc:HGNC:24557]	-0.227124	0.0658399
ENSOART00000017191	6.07074	21.8254	2.98623e-06	0.00467622	1.30268	0.0496346	0.00247275	0.0521074	0.0496346	0.0314267	0.0496346	1	ENSOARG00000015790	BTG3	BTG anti-proliferation factor 3 [Source:HGNC Symbol;Acc:HGNC:1132]	-0.344871	0.0674258
ENSOART00000017198	7.52168	10.9298	0.000946296	0.0213159	1.73707	0.0689106	0.000572329	0.0694829	0.0689106	0.0297145	0.0689106	1	ENSOARG00000015792	EHBP1L1	EH domain binding protein 1 like 1 [Source:HGNC Symbol;Acc:HGNC:30682]	-0.303532	0.0854182
ENSOART00000017202	6.79957	15.5381	8.08581e-05	0.00736176	1.14364	0.0445822	0.00116355	0.0457457	0.0445822	0.0280021	0.0445822	1	ENSOARG00000015796	KAT2B	lysine acetyltransferase 2B [Source:HGNC Symbol;Acc:HGNC:8638]	0.281749	0.0634306
ENSOART00000017216	6.18126	8.12955	0.00435495	0.0460076	0.623467	0.0227949	0.00214377	0.0249387	0.0227949	0.0304946	0.0304946	1	ENSOARG00000015814	METAP1	methionyl aminopeptidase 1 [Source:HGNC Symbol;Acc:HGNC:15789]	-0.179285	0.0660798
ENSOART00000017221	6.3021	16.2666	5.50242e-05	0.0064711	2.83809	0.111452	0.00207221	0.113524	0.111452	0.029667	0.111452	1	ENSOARG00000015820	IMP4	IMP4, U3 small nucleolar ribonucleoprotein [Source:HGNC Symbol;Acc:HGNC:30856]	-0.451241	0.0985332
ENSOART00000017222	7.85178	8.52939	0.00349458	0.0413208	0.898071	0.0355072	0.000415659	0.0359228	0.0355072	0.031191	0.0355072	1	ENSOARG00000015819	LETM1	leucine zipper and EF-hand containing transmembrane protein 1 [Source:HGNC Symbol;Acc:HGNC:6556]	-0.197391	0.0646381
ENSOART00000017233	6.37236	9.29599	0.00229656	0.0333949	0.676944	0.025221	0.0018568	0.0270778	0.025221	0.0292684	0.0292684	1	ENSOARG00000015825			-0.19248	0.0644403
ENSOART00000017237	5.92021	10.7028	0.00106973	0.0225871	1.96199	0.0755327	0.0029468	0.0784795	0.0755327	0.0329538	0.0755327	1	ENSOARG00000015830			-0.319885	0.091177
ENSOART00000017245	6.62048	9.51583	0.00203707	0.0310354	0.773601	0.0295017	0.00144233	0.0309441	0.0295017	0.0282846	0.0295017	1	ENSOARG00000015834	IFT140	intraflagellar transport 140 [Source:HGNC Symbol;Acc:HGNC:29077]	0.1967	0.0628606
ENSOART00000017248	6.61753	8.73033	0.0031296	0.0390124	2.87803	0.113352	0.001769	0.115121	0.113352	0.0282923	0.113352	1	ENSOARG00000015838			-0.356419	0.114699
ENSOART00000017250	4.51268	15.0969	0.000102133	0.00784322	2.11541	0.0719409	0.0126756	0.0846165	0.0719409	0.0746124	0.0746124	1	ENSOARG00000015842	P4HTM	prolyl 4-hydroxylase, transmembrane [Source:HGNC Symbol;Acc:HGNC:28858]	0.427888	0.110317
ENSOART00000017259	5.63921	9.05273	0.00262303	0.0357538	1.66043	0.0624628	0.00395438	0.0664172	0.0624628	0.0365946	0.0624628	1	ENSOARG00000015849	MRPL42	mitochondrial ribosomal protein L42 [Source:HGNC Symbol;Acc:HGNC:14493]	-0.274837	0.0865822
ENSOART00000017269	6.62906	15.0177	0.000106507	0.00789166	0.945625	0.0364076	0.00141739	0.037825	0.0364076	0.0282627	0.0364076	1	ENSOARG00000015859	KCTD10	potassium channel tetramerization domain containing 10 [Source:HGNC Symbol;Acc:HGNC:23236]	-0.257346	0.0628054
ENSOART00000017279	6.473	11.3972	0.000735547	0.0187862	0.843795	0.0319708	0.00178096	0.0337518	0.0319708	0.0287926	0.0319708	1	ENSOARG00000015868			-0.220689	0.0638338
ENSOART00000017293	6.07587	8.3745	0.00380522	0.0431524	0.78816	0.0290632	0.00246322	0.0315264	0.0290632	0.0313794	0.0313794	1	ENSOARG00000015886	RAVER1	ribonucleoprotein, PTB binding 1 [Source:HGNC Symbol;Acc:HGNC:30296]	-0.193287	0.0673663
ENSOART00000017311	5.94061	13.0567	0.000302202	0.0127353	2.65826	0.103618	0.00271253	0.10633	0.103618	0.0327342	0.103618	1	ENSOARG00000015897	SYNE3	spectrin repeat containing nuclear envelope family member 3 [Source:HGNC Symbol;Acc:HGNC:19861]	0.40254	0.101432
ENSOART00000017312	6.17305	9.32486	0.00226065	0.0331922	0.650993	0.0238199	0.00221983	0.0260397	0.0238199	0.0305578	0.0305578	1	ENSOARG00000015901	PLEKHB2	pleckstrin homology domain containing B2 [Source:HGNC Symbol;Acc:HGNC:19236]	-0.195045	0.0662344
ENSOART00000017317	7.13857	11.5972	0.000660524	0.0178386	1.15827	0.045203	0.00112756	0.0463306	0.045203	0.028368	0.045203	1	ENSOARG00000015905	EIF4E	eukaryotic translation initiation factor 4E [Source:HGNC Symbol;Acc:HGNC:3287]	-0.253755	0.0688607
ENSOART00000017332	1.80887	10.8021	0.00101386	0.0220519	40.4805	0.936158	0.683062	1.61922	0.936158	0.38501	0.936158	1	ENSOARG00000015919			1.4584	0.413362
ENSOART00000017334	7.51608	15.9848	6.38544e-05	0.006782	1.42311	0.0558277	0.00109655	0.0569242	0.0558277	0.029692	0.0558277	1	ENSOARG00000015910	GANAB	glucosidase II alpha subunit [Source:HGNC Symbol;Acc:HGNC:4138]	-0.317533	0.0701523
ENSOART00000017337	5.70559	13.7313	0.000210907	0.0104309	1.67566	0.0634271	0.00359946	0.0670265	0.0634271	0.0356057	0.0634271	1	ENSOARG00000015916	CEP83	centrosomal protein 83 [Source:HGNC Symbol;Acc:HGNC:17966]	-0.325775	0.0794945
ENSOART00000017341	2.00634	15.0649	0.000103877	0.00785582	20.8844	0.67814	0.157235	0.835375	0.67814	0.340656	0.67814	1	ENSOARG00000015924			1.19048	0.273537
ENSOART00000017366	5.15958	9.19248	0.00243012	0.03426	2.18054	0.0808558	0.00636588	0.0872216	0.0808558	0.0477675	0.0808558	1	ENSOARG00000015947	GLRX5	glutaredoxin 5 [Source:HGNC Symbol;Acc:HGNC:20134]	0.316958	0.098954
ENSOART00000017377	4.49287	11.7022	0.000624248	0.0174739	5.42431	0.204466	0.0125059	0.216972	0.204466	0.0757275	0.204466	1	ENSOARG00000015957	SEMA4G	semaphorin 4G [Source:HGNC Symbol;Acc:HGNC:10735]	0.551093	0.148718
ENSOART00000017395	7.34743	18.1932	1.99593e-05	0.00549181	1.81624	0.071948	0.00070138	0.0726494	0.071948	0.0290503	0.071948	1	ENSOARG00000015976	SUN2	Sad1 and UNC84 domain containing 2 [Source:HGNC Symbol;Acc:HGNC:14210]	0.37544	0.0759565
ENSOART00000017414	6.89055	8.9183	0.00282327	0.0371562	0.376742	0.0138777	0.00119193	0.0150697	0.0138777	0.0279907	0.0279907	1	ENSOARG00000015989	MPHOSPH10	M-phase phosphoprotein 10 [Source:HGNC Symbol;Acc:HGNC:7213]	-0.16599	0.0622019
ENSOART00000017425	3.42078	8.19033	0.00421142	0.0452908	67.9861	2.59643	0.123015	2.71944	2.59643	0.147431	2.59643	1	ENSOARG00000016003	ACOD1	aconitate decarboxylase 1 [Source:HGNC Symbol;Acc:HGNC:33904]	-1.68652	0.563289
ENSOART00000017428	6.69136	16.1253	5.92854e-05	0.00662556	0.88302	0.0339286	0.00139215	0.0353208	0.0339286	0.0281297	0.0339286	1	ENSOARG00000016007	UBE2L3	ubiquitin conjugating enzyme E2 L3 [Source:HGNC Symbol;Acc:HGNC:12488]	-0.260365	0.062623
ENSOART00000017470	6.23972	9.07608	0.00258975	0.0355155	2.94378	0.115592	0.00215962	0.117751	0.115592	0.0300708	0.115592	1	ENSOARG00000016042	THY1	Thy-1 cell surface antigen [Source:HGNC Symbol;Acc:HGNC:11801]	0.366338	0.115233
ENSOART00000017485	6.64543	8.20847	0.00416953	0.0451506	1.4587	0.0569516	0.00139628	0.0583479	0.0569516	0.0282234	0.0569516	1	ENSOARG00000016056	FBXL3	F-box/LRR-repeat protein 3 [Source:RefSeq peptide;Acc:NP_001123211]	0.247268	0.0824806
ENSOART00000017495	5.00062	11.131	0.000848986	0.0201476	2.08338	0.076204	0.00713118	0.0833351	0.076204	0.0530469	0.076204	1	ENSOARG00000016065	FOXO4	forkhead box O4 [Source:HGNC Symbol;Acc:HGNC:7139]	0.33484	0.0931849
ENSOART00000017496	6.50552	13.1647	0.000285265	0.0124699	1.09425	0.042243	0.00152723	0.0437702	0.042243	0.0286611	0.042243	1	ENSOARG00000016066			-0.259082	0.0649434
ENSOART00000017504	5.46356	10.9192	0.000951728	0.0213342	1.02016	0.0361509	0.00465553	0.0408064	0.0361509	0.0397668	0.0397668	1	ENSOARG00000016072	TWNK	twinkle mtDNA helicase [Source:HGNC Symbol;Acc:HGNC:1160]	-0.25454	0.0777172
ENSOART00000017513	6.52326	8.12025	0.00437734	0.0460317	40.8474	1.63059	0.00330342	1.6339	1.63059	0.0285937	1.63059	1	ENSOARG00000016081			-1.30253	0.437208
ENSOART00000017528	6.71849	8.35971	0.00383632	0.0432655	0.470076	0.017561	0.00124208	0.018803	0.017561	0.0280857	0.0280857	1	ENSOARG00000016097	IWS1	IWS1, SUPT6H interacting protein [Source:HGNC Symbol;Acc:HGNC:25467]	-0.165887	0.0623873
ENSOART00000017541	6.04062	8.17826	0.00423953	0.0453742	0.952283	0.0357426	0.00234873	0.0380913	0.0357426	0.0317127	0.0357426	1	ENSOARG00000016108	LZTS2	leucine zipper tumor suppressor 2 [Source:HGNC Symbol;Acc:HGNC:29381]	0.200185	0.067578
ENSOART00000017552	7.2092	12.485	0.000410228	0.0142334	0.768104	0.0297973	0.000926905	0.0307242	0.0297973	0.028577	0.0297973	1	ENSOARG00000016118			0.223372	0.062478
ENSOART00000017555	6.09593	10.2631	0.00135719	0.0255142	1.86079	0.071699	0.00273258	0.0744316	0.071699	0.0311984	0.071699	1	ENSOARG00000016117			0.306302	0.0895485
ENSOART00000017579	7.0905	16.573	4.68125e-05	0.00627101	0.925982	0.0361508	0.000888425	0.0370393	0.0361508	0.0282506	0.0361508	1	ENSOARG00000016136	GIGYF1	GRB10 interacting GYF protein 1 [Source:HGNC Symbol;Acc:HGNC:9126]	0.266085	0.0620876
ENSOART00000017580	4.87061	11.3308	0.000762327	0.0189439	4.6948	0.179134	0.00865841	0.187792	0.179134	0.0577307	0.179134	1	ENSOARG00000016145	NPTXR	neuronal pentraxin receptor [Source:HGNC Symbol;Acc:HGNC:7954]	0.506209	0.139348
ENSOART00000017590	6.29455	13.3946	0.000252356	0.0116545	4.01913	0.158237	0.00252848	0.160765	0.158237	0.0297134	0.158237	1	ENSOARG00000016157			-0.499812	0.123915
ENSOART00000017602	5.25241	18.3536	1.83472e-05	0.00549181	2.1426	0.0802005	0.00550348	0.085704	0.0802005	0.0449978	0.0802005	1	ENSOARG00000016167	NKRF	NFKB repressing factor [Source:HGNC Symbol;Acc:HGNC:19374]	-0.409382	0.083061
ENSOART00000017634	2.4512	10.1422	0.00144911	0.026095	12.2052	0.336853	0.151353	0.488206	0.336853	0.259217	0.336853	1	ENSOARG00000016194	FN3K	fructosamine 3 kinase [Source:HGNC Symbol;Acc:HGNC:24822]	0.798683	0.245709
ENSOART00000017648	2.74535	8.63319	0.00330093	0.0401117	18.3627	0.619105	0.115405	0.73451	0.619105	0.217043	0.619105	1	ENSOARG00000016207	GPR84	G protein-coupled receptor 84 [Source:HGNC Symbol;Acc:HGNC:4535]	-0.896092	0.290263
ENSOART00000017654	4.1261	10.3092	0.00132367	0.0252564	116.118	4.54347	0.101264	4.64473	4.54347	0.0983598	4.54347	1	ENSOARG00000016213			-2.42404	0.706764
ENSOART00000017673	3.74948	10.1466	0.00144567	0.0260865	8.8232	0.324414	0.0285143	0.352928	0.324414	0.122811	0.324414	1	ENSOARG00000016228	NFE2	nuclear factor, erythroid 2 [Source:HGNC Symbol;Acc:HGNC:7780]	-0.663903	0.195432
ENSOART00000017674	8.888	13.122	0.000291842	0.0125604	1.80725	0.0721444	0.000145739	0.0722902	0.0721444	0.0379674	0.0721444	1	ENSOARG00000016226	ATP2A2	ATPase sarcoplasmic/endoplasmic reticulum Ca2+ transporting 2 [Source:HGNC Symbol;Acc:HGNC:812]	-0.332544	0.0835299
ENSOART00000017722	7.7755	8.21464	0.00415537	0.0450696	1.85438	0.0737453	0.000429816	0.0741751	0.0737453	0.0308236	0.0737453	1	ENSOARG00000016274	SLC25A5	solute carrier family 25 member 5 [Source:HGNC Symbol;Acc:HGNC:10991]	-0.278883	0.0929859
ENSOART00000017733	2.30823	10.0448	0.00152778	0.0265832	20.0823	0.666004	0.137288	0.803291	0.666004	0.282864	0.666004	1	ENSOARG00000016284	HOXC5	homeobox C5 [Source:HGNC Symbol;Acc:HGNC:5127]	0.997515	0.29542
ENSOART00000017735	6.37525	10.1303	0.00145852	0.0261755	0.958809	0.036579	0.00177333	0.0383523	0.036579	0.0292532	0.036579	1	ENSOARG00000016282	DGKQ	diacylglycerol kinase theta [Source:HGNC Symbol;Acc:HGNC:2856]	0.218713	0.0644443
ENSOART00000017741	4.59251	11.7935	0.000594368	0.0169575	3.19329	0.116793	0.0109388	0.127732	0.116793	0.0702904	0.116793	1	ENSOARG00000016291	POLR3G	RNA polymerase III subunit G [Source:HGNC Symbol;Acc:HGNC:30075]	-0.424129	0.113906
ENSOART00000017754	3.90542	9.8194	0.00172681	0.0285608	4.77844	0.168605	0.022533	0.191138	0.168605	0.112362	0.168605	1	ENSOARG00000016306	HOXC8	homeobox C8 [Source:HGNC Symbol;Acc:HGNC:5129]	0.482102	0.14473
ENSOART00000017773	3.67674	12.5995	0.000385854	0.0139876	8.56754	0.310983	0.0317181	0.342702	0.310983	0.127923	0.310983	1	ENSOARG00000016321	KAZALD1	Kazal type serine peptidase inhibitor domain 1 [Source:HGNC Symbol;Acc:HGNC:25460]	0.712831	0.183707
ENSOART00000017774	6.47089	12.2982	0.000453394	0.0148884	5.74098	0.227928	0.00171114	0.229639	0.227928	0.0288015	0.227928	1	ENSOARG00000016322	ANGPTL1	angiopoietin like 1 [Source:HGNC Symbol;Acc:HGNC:489]	0.578069	0.151254
ENSOART00000017783	3.85387	11.5279	0.000685609	0.018224	3.89916	0.130068	0.0258978	0.155966	0.130068	0.115745	0.130068	1	ENSOARG00000016331	HOXC10	homeobox C10 [Source:HGNC Symbol;Acc:HGNC:5122]	0.48589	0.141582
ENSOART00000017788	5.35135	16.7183	4.33617e-05	0.0059668	2.22846	0.0839405	0.00519778	0.0891383	0.0839405	0.0423499	0.0839405	1	ENSOARG00000016336	LYSMD3	LysM domain containing 3 [Source:HGNC Symbol;Acc:HGNC:26969]	-0.403771	0.0865564
ENSOART00000017791	4.787	16.2871	5.44324e-05	0.00646275	2.70725	0.0998353	0.00845472	0.10829	0.0998353	0.0610659	0.0998353	1	ENSOARG00000016339	ZNF214	zinc finger protein 214 [Source:HGNC Symbol;Acc:HGNC:13006]	0.441898	0.0979952
ENSOART00000017798	3.56101	17.4836	2.89792e-05	0.00563645	7.57669	0.264357	0.0387104	0.303067	0.264357	0.136425	0.264357	1	ENSOARG00000016346			0.756709	0.15812
ENSOART00000017805	6.1982	16.749	4.26645e-05	0.00591107	1.9729	0.0768712	0.00204492	0.0789161	0.0768712	0.0303671	0.0768712	1	ENSOARG00000016347	RAP1GDS1	Rap1 GTPase-GDP dissociation stimulator 1 [Source:HGNC Symbol;Acc:HGNC:9859]	-0.380162	0.0813942
ENSOART00000017814	3.62084	9.43877	0.00212446	0.0318266	3.67478	0.111177	0.0358146	0.146991	0.111177	0.131971	0.131971	1	ENSOARG00000016362			0.468793	0.154633
ENSOART00000017821	5.67652	9.7627	0.00178088	0.0288651	2.40962	0.0926427	0.00374201	0.0963847	0.0926427	0.0360268	0.0926427	1	ENSOARG00000016367	RASSF1	Ras association domain family member 1 [Source:HGNC Symbol;Acc:HGNC:9882]	-0.341541	0.102888
ENSOART00000017823	5.90395	8.27756	0.00401381	0.0441257	7.33064	0.289783	0.0034428	0.293226	0.289783	0.0331321	0.289783	1	ENSOARG00000016370	BCO2	beta-carotene oxygenase 2 [Source:HGNC Symbol;Acc:HGNC:18503]	0.556276	0.184656
ENSOART00000017829	9.31135	9.44488	0.0021174	0.0318208	3.54643	0.141748	0.000109037	0.141857	0.141748	0.0418611	0.141748	1	ENSOARG00000016366	HSP90B1	heat shock protein 90 beta family member 1 [Source:HGNC Symbol;Acc:HGNC:12028]	-0.408759	0.125585
ENSOART00000017840	7.06153	10.7244	0.00105733	0.0224857	3.00743	0.119322	0.000975137	0.120297	0.119322	0.0281898	0.119322	1	ENSOARG00000016380	CALCOCO1	calcium binding and coiled-coil domain 1 [Source:HGNC Symbol;Acc:HGNC:29306]	0.396364	0.112838
ENSOART00000017859	4.24899	18.1513	2.04029e-05	0.00549181	4.58992	0.16846	0.0151372	0.183597	0.16846	0.0905107	0.16846	1	ENSOARG00000016400	CBX7	chromobox 7 [Source:HGNC Symbol;Acc:HGNC:1557]	0.596726	0.121658
ENSOART00000017861	6.89599	11.6521	0.000641303	0.0177062	0.536299	0.0204532	0.000998759	0.021452	0.0204532	0.0279927	0.0279927	1	ENSOARG00000016402			-0.20313	0.0619641
ENSOART00000017875	6.66106	14.6895	0.000126753	0.00851811	1.45273	0.0566659	0.00144332	0.0581092	0.0566659	0.0281888	0.0566659	1	ENSOARG00000016410	WDR75	WD repeat domain 75 [Source:HGNC Symbol;Acc:HGNC:25725]	-0.311074	0.0726664
ENSOART00000017878	6.71958	14.2587	0.000159326	0.00939586	0.874448	0.0336431	0.00133484	0.0349779	0.0336431	0.0280841	0.0336431	1	ENSOARG00000016414	FOXK2	forkhead box K2 [Source:HGNC Symbol;Acc:HGNC:6036]	-0.245026	0.0624997
ENSOART00000017890	5.44097	11.9711	0.000540316	0.0163127	1.27952	0.0460797	0.00510092	0.0511807	0.0460797	0.0402491	0.0460797	1	ENSOARG00000016428	COX10	COX10, heme A:farnesyltransferase cytochrome c oxidase assembly factor [Source:HGNC Symbol;Acc:HGNC:2260]	-0.27817	0.0785861
ENSOART00000017914	3.95588	11.6145	0.000654392	0.0177814	15.6383	0.567596	0.0579382	0.625534	0.567596	0.109113	0.567596	1	ENSOARG00000016450			0.932956	0.25294
ENSOART00000017925	6.89883	11.4643	0.000709456	0.0184458	1.54374	0.0606309	0.00111875	0.0617497	0.0606309	0.0279938	0.0606309	1	ENSOARG00000016461	SPSB3	splA/ryanodine receptor domain and SOCS box containing 3 [Source:HGNC Symbol;Acc:HGNC:30629]	0.291623	0.0797012
ENSOART00000017948	6.15233	10.823	0.00100249	0.0218753	0.957682	0.0360204	0.00228687	0.0383073	0.0360204	0.0307216	0.0360204	1	ENSOARG00000016484	SNAP29	synaptosome associated protein 29 [Source:HGNC Symbol;Acc:HGNC:11133]	-0.22718	0.0664829
ENSOART00000017959	5.1513	9.59792	0.00194798	0.0301944	12.4842	0.491057	0.00831035	0.499368	0.491057	0.0480268	0.491057	1	ENSOARG00000016480	LVRN	laeverin [Source:HGNC Symbol;Acc:HGNC:26904]	0.772006	0.234934
ENSOART00000017967	6.67173	12.8232	0.000342342	0.0131903	1.45907	0.0570089	0.00135375	0.0583626	0.0570089	0.0281668	0.0570089	1	ENSOARG00000016500			-0.296171	0.0754858
ENSOART00000017968	5.23153	11.2157	0.000811068	0.0196093	2.87947	0.109517	0.00566198	0.115179	0.109517	0.0455978	0.109517	1	ENSOARG00000016498	SLC27A1	solute carrier family 27 member 1 [Source:HGNC Symbol;Acc:HGNC:10995]	0.394838	0.109373
ENSOART00000017996	8.98904	9.79653	0.00174842	0.0287069	1.00175	0.0399237	0.000146201	0.0400699	0.0399237	0.0388298	0.0399237	1	ENSOARG00000016520	BZW1	basic leucine zipper and W2 domains 1 [Source:HGNC Symbol;Acc:HGNC:18380]	-0.228339	0.0722064
ENSOART00000018005	3.07157	13.2708	0.000269568	0.0122058	10.1075	0.289271	0.115028	0.404299	0.289271	0.17926	0.289271	1	ENSOARG00000016534	TFPI	tissue factor pathway inhibitor [Source:HGNC Symbol;Acc:HGNC:11760]	-0.798689	0.207351
ENSOART00000018006	7.84386	9.76519	0.00177847	0.0288651	0.490554	0.0192037	0.000418488	0.0196222	0.0192037	0.0311521	0.0311521	1	ENSOARG00000016528	BTAF1	B-TFIID TATA-box binding protein associated factor 1 [Source:HGNC Symbol;Acc:HGNC:17307]	-0.186849	0.0646
ENSOART00000018009	8.52651	10.3911	0.00126622	0.0246754	0.880128	0.0350014	0.000203776	0.0352051	0.0350014	0.0351964	0.0351964	1	ENSOARG00000016537	HSPA9	heat shock protein family A (Hsp70) member 9 [Source:HGNC Symbol;Acc:HGNC:5244]	-0.222312	0.0685935
ENSOART00000018013	3.98941	11.8075	0.000589911	0.0169039	3.26544	0.109282	0.0213356	0.130618	0.109282	0.106986	0.109282	1	ENSOARG00000016539	SLC26A6	solute carrier family 26 member 6 [Source:HGNC Symbol;Acc:HGNC:14472]	-0.462885	0.134491
ENSOART00000018034	4.31001	15.7803	7.11399e-05	0.00685247	5.81395	0.216587	0.0159711	0.232558	0.216587	0.086668	0.216587	1	ENSOARG00000016560	IGFALS	insulin like growth factor binding protein acid labile subunit [Source:HGNC Symbol;Acc:HGNC:5468]	0.638834	0.142353
ENSOART00000018041	5.25813	10.0828	0.00149661	0.0263935	0.926922	0.0314255	0.00565135	0.0370769	0.0314255	0.0448358	0.0448358	1	ENSOARG00000016564	HEXDC	hexosaminidase D [Source:HGNC Symbol;Acc:HGNC:26307]	0.253464	0.0830622
ENSOART00000018048	7.41783	21.5486	3.44975e-06	0.00467622	1.30898	0.051725	0.000634076	0.0523591	0.051725	0.0293094	0.051725	1	ENSOARG00000016570	IL13RA1	interleukin 13 receptor subunit alpha 1 [Source:HGNC Symbol;Acc:HGNC:5974]	-0.338506	0.062895
ENSOART00000018053	4.83524	9.7135	0.00182919	0.0290659	1.71553	0.0594684	0.00915263	0.068621	0.0594684	0.0590932	0.0594684	1	ENSOARG00000016573	TARSL2	threonyl-tRNA synthetase like 2 [Source:HGNC Symbol;Acc:HGNC:24728]	0.303491	0.0971163
ENSOART00000018059	6.37859	13.964	0.000186345	0.00981609	1.09057	0.0417174	0.00190561	0.043623	0.0417174	0.0292358	0.0417174	1	ENSOARG00000016577	MRPL17	mitochondrial ribosomal protein L17 [Source:HGNC Symbol;Acc:HGNC:14053]	-0.264821	0.0644634
ENSOART00000018082	5.45339	11.8082	0.000589688	0.0169039	1.29199	0.0471289	0.00455055	0.0516795	0.0471289	0.0399815	0.0471289	1	ENSOARG00000016600	THOC3	THO complex 3 [Source:HGNC Symbol;Acc:HGNC:19072]	-0.275689	0.077806
ENSOART00000018089	6.60773	20.8177	5.05144e-06	0.00486574	1.63437	0.0638024	0.00157235	0.0653747	0.0638024	0.0283187	0.0638024	1	ENSOARG00000016606	TMED5	transmembrane p24 trafficking protein 5 [Source:HGNC Symbol;Acc:HGNC:24251]	-0.372565	0.0685069
ENSOART00000018095	5.82342	11.6105	0.000655807	0.0177824	1.11187	0.0411855	0.00328938	0.0444749	0.0411855	0.0340631	0.0411855	1	ENSOARG00000016613	TVP23B	Golgi apparatus membrane protein TVP23 homolog B [Source:RefSeq peptide;Acc:NP_001268754]	-0.251987	0.0709696
ENSOART00000018103	6.60714	13.1769	0.000283425	0.0124363	0.976926	0.0376675	0.0014095	0.039077	0.0376675	0.0283203	0.0376675	1	ENSOARG00000016623			-0.245894	0.0628606
ENSOART00000018116	7.19012	11.4276	0.000723603	0.0186935	0.949123	0.0371483	0.000816657	0.0379649	0.0371483	0.0285163	0.0371483	1	ENSOARG00000016633	TMED2	transmembrane p24 trafficking protein 2 [Source:HGNC Symbol;Acc:HGNC:16996]	-0.228374	0.0625381
ENSOART00000018121	6.08317	8.80413	0.00300549	0.03826	0.443407	0.015255	0.00248126	0.0177363	0.015255	0.0313129	0.0313129	1	ENSOARG00000016637	DCP1A	decapping mRNA 1A [Source:HGNC Symbol;Acc:HGNC:18714]	-0.180189	0.0673185
ENSOART00000018122	5.37715	13.3736	0.000255186	0.0117316	1.03467	0.0367543	0.00463245	0.0413867	0.0367543	0.041715	0.041715	1	ENSOARG00000016638	DPCD	deleted in primary ciliary dyskinesia homolog (mouse) [Source:HGNC Symbol;Acc:HGNC:24542]	0.287439	0.0794229
ENSOART00000018141	4.94717	10.2572	0.00136151	0.0255483	0.97552	0.0319725	0.00704834	0.0390208	0.0319725	0.0549414	0.0549414	1	ENSOARG00000016658	HNRNPF	heterogeneous nuclear ribonucleoprotein F [Source:HGNC Symbol;Acc:HGNC:5039]	-0.280155	0.0923252
ENSOART00000018161	4.16652	12.5435	0.000397578	0.0141312	36.1012	1.41089	0.0331554	1.44405	1.41089	0.0957743	1.41089	1	ENSOARG00000016677	MGAT3	mannosyl (beta-1,4-)-glycoprotein beta-1,4-N-acetylglucosaminyltransferase [Source:HGNC Symbol;Acc:HGNC:7046]	-1.46074	0.377507
ENSOART00000018180	6.44091	10.3949	0.00126363	0.0246629	0.843766	0.032111	0.00163964	0.0337506	0.032111	0.0289327	0.032111	1	ENSOARG00000016693	MIEF1	mitochondrial elongation factor 1 [Source:HGNC Symbol;Acc:HGNC:25979]	-0.211204	0.0638163
ENSOART00000018186	6.39441	12.7152	0.000362693	0.0135862	14.8002	0.589707	0.00230124	0.592009	0.589707	0.0291549	0.589707	1	ENSOARG00000016700	PHLDA1	pleckstrin homology like domain family A member 1 [Source:HGNC Symbol;Acc:HGNC:8933]	-0.94021	0.240915
ENSOART00000018190	5.68695	16.5863	4.64859e-05	0.00626878	1.58905	0.0599051	0.00365676	0.0635618	0.0599051	0.0358737	0.0599051	1	ENSOARG00000016703	SNRPA1	small nuclear ribonucleoprotein polypeptide A' [Source:HGNC Symbol;Acc:HGNC:11152]	-0.34	0.073277
ENSOART00000018197	4.08752	11.2526	0.000795128	0.0194249	5.75645	0.209652	0.0206064	0.230258	0.209652	0.100818	0.209652	1	ENSOARG00000016709	NR2F1	nuclear receptor subfamily 2 group F member 1 [Source:HGNC Symbol;Acc:HGNC:7975]	0.558992	0.154534
ENSOART00000018199	6.82905	10.7763	0.00102811	0.022124	3.86532	0.153533	0.00108002	0.154613	0.153533	0.0279891	0.153533	1	ENSOARG00000016706	MEGF6	multiple EGF like domains 6 [Source:HGNC Symbol;Acc:HGNC:3232]	0.450225	0.127796
ENSOART00000018227	6.4189	8.35829	0.00383931	0.0432655	0.801215	0.0303615	0.00168709	0.0320486	0.0303615	0.029035	0.0303615	1	ENSOARG00000016738	LRCH4	leucine rich repeats and calponin homology domain containing 4 [Source:HGNC Symbol;Acc:HGNC:6691]	0.187994	0.0639846
ENSOART00000018266	8.02998	18.4081	1.78302e-05	0.00549181	1.324	0.0526068	0.000353149	0.0529599	0.0526068	0.0321138	0.0526068	1	ENSOARG00000016775	ATF4	activating transcription factor 4 [Source:HGNC Symbol;Acc:HGNC:786]	-0.322307	0.0655437
ENSOART00000018296	5.8107	9.48462	0.00207202	0.0313339	0.890769	0.0325556	0.00307518	0.0356308	0.0325556	0.0342184	0.0342184	1	ENSOARG00000016804	FBXW4	F-box and WD repeat domain containing 4 [Source:HGNC Symbol;Acc:HGNC:10847]	0.217615	0.0708889
ENSOART00000018324	5.51196	8.13651	0.00433828	0.045969	1.22575	0.0448845	0.00414559	0.0490301	0.0448845	0.0387987	0.0448845	1	ENSOARG00000016816	MFSD7	major facilitator superfamily domain containing 7 [Source:HGNC Symbol;Acc:HGNC:26177]	0.226285	0.0763309
ENSOART00000018331	6.77606	9.6665	0.00187659	0.0296058	0.432688	0.0154785	0.00182906	0.0173075	0.0154785	0.028019	0.028019	1	ENSOARG00000016829	CSNK1D	casein kinase 1 delta [Source:HGNC Symbol;Acc:HGNC:2452]	-0.180039	0.0630284
ENSOART00000018344	2.63135	8.01495	0.00463926	0.0473361	29.0203	1.04959	0.111226	1.16081	1.04959	0.23242	1.04959	1	ENSOARG00000016843	TTPA	alpha tocopherol transfer protein [Source:HGNC Symbol;Acc:HGNC:12404]	1.09184	0.369264
ENSOART00000018358	7.17253	9.74961	0.00179361	0.0289488	1.00138	0.0392109	0.000844455	0.0400554	0.0392109	0.0284631	0.0392109	1	ENSOARG00000016858			0.220054	0.0663435
ENSOART00000018375	3.76606	10.0981	0.00148422	0.0263197	3.65879	0.120398	0.0259532	0.146352	0.120398	0.121668	0.121668	1	ENSOARG00000016872	LRRC75A	leucine rich repeat containing 75A [Source:HGNC Symbol;Acc:HGNC:32403]	0.459169	0.14459
ENSOART00000018392	4.90108	10.0853	0.0014946	0.0263935	1.78279	0.0625563	0.00875516	0.0713114	0.0625563	0.0566094	0.0625563	1	ENSOARG00000016887	APOO	apolipoprotein O [Source:HGNC Symbol;Acc:HGNC:28727]	-0.306305	0.0949737
ENSOART00000018401	7.56052	12.3054	0.000451652	0.0148795	0.494835	0.019251	0.000542391	0.0197934	0.019251	0.0298732	0.0298732	1	ENSOARG00000016893	QSER1	glutamine and serine rich 1 [Source:HGNC Symbol;Acc:HGNC:26154]	-0.210423	0.0633848
ENSOART00000018402	7.21879	10.7615	0.00103635	0.0222069	4.98784	0.198647	0.000866932	0.199514	0.198647	0.0286083	0.198647	1	ENSOARG00000016894	SEMA3C	semaphorin 3C [Source:HGNC Symbol;Acc:HGNC:10725]	0.511157	0.145212
ENSOART00000018425	5.48907	8.33667	0.00388529	0.0434688	4.29098	0.166705	0.00493434	0.171639	0.166705	0.0392457	0.166705	1	ENSOARG00000016916	NPM3	nucleophosmin/nucleoplasmin 3 [Source:HGNC Symbol;Acc:HGNC:7931]	-0.426872	0.141116
ENSOART00000018427	6.61835	9.81132	0.00173441	0.0286516	2.34137	0.0921492	0.0015058	0.093655	0.0921492	0.0282902	0.0921492	1	ENSOARG00000016918	F2RL2	coagulation factor II thrombin receptor like 2 [Source:HGNC Symbol;Acc:HGNC:3539]	-0.337354	0.101325
ENSOART00000018460	4.59598	7.94645	0.00481817	0.0482538	1.41651	0.0450498	0.0116108	0.0566606	0.0450498	0.070109	0.070109	1	ENSOARG00000016950			0.285396	0.106622
ENSOART00000018468	6.17929	15.1985	9.67799e-05	0.0077448	1.82835	0.0690399	0.00409392	0.0731338	0.0690399	0.0305097	0.0690399	1	ENSOARG00000016958			-0.353383	0.0807271
ENSOART00000018477	7.63861	8.5898	0.00338051	0.0406351	1.40568	0.0557145	0.000512851	0.0562274	0.0557145	0.0302041	0.0557145	1	ENSOARG00000016964	SEC24D	SEC24 homolog D, COPII coat complex component [Source:HGNC Symbol;Acc:HGNC:10706]	-0.247407	0.0803764
ENSOART00000018482	5.42468	8.47584	0.00359894	0.0419351	2.159	0.0814331	0.00492693	0.0863601	0.0814331	0.0406089	0.0814331	1	ENSOARG00000016972			-0.304905	0.0998304
ENSOART00000018486	4.80591	10.126	0.00146193	0.026193	3.40843	0.127076	0.00926127	0.136337	0.127076	0.0602771	0.127076	1	ENSOARG00000016976	VGLL3	vestigial like family member 3 [Source:HGNC Symbol;Acc:HGNC:24327]	0.412297	0.121516
ENSOART00000018493	2.15282	8.35166	0.00385336	0.0433585	13.314	0.333328	0.199234	0.532562	0.333328	0.311203	0.333328	1	ENSOARG00000016978			0.794097	0.274704
ENSOART00000018495	7.33066	11.5425	0.000680214	0.0181522	0.566671	0.0219025	0.000764372	0.0226669	0.0219025	0.0289903	0.0289903	1	ENSOARG00000016985			-0.20532	0.0627153
ENSOART00000018498	7.46053	11.2334	0.000803391	0.019507	0.737298	0.0289076	0.000584287	0.0294919	0.0289076	0.0294727	0.0294727	1	ENSOARG00000016982	ILF3	interleukin enhancer binding factor 3 [Source:HGNC Symbol;Acc:HGNC:6038]	-0.211895	0.0630082
ENSOART00000018511	6.76928	18.0217	2.18404e-05	0.00549181	1.21227	0.0472866	0.00120427	0.0484908	0.0472866	0.028025	0.0472866	1	ENSOARG00000016999	DNTTIP2	deoxynucleotidyltransferase terminal interacting protein 2 [Source:HGNC Symbol;Acc:HGNC:24013]	-0.305733	0.0622685
ENSOART00000018521	6.8976	8.56126	0.00343391	0.0409884	2.32301	0.091837	0.00108336	0.0929203	0.091837	0.0279933	0.091837	1	ENSOARG00000017011	CYP7B1	cytochrome P450 family 7 subfamily B member 1 [Source:HGNC Symbol;Acc:HGNC:2652]	-0.317606	0.103383
ENSOART00000018523	6.50703	14.1394	0.000169753	0.00967255	2.62071	0.101842	0.00298686	0.104828	0.101842	0.0286553	0.101842	1	ENSOARG00000017015			-0.41192	0.0986382
ENSOART00000018544	5.85322	10.021	0.00154764	0.0267569	2.46843	0.0954889	0.00324822	0.0987372	0.0954889	0.0337085	0.0954889	1	ENSOARG00000017021	WDR35	WD repeat domain 35 [Source:HGNC Symbol;Acc:HGNC:29250]	0.349385	0.10362
ENSOART00000018553	5.85279	9.78246	0.00176185	0.0287873	0.455354	0.0152378	0.00297633	0.0182142	0.0152378	0.0337136	0.0337136	1	ENSOARG00000017043	ARMC1	armadillo repeat containing 1 [Source:HGNC Symbol;Acc:HGNC:17684]	-0.199868	0.070286
ENSOART00000018559	5.57022	8.00805	0.004657	0.0473594	0.9077	0.0320846	0.00422346	0.036308	0.0320846	0.037734	0.037734	1	ENSOARG00000017046	PIGL	phosphatidylinositol glycan anchor biosynthesis class L [Source:HGNC Symbol;Acc:HGNC:8966]	0.208457	0.0754323
ENSOART00000018603	6.21916	8.96349	0.00275429	0.0368234	1.17531	0.0449655	0.00204679	0.0470123	0.0449655	0.0302147	0.0449655	1	ENSOARG00000017088	HEATR3	HEAT repeat containing 3 [Source:HGNC Symbol;Acc:HGNC:26087]	-0.230279	0.0729692
ENSOART00000018611	5.67665	14.5143	0.000139103	0.00884833	0.958743	0.0345378	0.00381191	0.0383497	0.0345378	0.0360249	0.0360249	1	ENSOARG00000017096	KLHL22	kelch like family member 22 [Source:HGNC Symbol;Acc:HGNC:25888]	0.279283	0.0734103
ENSOART00000018640	7.93641	8.22345	0.00413525	0.0449944	1.84979	0.0736305	0.000360906	0.0739914	0.0736305	0.0316178	0.0736305	1	ENSOARG00000017127	TXNDC5	thioredoxin domain containing 5 [Source:HGNC Symbol;Acc:HGNC:21073]	-0.278664	0.0928549
ENSOART00000018643	6.15776	11.8338	0.000581663	0.0168996	1.41652	0.0545353	0.00212541	0.0566607	0.0545353	0.030678	0.0545353	1	ENSOARG00000017129	ZBED5	zinc finger BED-type containing 5 [Source:HGNC Symbol;Acc:HGNC:30803]	0.282859	0.0758059
ENSOART00000018644	7.5448	12.3179	0.000448643	0.0148701	1.12732	0.0444345	0.000658423	0.045093	0.0444345	0.0298085	0.0444345	1	ENSOARG00000017131	KLF10	Kruppel like factor 10 [Source:HGNC Symbol;Acc:HGNC:11810]	-0.256319	0.0669997
ENSOART00000018679	5.24509	7.92507	0.00487544	0.0485098	0.891077	0.0294468	0.00619631	0.0356431	0.0294468	0.0452065	0.0452065	1	ENSOARG00000017165			-0.222456	0.0838737
ENSOART00000018718	6.59833	8.7905	0.00302804	0.0383779	1.40826	0.0549009	0.00142941	0.0563303	0.0549009	0.0283451	0.0549009	1	ENSOARG00000017201	ZNF598	zinc finger protein 598 [Source:HGNC Symbol;Acc:HGNC:28079]	-0.250034	0.08014
ENSOART00000018738	4.64251	8.1575	0.00428834	0.0457423	1.65725	0.0560669	0.0102233	0.0662902	0.0560669	0.0677342	0.0677342	1	ENSOARG00000017206	CFAP46	cilia and flagella associated protein 46 [Source:HGNC Symbol;Acc:HGNC:25247]	0.290222	0.104012
ENSOART00000018754	6.63901	11.3481	0.000755251	0.0189095	2.56093	0.100983	0.00145468	0.102437	0.100983	0.0282385	0.100983	1	ENSOARG00000017227	APPL2	adaptor protein, phosphotyrosine interacting with PH domain and leucine zipper 2 [Source:HGNC Symbol;Acc:HGNC:18242]	0.374096	0.102884
ENSOART00000018763	4.92791	14.1049	0.000172888	0.00968674	1.70539	0.0606481	0.00756731	0.0682154	0.0606481	0.0556351	0.0606481	1	ENSOARG00000017239	MRPL34	mitochondrial ribosomal protein L34 [Source:HGNC Symbol;Acc:HGNC:14488]	-0.353788	0.0932783
ENSOART00000018790	4.02283	8.43014	0.00369053	0.04244	5.38783	0.194698	0.0208151	0.215513	0.194698	0.10489	0.194698	1	ENSOARG00000017262	ARSK	arylsulfatase family member K [Source:HGNC Symbol;Acc:HGNC:25239]	0.480574	0.157843
ENSOART00000018801	6.54644	13.1267	0.000291124	0.0125601	0.831069	0.0317053	0.00153741	0.0332427	0.0317053	0.0285102	0.0317053	1	ENSOARG00000017271	CSTF3	cleavage stimulation factor subunit 3 [Source:HGNC Symbol;Acc:HGNC:2485]	-0.234072	0.0632286
ENSOART00000018826	6.21686	14.8738	0.00011495	0.0082318	2.84988	0.11173	0.00226485	0.113995	0.11173	0.0302311	0.11173	1	ENSOARG00000017296	NUAK1	NUAK family kinase 1 [Source:HGNC Symbol;Acc:HGNC:14311]	0.437708	0.101418
ENSOART00000018895	7.60627	9.29626	0.00229623	0.0333949	1.84223	0.073168	0.000521108	0.0736891	0.073168	0.0300651	0.073168	1	ENSOARG00000017359	CKAP4	cytoskeleton associated protein 4 [Source:HGNC Symbol;Acc:HGNC:16991]	-0.292688	0.0907729
ENSOART00000018924	3.38493	9.26345	0.00233772	0.0335732	5.13742	0.166191	0.0393063	0.205497	0.166191	0.150385	0.166191	1	ENSOARG00000017384			0.505449	0.16469
ENSOART00000018943	6.03655	10.1999	0.00140449	0.0256608	0.879398	0.0324341	0.0027418	0.0351759	0.0324341	0.0317524	0.0324341	1	ENSOARG00000017404	TAX1BP3	Tax1 binding protein 3 [Source:HGNC Symbol;Acc:HGNC:30684]	-0.219107	0.0680644
ENSOART00000018949	6.19686	9.87826	0.00167243	0.0279356	1.73655	0.0671713	0.00229053	0.0694618	0.0671713	0.030377	0.0671713	1	ENSOARG00000017409			0.291339	0.0871499
ENSOART00000018950	7.07908	15.2679	9.32884e-05	0.0077262	1.69667	0.0669041	0.000962662	0.0678668	0.0669041	0.0282257	0.0669041	1	ENSOARG00000017408	SLC44A3	solute carrier family 44 member 3 [Source:HGNC Symbol;Acc:HGNC:28689]	0.340988	0.0776621
ENSOART00000018953	6.62559	8.63843	0.00329145	0.0401081	0.408164	0.0149975	0.00132904	0.0163266	0.0149975	0.0282715	0.0282715	1	ENSOARG00000017406	NR2C2	nuclear receptor subfamily 2 group C member 2 [Source:HGNC Symbol;Acc:HGNC:7972]	0.165931	0.062707
ENSOART00000018958	5.22916	24.5539	7.22589e-07	0.00296684	3.33911	0.127652	0.00591213	0.133564	0.127652	0.0456668	0.127652	1	ENSOARG00000017417	RRS1	ribosome biogenesis regulator homolog [Source:HGNC Symbol;Acc:HGNC:17083]	-0.560704	0.091132
ENSOART00000018970	6.94374	7.91192	0.004911	0.0487198	0.405553	0.0151142	0.00110791	0.0162221	0.0151142	0.0280226	0.0280226	1	ENSOARG00000017427	LDB1	LIM domain binding 1 [Source:HGNC Symbol;Acc:HGNC:6532]	0.155577	0.0621267
ENSOART00000018977	5.94324	15.3675	8.84973e-05	0.00747651	1.65087	0.0634319	0.00260301	0.066035	0.0634319	0.0327063	0.0634319	1	ENSOARG00000017435	RRP8	ribosomal RNA processing 8 [Source:HGNC Symbol;Acc:HGNC:29030]	-0.337154	0.0764602
ENSOART00000018979	5.49875	10.1084	0.00147592	0.0263038	0.973485	0.0342788	0.00466065	0.0389394	0.0342788	0.0390545	0.0390545	1	ENSOARG00000017438	SRP9	signal recognition particle 9 [Source:HGNC Symbol;Acc:HGNC:11304]	-0.241598	0.07708
ENSOART00000018986	6.82198	11.0367	0.000893258	0.0206737	1.4299	0.0559934	0.00120271	0.0571961	0.0559934	0.0279914	0.0559934	1	ENSOARG00000017439			-0.276462	0.0773396
ENSOART00000019014	6.14746	8.23899	0.00409999	0.0447328	2.25539	0.0879577	0.00225775	0.0902155	0.0879577	0.0307609	0.0879577	1	ENSOARG00000017468	EPHX1	epoxide hydrolase 1 [Source:HGNC Symbol;Acc:HGNC:3401]	0.307947	0.1025
ENSOART00000019059	6.89906	16.2165	5.64989e-05	0.00650901	1.1306	0.0441148	0.00110932	0.0452241	0.0441148	0.0279939	0.0441148	1	ENSOARG00000017509	PPRC1	peroxisome proliferator-activated receptor gamma, coactivator-related 1 [Source:HGNC Symbol;Acc:HGNC:30025]	-0.284492	0.0622504
ENSOART00000019063	5.87806	18.6587	1.56329e-05	0.00541566	6.9895	0.276143	0.00343663	0.27958	0.276143	0.0334223	0.276143	1	ENSOARG00000017513	ISLR	immunoglobulin superfamily containing leucine rich repeat [Source:HGNC Symbol;Acc:HGNC:6133]	0.7429	0.147677
ENSOART00000019068	5.71664	8.0077	0.00465788	0.0473594	0.733209	0.0258438	0.00348451	0.0293283	0.0258438	0.0354504	0.0354504	1	ENSOARG00000017519	ATF1	activating transcription factor 1 [Source:HGNC Symbol;Acc:HGNC:783]	-0.195147	0.0725188
ENSOART00000019070	7.29969	7.91395	0.0049055	0.0487131	8.78344	0.3505	0.000837297	0.351338	0.3505	0.0288815	0.3505	1	ENSOARG00000017521	HBEGF	heparin binding EGF like growth factor [Source:HGNC Symbol;Acc:HGNC:3059]	-0.597461	0.203546
ENSOART00000019094	8.1106	8.43395	0.0036828	0.0423752	2.37866	0.094805	0.000341482	0.0951465	0.094805	0.0325618	0.094805	1	ENSOARG00000017537	PKD1	polycystin 1, transient receptor potential channel interacting [Source:HGNC Symbol;Acc:HGNC:9008]	0.319376	0.10487
ENSOART00000019107	6.95059	19.7665	8.75009e-06	0.00497926	3.45682	0.137195	0.00107798	0.138273	0.137195	0.0280288	0.137195	1	ENSOARG00000017556	NOLC1	nucleolar and coiled-body phosphoprotein 1 [Source:HGNC Symbol;Acc:HGNC:15608]	-0.532686	0.101666
ENSOART00000019122	7.23351	16.9663	3.8049e-05	0.00590854	3.43206	0.136483	0.00079896	0.137282	0.136483	0.0286569	0.136483	1	ENSOARG00000017569	NOP58	NOP58 ribonucleoprotein [Source:HGNC Symbol;Acc:HGNC:29926]	-0.503701	0.106906
ENSOART00000019124	6.53052	16.4104	5.10037e-05	0.00632946	1.86322	0.0729364	0.00159258	0.074529	0.0729364	0.028567	0.0729364	1	ENSOARG00000017572	TNFAIP1	TNF alpha induced protein 1 [Source:HGNC Symbol;Acc:HGNC:11894]	-0.366771	0.0796161
ENSOART00000019144	6.3961	9.90763	0.00164595	0.027688	7.27143	0.28889	0.001967	0.290857	0.28889	0.0291464	0.28889	1	ENSOARG00000017585	ERO1A	endoplasmic reticulum oxidoreductase 1 alpha [Source:HGNC Symbol;Acc:HGNC:13280]	-0.596886	0.178233
ENSOART00000019153	7.93952	15.4276	8.57248e-05	0.00744254	0.767498	0.0303341	0.000365822	0.0306999	0.0303341	0.0316339	0.0316339	1	ENSOARG00000017601	CCNI	cyclin I [Source:HGNC Symbol;Acc:HGNC:1595]	0.255372	0.0650499
ENSOART00000019158	5.21681	10.4628	0.00121802	0.0242501	83.6965	3.32213	0.0257267	3.34786	3.32213	0.0460291	3.32213	1	ENSOARG00000017607	ELOVL3	ELOVL fatty acid elongase 3 [Source:HGNC Symbol;Acc:HGNC:18047]	2.07032	0.598268
ENSOART00000019177	7.74047	8.47735	0.00359595	0.0419244	4.40439	0.175649	0.000526458	0.176176	0.175649	0.0306602	0.175649	1	ENSOARG00000017613	SLC12A2	solute carrier family 12 member 2 [Source:HGNC Symbol;Acc:HGNC:10911]	0.435526	0.142583
ENSOART00000019192	5.51771	8.70521	0.00317301	0.0392336	1.06938	0.0381691	0.00460599	0.0427751	0.0381691	0.038689	0.038689	1	ENSOARG00000017640			-0.226768	0.0766938
ENSOART00000019197	7.30638	12.4103	0.000426969	0.0145155	6.66353	0.265766	0.000775208	0.266541	0.265766	0.0289048	0.265766	1	ENSOARG00000017639	LDLR	low density lipoprotein receptor [Source:HGNC Symbol;Acc:HGNC:6547]	-0.624984	0.162603
ENSOART00000019202	6.13016	16.8788	3.98432e-05	0.00591107	1.98037	0.07675	0.00246491	0.0792149	0.07675	0.0309035	0.07675	1	ENSOARG00000017649	CCNG2	cyclin G2 [Source:HGNC Symbol;Acc:HGNC:1593]	0.381923	0.0813448
ENSOART00000019206	4.41398	7.98434	0.00471838	0.0477695	2.1727	0.0724779	0.0144302	0.0869081	0.0724779	0.0803164	0.0803164	1	ENSOARG00000017652	BOK	BOK, BCL2 family apoptosis regulator [Source:HGNC Symbol;Acc:HGNC:1087]	0.321438	0.115099
ENSOART00000019227	2.06308	9.84365	0.00170419	0.0283024	12.2433	0.288544	0.201188	0.489732	0.288544	0.328915	0.328915	1	ENSOARG00000017669	LRRD1	leucine rich repeats and death domain containing 1 [Source:HGNC Symbol;Acc:HGNC:34300]	0.8742	0.280005
ENSOART00000019264	5.6531	16.3603	5.23703e-05	0.00641558	2.69072	0.103981	0.00364806	0.107629	0.103981	0.0363794	0.103981	1	ENSOARG00000017705	NT5C3B	5'-nucleotidase, cytosolic IIIB [Source:HGNC Symbol;Acc:HGNC:28300]	-0.440273	0.0957681
ENSOART00000019270	7.04679	8.96824	0.00274712	0.0368234	0.719665	0.027803	0.000983602	0.0287866	0.027803	0.0281618	0.0281618	1	ENSOARG00000017702	LARP4	La ribonucleoprotein domain family member 4 [Source:HGNC Symbol;Acc:HGNC:24320]	-0.187013	0.0621133
ENSOART00000019297	7.37768	14.2184	0.000162772	0.00951606	0.856216	0.033592	0.000656607	0.0342486	0.033592	0.0291601	0.033592	1	ENSOARG00000017734	TOR1AIP2	torsin 1A interacting protein 2 [Source:HGNC Symbol;Acc:HGNC:24055]	-0.243854	0.0627636
ENSOART00000019303	8.73444	8.03699	0.00458315	0.0471377	2.91017	0.116228	0.000179345	0.116407	0.116228	0.0367319	0.116228	1	ENSOARG00000017736			-0.346157	0.116886
ENSOART00000019307	4.54264	8.00267	0.00467084	0.0474129	2.37425	0.0830476	0.0119223	0.0949699	0.0830476	0.0729572	0.0830476	1	ENSOARG00000017746	HASPIN	histone H3 associated protein kinase [Source:HGNC Symbol;Acc:HGNC:19682]	-0.314988	0.108717
ENSOART00000019310	7.55117	9.94362	0.00161408	0.0273864	0.674666	0.0264523	0.000534345	0.0269866	0.0264523	0.0298347	0.0298347	1	ENSOARG00000017741	RBBP6	RB binding protein 6, ubiquitin ligase [Source:HGNC Symbol;Acc:HGNC:9889]	-0.196625	0.0633338
ENSOART00000019314	7.40388	9.22187	0.00239141	0.0339463	0.725048	0.0283932	0.000608716	0.0290019	0.0283932	0.0292571	0.0292571	1	ENSOARG00000017748	SLC3A2	solute carrier family 3 member 2 [Source:HGNC Symbol;Acc:HGNC:11026]	-0.191089	0.0628082
ENSOART00000019339	5.36715	11.031	0.000896014	0.0206901	1.15109	0.0410791	0.00496433	0.0460434	0.0410791	0.0419582	0.0419582	1	ENSOARG00000017774			-0.26568	0.0799558
ENSOART00000019349	6.26981	15.1645	9.85411e-05	0.00776634	1.98033	0.0771958	0.00201754	0.0792134	0.0771958	0.02987	0.0771958	1	ENSOARG00000017781	WDR12	WD repeat domain 12 [Source:HGNC Symbol;Acc:HGNC:14098]	-0.367476	0.0840705
ENSOART00000019355	6.82731	13.5396	0.000233577	0.0110135	0.932601	0.0361616	0.00114242	0.037304	0.0361616	0.0279896	0.0361616	1	ENSOARG00000017777	RBL2	RB transcriptional corepressor like 2 [Source:HGNC Symbol;Acc:HGNC:9894]	0.24381	0.0621467
ENSOART00000019367	7.99498	12.4902	0.000409101	0.0142334	1.19373	0.0473796	0.000369574	0.0477491	0.0473796	0.0319253	0.0473796	1	ENSOARG00000017801	RPN2	ribophorin II [Source:HGNC Symbol;Acc:HGNC:10382]	-0.265185	0.0687167
ENSOART00000019377	5.39157	8.06155	0.00452145	0.0467586	0.771205	0.0283687	0.00247949	0.0308482	0.0283687	0.0413707	0.0413707	1	ENSOARG00000017809			-0.205577	0.0769988
ENSOART00000019378	5.86003	9.9274	0.00162837	0.0274947	4.33314	0.170113	0.0032121	0.173326	0.170113	0.0336293	0.170113	1	ENSOARG00000017814	ARL5B	ADP ribosylation factor like GTPase 5B [Source:HGNC Symbol;Acc:HGNC:23052]	-0.461143	0.137535
ENSOART00000019392	5.21757	8.36486	0.00382545	0.0432056	1.0559	0.0365143	0.00572181	0.0422361	0.0365143	0.0460066	0.0460066	1	ENSOARG00000017824	TP53I3	tumor protein p53 inducible protein 3 [Source:HGNC Symbol;Acc:HGNC:19373]	0.235693	0.0841024
ENSOART00000019405	4.59342	8.0887	0.00445421	0.0464249	16.8341	0.624865	0.0484972	0.673362	0.624865	0.0702428	0.624865	1	ENSOARG00000017833	CHRDL1	chordin like 1 [Source:HGNC Symbol;Acc:HGNC:29861]	0.834807	0.280843
ENSOART00000019416	6.53958	16.1002	6.00787e-05	0.00664883	23.5153	0.93755	0.00306261	0.940613	0.93755	0.0285344	0.93755	1	ENSOARG00000017844	CILP	cartilage intermediate layer protein [Source:HGNC Symbol;Acc:HGNC:1980]	1.2941	0.284535
ENSOART00000019445	9.34466	12.9837	0.000314209	0.012866	0.89041	0.0355217	9.46928e-05	0.0356164	0.0355217	0.0422001	0.0422001	1	ENSOARG00000017870	HDLBP	high density lipoprotein binding protein [Source:HGNC Symbol;Acc:HGNC:4857]	-0.26693	0.0754426
ENSOART00000019455	5.11955	7.91559	0.00490106	0.0487064	7.2155	0.280969	0.00765094	0.28862	0.280969	0.0490388	0.280969	1	ENSOARG00000017880	CA4	carbonic anhydrase 4 [Source:HGNC Symbol;Acc:HGNC:1375]	-0.541562	0.18448
ENSOART00000019498	5.11045	8.12929	0.00435557	0.0460076	7.57122	0.295258	0.00759144	0.302849	0.295258	0.0493335	0.295258	1	ENSOARG00000017913	IGDCC4	immunoglobulin superfamily DCC subclass member 4 [Source:HGNC Symbol;Acc:HGNC:13770]	0.561039	0.188197
ENSOART00000019502	6.27036	10.4262	0.00124243	0.0244951	0.705298	0.026314	0.00189789	0.0282119	0.026314	0.0298664	0.0298664	1	ENSOARG00000017920	COPS6	COP9 signalosome subunit 6 [Source:HGNC Symbol;Acc:HGNC:21749]	-0.207209	0.0651286
ENSOART00000019511	7.58358	11.5475	0.000678397	0.0181276	1.41403	0.0559973	0.000563748	0.0565611	0.0559973	0.0299693	0.0559973	1	ENSOARG00000017927	CORO1C	coronin 1C [Source:HGNC Symbol;Acc:HGNC:2254]	-0.279901	0.0761572
ENSOART00000019512	5.85749	8.43637	0.0036779	0.0423671	1.11341	0.0413899	0.0031466	0.0445365	0.0413899	0.0336587	0.0413899	1	ENSOARG00000017932	ALYREF	Aly/REF export factor [Source:HGNC Symbol;Acc:HGNC:19071]	-0.218533	0.0717454
ENSOART00000019524	3.13895	8.23332	0.00411281	0.0448002	3.20528	0.101082	0.0271288	0.128211	0.101082	0.17253	0.17253	1	ENSOARG00000017940	SRC	SRC proto-oncogene, non-receptor tyrosine kinase [Source:HGNC Symbol;Acc:HGNC:11283]	-0.463128	0.168775
ENSOART00000019525	5.77631	10.5254	0.00117745	0.0238174	2.63137	0.102037	0.00321819	0.105255	0.102037	0.034651	0.102037	1	ENSOARG00000017940	SRC	SRC proto-oncogene, non-receptor tyrosine kinase [Source:HGNC Symbol;Acc:HGNC:11283]	-0.367975	0.105952
ENSOART00000019533	4.81256	8.8524	0.00292703	0.0378893	1.08724	0.0342058	0.00928396	0.0434898	0.0342058	0.0600045	0.0600045	1	ENSOARG00000017951	ZNHIT3	zinc finger HIT-type containing 3 [Source:HGNC Symbol;Acc:HGNC:12309]	-0.274149	0.0978805
ENSOART00000019548	6.1825	10.6638	0.00109253	0.0227648	0.962921	0.0309848	0.00753199	0.0385168	0.0309848	0.0304852	0.0309848	1	ENSOARG00000017959	RAE1	ribonucleic acid export 1 [Source:HGNC Symbol;Acc:HGNC:9828]	-0.236397	0.0720707
ENSOART00000019552	7.81328	11.601	0.000659167	0.0178306	1.01431	0.0401227	0.00044953	0.0405723	0.0401227	0.0310035	0.0401227	1	ENSOARG00000017962	MYO9B	myosin IXB [Source:HGNC Symbol;Acc:HGNC:7609]	-0.237517	0.0644788
ENSOART00000019572	7.65569	9.97439	0.00158733	0.0271875	0.886374	0.0349689	0.000486003	0.0354549	0.0349689	0.0302787	0.0349689	1	ENSOARG00000017985	ARHGDIA	Rho GDP dissociation inhibitor alpha [Source:HGNC Symbol;Acc:HGNC:678]	-0.21025	0.0637495
ENSOART00000019573	5.58182	11.8347	0.000581377	0.0168996	40.6624	1.60785	0.0186427	1.62649	1.60785	0.0375336	1.60785	1	ENSOARG00000017986	DNASE1L2	deoxyribonuclease 1 like 2 [Source:HGNC Symbol;Acc:HGNC:2958]	1.51554	0.406144
ENSOART00000019601	6.9328	14.054	0.000177633	0.00968674	0.965046	0.0376042	0.000997599	0.0386018	0.0376042	0.0280138	0.0376042	1	ENSOARG00000018008			-0.250818	0.0619816
ENSOART00000019603	7.19054	10.6043	0.00112825	0.0231463	0.466372	0.017878	0.000776854	0.0186549	0.017878	0.0285176	0.0285176	1	ENSOARG00000018010	TOMM70	translocase of outer mitochondrial membrane 70 [Source:HGNC Symbol;Acc:HGNC:11985]	-0.189452	0.0622303
ENSOART00000019611	4.60892	8.10482	0.00441478	0.0463347	5.4989	0.0918931	0.128063	0.219956	0.0918931	0.0694383	0.0918931	1	ENSOARG00000018017	SSR1	signal sequence receptor subunit 1 [Source:HGNC Symbol;Acc:HGNC:11323]	-0.490549	0.170848
ENSOART00000019616	3.93425	9.94172	0.00161575	0.0273864	3.52577	0.117958	0.0230731	0.141031	0.117958	0.110499	0.117958	1	ENSOARG00000018022	LMO2	LIM domain only 2 [Source:HGNC Symbol;Acc:HGNC:6642]	0.435543	0.137325
ENSOART00000019634	9.42131	11.8656	0.000571797	0.0167842	1.92916	0.0770795	8.68585e-05	0.0771663	0.0770795	0.0429992	0.0770795	1	ENSOARG00000018038	P4HB	prolyl 4-hydroxylase subunit beta [Source:HGNC Symbol;Acc:HGNC:8548]	-0.330446	0.0884117
ENSOART00000019638	7.25651	7.93253	0.00485538	0.048435	11.4658	0.457485	0.00114738	0.458633	0.457485	0.0287337	0.457485	1	ENSOARG00000018044			0.6833	0.232475
ENSOART00000019642	8.32307	11.3901	0.00073837	0.0188345	0.460823	0.0181739	0.000259013	0.0184329	0.0181739	0.033838	0.033838	1	ENSOARG00000018046	CAPRIN1	cell cycle associated protein 1 [Source:HGNC Symbol;Acc:HGNC:6743]	-0.209372	0.0672473
ENSOART00000019652	6.94867	8.10418	0.00441632	0.0463347	0.542254	0.0206801	0.0010101	0.0216902	0.0206801	0.028027	0.028027	1	ENSOARG00000018056	RNPS1	RNA binding protein with serine rich domain 1 [Source:HGNC Symbol;Acc:HGNC:10080]	-0.166697	0.0620097
ENSOART00000019662	2.02832	8.63869	0.00329098	0.0401081	12.6689	0.251524	0.255233	0.506756	0.251524	0.336057	0.336057	1	ENSOARG00000018067	TTC25	tetratricopeptide repeat domain 25 [Source:HGNC Symbol;Acc:HGNC:25280]	0.86327	0.296283
ENSOART00000019680	6.73032	9.78573	0.00175871	0.0287592	5.87602	0.230335	0.0047058	0.235041	0.230335	0.028069	0.230335	1	ENSOARG00000018083			0.533861	0.160597
ENSOART00000019699	4.83012	14.3649	0.000150584	0.00920247	2.02064	0.0725536	0.0082721	0.0808257	0.0725536	0.0592964	0.0725536	1	ENSOARG00000018098	TBCEL	tubulin folding cofactor E like [Source:HGNC Symbol;Acc:HGNC:28115]	0.376721	0.0965651
ENSOART00000019709	8.76444	15.524	8.14633e-05	0.00736176	1.17284	0.0467466	0.00016688	0.0469135	0.0467466	0.0369663	0.0467466	1	ENSOARG00000018107	CFL1	cofilin-1 [Source:RefSeq peptide;Acc:NP_001009484]	-0.291547	0.0703604
ENSOART00000019712	7.11609	19.347	1.08992e-05	0.00497926	1.14309	0.0448488	0.000874843	0.0457236	0.0448488	0.0283105	0.0448488	1	ENSOARG00000018109			-0.306287	0.0621335
ENSOART00000019720	5.73985	15.685	7.48145e-05	0.00700624	3.15198	0.122035	0.00404425	0.126079	0.122035	0.0351316	0.122035	1	ENSOARG00000018118	OCIAD2	OCIA domain containing 2 [Source:HGNC Symbol;Acc:HGNC:28685]	0.469345	0.105007
ENSOART00000019739	4.91636	8.55749	0.00344104	0.0410163	2.20272	0.0801778	0.00793087	0.0881087	0.0801778	0.0560533	0.0801778	1	ENSOARG00000018137			-0.309216	0.100678
ENSOART00000019742	6.55563	8.1888	0.00421498	0.0452908	0.60034	0.0224099	0.00160373	0.0240136	0.0224099	0.0284786	0.0284786	1	ENSOARG00000018138	RIOK2	RIO kinase 2 [Source:HGNC Symbol;Acc:HGNC:18999]	-0.173664	0.0632741
ENSOART00000019757	6.31743	12.9095	0.000326922	0.0131178	1.77285	0.0689528	0.0019613	0.0709141	0.0689528	0.0295752	0.0689528	1	ENSOARG00000018154	CNP	2',3'-cyclic nucleotide 3' phosphodiesterase [Source:HGNC Symbol;Acc:HGNC:2158]	-0.32731	0.0830699
ENSOART00000019772	6.62124	14.2047	0.000163963	0.00953059	0.72515	0.0276047	0.00140126	0.029006	0.0276047	0.0282826	0.0282826	1	ENSOARG00000018162	PTPN12	protein tyrosine phosphatase, non-receptor type 12 [Source:HGNC Symbol;Acc:HGNC:9645]	-0.237093	0.0628081
ENSOART00000019773	5.9158	9.25708	0.00234587	0.0335732	1.63164	0.0619925	0.00327302	0.0652655	0.0619925	0.0330019	0.0619925	1	ENSOARG00000018169	TIPIN	TIMELESS interacting protein [Source:HGNC Symbol;Acc:HGNC:30750]	-0.274972	0.0854916
ENSOART00000019775	7.4672	11.1741	0.000829455	0.0199266	0.725196	0.0283754	0.000632456	0.0290079	0.0283754	0.0294986	0.0294986	1	ENSOARG00000018168	RREB1	ras responsive element binding protein 1 [Source:HGNC Symbol;Acc:HGNC:10449]	-0.210906	0.0630946
ENSOART00000019786	6.59383	8.12583	0.0043639	0.0460317	0.435817	0.0160305	0.00140217	0.0174327	0.0160305	0.0283581	0.0283581	1	ENSOARG00000018175	DNAJC7	DnaJ heat shock protein family (Hsp40) member C7 [Source:HGNC Symbol;Acc:HGNC:12392]	-0.161942	0.0628941
ENSOART00000019790	6.76058	9.76501	0.00177865	0.0288651	1.42899	0.0559847	0.00117497	0.0571597	0.0559847	0.0280334	0.0559847	1	ENSOARG00000018185	MAP2K1	mitogen-activated protein kinase kinase 1 [Source:HGNC Symbol;Acc:HGNC:6840]	-0.263042	0.079229
ENSOART00000019814	6.19757	10.1554	0.00143877	0.0260317	0.801019	0.02994	0.00210075	0.0320408	0.02994	0.0303718	0.0303718	1	ENSOARG00000018208	PHAX	phosphorylated adaptor for RNA export [Source:HGNC Symbol;Acc:HGNC:10241]	-0.210702	0.0659008
ENSOART00000019816	8.36548	10.8361	0.000995428	0.0218153	5.52753	0.220849	0.00025226	0.221101	0.220849	0.0341099	0.220849	1	ENSOARG00000018210	TIMP3	TIMP metallopeptidase inhibitor 3 [Source:HGNC Symbol;Acc:HGNC:11822]	0.539591	0.152648
ENSOART00000019818	5.15105	11.5924	0.000662203	0.0178507	1.23692	0.0432275	0.00624932	0.0494768	0.0432275	0.0480348	0.0480348	1	ENSOARG00000018215	UPRT	uracil phosphoribosyltransferase homolog [Source:HGNC Symbol;Acc:HGNC:28334]	-0.290903	0.0862375
ENSOART00000019826	7.42294	8.14924	0.00430793	0.0458153	0.612232	0.0238502	0.000639057	0.0244893	0.0238502	0.0293287	0.0293287	1	ENSOARG00000018212	CHD1	chromodomain helicase DNA binding protein 1 [Source:HGNC Symbol;Acc:HGNC:1915]	-0.172895	0.0629217
ENSOART00000019829	5.50941	7.83032	0.00513769	0.0499208	6.65545	0.20802	0.0581979	0.266218	0.20802	0.0388477	0.20802	1	ENSOARG00000018220	CPED1	cadherin like and PC-esterase domain containing 1 [Source:HGNC Symbol;Acc:HGNC:26159]	0.517736	0.177467
ENSOART00000019846	6.8084	10.3069	0.0013253	0.0252564	1.86481	0.0733201	0.00127228	0.0745924	0.0733201	0.0279972	0.0733201	1	ENSOARG00000018238	TEF	TEF, PAR bZIP transcription factor [Source:HGNC Symbol;Acc:HGNC:11722]	0.307162	0.0895696
ENSOART00000019858	6.13109	9.63385	0.00191024	0.0299305	10.3947	0.412604	0.00318394	0.415788	0.412604	0.0308957	0.412604	1	ENSOARG00000018248	MFAP4	microfibril associated protein 4 [Source:HGNC Symbol;Acc:HGNC:7035]	0.705524	0.214225
ENSOART00000019882	1.77424	9.13715	0.00250471	0.0347737	121.319	3.22028	1.63248	4.85277	3.22028	0.393382	3.22028	1	ENSOARG00000018254	FRAS1	Fraser extracellular matrix complex subunit 1 [Source:HGNC Symbol;Acc:HGNC:19185]	2.3583	0.738887
ENSOART00000019895	5.93425	13.6636	0.000218653	0.010632	0.926739	0.0342659	0.00280366	0.0370696	0.0342659	0.0328023	0.0342659	1	ENSOARG00000018286	XPR1	xenotropic and polytropic retrovirus receptor 1 [Source:HGNC Symbol;Acc:HGNC:12827]	-0.257916	0.0691916
ENSOART00000019907	5.78657	15.2433	9.4512e-05	0.0077262	2.07806	0.0813686	0.00175377	0.0831223	0.0813686	0.0345198	0.0813686	1	ENSOARG00000018290	NAT10	N-acetyltransferase 10 [Source:HGNC Symbol;Acc:HGNC:29830]	-0.377149	0.0859894
ENSOART00000019908	5.78657	15.2433	9.4512e-05	0.0077262	2.07806	0.0813686	0.00175377	0.0831223	0.0813686	0.0345198	0.0813686	1	ENSOARG00000018290	NAT10	N-acetyltransferase 10 [Source:HGNC Symbol;Acc:HGNC:29830]	-0.377149	0.0859894
ENSOART00000019913	5.84327	8.46387	0.0036227	0.0420519	0.863486	0.0312927	0.00324679	0.0345394	0.0312927	0.0338256	0.0338256	1	ENSOARG00000018297	CLCN6	chloride voltage-gated channel 6 [Source:HGNC Symbol;Acc:HGNC:2024]	0.203888	0.0706912
ENSOART00000019916	6.01607	9.45708	0.00210335	0.0316567	0.758311	0.0276814	0.00265106	0.0303325	0.0276814	0.0319557	0.0319557	1	ENSOARG00000018300	CSTF1	cleavage stimulation factor subunit 1 [Source:HGNC Symbol;Acc:HGNC:2483]	-0.205788	0.0681684
ENSOART00000019933	6.98236	16.18	5.75991e-05	0.00650901	2.53606	0.100452	0.000990068	0.101443	0.100452	0.0280631	0.100452	1	ENSOARG00000018318	RANBP1	RAN binding protein 1 [Source:HGNC Symbol;Acc:HGNC:9847]	-0.42574	0.0932981
ENSOART00000019934	5.18733	8.47048	0.00360957	0.0419864	2.62865	0.0994587	0.00568737	0.105146	0.0994587	0.0469127	0.0994587	1	ENSOARG00000018319	POLR3H	RNA polymerase III subunit H [Source:HGNC Symbol;Acc:HGNC:30349]	-0.336349	0.110166
ENSOART00000019950	5.04821	8.771	0.00306058	0.0385488	2.29135	0.0847814	0.00687278	0.0916542	0.0847814	0.051405	0.0847814	1	ENSOARG00000018332	CCDC137	coiled-coil domain containing 137 [Source:HGNC Symbol;Acc:HGNC:33451]	-0.318641	0.102263
ENSOART00000019976	7.46144	12.1729	0.000484887	0.0154219	1.39788	0.0553026	0.000612478	0.0559151	0.0553026	0.0294762	0.0553026	1	ENSOARG00000018349	ATP7A	ATPase copper transporting alpha [Source:HGNC Symbol;Acc:HGNC:869]	0.284113	0.0748159
ENSOART00000019989	2.13989	10.0635	0.00151234	0.0264774	14.6741	0.388094	0.198868	0.586962	0.388094	0.313692	0.388094	1	ENSOARG00000018366	CCDC151	coiled-coil domain containing 151 [Source:HGNC Symbol;Acc:HGNC:28303]	-0.88329	0.275276
ENSOART00000019999	5.03898	8.16372	0.00427366	0.0456429	53.0633	2.09677	0.0257634	2.12253	2.09677	0.0517198	2.09677	1	ENSOARG00000018377	MT4	Ovis aries metallothionein-4 (LOC100125618), mRNA. [Source:RefSeq mRNA;Acc:NM_001105260]	1.48793	0.497898
ENSOART00000020001	6.16357	8.08567	0.00446167	0.0464249	2.59312	0.101504	0.00222112	0.103725	0.101504	0.030632	0.101504	1	ENSOARG00000018381	PARD3B	par-3 family cell polarity regulator beta [Source:HGNC Symbol;Acc:HGNC:14446]	0.327593	0.110232
ENSOART00000020012	5.76389	11.457	0.000712258	0.0184798	0.734974	0.0259342	0.00346474	0.029399	0.0259342	0.034812	0.034812	1	ENSOARG00000018387	CNTROB	centrobin, centriole duplication and spindle assembly protein [Source:HGNC Symbol;Acc:HGNC:29616]	0.23558	0.0718847
[truncated: 339 more rows]
