# Supplementary material for: A Trifecta of New Insights into Ovine Footrot for Infection Drivers, Immune Response, and Host-Pathogen Interactions
Source: Infect Immun. 2021 Sep 16;89(10):e00270-21. doi: 10.1128/IAI.00270-21 (PMC8445190; doi:10.1128/IAI.00270-21)
Supplement: Supplemental file 6 — Supplemental material. Download IAI.00270-21-s0006.xlsx, XLSX file, 0.3 MB [file iai.00270-21-s0006.xlsx]

## Sheet: D_nod
Bacterial Transcript	Sheep Trasncript	matches	Bacterial count	Host count	raw.p	p.holm	p.BH
lcl|CP000513.1_cds_ABQ13122.1_12	ENSOART00000026163	7	7	8	1.66424e-05	1	1
lcl|CP000513.1_cds_ABQ13667.1_573	ENSOART00000023789	8	9	9	7.09749e-05	1	1
lcl|CP000513.1_cds_ABQ13351.1_361	ENSOART00000014155	7	9	7	7.48908e-05	1	1
lcl|CP000513.1_cds_ABQ13881.1_1269	ENSOART00000014155	7	9	7	7.48908e-05	1	1
lcl|CP000513.1_cds_ABQ13122.1_12	ENSOART00000023789	7	7	9	7.48908e-05	1	1
lcl|CP000513.1_cds_ABQ13796.1_130	ENSOART00000013889	7	8	8	0.000126667	1	1
lcl|CP000513.1_cds_ABQ14037.1_1130	ENSOART00000005530	7	10	7	0.000249636	1	1
lcl|CP000513.1_cds_ABQ13116.1_575	ENSOART00000014155	7	10	7	0.000249636	1	1
lcl|CP000513.1_cds_ABQ13535.1_847	ENSOART00000014155	7	10	7	0.000249636	1	1
lcl|CP000513.1_cds_ABQ14037.1_1130	ENSOART00000014155	7	10	7	0.000249636	1	1
lcl|CP000513.1_cds_ABQ14298.1_416	ENSOART00000010655	7	10	7	0.000249636	1	1
lcl|CP000513.1_cds_ABQ14037.1_1130	ENSOART00000025107	7	10	7	0.000249636	1	1
lcl|CP000513.1_cds_ABQ13664.1_211	ENSOART00000014155	6	7	7	0.000264198	1	1
lcl|CP000513.1_cds_ABQ13535.1_847	ENSOART00000023789	8	10	9	0.000335295	1	1
lcl|CP000513.1_cds_ABQ13525.1_1213	ENSOART00000022327	9	13	9	0.00034998	1	1
lcl|CP000513.1_cds_ABQ14021.1_466	ENSOART00000001308	9	9	13	0.00034998	1	1
lcl|CP000513.1_cds_ABQ13553.1_1265	ENSOART00000001308	9	9	13	0.00034998	1	1
lcl|CP000513.1_cds_ABQ14325.1_1044	ENSOART00000023953	8	8	12	0.000457666	1	1
lcl|CP000513.1_cds_ABQ13553.1_1265	ENSOART00000001368	7	9	8	0.000540878	1	1
lcl|CP000513.1_cds_ABQ13351.1_361	ENSOART00000013889	7	9	8	0.000540878	1	1
lcl|CP000513.1_cds_ABQ13881.1_1269	ENSOART00000013889	7	9	8	0.000540878	1	1
lcl|CP000513.1_cds_ABQ13667.1_573	ENSOART00000026163	7	9	8	0.000540878	1	1
lcl|CP000513.1_cds_ABQ13872.1_1214	ENSOART00000013377	7	8	9	0.000540878	1	1
lcl|CP000513.1_cds_ABQ13796.1_130	ENSOART00000023789	7	8	9	0.000540878	1	1
lcl|CP000513.1_cds_ABQ14048.1_1218	ENSOART00000023789	7	8	9	0.000540878	1	1
lcl|CP000513.1_cds_ABQ13099.1_314	ENSOART00000022853	14	14	18	0.000686499	1	1
lcl|CP000513.1_cds_ABQ13538.1_659	ENSOART00000002581	7	11	7	0.000686499	1	1
lcl|CP000513.1_cds_ABQ13851.1_133	ENSOART00000008244	7	7	11	0.000686499	1	1
lcl|CP000513.1_cds_ABQ13898.1_134	ENSOART00000008244	7	7	11	0.000686499	1	1
lcl|CP000513.1_cds_ABQ13213.1_612	ENSOART00000008244	7	7	11	0.000686499	1	1
lcl|CP000513.1_cds_ABQ13818.1_974	ENSOART00000008244	7	7	11	0.000686499	1	1
lcl|CP000513.1_cds_ABQ13672.1_1149	ENSOART00000008244	7	7	11	0.000686499	1	1
lcl|CP000513.1_cds_ABQ13897.1_1208	ENSOART00000008244	7	7	11	0.000686499	1	1
lcl|CP000513.1_cds_ABQ13474.1_1065	ENSOART00000011633	7	7	11	0.000686499	1	1
lcl|CP000513.1_cds_ABQ13151.1_497	ENSOART00000011396	7	7	11	0.000686499	1	1
lcl|CP000513.1_cds_ABQ13189.1_826	ENSOART00000011396	7	7	11	0.000686499	1	1
lcl|CP000513.1_cds_ABQ13842.1_968	ENSOART00000011396	7	7	11	0.000686499	1	1
lcl|CP000513.1_cds_ABQ13474.1_1065	ENSOART00000021454	7	7	11	0.000686499	1	1
lcl|CP000513.1_cds_ABQ13525.1_1213	ENSOART00000023348	10	13	11	0.000787455	1	1
lcl|CP000513.1_cds_ABQ13538.1_659	ENSOART00000006929	10	11	13	0.000787455	1	1
lcl|CP000513.1_cds_ABQ13490.1_13	ENSOART00000011060	12	13	15	0.000895141	1	1
lcl|CP000513.1_cds_ABQ13116.1_575	ENSOART00000009241	9	10	12	0.000895141	1	1
lcl|CP000513.1_cds_ABQ14298.1_416	ENSOART00000023953	9	10	12	0.000895141	1	1
lcl|CP000513.1_cds_ABQ13241.1_420	ENSOART00000003169	6	7	8	0.00100686	1	1
lcl|CP000513.1_cds_ABQ14291.1_1244	ENSOART00000003169	6	7	8	0.00100686	1	1
lcl|CP000513.1_cds_ABQ13241.1_420	ENSOART00000013889	6	7	8	0.00100686	1	1
lcl|CP000513.1_cds_ABQ14291.1_1244	ENSOART00000013889	6	7	8	0.00100686	1	1
lcl|CP000513.1_cds_ABQ13370.1_1260	ENSOART00000015757	16	18	17	0.00100686	1	1
lcl|CP000513.1_cds_ABQ13370.1_1260	ENSOART00000015478	16	18	17	0.00100686	1	1
lcl|CP000513.1_cds_ABQ13451.1_300	ENSOART00000026163	6	7	8	0.00100686	1	1
lcl|CP000513.1_cds_ABQ14310.1_838	ENSOART00000026163	6	7	8	0.00100686	1	1
lcl|CP000513.1_cds_ABQ13158.1_954	ENSOART00000026163	6	7	8	0.00100686	1	1
lcl|CP000513.1_cds_ABQ14003.1_514	ENSOART00000002581	6	8	7	0.00100686	1	1
lcl|CP000513.1_cds_ABQ13883.1_1022	ENSOART00000002581	6	8	7	0.00100686	1	1
lcl|CP000513.1_cds_ABQ13710.1_11	ENSOART00000014155	6	8	7	0.00100686	1	1
lcl|CP000513.1_cds_ABQ13796.1_130	ENSOART00000014155	6	8	7	0.00100686	1	1
lcl|CP000513.1_cds_ABQ13697.1_785	ENSOART00000014155	6	8	7	0.00100686	1	1
lcl|CP000513.1_cds_ABQ14325.1_1044	ENSOART00000014155	6	8	7	0.00100686	1	1
lcl|CP000513.1_cds_ABQ14048.1_1218	ENSOART00000014155	6	8	7	0.00100686	1	1
lcl|CP000513.1_cds_ABQ13695.1_1255	ENSOART00000014155	6	8	7	0.00100686	1	1
lcl|CP000513.1_cds_ABQ13245.1_515	ENSOART00000023561	6	8	7	0.00100686	1	1
lcl|CP000513.1_cds_ABQ13796.1_130	ENSOART00000025107	6	8	7	0.00100686	1	1
lcl|CP000513.1_cds_ABQ13575.1_362	ENSOART00000011328	8	9	11	0.00115763	1	1
lcl|CP000513.1_cds_ABQ13538.1_659	ENSOART00000008244	9	11	11	0.00115763	1	1
lcl|CP000513.1_cds_ABQ13538.1_659	ENSOART00000012083	9	11	11	0.00115763	1	1
lcl|CP000513.1_cds_ABQ13099.1_314	ENSOART00000015209	12	14	14	0.00115763	1	1
lcl|CP000513.1_cds_ABQ13490.1_13	ENSOART00000026163	8	13	8	0.00118993	1	1
lcl|CP000513.1_cds_ABQ13710.1_11	ENSOART00000001308	8	8	13	0.00118993	1	1
lcl|CP000513.1_cds_ABQ14003.1_514	ENSOART00000001308	8	8	13	0.00118993	1	1
lcl|CP000513.1_cds_ABQ13697.1_785	ENSOART00000001308	8	8	13	0.00118993	1	1
lcl|CP000513.1_cds_ABQ13696.1_965	ENSOART00000001308	8	8	13	0.00118993	1	1
lcl|CP000513.1_cds_ABQ13883.1_1022	ENSOART00000001308	8	8	13	0.00118993	1	1
lcl|CP000513.1_cds_ABQ13704.1_1211	ENSOART00000001308	8	8	13	0.00118993	1	1
lcl|CP000513.1_cds_ABQ13695.1_1255	ENSOART00000001308	8	8	13	0.00118993	1	1
lcl|CP000513.1_cds_ABQ13887.1_613	ENSOART00000007780	8	8	13	0.00118993	1	1
lcl|CP000513.1_cds_ABQ13796.1_130	ENSOART00000017119	8	8	13	0.00118993	1	1
lcl|CP000513.1_cds_ABQ13490.1_13	ENSOART00000021527	13	13	18	0.0016476	1	1
lcl|CP000513.1_cds_ABQ13370.1_1260	ENSOART00000005973	13	18	13	0.0016476	1	1
lcl|CP000513.1_cds_ABQ13370.1_1260	ENSOART00000010067	13	18	13	0.0016476	1	1
lcl|CP000513.1_cds_ABQ13217.1_100	ENSOART00000014155	7	12	7	0.0016476	1	1
lcl|CP000513.1_cds_ABQ13853.1_1111	ENSOART00000014155	7	12	7	0.0016476	1	1
lcl|CP000513.1_cds_ABQ13664.1_211	ENSOART00000009241	7	7	12	0.0016476	1	1
lcl|CP000513.1_cds_ABQ14116.1_1212	ENSOART00000011377	7	7	12	0.0016476	1	1
lcl|CP000513.1_cds_ABQ13151.1_497	ENSOART00000017253	7	7	12	0.0016476	1	1
lcl|CP000513.1_cds_ABQ13122.1_12	ENSOART00000023642	7	7	12	0.0016476	1	1
lcl|CP000513.1_cds_ABQ14116.1_1212	ENSOART00000025040	7	7	12	0.0016476	1	1
lcl|CP000513.1_cds_ABQ14116.1_1212	ENSOART00000024715	7	7	12	0.0016476	1	1
lcl|CP000513.1_cds_ABQ13122.1_12	ENSOART00000023763	7	7	12	0.0016476	1	1
lcl|CP000513.1_cds_ABQ13851.1_133	ENSOART00000023953	7	7	12	0.0016476	1	1
lcl|CP000513.1_cds_ABQ13898.1_134	ENSOART00000023953	7	7	12	0.0016476	1	1
lcl|CP000513.1_cds_ABQ13241.1_420	ENSOART00000023953	7	7	12	0.0016476	1	1
lcl|CP000513.1_cds_ABQ13151.1_497	ENSOART00000023953	7	7	12	0.0016476	1	1
lcl|CP000513.1_cds_ABQ13213.1_612	ENSOART00000023953	7	7	12	0.0016476	1	1
lcl|CP000513.1_cds_ABQ13818.1_974	ENSOART00000023953	7	7	12	0.0016476	1	1
lcl|CP000513.1_cds_ABQ13672.1_1149	ENSOART00000023953	7	7	12	0.0016476	1	1
lcl|CP000513.1_cds_ABQ13897.1_1208	ENSOART00000023953	7	7	12	0.0016476	1	1
lcl|CP000513.1_cds_ABQ13577.1_1220	ENSOART00000023953	7	7	12	0.0016476	1	1
lcl|CP000513.1_cds_ABQ14291.1_1244	ENSOART00000023953	7	7	12	0.0016476	1	1
lcl|CP000513.1_cds_ABQ13887.1_613	ENSOART00000006462	7	8	10	0.00170585	1	1
lcl|CP000513.1_cds_ABQ13883.1_1022	ENSOART00000025269	7	8	10	0.00170585	1	1
lcl|CP000513.1_cds_ABQ13872.1_1214	ENSOART00000020993	7	8	10	0.00170585	1	1
lcl|CP000513.1_cds_ABQ14037.1_1130	ENSOART00000002367	7	10	8	0.00170585	1	1
lcl|CP000513.1_cds_ABQ14298.1_416	ENSOART00000003169	7	10	8	0.00170585	1	1
lcl|CP000513.1_cds_ABQ14037.1_1130	ENSOART00000003169	7	10	8	0.00170585	1	1
lcl|CP000513.1_cds_ABQ14298.1_416	ENSOART00000013889	7	10	8	0.00170585	1	1
lcl|CP000513.1_cds_ABQ13116.1_575	ENSOART00000013889	7	10	8	0.00170585	1	1
lcl|CP000513.1_cds_ABQ13535.1_847	ENSOART00000013889	7	10	8	0.00170585	1	1
lcl|CP000513.1_cds_ABQ14037.1_1130	ENSOART00000013889	7	10	8	0.00170585	1	1
lcl|CP000513.1_cds_ABQ13535.1_847	ENSOART00000026163	7	10	8	0.00170585	1	1
lcl|CP000513.1_cds_ABQ14298.1_416	ENSOART00000025851	7	10	8	0.00170585	1	1
lcl|CP000513.1_cds_ABQ13351.1_361	ENSOART00000023789	7	9	9	0.00218554	1	1
lcl|CP000513.1_cds_ABQ13881.1_1269	ENSOART00000023789	7	9	9	0.00218554	1	1
lcl|CP000513.1_cds_ABQ13667.1_573	ENSOART00000001111	9	9	15	0.00244986	1	1
lcl|CP000513.1_cds_ABQ14021.1_466	ENSOART00000015970	9	9	15	0.00244986	1	1
lcl|CP000513.1_cds_ABQ14021.1_466	ENSOART00000024307	9	9	15	0.00244986	1	1
lcl|CP000513.1_cds_ABQ13575.1_362	ENSOART00000027095	9	9	15	0.00244986	1	1
lcl|CP000513.1_cds_ABQ13553.1_1265	ENSOART00000023954	9	9	15	0.00244986	1	1
lcl|CP000513.1_cds_ABQ14298.1_416	ENSOART00000000381	10	10	16	0.00244986	1	1
lcl|CP000513.1_cds_ABQ14298.1_416	ENSOART00000013654	10	10	16	0.00244986	1	1
lcl|CP000513.1_cds_ABQ14298.1_416	ENSOART00000023989	10	10	16	0.00244986	1	1
lcl|CP000513.1_cds_ABQ13535.1_847	ENSOART00000023989	10	10	16	0.00244986	1	1
lcl|CP000513.1_cds_ABQ13853.1_1111	ENSOART00000011060	11	12	15	0.00271234	1	1
lcl|CP000513.1_cds_ABQ13217.1_100	ENSOART00000015970	11	12	15	0.00271234	1	1
lcl|CP000513.1_cds_ABQ13116.1_575	ENSOART00000007061	9	10	13	0.00271234	1	1
lcl|CP000513.1_cds_ABQ13535.1_847	ENSOART00000007061	9	10	13	0.00271234	1	1
lcl|CP000513.1_cds_ABQ14037.1_1130	ENSOART00000017119	9	10	13	0.00271234	1	1
lcl|CP000513.1_cds_ABQ14298.1_416	ENSOART00000026155	9	10	13	0.00271234	1	1
lcl|CP000513.1_cds_ABQ13538.1_659	ENSOART00000000784	11	11	17	0.00277651	1	1
lcl|CP000513.1_cds_ABQ13538.1_659	ENSOART00000005228	11	11	17	0.00277651	1	1
lcl|CP000513.1_cds_ABQ13538.1_659	ENSOART00000015757	11	11	17	0.00277651	1	1
lcl|CP000513.1_cds_ABQ13538.1_659	ENSOART00000024694	11	11	17	0.00277651	1	1
lcl|CP000513.1_cds_ABQ13538.1_659	ENSOART00000024992	11	11	17	0.00277651	1	1
lcl|CP000513.1_cds_ABQ13696.1_965	ENSOART00000007179	8	8	14	0.00277651	1	1
lcl|CP000513.1_cds_ABQ13704.1_1211	ENSOART00000007179	8	8	14	0.00277651	1	1
lcl|CP000513.1_cds_ABQ13872.1_1214	ENSOART00000007179	8	8	14	0.00277651	1	1
lcl|CP000513.1_cds_ABQ14325.1_1044	ENSOART00000006339	8	8	14	0.00277651	1	1
lcl|CP000513.1_cds_ABQ13245.1_515	ENSOART00000015738	8	8	14	0.00277651	1	1
lcl|CP000513.1_cds_ABQ13796.1_130	ENSOART00000022767	8	8	14	0.00277651	1	1
lcl|CP000513.1_cds_ABQ13245.1_515	ENSOART00000024770	8	8	14	0.00277651	1	1
lcl|CP000513.1_cds_ABQ13883.1_1022	ENSOART00000024770	8	8	14	0.00277651	1	1
lcl|CP000513.1_cds_ABQ13245.1_515	ENSOART00000023961	8	8	14	0.00277651	1	1
lcl|CP000513.1_cds_ABQ13883.1_1022	ENSOART00000023961	8	8	14	0.00277651	1	1
lcl|CP000513.1_cds_ABQ13359.1_1020	ENSOART00000008496	6	7	9	0.00287081	1	1
lcl|CP000513.1_cds_ABQ13451.1_300	ENSOART00000013377	6	7	9	0.00287081	1	1
lcl|CP000513.1_cds_ABQ14310.1_838	ENSOART00000013377	6	7	9	0.00287081	1	1
lcl|CP000513.1_cds_ABQ13158.1_954	ENSOART00000013377	6	7	9	0.00287081	1	1
lcl|CP000513.1_cds_ABQ13451.1_300	ENSOART00000023789	6	7	9	0.00287081	1	1
lcl|CP000513.1_cds_ABQ13151.1_497	ENSOART00000023789	6	7	9	0.00287081	1	1
lcl|CP000513.1_cds_ABQ14310.1_838	ENSOART00000023789	6	7	9	0.00287081	1	1
lcl|CP000513.1_cds_ABQ13158.1_954	ENSOART00000023789	6	7	9	0.00287081	1	1
lcl|CP000513.1_cds_ABQ13359.1_1020	ENSOART00000023789	6	7	9	0.00287081	1	1
lcl|CP000513.1_cds_ABQ13577.1_1220	ENSOART00000023789	6	7	9	0.00287081	1	1
lcl|CP000513.1_cds_ABQ13189.1_826	ENSOART00000026483	6	7	9	0.00287081	1	1
lcl|CP000513.1_cds_ABQ13842.1_968	ENSOART00000026483	6	7	9	0.00287081	1	1
lcl|CP000513.1_cds_ABQ13577.1_1220	ENSOART00000026483	6	7	9	0.00287081	1	1
lcl|CP000513.1_cds_ABQ13359.1_1020	ENSOART00000022327	6	7	9	0.00287081	1	1
lcl|CP000513.1_cds_ABQ13359.1_1020	ENSOART00000022330	6	7	9	0.00287081	1	1
lcl|CP000513.1_cds_ABQ13575.1_362	ENSOART00000002708	6	9	7	0.00287081	1	1
lcl|CP000513.1_cds_ABQ14021.1_466	ENSOART00000002581	6	9	7	0.00287081	1	1
lcl|CP000513.1_cds_ABQ13553.1_1265	ENSOART00000002581	6	9	7	0.00287081	1	1
lcl|CP000513.1_cds_ABQ13351.1_361	ENSOART00000005530	6	9	7	0.00287081	1	1
lcl|CP000513.1_cds_ABQ13881.1_1269	ENSOART00000005530	6	9	7	0.00287081	1	1
lcl|CP000513.1_cds_ABQ13575.1_362	ENSOART00000012262	6	9	7	0.00287081	1	1
lcl|CP000513.1_cds_ABQ13575.1_362	ENSOART00000014155	6	9	7	0.00287081	1	1
lcl|CP000513.1_cds_ABQ14021.1_466	ENSOART00000014155	6	9	7	0.00287081	1	1
lcl|CP000513.1_cds_ABQ13575.1_362	ENSOART00000024057	6	9	7	0.00287081	1	1
lcl|CP000513.1_cds_ABQ13351.1_361	ENSOART00000025107	6	9	7	0.00287081	1	1
lcl|CP000513.1_cds_ABQ13881.1_1269	ENSOART00000025107	6	9	7	0.00287081	1	1
lcl|CP000513.1_cds_ABQ13553.1_1265	ENSOART00000024910	6	9	7	0.00287081	1	1
lcl|CP000513.1_cds_ABQ13490.1_13	ENSOART00000023989	12	13	16	0.0032575	1	1
lcl|CP000513.1_cds_ABQ13217.1_100	ENSOART00000023789	8	12	9	0.0032575	1	1
lcl|CP000513.1_cds_ABQ13853.1_1111	ENSOART00000027017	8	12	9	0.0032575	1	1
lcl|CP000513.1_cds_ABQ13351.1_361	ENSOART00000009241	8	9	12	0.0032575	1	1
lcl|CP000513.1_cds_ABQ13575.1_362	ENSOART00000009241	8	9	12	0.0032575	1	1
lcl|CP000513.1_cds_ABQ13881.1_1269	ENSOART00000009241	8	9	12	0.0032575	1	1
lcl|CP000513.1_cds_ABQ13351.1_361	ENSOART00000023953	8	9	12	0.0032575	1	1
lcl|CP000513.1_cds_ABQ13575.1_362	ENSOART00000023953	8	9	12	0.0032575	1	1
lcl|CP000513.1_cds_ABQ13881.1_1269	ENSOART00000023953	8	9	12	0.0032575	1	1
lcl|CP000513.1_cds_ABQ13217.1_100	ENSOART00000005421	12	12	18	0.00356979	1	1
lcl|CP000513.1_cds_ABQ13853.1_1111	ENSOART00000023340	12	12	18	0.00356979	1	1
lcl|CP000513.1_cds_ABQ13853.1_1111	ENSOART00000025864	12	12	18	0.00356979	1	1
lcl|CP000513.1_cds_ABQ13525.1_1213	ENSOART00000012164	7	13	7	0.00356979	1	1
lcl|CP000513.1_cds_ABQ13490.1_13	ENSOART00000014155	7	13	7	0.00356979	1	1
lcl|CP000513.1_cds_ABQ13525.1_1213	ENSOART00000014155	7	13	7	0.00356979	1	1
lcl|CP000513.1_cds_ABQ13490.1_13	ENSOART00000021800	7	13	7	0.00356979	1	1
lcl|CP000513.1_cds_ABQ13525.1_1213	ENSOART00000027434	7	13	7	0.00356979	1	1
lcl|CP000513.1_cds_ABQ13490.1_13	ENSOART00000025320	7	13	7	0.00356979	1	1
lcl|CP000513.1_cds_ABQ13851.1_133	ENSOART00000001308	7	7	13	0.00356979	1	1
lcl|CP000513.1_cds_ABQ13898.1_134	ENSOART00000001308	7	7	13	0.00356979	1	1
lcl|CP000513.1_cds_ABQ13664.1_211	ENSOART00000001308	7	7	13	0.00356979	1	1
lcl|CP000513.1_cds_ABQ13451.1_300	ENSOART00000001308	7	7	13	0.00356979	1	1
lcl|CP000513.1_cds_ABQ13213.1_612	ENSOART00000001308	7	7	13	0.00356979	1	1
lcl|CP000513.1_cds_ABQ13189.1_826	ENSOART00000001308	7	7	13	0.00356979	1	1
lcl|CP000513.1_cds_ABQ14310.1_838	ENSOART00000001308	7	7	13	0.00356979	1	1
lcl|CP000513.1_cds_ABQ13158.1_954	ENSOART00000001308	7	7	13	0.00356979	1	1
lcl|CP000513.1_cds_ABQ13842.1_968	ENSOART00000001308	7	7	13	0.00356979	1	1
lcl|CP000513.1_cds_ABQ13818.1_974	ENSOART00000001308	7	7	13	0.00356979	1	1
lcl|CP000513.1_cds_ABQ13474.1_1065	ENSOART00000001308	7	7	13	0.00356979	1	1
lcl|CP000513.1_cds_ABQ13672.1_1149	ENSOART00000001308	7	7	13	0.00356979	1	1
lcl|CP000513.1_cds_ABQ13897.1_1208	ENSOART00000001308	7	7	13	0.00356979	1	1
lcl|CP000513.1_cds_ABQ13566.1_1217	ENSOART00000001308	7	7	13	0.00356979	1	1
lcl|CP000513.1_cds_ABQ13664.1_211	ENSOART00000007061	7	7	13	0.00356979	1	1
lcl|CP000513.1_cds_ABQ13122.1_12	ENSOART00000010067	7	7	13	0.00356979	1	1
lcl|CP000513.1_cds_ABQ13151.1_497	ENSOART00000008235	7	7	13	0.00356979	1	1
lcl|CP000513.1_cds_ABQ13189.1_826	ENSOART00000008235	7	7	13	0.00356979	1	1
lcl|CP000513.1_cds_ABQ13842.1_968	ENSOART00000008235	7	7	13	0.00356979	1	1
lcl|CP000513.1_cds_ABQ13577.1_1220	ENSOART00000008235	7	7	13	0.00356979	1	1
lcl|CP000513.1_cds_ABQ13451.1_300	ENSOART00000007780	7	7	13	0.00356979	1	1
lcl|CP000513.1_cds_ABQ14310.1_838	ENSOART00000007780	7	7	13	0.00356979	1	1
lcl|CP000513.1_cds_ABQ13158.1_954	ENSOART00000007780	7	7	13	0.00356979	1	1
lcl|CP000513.1_cds_ABQ13577.1_1220	ENSOART00000007780	7	7	13	0.00356979	1	1
lcl|CP000513.1_cds_ABQ13359.1_1020	ENSOART00000016289	7	7	13	0.00356979	1	1
lcl|CP000513.1_cds_ABQ13664.1_211	ENSOART00000019834	7	7	13	0.00356979	1	1
lcl|CP000513.1_cds_ABQ13451.1_300	ENSOART00000025593	7	7	13	0.00356979	1	1
lcl|CP000513.1_cds_ABQ14310.1_838	ENSOART00000025593	7	7	13	0.00356979	1	1
lcl|CP000513.1_cds_ABQ13158.1_954	ENSOART00000025593	7	7	13	0.00356979	1	1
lcl|CP000513.1_cds_ABQ13566.1_1217	ENSOART00000025593	7	7	13	0.00356979	1	1
lcl|CP000513.1_cds_ABQ13122.1_12	ENSOART00000027153	7	7	13	0.00356979	1	1
lcl|CP000513.1_cds_ABQ13122.1_12	ENSOART00000024955	7	7	13	0.00356979	1	1
lcl|CP000513.1_cds_ABQ13710.1_11	ENSOART00000000052	6	8	8	0.00364746	1	1
lcl|CP000513.1_cds_ABQ14003.1_514	ENSOART00000000052	6	8	8	0.00364746	1	1
lcl|CP000513.1_cds_ABQ13887.1_613	ENSOART00000000052	6	8	8	0.00364746	1	1
lcl|CP000513.1_cds_ABQ13697.1_785	ENSOART00000000052	6	8	8	0.00364746	1	1
lcl|CP000513.1_cds_ABQ13695.1_1255	ENSOART00000000052	6	8	8	0.00364746	1	1
lcl|CP000513.1_cds_ABQ14003.1_514	ENSOART00000001368	6	8	8	0.00364746	1	1
lcl|CP000513.1_cds_ABQ13710.1_11	ENSOART00000002367	6	8	8	0.00364746	1	1
lcl|CP000513.1_cds_ABQ13796.1_130	ENSOART00000002367	6	8	8	0.00364746	1	1
lcl|CP000513.1_cds_ABQ14003.1_514	ENSOART00000002367	6	8	8	0.00364746	1	1
lcl|CP000513.1_cds_ABQ13245.1_515	ENSOART00000002367	6	8	8	0.00364746	1	1
lcl|CP000513.1_cds_ABQ13697.1_785	ENSOART00000002367	6	8	8	0.00364746	1	1
lcl|CP000513.1_cds_ABQ13883.1_1022	ENSOART00000002367	6	8	8	0.00364746	1	1
lcl|CP000513.1_cds_ABQ13872.1_1214	ENSOART00000002367	6	8	8	0.00364746	1	1
lcl|CP000513.1_cds_ABQ13695.1_1255	ENSOART00000002367	6	8	8	0.00364746	1	1
lcl|CP000513.1_cds_ABQ14325.1_1044	ENSOART00000003169	6	8	8	0.00364746	1	1
lcl|CP000513.1_cds_ABQ13710.1_11	ENSOART00000013889	6	8	8	0.00364746	1	1
lcl|CP000513.1_cds_ABQ14003.1_514	ENSOART00000013889	6	8	8	0.00364746	1	1
lcl|CP000513.1_cds_ABQ13245.1_515	ENSOART00000013889	6	8	8	0.00364746	1	1
lcl|CP000513.1_cds_ABQ13697.1_785	ENSOART00000013889	6	8	8	0.00364746	1	1
lcl|CP000513.1_cds_ABQ13883.1_1022	ENSOART00000013889	6	8	8	0.00364746	1	1
lcl|CP000513.1_cds_ABQ14325.1_1044	ENSOART00000013889	6	8	8	0.00364746	1	1
lcl|CP000513.1_cds_ABQ14048.1_1218	ENSOART00000013889	6	8	8	0.00364746	1	1
lcl|CP000513.1_cds_ABQ13695.1_1255	ENSOART00000013889	6	8	8	0.00364746	1	1
lcl|CP000513.1_cds_ABQ13872.1_1214	ENSOART00000017242	6	8	8	0.00364746	1	1
lcl|CP000513.1_cds_ABQ13710.1_11	ENSOART00000026163	6	8	8	0.00364746	1	1
lcl|CP000513.1_cds_ABQ13796.1_130	ENSOART00000026163	6	8	8	0.00364746	1	1
lcl|CP000513.1_cds_ABQ13245.1_515	ENSOART00000026163	6	8	8	0.00364746	1	1
lcl|CP000513.1_cds_ABQ13887.1_613	ENSOART00000026163	6	8	8	0.00364746	1	1
lcl|CP000513.1_cds_ABQ13697.1_785	ENSOART00000026163	6	8	8	0.00364746	1	1
lcl|CP000513.1_cds_ABQ13696.1_965	ENSOART00000026163	6	8	8	0.00364746	1	1
lcl|CP000513.1_cds_ABQ13883.1_1022	ENSOART00000026163	6	8	8	0.00364746	1	1
lcl|CP000513.1_cds_ABQ13704.1_1211	ENSOART00000026163	6	8	8	0.00364746	1	1
lcl|CP000513.1_cds_ABQ13872.1_1214	ENSOART00000026163	6	8	8	0.00364746	1	1
lcl|CP000513.1_cds_ABQ14048.1_1218	ENSOART00000026163	6	8	8	0.00364746	1	1
lcl|CP000513.1_cds_ABQ13695.1_1255	ENSOART00000026163	6	8	8	0.00364746	1	1
lcl|CP000513.1_cds_ABQ13245.1_515	ENSOART00000023113	6	8	8	0.00364746	1	1
lcl|CP000513.1_cds_ABQ13853.1_1111	ENSOART00000001308	10	12	13	0.00381228	1	1
lcl|CP000513.1_cds_ABQ13217.1_100	ENSOART00000007061	10	12	13	0.00381228	1	1
lcl|CP000513.1_cds_ABQ13217.1_100	ENSOART00000010067	10	12	13	0.00381228	1	1
lcl|CP000513.1_cds_ABQ13217.1_100	ENSOART00000008235	10	12	13	0.00381228	1	1
lcl|CP000513.1_cds_ABQ13099.1_314	ENSOART00000008390	11	14	13	0.00404496	1	1
lcl|CP000513.1_cds_ABQ13538.1_659	ENSOART00000024715	9	11	12	0.00404496	1	1
lcl|CP000513.1_cds_ABQ13217.1_100	ENSOART00000011396	9	12	11	0.00404496	1	1
lcl|CP000513.1_cds_ABQ13217.1_100	ENSOART00000019132	9	12	11	0.00404496	1	1
lcl|CP000513.1_cds_ABQ13490.1_13	ENSOART00000023085	11	13	14	0.00404496	1	1
lcl|CP000513.1_cds_ABQ13099.1_314	ENSOART00000015934	13	14	17	0.0044241	1	1
lcl|CP000513.1_cds_ABQ13538.1_659	ENSOART00000026163	7	11	8	0.0044241	1	1
lcl|CP000513.1_cds_ABQ13538.1_659	ENSOART00000028088	7	11	8	0.0044241	1	1
lcl|CP000513.1_cds_ABQ13538.1_659	ENSOART00000026937	7	11	8	0.0044241	1	1
lcl|CP000513.1_cds_ABQ13710.1_11	ENSOART00000008244	7	8	11	0.0044241	1	1
lcl|CP000513.1_cds_ABQ13245.1_515	ENSOART00000008244	7	8	11	0.0044241	1	1
lcl|CP000513.1_cds_ABQ13697.1_785	ENSOART00000008244	7	8	11	0.0044241	1	1
lcl|CP000513.1_cds_ABQ14325.1_1044	ENSOART00000008244	7	8	11	0.0044241	1	1
lcl|CP000513.1_cds_ABQ13872.1_1214	ENSOART00000008244	7	8	11	0.0044241	1	1
lcl|CP000513.1_cds_ABQ13695.1_1255	ENSOART00000008244	7	8	11	0.0044241	1	1
lcl|CP000513.1_cds_ABQ13887.1_613	ENSOART00000011633	7	8	11	0.0044241	1	1
lcl|CP000513.1_cds_ABQ14325.1_1044	ENSOART00000011328	7	8	11	0.0044241	1	1
lcl|CP000513.1_cds_ABQ13887.1_613	ENSOART00000011396	7	8	11	0.0044241	1	1
lcl|CP000513.1_cds_ABQ13696.1_965	ENSOART00000011396	7	8	11	0.0044241	1	1
lcl|CP000513.1_cds_ABQ14325.1_1044	ENSOART00000011396	7	8	11	0.0044241	1	1
lcl|CP000513.1_cds_ABQ13704.1_1211	ENSOART00000011396	7	8	11	0.0044241	1	1
lcl|CP000513.1_cds_ABQ14048.1_1218	ENSOART00000011396	7	8	11	0.0044241	1	1
lcl|CP000513.1_cds_ABQ13796.1_130	ENSOART00000024403	7	8	11	0.0044241	1	1
lcl|CP000513.1_cds_ABQ13872.1_1214	ENSOART00000021642	7	8	11	0.0044241	1	1
lcl|CP000513.1_cds_ABQ14048.1_1218	ENSOART00000021642	7	8	11	0.0044241	1	1
lcl|CP000513.1_cds_ABQ13872.1_1214	ENSOART00000021454	7	8	11	0.0044241	1	1
lcl|CP000513.1_cds_ABQ13887.1_613	ENSOART00000025125	7	8	11	0.0044241	1	1
lcl|CP000513.1_cds_ABQ13696.1_965	ENSOART00000025125	7	8	11	0.0044241	1	1
lcl|CP000513.1_cds_ABQ13883.1_1022	ENSOART00000025125	7	8	11	0.0044241	1	1
lcl|CP000513.1_cds_ABQ13704.1_1211	ENSOART00000025125	7	8	11	0.0044241	1	1
lcl|CP000513.1_cds_ABQ13872.1_1214	ENSOART00000025125	7	8	11	0.0044241	1	1
lcl|CP000513.1_cds_ABQ13099.1_314	ENSOART00000015970	12	14	15	0.00483241	1	1
lcl|CP000513.1_cds_ABQ13538.1_659	ENSOART00000025393	8	11	10	0.00483241	1	1
lcl|CP000513.1_cds_ABQ14298.1_416	ENSOART00000008244	8	10	11	0.00483241	1	1
lcl|CP000513.1_cds_ABQ14037.1_1130	ENSOART00000008244	8	10	11	0.00483241	1	1
lcl|CP000513.1_cds_ABQ14037.1_1130	ENSOART00000011328	8	10	11	0.00483241	1	1
lcl|CP000513.1_cds_ABQ13116.1_575	ENSOART00000011396	8	10	11	0.00483241	1	1
lcl|CP000513.1_cds_ABQ14037.1_1130	ENSOART00000024403	8	10	11	0.00483241	1	1
lcl|CP000513.1_cds_ABQ14298.1_416	ENSOART00000026663	8	10	11	0.00483241	1	1
lcl|CP000513.1_cds_ABQ13535.1_847	ENSOART00000021642	8	10	11	0.00483241	1	1
lcl|CP000513.1_cds_ABQ14037.1_1130	ENSOART00000021642	8	10	11	0.00483241	1	1
lcl|CP000513.1_cds_ABQ14037.1_1130	ENSOART00000023348	8	10	11	0.00483241	1	1
lcl|CP000513.1_cds_ABQ13553.1_1265	ENSOART00000000664	9	9	16	0.00559968	1	1
lcl|CP000513.1_cds_ABQ13575.1_362	ENSOART00000010039	9	9	16	0.00559968	1	1
lcl|CP000513.1_cds_ABQ13667.1_573	ENSOART00000011777	9	9	16	0.00559968	1	1
lcl|CP000513.1_cds_ABQ13553.1_1265	ENSOART00000016834	9	9	16	0.00559968	1	1
lcl|CP000513.1_cds_ABQ14021.1_466	ENSOART00000028649	9	9	16	0.00559968	1	1
lcl|CP000513.1_cds_ABQ13667.1_573	ENSOART00000027412	9	9	16	0.00559968	1	1
lcl|CP000513.1_cds_ABQ13351.1_361	ENSOART00000023989	9	9	16	0.00559968	1	1
lcl|CP000513.1_cds_ABQ13575.1_362	ENSOART00000023989	9	9	16	0.00559968	1	1
lcl|CP000513.1_cds_ABQ13881.1_1269	ENSOART00000023989	9	9	16	0.00559968	1	1
lcl|CP000513.1_cds_ABQ13887.1_613	ENSOART00000001111	8	8	15	0.00594966	1	1
lcl|CP000513.1_cds_ABQ13696.1_965	ENSOART00000001111	8	8	15	0.00594966	1	1
lcl|CP000513.1_cds_ABQ13704.1_1211	ENSOART00000001111	8	8	15	0.00594966	1	1
lcl|CP000513.1_cds_ABQ13872.1_1214	ENSOART00000001111	8	8	15	0.00594966	1	1
lcl|CP000513.1_cds_ABQ14048.1_1218	ENSOART00000001111	8	8	15	0.00594966	1	1
lcl|CP000513.1_cds_ABQ13796.1_130	ENSOART00000004938	8	8	15	0.00594966	1	1
lcl|CP000513.1_cds_ABQ13245.1_515	ENSOART00000004938	8	8	15	0.00594966	1	1
lcl|CP000513.1_cds_ABQ13796.1_130	ENSOART00000005664	8	8	15	0.00594966	1	1
lcl|CP000513.1_cds_ABQ13883.1_1022	ENSOART00000005664	8	8	15	0.00594966	1	1
lcl|CP000513.1_cds_ABQ14325.1_1044	ENSOART00000011407	8	8	15	0.00594966	1	1
lcl|CP000513.1_cds_ABQ14325.1_1044	ENSOART00000011060	8	8	15	0.00594966	1	1
lcl|CP000513.1_cds_ABQ13710.1_11	ENSOART00000015970	8	8	15	0.00594966	1	1
lcl|CP000513.1_cds_ABQ14003.1_514	ENSOART00000015970	8	8	15	0.00594966	1	1
lcl|CP000513.1_cds_ABQ13245.1_515	ENSOART00000015970	8	8	15	0.00594966	1	1
lcl|CP000513.1_cds_ABQ13697.1_785	ENSOART00000015970	8	8	15	0.00594966	1	1
lcl|CP000513.1_cds_ABQ13696.1_965	ENSOART00000015970	8	8	15	0.00594966	1	1
lcl|CP000513.1_cds_ABQ13883.1_1022	ENSOART00000015970	8	8	15	0.00594966	1	1
lcl|CP000513.1_cds_ABQ13704.1_1211	ENSOART00000015970	8	8	15	0.00594966	1	1
lcl|CP000513.1_cds_ABQ13872.1_1214	ENSOART00000015970	8	8	15	0.00594966	1	1
lcl|CP000513.1_cds_ABQ13695.1_1255	ENSOART00000015970	8	8	15	0.00594966	1	1
lcl|CP000513.1_cds_ABQ13710.1_11	ENSOART00000024997	8	8	15	0.00594966	1	1
lcl|CP000513.1_cds_ABQ13887.1_613	ENSOART00000024997	8	8	15	0.00594966	1	1
lcl|CP000513.1_cds_ABQ13697.1_785	ENSOART00000024997	8	8	15	0.00594966	1	1
lcl|CP000513.1_cds_ABQ13872.1_1214	ENSOART00000024997	8	8	15	0.00594966	1	1
lcl|CP000513.1_cds_ABQ13695.1_1255	ENSOART00000024997	8	8	15	0.00594966	1	1
lcl|CP000513.1_cds_ABQ13796.1_130	ENSOART00000023179	8	8	15	0.00594966	1	1
lcl|CP000513.1_cds_ABQ13245.1_515	ENSOART00000023179	8	8	15	0.00594966	1	1
lcl|CP000513.1_cds_ABQ13883.1_1022	ENSOART00000023179	8	8	15	0.00594966	1	1
lcl|CP000513.1_cds_ABQ13710.1_11	ENSOART00000024307	8	8	15	0.00594966	1	1
lcl|CP000513.1_cds_ABQ14003.1_514	ENSOART00000024307	8	8	15	0.00594966	1	1
lcl|CP000513.1_cds_ABQ13887.1_613	ENSOART00000024307	8	8	15	0.00594966	1	1
lcl|CP000513.1_cds_ABQ13697.1_785	ENSOART00000024307	8	8	15	0.00594966	1	1
lcl|CP000513.1_cds_ABQ13696.1_965	ENSOART00000024307	8	8	15	0.00594966	1	1
lcl|CP000513.1_cds_ABQ13883.1_1022	ENSOART00000024307	8	8	15	0.00594966	1	1
lcl|CP000513.1_cds_ABQ13704.1_1211	ENSOART00000024307	8	8	15	0.00594966	1	1
lcl|CP000513.1_cds_ABQ13872.1_1214	ENSOART00000024307	8	8	15	0.00594966	1	1
lcl|CP000513.1_cds_ABQ13695.1_1255	ENSOART00000024307	8	8	15	0.00594966	1	1
lcl|CP000513.1_cds_ABQ14325.1_1044	ENSOART00000027095	8	8	15	0.00594966	1	1
lcl|CP000513.1_cds_ABQ13887.1_613	ENSOART00000022323	8	8	15	0.00594966	1	1
lcl|CP000513.1_cds_ABQ14048.1_1218	ENSOART00000022323	8	8	15	0.00594966	1	1
lcl|CP000513.1_cds_ABQ14003.1_514	ENSOART00000023954	8	8	15	0.00594966	1	1
lcl|CP000513.1_cds_ABQ13245.1_515	ENSOART00000020791	8	8	15	0.00594966	1	1
lcl|CP000513.1_cds_ABQ13883.1_1022	ENSOART00000020791	8	8	15	0.00594966	1	1
lcl|CP000513.1_cds_ABQ13883.1_1022	ENSOART00000026264	8	8	15	0.00594966	1	1
lcl|CP000513.1_cds_ABQ14298.1_416	ENSOART00000005228	10	10	17	0.00594966	1	1
lcl|CP000513.1_cds_ABQ14298.1_416	ENSOART00000008359	10	10	17	0.00594966	1	1
lcl|CP000513.1_cds_ABQ13535.1_847	ENSOART00000015757	10	10	17	0.00594966	1	1
lcl|CP000513.1_cds_ABQ14037.1_1130	ENSOART00000018687	10	10	17	0.00594966	1	1
lcl|CP000513.1_cds_ABQ14298.1_416	ENSOART00000024585	10	10	17	0.00594966	1	1
lcl|CP000513.1_cds_ABQ14298.1_416	ENSOART00000024947	10	10	17	0.00594966	1	1
lcl|CP000513.1_cds_ABQ14037.1_1130	ENSOART00000026111	10	10	17	0.00594966	1	1
lcl|CP000513.1_cds_ABQ14298.1_416	ENSOART00000001483	7	10	9	0.00650277	1	1
lcl|CP000513.1_cds_ABQ13116.1_575	ENSOART00000013377	7	10	9	0.00650277	1	1
lcl|CP000513.1_cds_ABQ14037.1_1130	ENSOART00000013377	7	10	9	0.00650277	1	1
lcl|CP000513.1_cds_ABQ13116.1_575	ENSOART00000023789	7	10	9	0.00650277	1	1
lcl|CP000513.1_cds_ABQ14037.1_1130	ENSOART00000023789	7	10	9	0.00650277	1	1
lcl|CP000513.1_cds_ABQ14298.1_416	ENSOART00000023795	7	10	9	0.00650277	1	1
lcl|CP000513.1_cds_ABQ13575.1_362	ENSOART00000000356	7	9	10	0.00650277	1	1
lcl|CP000513.1_cds_ABQ13667.1_573	ENSOART00000006462	7	9	10	0.00650277	1	1
lcl|CP000513.1_cds_ABQ13575.1_362	ENSOART00000014955	7	9	10	0.00650277	1	1
lcl|CP000513.1_cds_ABQ13575.1_362	ENSOART00000011327	7	9	10	0.00650277	1	1
lcl|CP000513.1_cds_ABQ14021.1_466	ENSOART00000025269	7	9	10	0.00650277	1	1
lcl|CP000513.1_cds_ABQ13553.1_1265	ENSOART00000025269	7	9	10	0.00650277	1	1
lcl|CP000513.1_cds_ABQ13667.1_573	ENSOART00000020993	7	9	10	0.00650277	1	1
lcl|CP000513.1_cds_ABQ13151.1_497	ENSOART00000000356	6	7	10	0.00680258	1	1
lcl|CP000513.1_cds_ABQ13566.1_1217	ENSOART00000000356	6	7	10	0.00680258	1	1
lcl|CP000513.1_cds_ABQ13370.1_1260	ENSOART00000001111	14	18	15	0.00680258	1	1
lcl|CP000513.1_cds_ABQ13151.1_497	ENSOART00000001252	6	7	10	0.00680258	1	1
lcl|CP000513.1_cds_ABQ13359.1_1020	ENSOART00000001252	6	7	10	0.00680258	1	1
lcl|CP000513.1_cds_ABQ13359.1_1020	ENSOART00000007342	6	7	10	0.00680258	1	1
lcl|CP000513.1_cds_ABQ13577.1_1220	ENSOART00000007342	6	7	10	0.00680258	1	1
lcl|CP000513.1_cds_ABQ13122.1_12	ENSOART00000006462	6	7	10	0.00680258	1	1
lcl|CP000513.1_cds_ABQ13451.1_300	ENSOART00000006462	6	7	10	0.00680258	1	1
lcl|CP000513.1_cds_ABQ14310.1_838	ENSOART00000006462	6	7	10	0.00680258	1	1
lcl|CP000513.1_cds_ABQ13158.1_954	ENSOART00000006462	6	7	10	0.00680258	1	1
lcl|CP000513.1_cds_ABQ13566.1_1217	ENSOART00000006462	6	7	10	0.00680258	1	1
lcl|CP000513.1_cds_ABQ14116.1_1212	ENSOART00000011376	6	7	10	0.00680258	1	1
lcl|CP000513.1_cds_ABQ13241.1_420	ENSOART00000014955	6	7	10	0.00680258	1	1
lcl|CP000513.1_cds_ABQ13359.1_1020	ENSOART00000014955	6	7	10	0.00680258	1	1
lcl|CP000513.1_cds_ABQ14116.1_1212	ENSOART00000014955	6	7	10	0.00680258	1	1
lcl|CP000513.1_cds_ABQ14291.1_1244	ENSOART00000014955	6	7	10	0.00680258	1	1
lcl|CP000513.1_cds_ABQ13474.1_1065	ENSOART00000010613	6	7	10	0.00680258	1	1
lcl|CP000513.1_cds_ABQ14116.1_1212	ENSOART00000013265	6	7	10	0.00680258	1	1
lcl|CP000513.1_cds_ABQ13370.1_1260	ENSOART00000015970	14	18	15	0.00680258	1	1
lcl|CP000513.1_cds_ABQ14116.1_1212	ENSOART00000025269	6	7	10	0.00680258	1	1
lcl|CP000513.1_cds_ABQ13122.1_12	ENSOART00000020993	6	7	10	0.00680258	1	1
lcl|CP000513.1_cds_ABQ13664.1_211	ENSOART00000020993	6	7	10	0.00680258	1	1
lcl|CP000513.1_cds_ABQ13451.1_300	ENSOART00000020993	6	7	10	0.00680258	1	1
lcl|CP000513.1_cds_ABQ14310.1_838	ENSOART00000020993	6	7	10	0.00680258	1	1
lcl|CP000513.1_cds_ABQ13158.1_954	ENSOART00000020993	6	7	10	0.00680258	1	1
lcl|CP000513.1_cds_ABQ14298.1_416	ENSOART00000002581	6	10	7	0.00680258	1	1
lcl|CP000513.1_cds_ABQ13535.1_847	ENSOART00000005627	6	10	7	0.00680258	1	1
lcl|CP000513.1_cds_ABQ13116.1_575	ENSOART00000005530	6	10	7	0.00680258	1	1
lcl|CP000513.1_cds_ABQ13535.1_847	ENSOART00000005530	6	10	7	0.00680258	1	1
lcl|CP000513.1_cds_ABQ14298.1_416	ENSOART00000006031	6	10	7	0.00680258	1	1
lcl|CP000513.1_cds_ABQ13116.1_575	ENSOART00000006031	6	10	7	0.00680258	1	1
lcl|CP000513.1_cds_ABQ13535.1_847	ENSOART00000012262	6	10	7	0.00680258	1	1
lcl|CP000513.1_cds_ABQ13535.1_847	ENSOART00000017327	6	10	7	0.00680258	1	1
lcl|CP000513.1_cds_ABQ13535.1_847	ENSOART00000018956	6	10	7	0.00680258	1	1
lcl|CP000513.1_cds_ABQ14037.1_1130	ENSOART00000018956	6	10	7	0.00680258	1	1
lcl|CP000513.1_cds_ABQ14298.1_416	ENSOART00000015672	6	10	7	0.00680258	1	1
lcl|CP000513.1_cds_ABQ14037.1_1130	ENSOART00000020601	6	10	7	0.00680258	1	1
lcl|CP000513.1_cds_ABQ14298.1_416	ENSOART00000027434	6	10	7	0.00680258	1	1
lcl|CP000513.1_cds_ABQ14298.1_416	ENSOART00000025320	6	10	7	0.00680258	1	1
lcl|CP000513.1_cds_ABQ13116.1_575	ENSOART00000025107	6	10	7	0.00680258	1	1
lcl|CP000513.1_cds_ABQ13535.1_847	ENSOART00000025107	6	10	7	0.00680258	1	1
lcl|CP000513.1_cds_ABQ13535.1_847	ENSOART00000023310	6	10	7	0.00680258	1	1
lcl|CP000513.1_cds_ABQ13370.1_1260	ENSOART00000002559	16	18	18	0.0069482	1	1
lcl|CP000513.1_cds_ABQ13370.1_1260	ENSOART00000005421	16	18	18	0.0069482	1	1
lcl|CP000513.1_cds_ABQ13370.1_1260	ENSOART00000010275	16	18	18	0.0069482	1	1
lcl|CP000513.1_cds_ABQ13370.1_1260	ENSOART00000005565	16	18	18	0.0069482	1	1
lcl|CP000513.1_cds_ABQ13370.1_1260	ENSOART00000010087	16	18	18	0.0069482	1	1
lcl|CP000513.1_cds_ABQ13359.1_1020	ENSOART00000001341	5	7	7	0.0069482	1	1
lcl|CP000513.1_cds_ABQ13241.1_420	ENSOART00000002708	5	7	7	0.0069482	1	1
lcl|CP000513.1_cds_ABQ13151.1_497	ENSOART00000002708	5	7	7	0.0069482	1	1
lcl|CP000513.1_cds_ABQ13566.1_1217	ENSOART00000002708	5	7	7	0.0069482	1	1
lcl|CP000513.1_cds_ABQ14291.1_1244	ENSOART00000002708	5	7	7	0.0069482	1	1
lcl|CP000513.1_cds_ABQ13851.1_133	ENSOART00000002581	5	7	7	0.0069482	1	1
lcl|CP000513.1_cds_ABQ13898.1_134	ENSOART00000002581	5	7	7	0.0069482	1	1
lcl|CP000513.1_cds_ABQ13241.1_420	ENSOART00000002581	5	7	7	0.0069482	1	1
lcl|CP000513.1_cds_ABQ13213.1_612	ENSOART00000002581	5	7	7	0.0069482	1	1
lcl|CP000513.1_cds_ABQ13189.1_826	ENSOART00000002581	5	7	7	0.0069482	1	1
lcl|CP000513.1_cds_ABQ13842.1_968	ENSOART00000002581	5	7	7	0.0069482	1	1
lcl|CP000513.1_cds_ABQ13818.1_974	ENSOART00000002581	5	7	7	0.0069482	1	1
lcl|CP000513.1_cds_ABQ13672.1_1149	ENSOART00000002581	5	7	7	0.0069482	1	1
lcl|CP000513.1_cds_ABQ13897.1_1208	ENSOART00000002581	5	7	7	0.0069482	1	1
lcl|CP000513.1_cds_ABQ14116.1_1212	ENSOART00000002581	5	7	7	0.0069482	1	1
lcl|CP000513.1_cds_ABQ14291.1_1244	ENSOART00000002581	5	7	7	0.0069482	1	1
lcl|CP000513.1_cds_ABQ13189.1_826	ENSOART00000004644	5	7	7	0.0069482	1	1
lcl|CP000513.1_cds_ABQ13842.1_968	ENSOART00000004644	5	7	7	0.0069482	1	1
lcl|CP000513.1_cds_ABQ13474.1_1065	ENSOART00000004644	5	7	7	0.0069482	1	1
lcl|CP000513.1_cds_ABQ13122.1_12	ENSOART00000005990	5	7	7	0.0069482	1	1
lcl|CP000513.1_cds_ABQ14116.1_1212	ENSOART00000005990	5	7	7	0.0069482	1	1
lcl|CP000513.1_cds_ABQ13122.1_12	ENSOART00000005627	5	7	7	0.0069482	1	1
lcl|CP000513.1_cds_ABQ13664.1_211	ENSOART00000005627	5	7	7	0.0069482	1	1
lcl|CP000513.1_cds_ABQ13664.1_211	ENSOART00000005530	5	7	7	0.0069482	1	1
lcl|CP000513.1_cds_ABQ13851.1_133	ENSOART00000006031	5	7	7	0.0069482	1	1
lcl|CP000513.1_cds_ABQ13898.1_134	ENSOART00000006031	5	7	7	0.0069482	1	1
lcl|CP000513.1_cds_ABQ13451.1_300	ENSOART00000006031	5	7	7	0.0069482	1	1
lcl|CP000513.1_cds_ABQ13241.1_420	ENSOART00000006031	5	7	7	0.0069482	1	1
lcl|CP000513.1_cds_ABQ13151.1_497	ENSOART00000006031	5	7	7	0.0069482	1	1
lcl|CP000513.1_cds_ABQ13213.1_612	ENSOART00000006031	5	7	7	0.0069482	1	1
lcl|CP000513.1_cds_ABQ13189.1_826	ENSOART00000006031	5	7	7	0.0069482	1	1
lcl|CP000513.1_cds_ABQ14310.1_838	ENSOART00000006031	5	7	7	0.0069482	1	1
lcl|CP000513.1_cds_ABQ13158.1_954	ENSOART00000006031	5	7	7	0.0069482	1	1
lcl|CP000513.1_cds_ABQ13842.1_968	ENSOART00000006031	5	7	7	0.0069482	1	1
lcl|CP000513.1_cds_ABQ13818.1_974	ENSOART00000006031	5	7	7	0.0069482	1	1
lcl|CP000513.1_cds_ABQ13474.1_1065	ENSOART00000006031	5	7	7	0.0069482	1	1
lcl|CP000513.1_cds_ABQ13672.1_1149	ENSOART00000006031	5	7	7	0.0069482	1	1
lcl|CP000513.1_cds_ABQ13897.1_1208	ENSOART00000006031	5	7	7	0.0069482	1	1
lcl|CP000513.1_cds_ABQ14116.1_1212	ENSOART00000006031	5	7	7	0.0069482	1	1
lcl|CP000513.1_cds_ABQ13566.1_1217	ENSOART00000006031	5	7	7	0.0069482	1	1
lcl|CP000513.1_cds_ABQ13577.1_1220	ENSOART00000006031	5	7	7	0.0069482	1	1
lcl|CP000513.1_cds_ABQ14291.1_1244	ENSOART00000006031	5	7	7	0.0069482	1	1
lcl|CP000513.1_cds_ABQ13474.1_1065	ENSOART00000009947	5	7	7	0.0069482	1	1
lcl|CP000513.1_cds_ABQ13664.1_211	ENSOART00000012164	5	7	7	0.0069482	1	1
lcl|CP000513.1_cds_ABQ13451.1_300	ENSOART00000012164	5	7	7	0.0069482	1	1
lcl|CP000513.1_cds_ABQ14310.1_838	ENSOART00000012164	5	7	7	0.0069482	1	1
lcl|CP000513.1_cds_ABQ13158.1_954	ENSOART00000012164	5	7	7	0.0069482	1	1
lcl|CP000513.1_cds_ABQ13851.1_133	ENSOART00000014155	5	7	7	0.0069482	1	1
lcl|CP000513.1_cds_ABQ13898.1_134	ENSOART00000014155	5	7	7	0.0069482	1	1
lcl|CP000513.1_cds_ABQ13451.1_300	ENSOART00000014155	5	7	7	0.0069482	1	1
lcl|CP000513.1_cds_ABQ13241.1_420	ENSOART00000014155	5	7	7	0.0069482	1	1
lcl|CP000513.1_cds_ABQ13151.1_497	ENSOART00000014155	5	7	7	0.0069482	1	1
lcl|CP000513.1_cds_ABQ13213.1_612	ENSOART00000014155	5	7	7	0.0069482	1	1
lcl|CP000513.1_cds_ABQ14310.1_838	ENSOART00000014155	5	7	7	0.0069482	1	1
lcl|CP000513.1_cds_ABQ13158.1_954	ENSOART00000014155	5	7	7	0.0069482	1	1
lcl|CP000513.1_cds_ABQ13818.1_974	ENSOART00000014155	5	7	7	0.0069482	1	1
lcl|CP000513.1_cds_ABQ13672.1_1149	ENSOART00000014155	5	7	7	0.0069482	1	1
lcl|CP000513.1_cds_ABQ13897.1_1208	ENSOART00000014155	5	7	7	0.0069482	1	1
lcl|CP000513.1_cds_ABQ14291.1_1244	ENSOART00000014155	5	7	7	0.0069482	1	1
lcl|CP000513.1_cds_ABQ13241.1_420	ENSOART00000010655	5	7	7	0.0069482	1	1
lcl|CP000513.1_cds_ABQ14291.1_1244	ENSOART00000010655	5	7	7	0.0069482	1	1
lcl|CP000513.1_cds_ABQ13122.1_12	ENSOART00000018956	5	7	7	0.0069482	1	1
lcl|CP000513.1_cds_ABQ13851.1_133	ENSOART00000015672	5	7	7	0.0069482	1	1
lcl|CP000513.1_cds_ABQ13898.1_134	ENSOART00000015672	5	7	7	0.0069482	1	1
lcl|CP000513.1_cds_ABQ13241.1_420	ENSOART00000015672	5	7	7	0.0069482	1	1
lcl|CP000513.1_cds_ABQ13213.1_612	ENSOART00000015672	5	7	7	0.0069482	1	1
lcl|CP000513.1_cds_ABQ13818.1_974	ENSOART00000015672	5	7	7	0.0069482	1	1
lcl|CP000513.1_cds_ABQ13672.1_1149	ENSOART00000015672	5	7	7	0.0069482	1	1
lcl|CP000513.1_cds_ABQ13897.1_1208	ENSOART00000015672	5	7	7	0.0069482	1	1
lcl|CP000513.1_cds_ABQ14291.1_1244	ENSOART00000015672	5	7	7	0.0069482	1	1
lcl|CP000513.1_cds_ABQ13851.1_133	ENSOART00000024057	5	7	7	0.0069482	1	1
lcl|CP000513.1_cds_ABQ13898.1_134	ENSOART00000024057	5	7	7	0.0069482	1	1
lcl|CP000513.1_cds_ABQ13213.1_612	ENSOART00000024057	5	7	7	0.0069482	1	1
lcl|CP000513.1_cds_ABQ13818.1_974	ENSOART00000024057	5	7	7	0.0069482	1	1
lcl|CP000513.1_cds_ABQ13672.1_1149	ENSOART00000024057	5	7	7	0.0069482	1	1
lcl|CP000513.1_cds_ABQ13897.1_1208	ENSOART00000024057	5	7	7	0.0069482	1	1
lcl|CP000513.1_cds_ABQ13566.1_1217	ENSOART00000024057	5	7	7	0.0069482	1	1
lcl|CP000513.1_cds_ABQ13122.1_12	ENSOART00000023561	5	7	7	0.0069482	1	1
lcl|CP000513.1_cds_ABQ13664.1_211	ENSOART00000023561	5	7	7	0.0069482	1	1
lcl|CP000513.1_cds_ABQ13451.1_300	ENSOART00000023561	5	7	7	0.0069482	1	1
lcl|CP000513.1_cds_ABQ14310.1_838	ENSOART00000023561	5	7	7	0.0069482	1	1
lcl|CP000513.1_cds_ABQ13158.1_954	ENSOART00000023561	5	7	7	0.0069482	1	1
lcl|CP000513.1_cds_ABQ13241.1_420	ENSOART00000027434	5	7	7	0.0069482	1	1
lcl|CP000513.1_cds_ABQ13151.1_497	ENSOART00000027434	5	7	7	0.0069482	1	1
lcl|CP000513.1_cds_ABQ13359.1_1020	ENSOART00000027434	5	7	7	0.0069482	1	1
lcl|CP000513.1_cds_ABQ14291.1_1244	ENSOART00000027434	5	7	7	0.0069482	1	1
lcl|CP000513.1_cds_ABQ13241.1_420	ENSOART00000025320	5	7	7	0.0069482	1	1
lcl|CP000513.1_cds_ABQ13151.1_497	ENSOART00000025320	5	7	7	0.0069482	1	1
lcl|CP000513.1_cds_ABQ13359.1_1020	ENSOART00000025320	5	7	7	0.0069482	1	1
lcl|CP000513.1_cds_ABQ13474.1_1065	ENSOART00000025320	5	7	7	0.0069482	1	1
lcl|CP000513.1_cds_ABQ14291.1_1244	ENSOART00000025320	5	7	7	0.0069482	1	1
lcl|CP000513.1_cds_ABQ13359.1_1020	ENSOART00000023597	5	7	7	0.0069482	1	1
lcl|CP000513.1_cds_ABQ13122.1_12	ENSOART00000023310	5	7	7	0.0069482	1	1
lcl|CP000513.1_cds_ABQ14298.1_416	ENSOART00000002538	9	10	14	0.00704334	1	1
lcl|CP000513.1_cds_ABQ14298.1_416	ENSOART00000001591	9	10	14	0.00704334	1	1
lcl|CP000513.1_cds_ABQ14298.1_416	ENSOART00000006339	9	10	14	0.00704334	1	1
lcl|CP000513.1_cds_ABQ14298.1_416	ENSOART00000011831	9	10	14	0.00704334	1	1
lcl|CP000513.1_cds_ABQ14298.1_416	ENSOART00000010474	9	10	14	0.00704334	1	1
lcl|CP000513.1_cds_ABQ14298.1_416	ENSOART00000022767	9	10	14	0.00704334	1	1
lcl|CP000513.1_cds_ABQ13538.1_659	ENSOART00000011407	10	11	15	0.00704334	1	1
lcl|CP000513.1_cds_ABQ13538.1_659	ENSOART00000011060	10	11	15	0.00704334	1	1
lcl|CP000513.1_cds_ABQ13538.1_659	ENSOART00000015970	10	11	15	0.00704334	1	1
lcl|CP000513.1_cds_ABQ13538.1_659	ENSOART00000028838	10	11	15	0.00704334	1	1
lcl|CP000513.1_cds_ABQ13538.1_659	ENSOART00000021250	10	11	15	0.00704334	1	1
lcl|CP000513.1_cds_ABQ13538.1_659	ENSOART00000026264	10	11	15	0.00704334	1	1
lcl|CP000513.1_cds_ABQ13538.1_659	ENSOART00000005421	11	11	18	0.00713959	1	1
lcl|CP000513.1_cds_ABQ13538.1_659	ENSOART00000007810	11	11	18	0.00713959	1	1
lcl|CP000513.1_cds_ABQ13538.1_659	ENSOART00000008760	11	11	18	0.00713959	1	1
lcl|CP000513.1_cds_ABQ13538.1_659	ENSOART00000010275	11	11	18	0.00713959	1	1
lcl|CP000513.1_cds_ABQ13451.1_300	ENSOART00000007179	7	7	14	0.00713959	1	1
lcl|CP000513.1_cds_ABQ13189.1_826	ENSOART00000007179	7	7	14	0.00713959	1	1
lcl|CP000513.1_cds_ABQ14310.1_838	ENSOART00000007179	7	7	14	0.00713959	1	1
lcl|CP000513.1_cds_ABQ13158.1_954	ENSOART00000007179	7	7	14	0.00713959	1	1
lcl|CP000513.1_cds_ABQ13842.1_968	ENSOART00000007179	7	7	14	0.00713959	1	1
lcl|CP000513.1_cds_ABQ13566.1_1217	ENSOART00000007179	7	7	14	0.00713959	1	1
lcl|CP000513.1_cds_ABQ14116.1_1212	ENSOART00000007516	7	7	14	0.00713959	1	1
lcl|CP000513.1_cds_ABQ14116.1_1212	ENSOART00000007521	7	7	14	0.00713959	1	1
lcl|CP000513.1_cds_ABQ13241.1_420	ENSOART00000005464	7	7	14	0.00713959	1	1
lcl|CP000513.1_cds_ABQ14291.1_1244	ENSOART00000005464	7	7	14	0.00713959	1	1
lcl|CP000513.1_cds_ABQ13370.1_1260	ENSOART00000008244	11	18	11	0.00713959	1	1
lcl|CP000513.1_cds_ABQ13851.1_133	ENSOART00000006339	7	7	14	0.00713959	1	1
lcl|CP000513.1_cds_ABQ13898.1_134	ENSOART00000006339	7	7	14	0.00713959	1	1
lcl|CP000513.1_cds_ABQ13241.1_420	ENSOART00000006339	7	7	14	0.00713959	1	1
lcl|CP000513.1_cds_ABQ13151.1_497	ENSOART00000006339	7	7	14	0.00713959	1	1
lcl|CP000513.1_cds_ABQ13213.1_612	ENSOART00000006339	7	7	14	0.00713959	1	1
lcl|CP000513.1_cds_ABQ13189.1_826	ENSOART00000006339	7	7	14	0.00713959	1	1
lcl|CP000513.1_cds_ABQ13842.1_968	ENSOART00000006339	7	7	14	0.00713959	1	1
lcl|CP000513.1_cds_ABQ13818.1_974	ENSOART00000006339	7	7	14	0.00713959	1	1
lcl|CP000513.1_cds_ABQ13474.1_1065	ENSOART00000006339	7	7	14	0.00713959	1	1
lcl|CP000513.1_cds_ABQ13672.1_1149	ENSOART00000006339	7	7	14	0.00713959	1	1
lcl|CP000513.1_cds_ABQ13897.1_1208	ENSOART00000006339	7	7	14	0.00713959	1	1
lcl|CP000513.1_cds_ABQ14291.1_1244	ENSOART00000006339	7	7	14	0.00713959	1	1
lcl|CP000513.1_cds_ABQ13241.1_420	ENSOART00000010474	7	7	14	0.00713959	1	1
lcl|CP000513.1_cds_ABQ14291.1_1244	ENSOART00000010474	7	7	14	0.00713959	1	1
lcl|CP000513.1_cds_ABQ13189.1_826	ENSOART00000013080	7	7	14	0.00713959	1	1
lcl|CP000513.1_cds_ABQ13842.1_968	ENSOART00000013080	7	7	14	0.00713959	1	1
lcl|CP000513.1_cds_ABQ13122.1_12	ENSOART00000011699	7	7	14	0.00713959	1	1
lcl|CP000513.1_cds_ABQ13370.1_1260	ENSOART00000019132	11	18	11	0.00713959	1	1
lcl|CP000513.1_cds_ABQ13664.1_211	ENSOART00000025148	7	7	14	0.00713959	1	1
lcl|CP000513.1_cds_ABQ14116.1_1212	ENSOART00000026881	7	7	14	0.00713959	1	1
lcl|CP000513.1_cds_ABQ13370.1_1260	ENSOART00000026185	11	18	11	0.00713959	1	1
lcl|CP000513.1_cds_ABQ13122.1_12	ENSOART00000023107	7	7	14	0.00713959	1	1
lcl|CP000513.1_cds_ABQ13122.1_12	ENSOART00000025053	7	7	14	0.00713959	1	1
lcl|CP000513.1_cds_ABQ13122.1_12	ENSOART00000023085	7	7	14	0.00713959	1	1
lcl|CP000513.1_cds_ABQ14116.1_1212	ENSOART00000022907	7	7	14	0.00713959	1	1
lcl|CP000513.1_cds_ABQ13853.1_1111	ENSOART00000025944	11	12	16	0.00790954	1	1
lcl|CP000513.1_cds_ABQ13217.1_100	ENSOART00000026967	11	12	16	0.00790954	1	1
lcl|CP000513.1_cds_ABQ13853.1_1111	ENSOART00000020634	11	12	16	0.00790954	1	1
lcl|CP000513.1_cds_ABQ13490.1_13	ENSOART00000002262	8	13	9	0.00790954	1	1
lcl|CP000513.1_cds_ABQ13490.1_13	ENSOART00000023789	8	13	9	0.00790954	1	1
lcl|CP000513.1_cds_ABQ13351.1_361	ENSOART00000001308	8	9	13	0.00790954	1	1
lcl|CP000513.1_cds_ABQ13575.1_362	ENSOART00000001308	8	9	13	0.00790954	1	1
lcl|CP000513.1_cds_ABQ13881.1_1269	ENSOART00000001308	8	9	13	0.00790954	1	1
lcl|CP000513.1_cds_ABQ13667.1_573	ENSOART00000002541	8	9	13	0.00790954	1	1
lcl|CP000513.1_cds_ABQ13351.1_361	ENSOART00000007061	8	9	13	0.00790954	1	1
lcl|CP000513.1_cds_ABQ13881.1_1269	ENSOART00000007061	8	9	13	0.00790954	1	1
lcl|CP000513.1_cds_ABQ13667.1_573	ENSOART00000008235	8	9	13	0.00790954	1	1
lcl|CP000513.1_cds_ABQ13667.1_573	ENSOART00000007780	8	9	13	0.00790954	1	1
lcl|CP000513.1_cds_ABQ14021.1_466	ENSOART00000012603	8	9	13	0.00790954	1	1
lcl|CP000513.1_cds_ABQ13351.1_361	ENSOART00000017119	8	9	13	0.00790954	1	1
lcl|CP000513.1_cds_ABQ13575.1_362	ENSOART00000017119	8	9	13	0.00790954	1	1
lcl|CP000513.1_cds_ABQ13881.1_1269	ENSOART00000017119	8	9	13	0.00790954	1	1
lcl|CP000513.1_cds_ABQ14021.1_466	ENSOART00000019834	8	9	13	0.00790954	1	1
lcl|CP000513.1_cds_ABQ13553.1_1265	ENSOART00000027433	8	9	13	0.00790954	1	1
lcl|CP000513.1_cds_ABQ13351.1_361	ENSOART00000024516	8	9	13	0.00790954	1	1
lcl|CP000513.1_cds_ABQ13575.1_362	ENSOART00000024516	8	9	13	0.00790954	1	1
lcl|CP000513.1_cds_ABQ14021.1_466	ENSOART00000024516	8	9	13	0.00790954	1	1
lcl|CP000513.1_cds_ABQ13881.1_1269	ENSOART00000024516	8	9	13	0.00790954	1	1
lcl|CP000513.1_cds_ABQ14021.1_466	ENSOART00000025096	8	9	13	0.00790954	1	1
lcl|CP000513.1_cds_ABQ13667.1_573	ENSOART00000024955	8	9	13	0.00790954	1	1
lcl|CP000513.1_cds_ABQ13351.1_361	ENSOART00000000052	6	9	8	0.00986062	1	1
lcl|CP000513.1_cds_ABQ14021.1_466	ENSOART00000000052	6	9	8	0.00986062	1	1
lcl|CP000513.1_cds_ABQ13881.1_1269	ENSOART00000000052	6	9	8	0.00986062	1	1
lcl|CP000513.1_cds_ABQ13575.1_362	ENSOART00000001368	6	9	8	0.00986062	1	1
lcl|CP000513.1_cds_ABQ14021.1_466	ENSOART00000001368	6	9	8	0.00986062	1	1
lcl|CP000513.1_cds_ABQ13351.1_361	ENSOART00000002367	6	9	8	0.00986062	1	1
lcl|CP000513.1_cds_ABQ13575.1_362	ENSOART00000002367	6	9	8	0.00986062	1	1
lcl|CP000513.1_cds_ABQ14021.1_466	ENSOART00000002367	6	9	8	0.00986062	1	1
lcl|CP000513.1_cds_ABQ13553.1_1265	ENSOART00000002367	6	9	8	0.00986062	1	1
lcl|CP000513.1_cds_ABQ13881.1_1269	ENSOART00000002367	6	9	8	0.00986062	1	1
lcl|CP000513.1_cds_ABQ13351.1_361	ENSOART00000003169	6	9	8	0.00986062	1	1
lcl|CP000513.1_cds_ABQ13575.1_362	ENSOART00000003169	6	9	8	0.00986062	1	1
lcl|CP000513.1_cds_ABQ13881.1_1269	ENSOART00000003169	6	9	8	0.00986062	1	1
lcl|CP000513.1_cds_ABQ13553.1_1265	ENSOART00000009086	6	9	8	0.00986062	1	1
lcl|CP000513.1_cds_ABQ13667.1_573	ENSOART00000009676	6	9	8	0.00986062	1	1
lcl|CP000513.1_cds_ABQ13575.1_362	ENSOART00000013889	6	9	8	0.00986062	1	1
lcl|CP000513.1_cds_ABQ14021.1_466	ENSOART00000013889	6	9	8	0.00986062	1	1
lcl|CP000513.1_cds_ABQ13553.1_1265	ENSOART00000015606	6	9	8	0.00986062	1	1
lcl|CP000513.1_cds_ABQ13351.1_361	ENSOART00000026163	6	9	8	0.00986062	1	1
lcl|CP000513.1_cds_ABQ14021.1_466	ENSOART00000026163	6	9	8	0.00986062	1	1
lcl|CP000513.1_cds_ABQ13881.1_1269	ENSOART00000026163	6	9	8	0.00986062	1	1
lcl|CP000513.1_cds_ABQ13575.1_362	ENSOART00000025523	6	9	8	0.00986062	1	1
lcl|CP000513.1_cds_ABQ13553.1_1265	ENSOART00000025851	6	9	8	0.00986062	1	1
lcl|CP000513.1_cds_ABQ13553.1_1265	ENSOART00000026161	6	9	8	0.00986062	1	1
lcl|CP000513.1_cds_ABQ13553.1_1265	ENSOART00000026937	6	9	8	0.00986062	1	1
lcl|CP000513.1_cds_ABQ13575.1_362	ENSOART00000022472	6	9	8	0.00986062	1	1
lcl|CP000513.1_cds_ABQ13553.1_1265	ENSOART00000026411	6	9	8	0.00986062	1	1
lcl|CP000513.1_cds_ABQ13796.1_130	ENSOART00000001483	6	8	9	0.00986062	1	1
lcl|CP000513.1_cds_ABQ14003.1_514	ENSOART00000001598	6	8	9	0.00986062	1	1
lcl|CP000513.1_cds_ABQ13883.1_1022	ENSOART00000010123	6	8	9	0.00986062	1	1
lcl|CP000513.1_cds_ABQ13796.1_130	ENSOART00000008496	6	8	9	0.00986062	1	1
lcl|CP000513.1_cds_ABQ14048.1_1218	ENSOART00000008496	6	8	9	0.00986062	1	1
lcl|CP000513.1_cds_ABQ13245.1_515	ENSOART00000013598	6	8	9	0.00986062	1	1
lcl|CP000513.1_cds_ABQ14048.1_1218	ENSOART00000011668	6	8	9	0.00986062	1	1
lcl|CP000513.1_cds_ABQ13710.1_11	ENSOART00000013377	6	8	9	0.00986062	1	1
lcl|CP000513.1_cds_ABQ13887.1_613	ENSOART00000013377	6	8	9	0.00986062	1	1
lcl|CP000513.1_cds_ABQ13697.1_785	ENSOART00000013377	6	8	9	0.00986062	1	1
lcl|CP000513.1_cds_ABQ13696.1_965	ENSOART00000013377	6	8	9	0.00986062	1	1
lcl|CP000513.1_cds_ABQ13704.1_1211	ENSOART00000013377	6	8	9	0.00986062	1	1
lcl|CP000513.1_cds_ABQ14048.1_1218	ENSOART00000013377	6	8	9	0.00986062	1	1
lcl|CP000513.1_cds_ABQ13695.1_1255	ENSOART00000013377	6	8	9	0.00986062	1	1
lcl|CP000513.1_cds_ABQ13245.1_515	ENSOART00000015653	6	8	9	0.00986062	1	1
lcl|CP000513.1_cds_ABQ13872.1_1214	ENSOART00000015653	6	8	9	0.00986062	1	1
lcl|CP000513.1_cds_ABQ13796.1_130	ENSOART00000015973	6	8	9	0.00986062	1	1
lcl|CP000513.1_cds_ABQ13710.1_11	ENSOART00000023789	6	8	9	0.00986062	1	1
lcl|CP000513.1_cds_ABQ13245.1_515	ENSOART00000023789	6	8	9	0.00986062	1	1
lcl|CP000513.1_cds_ABQ13887.1_613	ENSOART00000023789	6	8	9	0.00986062	1	1
lcl|CP000513.1_cds_ABQ13697.1_785	ENSOART00000023789	6	8	9	0.00986062	1	1
lcl|CP000513.1_cds_ABQ13696.1_965	ENSOART00000023789	6	8	9	0.00986062	1	1
lcl|CP000513.1_cds_ABQ13883.1_1022	ENSOART00000023789	6	8	9	0.00986062	1	1
lcl|CP000513.1_cds_ABQ14325.1_1044	ENSOART00000023789	6	8	9	0.00986062	1	1
lcl|CP000513.1_cds_ABQ13704.1_1211	ENSOART00000023789	6	8	9	0.00986062	1	1
lcl|CP000513.1_cds_ABQ13872.1_1214	ENSOART00000023789	6	8	9	0.00986062	1	1
lcl|CP000513.1_cds_ABQ13695.1_1255	ENSOART00000023789	6	8	9	0.00986062	1	1
lcl|CP000513.1_cds_ABQ14003.1_514	ENSOART00000026483	6	8	9	0.00986062	1	1
lcl|CP000513.1_cds_ABQ13696.1_965	ENSOART00000026483	6	8	9	0.00986062	1	1
lcl|CP000513.1_cds_ABQ13704.1_1211	ENSOART00000026483	6	8	9	0.00986062	1	1
lcl|CP000513.1_cds_ABQ13710.1_11	ENSOART00000024683	6	8	9	0.00986062	1	1
lcl|CP000513.1_cds_ABQ13796.1_130	ENSOART00000024683	6	8	9	0.00986062	1	1
lcl|CP000513.1_cds_ABQ13245.1_515	ENSOART00000024683	6	8	9	0.00986062	1	1
lcl|CP000513.1_cds_ABQ13697.1_785	ENSOART00000024683	6	8	9	0.00986062	1	1
lcl|CP000513.1_cds_ABQ13883.1_1022	ENSOART00000024683	6	8	9	0.00986062	1	1
lcl|CP000513.1_cds_ABQ13695.1_1255	ENSOART00000024683	6	8	9	0.00986062	1	1
lcl|CP000513.1_cds_ABQ13796.1_130	ENSOART00000027017	6	8	9	0.00986062	1	1
lcl|CP000513.1_cds_ABQ13887.1_613	ENSOART00000027017	6	8	9	0.00986062	1	1
lcl|CP000513.1_cds_ABQ14048.1_1218	ENSOART00000027017	6	8	9	0.00986062	1	1
lcl|CP000513.1_cds_ABQ13872.1_1214	ENSOART00000020992	6	8	9	0.00986062	1	1
lcl|CP000513.1_cds_ABQ13245.1_515	ENSOART00000022330	6	8	9	0.00986062	1	1
lcl|CP000513.1_cds_ABQ13245.1_515	ENSOART00000000451	7	8	12	0.00997712	1	1
lcl|CP000513.1_cds_ABQ13883.1_1022	ENSOART00000000451	7	8	12	0.00997712	1	1
lcl|CP000513.1_cds_ABQ13796.1_130	ENSOART00000001192	7	8	12	0.00997712	1	1
lcl|CP000513.1_cds_ABQ13245.1_515	ENSOART00000001192	7	8	12	0.00997712	1	1
lcl|CP000513.1_cds_ABQ13887.1_613	ENSOART00000001192	7	8	12	0.00997712	1	1
lcl|CP000513.1_cds_ABQ14048.1_1218	ENSOART00000001192	7	8	12	0.00997712	1	1
lcl|CP000513.1_cds_ABQ13883.1_1022	ENSOART00000003344	7	8	12	0.00997712	1	1
lcl|CP000513.1_cds_ABQ13710.1_11	ENSOART00000004849	7	8	12	0.00997712	1	1
lcl|CP000513.1_cds_ABQ13887.1_613	ENSOART00000004849	7	8	12	0.00997712	1	1
lcl|CP000513.1_cds_ABQ13697.1_785	ENSOART00000004849	7	8	12	0.00997712	1	1
lcl|CP000513.1_cds_ABQ13695.1_1255	ENSOART00000004849	7	8	12	0.00997712	1	1
lcl|CP000513.1_cds_ABQ13710.1_11	ENSOART00000009241	7	8	12	0.00997712	1	1
lcl|CP000513.1_cds_ABQ13796.1_130	ENSOART00000009241	7	8	12	0.00997712	1	1
lcl|CP000513.1_cds_ABQ13697.1_785	ENSOART00000009241	7	8	12	0.00997712	1	1
lcl|CP000513.1_cds_ABQ14325.1_1044	ENSOART00000009241	7	8	12	0.00997712	1	1
lcl|CP000513.1_cds_ABQ14048.1_1218	ENSOART00000009241	7	8	12	0.00997712	1	1
lcl|CP000513.1_cds_ABQ13695.1_1255	ENSOART00000009241	7	8	12	0.00997712	1	1
lcl|CP000513.1_cds_ABQ13883.1_1022	ENSOART00000011377	7	8	12	0.00997712	1	1
lcl|CP000513.1_cds_ABQ13887.1_613	ENSOART00000017253	7	8	12	0.00997712	1	1
lcl|CP000513.1_cds_ABQ14325.1_1044	ENSOART00000017253	7	8	12	0.00997712	1	1
lcl|CP000513.1_cds_ABQ13872.1_1214	ENSOART00000017253	7	8	12	0.00997712	1	1
lcl|CP000513.1_cds_ABQ14048.1_1218	ENSOART00000017253	7	8	12	0.00997712	1	1
lcl|CP000513.1_cds_ABQ13883.1_1022	ENSOART00000023337	7	8	12	0.00997712	1	1
lcl|CP000513.1_cds_ABQ13245.1_515	ENSOART00000023642	7	8	12	0.00997712	1	1
lcl|CP000513.1_cds_ABQ13887.1_613	ENSOART00000026828	7	8	12	0.00997712	1	1
lcl|CP000513.1_cds_ABQ14048.1_1218	ENSOART00000026828	7	8	12	0.00997712	1	1
lcl|CP000513.1_cds_ABQ13883.1_1022	ENSOART00000024715	7	8	12	0.00997712	1	1
lcl|CP000513.1_cds_ABQ13887.1_613	ENSOART00000027122	7	8	12	0.00997712	1	1
lcl|CP000513.1_cds_ABQ13872.1_1214	ENSOART00000027122	7	8	12	0.00997712	1	1
lcl|CP000513.1_cds_ABQ13887.1_613	ENSOART00000023763	7	8	12	0.00997712	1	1
lcl|CP000513.1_cds_ABQ13710.1_11	ENSOART00000023953	7	8	12	0.00997712	1	1
lcl|CP000513.1_cds_ABQ13796.1_130	ENSOART00000023953	7	8	12	0.00997712	1	1
lcl|CP000513.1_cds_ABQ13697.1_785	ENSOART00000023953	7	8	12	0.00997712	1	1
lcl|CP000513.1_cds_ABQ14048.1_1218	ENSOART00000023953	7	8	12	0.00997712	1	1
lcl|CP000513.1_cds_ABQ13695.1_1255	ENSOART00000023953	7	8	12	0.00997712	1	1
lcl|CP000513.1_cds_ABQ13710.1_11	ENSOART00000024219	7	8	12	0.00997712	1	1
lcl|CP000513.1_cds_ABQ13245.1_515	ENSOART00000024219	7	8	12	0.00997712	1	1
lcl|CP000513.1_cds_ABQ13697.1_785	ENSOART00000024219	7	8	12	0.00997712	1	1
lcl|CP000513.1_cds_ABQ13872.1_1214	ENSOART00000024219	7	8	12	0.00997712	1	1
lcl|CP000513.1_cds_ABQ13695.1_1255	ENSOART00000024219	7	8	12	0.00997712	1	1
lcl|CP000513.1_cds_ABQ13490.1_13	ENSOART00000008494	12	13	17	0.00997712	1	1
lcl|CP000513.1_cds_ABQ13490.1_13	ENSOART00000007037	12	13	17	0.00997712	1	1
lcl|CP000513.1_cds_ABQ13490.1_13	ENSOART00000015757	12	13	17	0.00997712	1	1
lcl|CP000513.1_cds_ABQ13490.1_13	ENSOART00000024729	12	13	17	0.00997712	1	1
lcl|CP000513.1_cds_ABQ13525.1_1213	ENSOART00000020831	12	13	17	0.00997712	1	1
lcl|CP000513.1_cds_ABQ13490.1_13	ENSOART00000024992	12	13	17	0.00997712	1	1
lcl|CP000513.1_cds_ABQ13525.1_1213	ENSOART00000023407	12	13	17	0.00997712	1	1
lcl|CP000513.1_cds_ABQ13853.1_1111	ENSOART00000000052	7	12	8	0.00997712	1	1
lcl|CP000513.1_cds_ABQ13217.1_100	ENSOART00000013889	7	12	8	0.00997712	1	1
lcl|CP000513.1_cds_ABQ13853.1_1111	ENSOART00000013889	7	12	8	0.00997712	1	1
lcl|CP000513.1_cds_ABQ13217.1_100	ENSOART00000026163	7	12	8	0.00997712	1	1
lcl|CP000513.1_cds_ABQ13853.1_1111	ENSOART00000025851	7	12	8	0.00997712	1	1
lcl|CP000513.1_cds_ABQ13525.1_1213	ENSOART00000001329	9	13	11	0.0113743	1	1
lcl|CP000513.1_cds_ABQ13853.1_1111	ENSOART00000001591	10	12	14	0.0113743	1	1
lcl|CP000513.1_cds_ABQ13490.1_13	ENSOART00000008994	9	13	11	0.0113743	1	1
lcl|CP000513.1_cds_ABQ13490.1_13	ENSOART00000008244	9	13	11	0.0113743	1	1
lcl|CP000513.1_cds_ABQ13853.1_1111	ENSOART00000010474	10	12	14	0.0113743	1	1
lcl|CP000513.1_cds_ABQ13853.1_1111	ENSOART00000020799	10	12	14	0.0113743	1	1
lcl|CP000513.1_cds_ABQ13490.1_13	ENSOART00000024460	9	13	11	0.0113743	1	1
lcl|CP000513.1_cds_ABQ13490.1_13	ENSOART00000023681	9	13	11	0.0113743	1	1
lcl|CP000513.1_cds_ABQ13853.1_1111	ENSOART00000022767	10	12	14	0.0113743	1	1
lcl|CP000513.1_cds_ABQ13490.1_13	ENSOART00000021642	9	13	11	0.0113743	1	1
lcl|CP000513.1_cds_ABQ13853.1_1111	ENSOART00000023085	10	12	14	0.0113743	1	1
lcl|CP000513.1_cds_ABQ13538.1_659	ENSOART00000001308	9	11	13	0.0113743	1	1
lcl|CP000513.1_cds_ABQ13538.1_659	ENSOART00000010067	9	11	13	0.0113743	1	1
lcl|CP000513.1_cds_ABQ13538.1_659	ENSOART00000027433	9	11	13	0.0113743	1	1
lcl|CP000513.1_cds_ABQ13538.1_659	ENSOART00000025096	9	11	13	0.0113743	1	1
lcl|CP000513.1_cds_ABQ13099.1_314	ENSOART00000004849	10	14	12	0.0113743	1	1
lcl|CP000513.1_cds_ABQ14021.1_466	ENSOART00000000784	9	9	17	0.0118993	1	1
lcl|CP000513.1_cds_ABQ13553.1_1265	ENSOART00000002864	9	9	17	0.0118993	1	1
lcl|CP000513.1_cds_ABQ13575.1_362	ENSOART00000005228	9	9	17	0.0118993	1	1
lcl|CP000513.1_cds_ABQ13553.1_1265	ENSOART00000005228	9	9	17	0.0118993	1	1
lcl|CP000513.1_cds_ABQ13575.1_362	ENSOART00000007827	9	9	17	0.0118993	1	1
lcl|CP000513.1_cds_ABQ14021.1_466	ENSOART00000008690	9	9	17	0.0118993	1	1
lcl|CP000513.1_cds_ABQ13667.1_573	ENSOART00000008690	9	9	17	0.0118993	1	1
lcl|CP000513.1_cds_ABQ13575.1_362	ENSOART00000014641	9	9	17	0.0118993	1	1
lcl|CP000513.1_cds_ABQ13553.1_1265	ENSOART00000014641	9	9	17	0.0118993	1	1
lcl|CP000513.1_cds_ABQ13553.1_1265	ENSOART00000019118	9	9	17	0.0118993	1	1
lcl|CP000513.1_cds_ABQ13351.1_361	ENSOART00000015757	9	9	17	0.0118993	1	1
lcl|CP000513.1_cds_ABQ13575.1_362	ENSOART00000015757	9	9	17	0.0118993	1	1
lcl|CP000513.1_cds_ABQ14021.1_466	ENSOART00000015757	9	9	17	0.0118993	1	1
lcl|CP000513.1_cds_ABQ13667.1_573	ENSOART00000015757	9	9	17	0.0118993	1	1
lcl|CP000513.1_cds_ABQ13553.1_1265	ENSOART00000015757	9	9	17	0.0118993	1	1
lcl|CP000513.1_cds_ABQ13881.1_1269	ENSOART00000015757	9	9	17	0.0118993	1	1
lcl|CP000513.1_cds_ABQ13351.1_361	ENSOART00000018687	9	9	17	0.0118993	1	1
lcl|CP000513.1_cds_ABQ13575.1_362	ENSOART00000018687	9	9	17	0.0118993	1	1
lcl|CP000513.1_cds_ABQ14021.1_466	ENSOART00000018687	9	9	17	0.0118993	1	1
lcl|CP000513.1_cds_ABQ13881.1_1269	ENSOART00000018687	9	9	17	0.0118993	1	1
lcl|CP000513.1_cds_ABQ14021.1_466	ENSOART00000015934	9	9	17	0.0118993	1	1
lcl|CP000513.1_cds_ABQ13575.1_362	ENSOART00000024947	9	9	17	0.0118993	1	1
lcl|CP000513.1_cds_ABQ13553.1_1265	ENSOART00000024947	9	9	17	0.0118993	1	1
lcl|CP000513.1_cds_ABQ14021.1_466	ENSOART00000022507	9	9	17	0.0118993	1	1
lcl|CP000513.1_cds_ABQ14021.1_466	ENSOART00000024694	9	9	17	0.0118993	1	1
lcl|CP000513.1_cds_ABQ13667.1_573	ENSOART00000024694	9	9	17	0.0118993	1	1
lcl|CP000513.1_cds_ABQ13553.1_1265	ENSOART00000024694	9	9	17	0.0118993	1	1
lcl|CP000513.1_cds_ABQ14021.1_466	ENSOART00000024992	9	9	17	0.0118993	1	1
lcl|CP000513.1_cds_ABQ13553.1_1265	ENSOART00000024992	9	9	17	0.0118993	1	1
lcl|CP000513.1_cds_ABQ13351.1_361	ENSOART00000026111	9	9	17	0.0118993	1	1
lcl|CP000513.1_cds_ABQ13575.1_362	ENSOART00000026111	9	9	17	0.0118993	1	1
lcl|CP000513.1_cds_ABQ14021.1_466	ENSOART00000026111	9	9	17	0.0118993	1	1
lcl|CP000513.1_cds_ABQ13881.1_1269	ENSOART00000026111	9	9	17	0.0118993	1	1
lcl|CP000513.1_cds_ABQ13351.1_361	ENSOART00000025655	9	9	17	0.0118993	1	1
lcl|CP000513.1_cds_ABQ13575.1_362	ENSOART00000025655	9	9	17	0.0118993	1	1
lcl|CP000513.1_cds_ABQ14021.1_466	ENSOART00000025655	9	9	17	0.0118993	1	1
lcl|CP000513.1_cds_ABQ13881.1_1269	ENSOART00000025655	9	9	17	0.0118993	1	1
lcl|CP000513.1_cds_ABQ13883.1_1022	ENSOART00000003291	8	8	16	0.0118993	1	1
lcl|CP000513.1_cds_ABQ14325.1_1044	ENSOART00000010039	8	8	16	0.0118993	1	1
lcl|CP000513.1_cds_ABQ13887.1_613	ENSOART00000011777	8	8	16	0.0118993	1	1
lcl|CP000513.1_cds_ABQ13696.1_965	ENSOART00000011777	8	8	16	0.0118993	1	1
lcl|CP000513.1_cds_ABQ13704.1_1211	ENSOART00000011777	8	8	16	0.0118993	1	1
lcl|CP000513.1_cds_ABQ14048.1_1218	ENSOART00000011777	8	8	16	0.0118993	1	1
lcl|CP000513.1_cds_ABQ13796.1_130	ENSOART00000019030	8	8	16	0.0118993	1	1
lcl|CP000513.1_cds_ABQ13245.1_515	ENSOART00000019030	8	8	16	0.0118993	1	1
lcl|CP000513.1_cds_ABQ13883.1_1022	ENSOART00000019655	8	8	16	0.0118993	1	1
lcl|CP000513.1_cds_ABQ13710.1_11	ENSOART00000028649	8	8	16	0.0118993	1	1
lcl|CP000513.1_cds_ABQ14003.1_514	ENSOART00000028649	8	8	16	0.0118993	1	1
lcl|CP000513.1_cds_ABQ13245.1_515	ENSOART00000028649	8	8	16	0.0118993	1	1
lcl|CP000513.1_cds_ABQ13697.1_785	ENSOART00000028649	8	8	16	0.0118993	1	1
lcl|CP000513.1_cds_ABQ13696.1_965	ENSOART00000028649	8	8	16	0.0118993	1	1
lcl|CP000513.1_cds_ABQ13883.1_1022	ENSOART00000028649	8	8	16	0.0118993	1	1
lcl|CP000513.1_cds_ABQ13704.1_1211	ENSOART00000028649	8	8	16	0.0118993	1	1
lcl|CP000513.1_cds_ABQ13872.1_1214	ENSOART00000028649	8	8	16	0.0118993	1	1
lcl|CP000513.1_cds_ABQ13695.1_1255	ENSOART00000028649	8	8	16	0.0118993	1	1
lcl|CP000513.1_cds_ABQ13887.1_613	ENSOART00000024216	8	8	16	0.0118993	1	1
lcl|CP000513.1_cds_ABQ13696.1_965	ENSOART00000024216	8	8	16	0.0118993	1	1
lcl|CP000513.1_cds_ABQ13704.1_1211	ENSOART00000024216	8	8	16	0.0118993	1	1
lcl|CP000513.1_cds_ABQ13872.1_1214	ENSOART00000024216	8	8	16	0.0118993	1	1
lcl|CP000513.1_cds_ABQ13796.1_130	ENSOART00000025944	8	8	16	0.0118993	1	1
lcl|CP000513.1_cds_ABQ14325.1_1044	ENSOART00000028058	8	8	16	0.0118993	1	1
lcl|CP000513.1_cds_ABQ14325.1_1044	ENSOART00000026817	8	8	16	0.0118993	1	1
lcl|CP000513.1_cds_ABQ13887.1_613	ENSOART00000027412	8	8	16	0.0118993	1	1
lcl|CP000513.1_cds_ABQ13872.1_1214	ENSOART00000027412	8	8	16	0.0118993	1	1
lcl|CP000513.1_cds_ABQ14048.1_1218	ENSOART00000027412	8	8	16	0.0118993	1	1
lcl|CP000513.1_cds_ABQ13710.1_11	ENSOART00000023989	8	8	16	0.0118993	1	1
lcl|CP000513.1_cds_ABQ13796.1_130	ENSOART00000023989	8	8	16	0.0118993	1	1
lcl|CP000513.1_cds_ABQ13245.1_515	ENSOART00000023989	8	8	16	0.0118993	1	1
lcl|CP000513.1_cds_ABQ13697.1_785	ENSOART00000023989	8	8	16	0.0118993	1	1
lcl|CP000513.1_cds_ABQ14325.1_1044	ENSOART00000023989	8	8	16	0.0118993	1	1
lcl|CP000513.1_cds_ABQ14048.1_1218	ENSOART00000023989	8	8	16	0.0118993	1	1
lcl|CP000513.1_cds_ABQ13695.1_1255	ENSOART00000023989	8	8	16	0.0118993	1	1
lcl|CP000513.1_cds_ABQ13853.1_1111	ENSOART00000001252	8	12	10	0.012707	1	1
lcl|CP000513.1_cds_ABQ13525.1_1213	ENSOART00000011407	11	13	15	0.012707	1	1
lcl|CP000513.1_cds_ABQ13853.1_1111	ENSOART00000011327	8	12	10	0.012707	1	1
lcl|CP000513.1_cds_ABQ13217.1_100	ENSOART00000025269	8	12	10	0.012707	1	1
lcl|CP000513.1_cds_ABQ13490.1_13	ENSOART00000022950	11	13	15	0.012707	1	1
lcl|CP000513.1_cds_ABQ13217.1_100	ENSOART00000024578	8	12	10	0.012707	1	1
lcl|CP000513.1_cds_ABQ13853.1_1111	ENSOART00000024149	8	12	10	0.012707	1	1
lcl|CP000513.1_cds_ABQ13525.1_1213	ENSOART00000022323	11	13	15	0.012707	1	1
lcl|CP000513.1_cds_ABQ13490.1_13	ENSOART00000023954	11	13	15	0.012707	1	1
lcl|CP000513.1_cds_ABQ13116.1_575	ENSOART00000001192	8	10	12	0.012707	1	1
lcl|CP000513.1_cds_ABQ13116.1_575	ENSOART00000004849	8	10	12	0.012707	1	1
lcl|CP000513.1_cds_ABQ14298.1_416	ENSOART00000005067	8	10	12	0.012707	1	1
lcl|CP000513.1_cds_ABQ13535.1_847	ENSOART00000009241	8	10	12	0.012707	1	1
lcl|CP000513.1_cds_ABQ14037.1_1130	ENSOART00000009241	8	10	12	0.012707	1	1
lcl|CP000513.1_cds_ABQ14298.1_416	ENSOART00000010947	8	10	12	0.012707	1	1
lcl|CP000513.1_cds_ABQ14298.1_416	ENSOART00000017253	8	10	12	0.012707	1	1
lcl|CP000513.1_cds_ABQ14037.1_1130	ENSOART00000017253	8	10	12	0.012707	1	1
lcl|CP000513.1_cds_ABQ13116.1_575	ENSOART00000023953	8	10	12	0.012707	1	1
lcl|CP000513.1_cds_ABQ13535.1_847	ENSOART00000023953	8	10	12	0.012707	1	1
lcl|CP000513.1_cds_ABQ14037.1_1130	ENSOART00000023953	8	10	12	0.012707	1	1
lcl|CP000513.1_cds_ABQ14037.1_1130	ENSOART00000024219	8	10	12	0.012707	1	1
lcl|CP000513.1_cds_ABQ13853.1_1111	ENSOART00000004849	9	12	12	0.0131194	1	1
lcl|CP000513.1_cds_ABQ13217.1_100	ENSOART00000009241	9	12	12	0.0131194	1	1
lcl|CP000513.1_cds_ABQ13853.1_1111	ENSOART00000009241	9	12	12	0.0131194	1	1
lcl|CP000513.1_cds_ABQ13853.1_1111	ENSOART00000017253	9	12	12	0.0131194	1	1
lcl|CP000513.1_cds_ABQ13490.1_13	ENSOART00000001308	10	13	13	0.0131194	1	1
lcl|CP000513.1_cds_ABQ13525.1_1213	ENSOART00000001308	10	13	13	0.0131194	1	1
lcl|CP000513.1_cds_ABQ13490.1_13	ENSOART00000002541	10	13	13	0.0131194	1	1
lcl|CP000513.1_cds_ABQ13525.1_1213	ENSOART00000007061	10	13	13	0.0131194	1	1
lcl|CP000513.1_cds_ABQ13490.1_13	ENSOART00000010067	10	13	13	0.0131194	1	1
lcl|CP000513.1_cds_ABQ13490.1_13	ENSOART00000017119	10	13	13	0.0131194	1	1
lcl|CP000513.1_cds_ABQ13490.1_13	ENSOART00000017991	10	13	13	0.0131194	1	1
lcl|CP000513.1_cds_ABQ13525.1_1213	ENSOART00000024522	10	13	13	0.0131194	1	1
lcl|CP000513.1_cds_ABQ13490.1_13	ENSOART00000025096	10	13	13	0.0131194	1	1
lcl|CP000513.1_cds_ABQ14298.1_416	ENSOART00000000413	10	10	18	0.0133867	1	1
lcl|CP000513.1_cds_ABQ13116.1_575	ENSOART00000005421	10	10	18	0.0133867	1	1
lcl|CP000513.1_cds_ABQ13535.1_847	ENSOART00000005421	10	10	18	0.0133867	1	1
lcl|CP000513.1_cds_ABQ14298.1_416	ENSOART00000007810	10	10	18	0.0133867	1	1
lcl|CP000513.1_cds_ABQ14298.1_416	ENSOART00000008760	10	10	18	0.0133867	1	1
lcl|CP000513.1_cds_ABQ13116.1_575	ENSOART00000010087	10	10	18	0.0133867	1	1
lcl|CP000513.1_cds_ABQ13535.1_847	ENSOART00000010087	10	10	18	0.0133867	1	1
lcl|CP000513.1_cds_ABQ14037.1_1130	ENSOART00000010087	10	10	18	0.0133867	1	1
lcl|CP000513.1_cds_ABQ14298.1_416	ENSOART00000025029	10	10	18	0.0133867	1	1
lcl|CP000513.1_cds_ABQ13535.1_847	ENSOART00000026526	10	10	18	0.0133867	1	1
lcl|CP000513.1_cds_ABQ14037.1_1130	ENSOART00000026526	10	10	18	0.0133867	1	1
lcl|CP000513.1_cds_ABQ13116.1_575	ENSOART00000021527	10	10	18	0.0133867	1	1
lcl|CP000513.1_cds_ABQ13535.1_847	ENSOART00000021527	10	10	18	0.0133867	1	1
lcl|CP000513.1_cds_ABQ14037.1_1130	ENSOART00000021527	10	10	18	0.0133867	1	1
lcl|CP000513.1_cds_ABQ14298.1_416	ENSOART00000023340	10	10	18	0.0133867	1	1
lcl|CP000513.1_cds_ABQ14037.1_1130	ENSOART00000023340	10	10	18	0.0133867	1	1
lcl|CP000513.1_cds_ABQ14298.1_416	ENSOART00000026178	10	10	18	0.0133867	1	1
lcl|CP000513.1_cds_ABQ14298.1_416	ENSOART00000024572	10	10	18	0.0133867	1	1
lcl|CP000513.1_cds_ABQ13535.1_847	ENSOART00000025864	10	10	18	0.0133867	1	1
lcl|CP000513.1_cds_ABQ13122.1_12	ENSOART00000000541	7	7	15	0.0133867	1	1
lcl|CP000513.1_cds_ABQ13370.1_1260	ENSOART00000001069	10	18	10	0.0133867	1	1
lcl|CP000513.1_cds_ABQ13122.1_12	ENSOART00000001111	7	7	15	0.0133867	1	1
lcl|CP000513.1_cds_ABQ13451.1_300	ENSOART00000001111	7	7	15	0.0133867	1	1
lcl|CP000513.1_cds_ABQ13151.1_497	ENSOART00000001111	7	7	15	0.0133867	1	1
lcl|CP000513.1_cds_ABQ13189.1_826	ENSOART00000001111	7	7	15	0.0133867	1	1
lcl|CP000513.1_cds_ABQ14310.1_838	ENSOART00000001111	7	7	15	0.0133867	1	1
lcl|CP000513.1_cds_ABQ13158.1_954	ENSOART00000001111	7	7	15	0.0133867	1	1
lcl|CP000513.1_cds_ABQ13842.1_968	ENSOART00000001111	7	7	15	0.0133867	1	1
lcl|CP000513.1_cds_ABQ13577.1_1220	ENSOART00000001111	7	7	15	0.0133867	1	1
lcl|CP000513.1_cds_ABQ13122.1_12	ENSOART00000004938	7	7	15	0.0133867	1	1
lcl|CP000513.1_cds_ABQ13370.1_1260	ENSOART00000009766	10	18	10	0.0133867	1	1
lcl|CP000513.1_cds_ABQ13241.1_420	ENSOART00000008219	7	7	15	0.0133867	1	1
lcl|CP000513.1_cds_ABQ14291.1_1244	ENSOART00000008219	7	7	15	0.0133867	1	1
lcl|CP000513.1_cds_ABQ14116.1_1212	ENSOART00000005664	7	7	15	0.0133867	1	1
lcl|CP000513.1_cds_ABQ13851.1_133	ENSOART00000011407	7	7	15	0.0133867	1	1
lcl|CP000513.1_cds_ABQ13898.1_134	ENSOART00000011407	7	7	15	0.0133867	1	1
lcl|CP000513.1_cds_ABQ13241.1_420	ENSOART00000011407	7	7	15	0.0133867	1	1
lcl|CP000513.1_cds_ABQ13151.1_497	ENSOART00000011407	7	7	15	0.0133867	1	1
lcl|CP000513.1_cds_ABQ13213.1_612	ENSOART00000011407	7	7	15	0.0133867	1	1
lcl|CP000513.1_cds_ABQ13189.1_826	ENSOART00000011407	7	7	15	0.0133867	1	1
lcl|CP000513.1_cds_ABQ13842.1_968	ENSOART00000011407	7	7	15	0.0133867	1	1
lcl|CP000513.1_cds_ABQ13818.1_974	ENSOART00000011407	7	7	15	0.0133867	1	1
lcl|CP000513.1_cds_ABQ13359.1_1020	ENSOART00000011407	7	7	15	0.0133867	1	1
lcl|CP000513.1_cds_ABQ13672.1_1149	ENSOART00000011407	7	7	15	0.0133867	1	1
lcl|CP000513.1_cds_ABQ13897.1_1208	ENSOART00000011407	7	7	15	0.0133867	1	1
lcl|CP000513.1_cds_ABQ14291.1_1244	ENSOART00000011407	7	7	15	0.0133867	1	1
lcl|CP000513.1_cds_ABQ13189.1_826	ENSOART00000014497	7	7	15	0.0133867	1	1
lcl|CP000513.1_cds_ABQ13842.1_968	ENSOART00000014497	7	7	15	0.0133867	1	1
lcl|CP000513.1_cds_ABQ13566.1_1217	ENSOART00000014497	7	7	15	0.0133867	1	1
lcl|CP000513.1_cds_ABQ13851.1_133	ENSOART00000011060	7	7	15	0.0133867	1	1
lcl|CP000513.1_cds_ABQ13898.1_134	ENSOART00000011060	7	7	15	0.0133867	1	1
lcl|CP000513.1_cds_ABQ13241.1_420	ENSOART00000011060	7	7	15	0.0133867	1	1
lcl|CP000513.1_cds_ABQ13151.1_497	ENSOART00000011060	7	7	15	0.0133867	1	1
lcl|CP000513.1_cds_ABQ13213.1_612	ENSOART00000011060	7	7	15	0.0133867	1	1
lcl|CP000513.1_cds_ABQ13818.1_974	ENSOART00000011060	7	7	15	0.0133867	1	1
lcl|CP000513.1_cds_ABQ13474.1_1065	ENSOART00000011060	7	7	15	0.0133867	1	1
lcl|CP000513.1_cds_ABQ13672.1_1149	ENSOART00000011060	7	7	15	0.0133867	1	1
lcl|CP000513.1_cds_ABQ13897.1_1208	ENSOART00000011060	7	7	15	0.0133867	1	1
lcl|CP000513.1_cds_ABQ13577.1_1220	ENSOART00000011060	7	7	15	0.0133867	1	1
lcl|CP000513.1_cds_ABQ14291.1_1244	ENSOART00000011060	7	7	15	0.0133867	1	1
lcl|CP000513.1_cds_ABQ13122.1_12	ENSOART00000011168	7	7	15	0.0133867	1	1
lcl|CP000513.1_cds_ABQ13370.1_1260	ENSOART00000020086	10	18	10	0.0133867	1	1
lcl|CP000513.1_cds_ABQ13122.1_12	ENSOART00000015970	7	7	15	0.0133867	1	1
lcl|CP000513.1_cds_ABQ13851.1_133	ENSOART00000015970	7	7	15	0.0133867	1	1
lcl|CP000513.1_cds_ABQ13898.1_134	ENSOART00000015970	7	7	15	0.0133867	1	1
lcl|CP000513.1_cds_ABQ13664.1_211	ENSOART00000015970	7	7	15	0.0133867	1	1
lcl|CP000513.1_cds_ABQ13451.1_300	ENSOART00000015970	7	7	15	0.0133867	1	1
lcl|CP000513.1_cds_ABQ13213.1_612	ENSOART00000015970	7	7	15	0.0133867	1	1
lcl|CP000513.1_cds_ABQ13189.1_826	ENSOART00000015970	7	7	15	0.0133867	1	1
lcl|CP000513.1_cds_ABQ14310.1_838	ENSOART00000015970	7	7	15	0.0133867	1	1
lcl|CP000513.1_cds_ABQ13158.1_954	ENSOART00000015970	7	7	15	0.0133867	1	1
lcl|CP000513.1_cds_ABQ13842.1_968	ENSOART00000015970	7	7	15	0.0133867	1	1
lcl|CP000513.1_cds_ABQ13818.1_974	ENSOART00000015970	7	7	15	0.0133867	1	1
lcl|CP000513.1_cds_ABQ13672.1_1149	ENSOART00000015970	7	7	15	0.0133867	1	1
lcl|CP000513.1_cds_ABQ13897.1_1208	ENSOART00000015970	7	7	15	0.0133867	1	1
lcl|CP000513.1_cds_ABQ14116.1_1212	ENSOART00000015970	7	7	15	0.0133867	1	1
lcl|CP000513.1_cds_ABQ13189.1_826	ENSOART00000017855	7	7	15	0.0133867	1	1
lcl|CP000513.1_cds_ABQ13842.1_968	ENSOART00000017855	7	7	15	0.0133867	1	1
lcl|CP000513.1_cds_ABQ13241.1_420	ENSOART00000026904	7	7	15	0.0133867	1	1
lcl|CP000513.1_cds_ABQ14291.1_1244	ENSOART00000026904	7	7	15	0.0133867	1	1
lcl|CP000513.1_cds_ABQ14116.1_1212	ENSOART00000022906	7	7	15	0.0133867	1	1
lcl|CP000513.1_cds_ABQ14116.1_1212	ENSOART00000021976	7	7	15	0.0133867	1	1
lcl|CP000513.1_cds_ABQ13359.1_1020	ENSOART00000020695	7	7	15	0.0133867	1	1
lcl|CP000513.1_cds_ABQ13851.1_133	ENSOART00000024997	7	7	15	0.0133867	1	1
lcl|CP000513.1_cds_ABQ13898.1_134	ENSOART00000024997	7	7	15	0.0133867	1	1
lcl|CP000513.1_cds_ABQ13664.1_211	ENSOART00000024997	7	7	15	0.0133867	1	1
lcl|CP000513.1_cds_ABQ13451.1_300	ENSOART00000024997	7	7	15	0.0133867	1	1
lcl|CP000513.1_cds_ABQ13213.1_612	ENSOART00000024997	7	7	15	0.0133867	1	1
lcl|CP000513.1_cds_ABQ14310.1_838	ENSOART00000024997	7	7	15	0.0133867	1	1
lcl|CP000513.1_cds_ABQ13158.1_954	ENSOART00000024997	7	7	15	0.0133867	1	1
lcl|CP000513.1_cds_ABQ13818.1_974	ENSOART00000024997	7	7	15	0.0133867	1	1
lcl|CP000513.1_cds_ABQ13474.1_1065	ENSOART00000024997	7	7	15	0.0133867	1	1
lcl|CP000513.1_cds_ABQ13672.1_1149	ENSOART00000024997	7	7	15	0.0133867	1	1
lcl|CP000513.1_cds_ABQ13897.1_1208	ENSOART00000024997	7	7	15	0.0133867	1	1
lcl|CP000513.1_cds_ABQ13566.1_1217	ENSOART00000024997	7	7	15	0.0133867	1	1
lcl|CP000513.1_cds_ABQ13851.1_133	ENSOART00000024307	7	7	15	0.0133867	1	1
lcl|CP000513.1_cds_ABQ13898.1_134	ENSOART00000024307	7	7	15	0.0133867	1	1
lcl|CP000513.1_cds_ABQ13664.1_211	ENSOART00000024307	7	7	15	0.0133867	1	1
lcl|CP000513.1_cds_ABQ13451.1_300	ENSOART00000024307	7	7	15	0.0133867	1	1
lcl|CP000513.1_cds_ABQ13213.1_612	ENSOART00000024307	7	7	15	0.0133867	1	1
lcl|CP000513.1_cds_ABQ13189.1_826	ENSOART00000024307	7	7	15	0.0133867	1	1
lcl|CP000513.1_cds_ABQ14310.1_838	ENSOART00000024307	7	7	15	0.0133867	1	1
lcl|CP000513.1_cds_ABQ13158.1_954	ENSOART00000024307	7	7	15	0.0133867	1	1
lcl|CP000513.1_cds_ABQ13842.1_968	ENSOART00000024307	7	7	15	0.0133867	1	1
lcl|CP000513.1_cds_ABQ13818.1_974	ENSOART00000024307	7	7	15	0.0133867	1	1
lcl|CP000513.1_cds_ABQ13672.1_1149	ENSOART00000024307	7	7	15	0.0133867	1	1
lcl|CP000513.1_cds_ABQ13897.1_1208	ENSOART00000024307	7	7	15	0.0133867	1	1
lcl|CP000513.1_cds_ABQ14116.1_1212	ENSOART00000024307	7	7	15	0.0133867	1	1
lcl|CP000513.1_cds_ABQ13566.1_1217	ENSOART00000024307	7	7	15	0.0133867	1	1
lcl|CP000513.1_cds_ABQ13851.1_133	ENSOART00000027095	7	7	15	0.0133867	1	1
lcl|CP000513.1_cds_ABQ13898.1_134	ENSOART00000027095	7	7	15	0.0133867	1	1
lcl|CP000513.1_cds_ABQ13241.1_420	ENSOART00000027095	7	7	15	0.0133867	1	1
lcl|CP000513.1_cds_ABQ13151.1_497	ENSOART00000027095	7	7	15	0.0133867	1	1
lcl|CP000513.1_cds_ABQ13213.1_612	ENSOART00000027095	7	7	15	0.0133867	1	1
lcl|CP000513.1_cds_ABQ13189.1_826	ENSOART00000027095	7	7	15	0.0133867	1	1
lcl|CP000513.1_cds_ABQ13842.1_968	ENSOART00000027095	7	7	15	0.0133867	1	1
lcl|CP000513.1_cds_ABQ13818.1_974	ENSOART00000027095	7	7	15	0.0133867	1	1
lcl|CP000513.1_cds_ABQ13672.1_1149	ENSOART00000027095	7	7	15	0.0133867	1	1
lcl|CP000513.1_cds_ABQ13897.1_1208	ENSOART00000027095	7	7	15	0.0133867	1	1
lcl|CP000513.1_cds_ABQ14116.1_1212	ENSOART00000027095	7	7	15	0.0133867	1	1
lcl|CP000513.1_cds_ABQ13566.1_1217	ENSOART00000027095	7	7	15	0.0133867	1	1
lcl|CP000513.1_cds_ABQ14291.1_1244	ENSOART00000027095	7	7	15	0.0133867	1	1
lcl|CP000513.1_cds_ABQ13241.1_420	ENSOART00000023966	7	7	15	0.0133867	1	1
lcl|CP000513.1_cds_ABQ14291.1_1244	ENSOART00000023966	7	7	15	0.0133867	1	1
lcl|CP000513.1_cds_ABQ13451.1_300	ENSOART00000022323	7	7	15	0.0133867	1	1
lcl|CP000513.1_cds_ABQ13151.1_497	ENSOART00000022323	7	7	15	0.0133867	1	1
lcl|CP000513.1_cds_ABQ14310.1_838	ENSOART00000022323	7	7	15	0.0133867	1	1
lcl|CP000513.1_cds_ABQ13158.1_954	ENSOART00000022323	7	7	15	0.0133867	1	1
lcl|CP000513.1_cds_ABQ13359.1_1020	ENSOART00000022323	7	7	15	0.0133867	1	1
lcl|CP000513.1_cds_ABQ13151.1_497	ENSOART00000022912	7	7	15	0.0133867	1	1
lcl|CP000513.1_cds_ABQ13474.1_1065	ENSOART00000022912	7	7	15	0.0133867	1	1
lcl|CP000513.1_cds_ABQ13566.1_1217	ENSOART00000022912	7	7	15	0.0133867	1	1
lcl|CP000513.1_cds_ABQ13241.1_420	ENSOART00000023954	7	7	15	0.0133867	1	1
lcl|CP000513.1_cds_ABQ14291.1_1244	ENSOART00000023954	7	7	15	0.0133867	1	1
lcl|CP000513.1_cds_ABQ14116.1_1212	ENSOART00000023318	7	7	15	0.0133867	1	1
lcl|CP000513.1_cds_ABQ13370.1_1260	ENSOART00000020993	10	18	10	0.0133867	1	1
lcl|CP000513.1_cds_ABQ13359.1_1020	ENSOART00000023825	7	7	15	0.0133867	1	1
lcl|CP000513.1_cds_ABQ14116.1_1212	ENSOART00000023825	7	7	15	0.0133867	1	1
lcl|CP000513.1_cds_ABQ13122.1_12	ENSOART00000026264	7	7	15	0.0133867	1	1
lcl|CP000513.1_cds_ABQ13099.1_314	ENSOART00000003396	13	14	18	0.0141419	1	1
lcl|CP000513.1_cds_ABQ13099.1_314	ENSOART00000013493	13	14	18	0.0141419	1	1
lcl|CP000513.1_cds_ABQ13099.1_314	ENSOART00000026603	13	14	18	0.0141419	1	1
lcl|CP000513.1_cds_ABQ13099.1_314	ENSOART00000025648	13	14	18	0.0141419	1	1
lcl|CP000513.1_cds_ABQ13099.1_314	ENSOART00000023781	13	14	18	0.0141419	1	1
lcl|CP000513.1_cds_ABQ13538.1_659	ENSOART00000005990	6	11	7	0.0141419	1	1
lcl|CP000513.1_cds_ABQ13538.1_659	ENSOART00000006031	6	11	7	0.0141419	1	1
lcl|CP000513.1_cds_ABQ13538.1_659	ENSOART00000018878	6	11	7	0.0141419	1	1
lcl|CP000513.1_cds_ABQ13538.1_659	ENSOART00000015672	6	11	7	0.0141419	1	1
lcl|CP000513.1_cds_ABQ13538.1_659	ENSOART00000025904	6	11	7	0.0141419	1	1
lcl|CP000513.1_cds_ABQ13538.1_659	ENSOART00000024910	6	11	7	0.0141419	1	1
lcl|CP000513.1_cds_ABQ13370.1_1260	ENSOART00000025560	13	18	14	0.0141419	1	1
lcl|CP000513.1_cds_ABQ13370.1_1260	ENSOART00000020900	13	18	14	0.0141419	1	1
lcl|CP000513.1_cds_ABQ13370.1_1260	ENSOART00000027995	13	18	14	0.0141419	1	1
lcl|CP000513.1_cds_ABQ13370.1_1260	ENSOART00000022703	13	18	14	0.0141419	1	1
lcl|CP000513.1_cds_ABQ13370.1_1260	ENSOART00000020544	13	18	14	0.0141419	1	1
lcl|CP000513.1_cds_ABQ13851.1_133	ENSOART00000001329	6	7	11	0.0141419	1	1
lcl|CP000513.1_cds_ABQ13898.1_134	ENSOART00000001329	6	7	11	0.0141419	1	1
lcl|CP000513.1_cds_ABQ13213.1_612	ENSOART00000001329	6	7	11	0.0141419	1	1
lcl|CP000513.1_cds_ABQ13818.1_974	ENSOART00000001329	6	7	11	0.0141419	1	1
lcl|CP000513.1_cds_ABQ13359.1_1020	ENSOART00000001329	6	7	11	0.0141419	1	1
lcl|CP000513.1_cds_ABQ13672.1_1149	ENSOART00000001329	6	7	11	0.0141419	1	1
lcl|CP000513.1_cds_ABQ13897.1_1208	ENSOART00000001329	6	7	11	0.0141419	1	1
lcl|CP000513.1_cds_ABQ14116.1_1212	ENSOART00000001329	6	7	11	0.0141419	1	1
lcl|CP000513.1_cds_ABQ13189.1_826	ENSOART00000002491	6	7	11	0.0141419	1	1
lcl|CP000513.1_cds_ABQ13842.1_968	ENSOART00000002491	6	7	11	0.0141419	1	1
lcl|CP000513.1_cds_ABQ13189.1_826	ENSOART00000001593	6	7	11	0.0141419	1	1
lcl|CP000513.1_cds_ABQ13842.1_968	ENSOART00000001593	6	7	11	0.0141419	1	1
lcl|CP000513.1_cds_ABQ13566.1_1217	ENSOART00000001593	6	7	11	0.0141419	1	1
lcl|CP000513.1_cds_ABQ13122.1_12	ENSOART00000008994	6	7	11	0.0141419	1	1
lcl|CP000513.1_cds_ABQ13664.1_211	ENSOART00000008994	6	7	11	0.0141419	1	1
lcl|CP000513.1_cds_ABQ13664.1_211	ENSOART00000008244	6	7	11	0.0141419	1	1
lcl|CP000513.1_cds_ABQ13451.1_300	ENSOART00000008244	6	7	11	0.0141419	1	1
lcl|CP000513.1_cds_ABQ13241.1_420	ENSOART00000008244	6	7	11	0.0141419	1	1
lcl|CP000513.1_cds_ABQ13151.1_497	ENSOART00000008244	6	7	11	0.0141419	1	1
lcl|CP000513.1_cds_ABQ13189.1_826	ENSOART00000008244	6	7	11	0.0141419	1	1
lcl|CP000513.1_cds_ABQ14310.1_838	ENSOART00000008244	6	7	11	0.0141419	1	1
lcl|CP000513.1_cds_ABQ13158.1_954	ENSOART00000008244	6	7	11	0.0141419	1	1
lcl|CP000513.1_cds_ABQ13842.1_968	ENSOART00000008244	6	7	11	0.0141419	1	1
lcl|CP000513.1_cds_ABQ13474.1_1065	ENSOART00000008244	6	7	11	0.0141419	1	1
lcl|CP000513.1_cds_ABQ14116.1_1212	ENSOART00000008244	6	7	11	0.0141419	1	1
lcl|CP000513.1_cds_ABQ13566.1_1217	ENSOART00000008244	6	7	11	0.0141419	1	1
lcl|CP000513.1_cds_ABQ13577.1_1220	ENSOART00000008244	6	7	11	0.0141419	1	1
lcl|CP000513.1_cds_ABQ14291.1_1244	ENSOART00000008244	6	7	11	0.0141419	1	1
lcl|CP000513.1_cds_ABQ13851.1_133	ENSOART00000011633	6	7	11	0.0141419	1	1
lcl|CP000513.1_cds_ABQ13898.1_134	ENSOART00000011633	6	7	11	0.0141419	1	1
lcl|CP000513.1_cds_ABQ13451.1_300	ENSOART00000011633	6	7	11	0.0141419	1	1
lcl|CP000513.1_cds_ABQ13151.1_497	ENSOART00000011633	6	7	11	0.0141419	1	1
lcl|CP000513.1_cds_ABQ13213.1_612	ENSOART00000011633	6	7	11	0.0141419	1	1
lcl|CP000513.1_cds_ABQ13189.1_826	ENSOART00000011633	6	7	11	0.0141419	1	1
lcl|CP000513.1_cds_ABQ14310.1_838	ENSOART00000011633	6	7	11	0.0141419	1	1
lcl|CP000513.1_cds_ABQ13158.1_954	ENSOART00000011633	6	7	11	0.0141419	1	1
lcl|CP000513.1_cds_ABQ13842.1_968	ENSOART00000011633	6	7	11	0.0141419	1	1
lcl|CP000513.1_cds_ABQ13818.1_974	ENSOART00000011633	6	7	11	0.0141419	1	1
lcl|CP000513.1_cds_ABQ13672.1_1149	ENSOART00000011633	6	7	11	0.0141419	1	1
lcl|CP000513.1_cds_ABQ13897.1_1208	ENSOART00000011633	6	7	11	0.0141419	1	1
lcl|CP000513.1_cds_ABQ13566.1_1217	ENSOART00000011633	6	7	11	0.0141419	1	1
lcl|CP000513.1_cds_ABQ13577.1_1220	ENSOART00000011633	6	7	11	0.0141419	1	1
lcl|CP000513.1_cds_ABQ13851.1_133	ENSOART00000011328	6	7	11	0.0141419	1	1
lcl|CP000513.1_cds_ABQ13898.1_134	ENSOART00000011328	6	7	11	0.0141419	1	1
lcl|CP000513.1_cds_ABQ13241.1_420	ENSOART00000011328	6	7	11	0.0141419	1	1
lcl|CP000513.1_cds_ABQ13151.1_497	ENSOART00000011328	6	7	11	0.0141419	1	1
lcl|CP000513.1_cds_ABQ13213.1_612	ENSOART00000011328	6	7	11	0.0141419	1	1
lcl|CP000513.1_cds_ABQ13818.1_974	ENSOART00000011328	6	7	11	0.0141419	1	1
lcl|CP000513.1_cds_ABQ13359.1_1020	ENSOART00000011328	6	7	11	0.0141419	1	1
lcl|CP000513.1_cds_ABQ13672.1_1149	ENSOART00000011328	6	7	11	0.0141419	1	1
lcl|CP000513.1_cds_ABQ13897.1_1208	ENSOART00000011328	6	7	11	0.0141419	1	1
lcl|CP000513.1_cds_ABQ13566.1_1217	ENSOART00000011328	6	7	11	0.0141419	1	1
lcl|CP000513.1_cds_ABQ14291.1_1244	ENSOART00000011328	6	7	11	0.0141419	1	1
lcl|CP000513.1_cds_ABQ13851.1_133	ENSOART00000011396	6	7	11	0.0141419	1	1
lcl|CP000513.1_cds_ABQ13898.1_134	ENSOART00000011396	6	7	11	0.0141419	1	1
lcl|CP000513.1_cds_ABQ13451.1_300	ENSOART00000011396	6	7	11	0.0141419	1	1
lcl|CP000513.1_cds_ABQ13241.1_420	ENSOART00000011396	6	7	11	0.0141419	1	1
lcl|CP000513.1_cds_ABQ13213.1_612	ENSOART00000011396	6	7	11	0.0141419	1	1
lcl|CP000513.1_cds_ABQ14310.1_838	ENSOART00000011396	6	7	11	0.0141419	1	1
lcl|CP000513.1_cds_ABQ13158.1_954	ENSOART00000011396	6	7	11	0.0141419	1	1
lcl|CP000513.1_cds_ABQ13818.1_974	ENSOART00000011396	6	7	11	0.0141419	1	1
lcl|CP000513.1_cds_ABQ13359.1_1020	ENSOART00000011396	6	7	11	0.0141419	1	1
lcl|CP000513.1_cds_ABQ13474.1_1065	ENSOART00000011396	6	7	11	0.0141419	1	1
lcl|CP000513.1_cds_ABQ13672.1_1149	ENSOART00000011396	6	7	11	0.0141419	1	1
lcl|CP000513.1_cds_ABQ13897.1_1208	ENSOART00000011396	6	7	11	0.0141419	1	1
lcl|CP000513.1_cds_ABQ14116.1_1212	ENSOART00000011396	6	7	11	0.0141419	1	1
lcl|CP000513.1_cds_ABQ13566.1_1217	ENSOART00000011396	6	7	11	0.0141419	1	1
lcl|CP000513.1_cds_ABQ13577.1_1220	ENSOART00000011396	6	7	11	0.0141419	1	1
lcl|CP000513.1_cds_ABQ14291.1_1244	ENSOART00000011396	6	7	11	0.0141419	1	1
lcl|CP000513.1_cds_ABQ13241.1_420	ENSOART00000013696	6	7	11	0.0141419	1	1
lcl|CP000513.1_cds_ABQ13151.1_497	ENSOART00000013696	6	7	11	0.0141419	1	1
lcl|CP000513.1_cds_ABQ13577.1_1220	ENSOART00000013696	6	7	11	0.0141419	1	1
lcl|CP000513.1_cds_ABQ14291.1_1244	ENSOART00000013696	6	7	11	0.0141419	1	1
lcl|CP000513.1_cds_ABQ13566.1_1217	ENSOART00000015421	6	7	11	0.0141419	1	1
lcl|CP000513.1_cds_ABQ13151.1_497	ENSOART00000021288	6	7	11	0.0141419	1	1
lcl|CP000513.1_cds_ABQ13851.1_133	ENSOART00000024460	6	7	11	0.0141419	1	1
lcl|CP000513.1_cds_ABQ13898.1_134	ENSOART00000024460	6	7	11	0.0141419	1	1
lcl|CP000513.1_cds_ABQ13213.1_612	ENSOART00000024460	6	7	11	0.0141419	1	1
lcl|CP000513.1_cds_ABQ13818.1_974	ENSOART00000024460	6	7	11	0.0141419	1	1
lcl|CP000513.1_cds_ABQ13474.1_1065	ENSOART00000024460	6	7	11	0.0141419	1	1
lcl|CP000513.1_cds_ABQ13672.1_1149	ENSOART00000024460	6	7	11	0.0141419	1	1
lcl|CP000513.1_cds_ABQ13897.1_1208	ENSOART00000024460	6	7	11	0.0141419	1	1
lcl|CP000513.1_cds_ABQ14116.1_1212	ENSOART00000024460	6	7	11	0.0141419	1	1
lcl|CP000513.1_cds_ABQ13241.1_420	ENSOART00000024403	6	7	11	0.0141419	1	1
lcl|CP000513.1_cds_ABQ14291.1_1244	ENSOART00000024403	6	7	11	0.0141419	1	1
lcl|CP000513.1_cds_ABQ13241.1_420	ENSOART00000026474	6	7	11	0.0141419	1	1
lcl|CP000513.1_cds_ABQ14291.1_1244	ENSOART00000026474	6	7	11	0.0141419	1	1
lcl|CP000513.1_cds_ABQ13151.1_497	ENSOART00000021524	6	7	11	0.0141419	1	1
lcl|CP000513.1_cds_ABQ13359.1_1020	ENSOART00000021524	6	7	11	0.0141419	1	1
lcl|CP000513.1_cds_ABQ13122.1_12	ENSOART00000021642	6	7	11	0.0141419	1	1
lcl|CP000513.1_cds_ABQ13451.1_300	ENSOART00000021642	6	7	11	0.0141419	1	1
lcl|CP000513.1_cds_ABQ13241.1_420	ENSOART00000021642	6	7	11	0.0141419	1	1
lcl|CP000513.1_cds_ABQ13151.1_497	ENSOART00000021642	6	7	11	0.0141419	1	1
lcl|CP000513.1_cds_ABQ14310.1_838	ENSOART00000021642	6	7	11	0.0141419	1	1
lcl|CP000513.1_cds_ABQ13158.1_954	ENSOART00000021642	6	7	11	0.0141419	1	1
lcl|CP000513.1_cds_ABQ14291.1_1244	ENSOART00000021642	6	7	11	0.0141419	1	1
lcl|CP000513.1_cds_ABQ13122.1_12	ENSOART00000024160	6	7	11	0.0141419	1	1
lcl|CP000513.1_cds_ABQ13851.1_133	ENSOART00000024160	6	7	11	0.0141419	1	1
lcl|CP000513.1_cds_ABQ13898.1_134	ENSOART00000024160	6	7	11	0.0141419	1	1
lcl|CP000513.1_cds_ABQ13213.1_612	ENSOART00000024160	6	7	11	0.0141419	1	1
lcl|CP000513.1_cds_ABQ13818.1_974	ENSOART00000024160	6	7	11	0.0141419	1	1
lcl|CP000513.1_cds_ABQ13359.1_1020	ENSOART00000024160	6	7	11	0.0141419	1	1
lcl|CP000513.1_cds_ABQ13672.1_1149	ENSOART00000024160	6	7	11	0.0141419	1	1
lcl|CP000513.1_cds_ABQ13897.1_1208	ENSOART00000024160	6	7	11	0.0141419	1	1
lcl|CP000513.1_cds_ABQ14116.1_1212	ENSOART00000024160	6	7	11	0.0141419	1	1
lcl|CP000513.1_cds_ABQ13566.1_1217	ENSOART00000024160	6	7	11	0.0141419	1	1
lcl|CP000513.1_cds_ABQ13851.1_133	ENSOART00000021454	6	7	11	0.0141419	1	1
lcl|CP000513.1_cds_ABQ13898.1_134	ENSOART00000021454	6	7	11	0.0141419	1	1
lcl|CP000513.1_cds_ABQ13451.1_300	ENSOART00000021454	6	7	11	0.0141419	1	1
lcl|CP000513.1_cds_ABQ13151.1_497	ENSOART00000021454	6	7	11	0.0141419	1	1
lcl|CP000513.1_cds_ABQ13213.1_612	ENSOART00000021454	6	7	11	0.0141419	1	1
lcl|CP000513.1_cds_ABQ13189.1_826	ENSOART00000021454	6	7	11	0.0141419	1	1
lcl|CP000513.1_cds_ABQ14310.1_838	ENSOART00000021454	6	7	11	0.0141419	1	1
lcl|CP000513.1_cds_ABQ13158.1_954	ENSOART00000021454	6	7	11	0.0141419	1	1
lcl|CP000513.1_cds_ABQ13842.1_968	ENSOART00000021454	6	7	11	0.0141419	1	1
lcl|CP000513.1_cds_ABQ13818.1_974	ENSOART00000021454	6	7	11	0.0141419	1	1
lcl|CP000513.1_cds_ABQ13672.1_1149	ENSOART00000021454	6	7	11	0.0141419	1	1
lcl|CP000513.1_cds_ABQ13897.1_1208	ENSOART00000021454	6	7	11	0.0141419	1	1
lcl|CP000513.1_cds_ABQ14116.1_1212	ENSOART00000021454	6	7	11	0.0141419	1	1
lcl|CP000513.1_cds_ABQ13566.1_1217	ENSOART00000021454	6	7	11	0.0141419	1	1
lcl|CP000513.1_cds_ABQ13577.1_1220	ENSOART00000021454	6	7	11	0.0141419	1	1
lcl|CP000513.1_cds_ABQ13122.1_12	ENSOART00000025422	6	7	11	0.0141419	1	1
lcl|CP000513.1_cds_ABQ13664.1_211	ENSOART00000026829	6	7	11	0.0141419	1	1
lcl|CP000513.1_cds_ABQ13359.1_1020	ENSOART00000026213	6	7	11	0.0141419	1	1
lcl|CP000513.1_cds_ABQ13122.1_12	ENSOART00000025125	6	7	11	0.0141419	1	1
lcl|CP000513.1_cds_ABQ13451.1_300	ENSOART00000025125	6	7	11	0.0141419	1	1
lcl|CP000513.1_cds_ABQ13189.1_826	ENSOART00000025125	6	7	11	0.0141419	1	1
lcl|CP000513.1_cds_ABQ14310.1_838	ENSOART00000025125	6	7	11	0.0141419	1	1
lcl|CP000513.1_cds_ABQ13158.1_954	ENSOART00000025125	6	7	11	0.0141419	1	1
lcl|CP000513.1_cds_ABQ13842.1_968	ENSOART00000025125	6	7	11	0.0141419	1	1
lcl|CP000513.1_cds_ABQ14116.1_1212	ENSOART00000025125	6	7	11	0.0141419	1	1
lcl|CP000513.1_cds_ABQ13538.1_659	ENSOART00000008994	8	11	11	0.0146318	1	1
lcl|CP000513.1_cds_ABQ13538.1_659	ENSOART00000022868	8	11	11	0.0146318	1	1
lcl|CP000513.1_cds_ABQ13538.1_659	ENSOART00000024460	8	11	11	0.0146318	1	1
lcl|CP000513.1_cds_ABQ13538.1_659	ENSOART00000024160	8	11	11	0.0146318	1	1
lcl|CP000513.1_cds_ABQ13099.1_314	ENSOART00000022907	11	14	14	0.0146318	1	1
lcl|CP000513.1_cds_ABQ13575.1_362	ENSOART00000001173	7	9	11	0.0158568	1	1
lcl|CP000513.1_cds_ABQ13667.1_573	ENSOART00000001502	7	9	11	0.0158568	1	1
lcl|CP000513.1_cds_ABQ13351.1_361	ENSOART00000008244	7	9	11	0.0158568	1	1
lcl|CP000513.1_cds_ABQ13575.1_362	ENSOART00000008244	7	9	11	0.0158568	1	1
lcl|CP000513.1_cds_ABQ14021.1_466	ENSOART00000008244	7	9	11	0.0158568	1	1
lcl|CP000513.1_cds_ABQ13553.1_1265	ENSOART00000008244	7	9	11	0.0158568	1	1
lcl|CP000513.1_cds_ABQ13881.1_1269	ENSOART00000008244	7	9	11	0.0158568	1	1
lcl|CP000513.1_cds_ABQ13351.1_361	ENSOART00000011328	7	9	11	0.0158568	1	1
lcl|CP000513.1_cds_ABQ13881.1_1269	ENSOART00000011328	7	9	11	0.0158568	1	1
lcl|CP000513.1_cds_ABQ13553.1_1265	ENSOART00000012083	7	9	11	0.0158568	1	1
lcl|CP000513.1_cds_ABQ13351.1_361	ENSOART00000011396	7	9	11	0.0158568	1	1
lcl|CP000513.1_cds_ABQ13575.1_362	ENSOART00000011396	7	9	11	0.0158568	1	1
lcl|CP000513.1_cds_ABQ14021.1_466	ENSOART00000011396	7	9	11	0.0158568	1	1
lcl|CP000513.1_cds_ABQ13881.1_1269	ENSOART00000011396	7	9	11	0.0158568	1	1
lcl|CP000513.1_cds_ABQ13553.1_1265	ENSOART00000015650	7	9	11	0.0158568	1	1
lcl|CP000513.1_cds_ABQ13553.1_1265	ENSOART00000022868	7	9	11	0.0158568	1	1
lcl|CP000513.1_cds_ABQ13351.1_361	ENSOART00000024403	7	9	11	0.0158568	1	1
lcl|CP000513.1_cds_ABQ13575.1_362	ENSOART00000024403	7	9	11	0.0158568	1	1
lcl|CP000513.1_cds_ABQ13881.1_1269	ENSOART00000024403	7	9	11	0.0158568	1	1
lcl|CP000513.1_cds_ABQ13667.1_573	ENSOART00000024461	7	9	11	0.0158568	1	1
lcl|CP000513.1_cds_ABQ13575.1_362	ENSOART00000026474	7	9	11	0.0158568	1	1
lcl|CP000513.1_cds_ABQ13553.1_1265	ENSOART00000026474	7	9	11	0.0158568	1	1
lcl|CP000513.1_cds_ABQ13351.1_361	ENSOART00000021642	7	9	11	0.0158568	1	1
lcl|CP000513.1_cds_ABQ13667.1_573	ENSOART00000021642	7	9	11	0.0158568	1	1
lcl|CP000513.1_cds_ABQ13881.1_1269	ENSOART00000021642	7	9	11	0.0158568	1	1
lcl|CP000513.1_cds_ABQ13575.1_362	ENSOART00000024160	7	9	11	0.0158568	1	1
lcl|CP000513.1_cds_ABQ13553.1_1265	ENSOART00000024160	7	9	11	0.0158568	1	1
lcl|CP000513.1_cds_ABQ14021.1_466	ENSOART00000026829	7	9	11	0.0158568	1	1
lcl|CP000513.1_cds_ABQ13351.1_361	ENSOART00000023348	7	9	11	0.0158568	1	1
lcl|CP000513.1_cds_ABQ14021.1_466	ENSOART00000023348	7	9	11	0.0158568	1	1
lcl|CP000513.1_cds_ABQ13881.1_1269	ENSOART00000023348	7	9	11	0.0158568	1	1
lcl|CP000513.1_cds_ABQ14021.1_466	ENSOART00000025125	7	9	11	0.0158568	1	1
lcl|CP000513.1_cds_ABQ13099.1_314	ENSOART00000014715	12	14	16	0.0158568	1	1
lcl|CP000513.1_cds_ABQ13099.1_314	ENSOART00000028649	12	14	16	0.0158568	1	1
lcl|CP000513.1_cds_ABQ13099.1_314	ENSOART00000024216	12	14	16	0.0158568	1	1
lcl|CP000513.1_cds_ABQ13099.1_314	ENSOART00000023667	12	14	16	0.0158568	1	1
lcl|CP000513.1_cds_ABQ13099.1_314	ENSOART00000024961	12	14	16	0.0158568	1	1
lcl|CP000513.1_cds_ABQ13538.1_659	ENSOART00000003481	7	11	9	0.0158568	1	1
lcl|CP000513.1_cds_ABQ13538.1_659	ENSOART00000008863	7	11	9	0.0158568	1	1
lcl|CP000513.1_cds_ABQ13538.1_659	ENSOART00000015653	7	11	9	0.0158568	1	1
lcl|CP000513.1_cds_ABQ13538.1_659	ENSOART00000016982	7	11	9	0.0158568	1	1
lcl|CP000513.1_cds_ABQ13538.1_659	ENSOART00000015582	7	11	9	0.0158568	1	1
lcl|CP000513.1_cds_ABQ13538.1_659	ENSOART00000026483	7	11	9	0.0158568	1	1
lcl|CP000513.1_cds_ABQ13535.1_847	ENSOART00000001111	9	10	15	0.0162303	1	1
lcl|CP000513.1_cds_ABQ14037.1_1130	ENSOART00000001111	9	10	15	0.0162303	1	1
lcl|CP000513.1_cds_ABQ14298.1_416	ENSOART00000002325	9	10	15	0.0162303	1	1
lcl|CP000513.1_cds_ABQ13535.1_847	ENSOART00000004938	9	10	15	0.0162303	1	1
lcl|CP000513.1_cds_ABQ14037.1_1130	ENSOART00000004938	9	10	15	0.0162303	1	1
lcl|CP000513.1_cds_ABQ13535.1_847	ENSOART00000003123	9	10	15	0.0162303	1	1
lcl|CP000513.1_cds_ABQ14037.1_1130	ENSOART00000003123	9	10	15	0.0162303	1	1
lcl|CP000513.1_cds_ABQ14298.1_416	ENSOART00000004420	9	10	15	0.0162303	1	1
lcl|CP000513.1_cds_ABQ14298.1_416	ENSOART00000008219	9	10	15	0.0162303	1	1
lcl|CP000513.1_cds_ABQ13116.1_575	ENSOART00000005664	9	10	15	0.0162303	1	1
lcl|CP000513.1_cds_ABQ14037.1_1130	ENSOART00000005664	9	10	15	0.0162303	1	1
lcl|CP000513.1_cds_ABQ14298.1_416	ENSOART00000011407	9	10	15	0.0162303	1	1
lcl|CP000513.1_cds_ABQ13535.1_847	ENSOART00000011407	9	10	15	0.0162303	1	1
lcl|CP000513.1_cds_ABQ13116.1_575	ENSOART00000012504	9	10	15	0.0162303	1	1
lcl|CP000513.1_cds_ABQ14037.1_1130	ENSOART00000012504	9	10	15	0.0162303	1	1
lcl|CP000513.1_cds_ABQ14298.1_416	ENSOART00000011060	9	10	15	0.0162303	1	1
lcl|CP000513.1_cds_ABQ13535.1_847	ENSOART00000011060	9	10	15	0.0162303	1	1
lcl|CP000513.1_cds_ABQ13116.1_575	ENSOART00000013421	9	10	15	0.0162303	1	1
lcl|CP000513.1_cds_ABQ14037.1_1130	ENSOART00000013421	9	10	15	0.0162303	1	1
lcl|CP000513.1_cds_ABQ14298.1_416	ENSOART00000011470	9	10	15	0.0162303	1	1
lcl|CP000513.1_cds_ABQ13116.1_575	ENSOART00000015970	9	10	15	0.0162303	1	1
lcl|CP000513.1_cds_ABQ13535.1_847	ENSOART00000015970	9	10	15	0.0162303	1	1
lcl|CP000513.1_cds_ABQ14037.1_1130	ENSOART00000015970	9	10	15	0.0162303	1	1
lcl|CP000513.1_cds_ABQ14298.1_416	ENSOART00000026904	9	10	15	0.0162303	1	1
lcl|CP000513.1_cds_ABQ14037.1_1130	ENSOART00000022950	9	10	15	0.0162303	1	1
lcl|CP000513.1_cds_ABQ14037.1_1130	ENSOART00000024997	9	10	15	0.0162303	1	1
lcl|CP000513.1_cds_ABQ13116.1_575	ENSOART00000024307	9	10	15	0.0162303	1	1
lcl|CP000513.1_cds_ABQ14037.1_1130	ENSOART00000024307	9	10	15	0.0162303	1	1
lcl|CP000513.1_cds_ABQ14298.1_416	ENSOART00000027095	9	10	15	0.0162303	1	1
lcl|CP000513.1_cds_ABQ13116.1_575	ENSOART00000027095	9	10	15	0.0162303	1	1
lcl|CP000513.1_cds_ABQ14298.1_416	ENSOART00000023966	9	10	15	0.0162303	1	1
lcl|CP000513.1_cds_ABQ14298.1_416	ENSOART00000022323	9	10	15	0.0162303	1	1
lcl|CP000513.1_cds_ABQ14298.1_416	ENSOART00000022912	9	10	15	0.0162303	1	1
lcl|CP000513.1_cds_ABQ14298.1_416	ENSOART00000023954	9	10	15	0.0162303	1	1
lcl|CP000513.1_cds_ABQ13851.1_133	ENSOART00000000052	5	7	8	0.0168504	1	1
lcl|CP000513.1_cds_ABQ13898.1_134	ENSOART00000000052	5	7	8	0.0168504	1	1
lcl|CP000513.1_cds_ABQ13664.1_211	ENSOART00000000052	5	7	8	0.0168504	1	1
lcl|CP000513.1_cds_ABQ13451.1_300	ENSOART00000000052	5	7	8	0.0168504	1	1
lcl|CP000513.1_cds_ABQ13241.1_420	ENSOART00000000052	5	7	8	0.0168504	1	1
lcl|CP000513.1_cds_ABQ13213.1_612	ENSOART00000000052	5	7	8	0.0168504	1	1
lcl|CP000513.1_cds_ABQ14310.1_838	ENSOART00000000052	5	7	8	0.0168504	1	1
lcl|CP000513.1_cds_ABQ13158.1_954	ENSOART00000000052	5	7	8	0.0168504	1	1
lcl|CP000513.1_cds_ABQ13818.1_974	ENSOART00000000052	5	7	8	0.0168504	1	1
lcl|CP000513.1_cds_ABQ13672.1_1149	ENSOART00000000052	5	7	8	0.0168504	1	1
lcl|CP000513.1_cds_ABQ13897.1_1208	ENSOART00000000052	5	7	8	0.0168504	1	1
lcl|CP000513.1_cds_ABQ14291.1_1244	ENSOART00000000052	5	7	8	0.0168504	1	1
lcl|CP000513.1_cds_ABQ13851.1_133	ENSOART00000001368	5	7	8	0.0168504	1	1
lcl|CP000513.1_cds_ABQ13898.1_134	ENSOART00000001368	5	7	8	0.0168504	1	1
lcl|CP000513.1_cds_ABQ13241.1_420	ENSOART00000001368	5	7	8	0.0168504	1	1
lcl|CP000513.1_cds_ABQ13213.1_612	ENSOART00000001368	5	7	8	0.0168504	1	1
lcl|CP000513.1_cds_ABQ13189.1_826	ENSOART00000001368	5	7	8	0.0168504	1	1
lcl|CP000513.1_cds_ABQ13842.1_968	ENSOART00000001368	5	7	8	0.0168504	1	1
lcl|CP000513.1_cds_ABQ13818.1_974	ENSOART00000001368	5	7	8	0.0168504	1	1
lcl|CP000513.1_cds_ABQ13672.1_1149	ENSOART00000001368	5	7	8	0.0168504	1	1
lcl|CP000513.1_cds_ABQ13897.1_1208	ENSOART00000001368	5	7	8	0.0168504	1	1
lcl|CP000513.1_cds_ABQ13566.1_1217	ENSOART00000001368	5	7	8	0.0168504	1	1
lcl|CP000513.1_cds_ABQ14291.1_1244	ENSOART00000001368	5	7	8	0.0168504	1	1
lcl|CP000513.1_cds_ABQ13122.1_12	ENSOART00000002367	5	7	8	0.0168504	1	1
lcl|CP000513.1_cds_ABQ13851.1_133	ENSOART00000002367	5	7	8	0.0168504	1	1
lcl|CP000513.1_cds_ABQ13898.1_134	ENSOART00000002367	5	7	8	0.0168504	1	1
lcl|CP000513.1_cds_ABQ13664.1_211	ENSOART00000002367	5	7	8	0.0168504	1	1
lcl|CP000513.1_cds_ABQ13451.1_300	ENSOART00000002367	5	7	8	0.0168504	1	1
lcl|CP000513.1_cds_ABQ13241.1_420	ENSOART00000002367	5	7	8	0.0168504	1	1
lcl|CP000513.1_cds_ABQ13213.1_612	ENSOART00000002367	5	7	8	0.0168504	1	1
lcl|CP000513.1_cds_ABQ14310.1_838	ENSOART00000002367	5	7	8	0.0168504	1	1
lcl|CP000513.1_cds_ABQ13158.1_954	ENSOART00000002367	5	7	8	0.0168504	1	1
lcl|CP000513.1_cds_ABQ13818.1_974	ENSOART00000002367	5	7	8	0.0168504	1	1
lcl|CP000513.1_cds_ABQ13672.1_1149	ENSOART00000002367	5	7	8	0.0168504	1	1
lcl|CP000513.1_cds_ABQ13897.1_1208	ENSOART00000002367	5	7	8	0.0168504	1	1
lcl|CP000513.1_cds_ABQ14116.1_1212	ENSOART00000002367	5	7	8	0.0168504	1	1
lcl|CP000513.1_cds_ABQ13566.1_1217	ENSOART00000002367	5	7	8	0.0168504	1	1
lcl|CP000513.1_cds_ABQ14291.1_1244	ENSOART00000002367	5	7	8	0.0168504	1	1
lcl|CP000513.1_cds_ABQ13851.1_133	ENSOART00000003169	5	7	8	0.0168504	1	1
lcl|CP000513.1_cds_ABQ13898.1_134	ENSOART00000003169	5	7	8	0.0168504	1	1
lcl|CP000513.1_cds_ABQ13151.1_497	ENSOART00000003169	5	7	8	0.0168504	1	1
lcl|CP000513.1_cds_ABQ13213.1_612	ENSOART00000003169	5	7	8	0.0168504	1	1
lcl|CP000513.1_cds_ABQ13818.1_974	ENSOART00000003169	5	7	8	0.0168504	1	1
lcl|CP000513.1_cds_ABQ13672.1_1149	ENSOART00000003169	5	7	8	0.0168504	1	1
lcl|CP000513.1_cds_ABQ13897.1_1208	ENSOART00000003169	5	7	8	0.0168504	1	1
lcl|CP000513.1_cds_ABQ13189.1_826	ENSOART00000009086	5	7	8	0.0168504	1	1
lcl|CP000513.1_cds_ABQ13842.1_968	ENSOART00000009086	5	7	8	0.0168504	1	1
lcl|CP000513.1_cds_ABQ13577.1_1220	ENSOART00000009086	5	7	8	0.0168504	1	1
lcl|CP000513.1_cds_ABQ14116.1_1212	ENSOART00000006989	5	7	8	0.0168504	1	1
lcl|CP000513.1_cds_ABQ13451.1_300	ENSOART00000009676	5	7	8	0.0168504	1	1
lcl|CP000513.1_cds_ABQ14310.1_838	ENSOART00000009676	5	7	8	0.0168504	1	1
lcl|CP000513.1_cds_ABQ13158.1_954	ENSOART00000009676	5	7	8	0.0168504	1	1
lcl|CP000513.1_cds_ABQ13566.1_1217	ENSOART00000009676	5	7	8	0.0168504	1	1
lcl|CP000513.1_cds_ABQ13577.1_1220	ENSOART00000009676	5	7	8	0.0168504	1	1
lcl|CP000513.1_cds_ABQ13151.1_497	ENSOART00000013570	5	7	8	0.0168504	1	1
lcl|CP000513.1_cds_ABQ13359.1_1020	ENSOART00000013570	5	7	8	0.0168504	1	1
lcl|CP000513.1_cds_ABQ13122.1_12	ENSOART00000013889	5	7	8	0.0168504	1	1
lcl|CP000513.1_cds_ABQ13851.1_133	ENSOART00000013889	5	7	8	0.0168504	1	1
lcl|CP000513.1_cds_ABQ13898.1_134	ENSOART00000013889	5	7	8	0.0168504	1	1
lcl|CP000513.1_cds_ABQ13664.1_211	ENSOART00000013889	5	7	8	0.0168504	1	1
lcl|CP000513.1_cds_ABQ13451.1_300	ENSOART00000013889	5	7	8	0.0168504	1	1
lcl|CP000513.1_cds_ABQ13151.1_497	ENSOART00000013889	5	7	8	0.0168504	1	1
lcl|CP000513.1_cds_ABQ13213.1_612	ENSOART00000013889	5	7	8	0.0168504	1	1
lcl|CP000513.1_cds_ABQ14310.1_838	ENSOART00000013889	5	7	8	0.0168504	1	1
lcl|CP000513.1_cds_ABQ13158.1_954	ENSOART00000013889	5	7	8	0.0168504	1	1
lcl|CP000513.1_cds_ABQ13818.1_974	ENSOART00000013889	5	7	8	0.0168504	1	1
lcl|CP000513.1_cds_ABQ13359.1_1020	ENSOART00000013889	5	7	8	0.0168504	1	1
lcl|CP000513.1_cds_ABQ13672.1_1149	ENSOART00000013889	5	7	8	0.0168504	1	1
lcl|CP000513.1_cds_ABQ13897.1_1208	ENSOART00000013889	5	7	8	0.0168504	1	1
lcl|CP000513.1_cds_ABQ14116.1_1212	ENSOART00000013889	5	7	8	0.0168504	1	1
lcl|CP000513.1_cds_ABQ13189.1_826	ENSOART00000019072	5	7	8	0.0168504	1	1
lcl|CP000513.1_cds_ABQ13842.1_968	ENSOART00000019072	5	7	8	0.0168504	1	1
lcl|CP000513.1_cds_ABQ13359.1_1020	ENSOART00000019072	5	7	8	0.0168504	1	1
lcl|CP000513.1_cds_ABQ13122.1_12	ENSOART00000018867	5	7	8	0.0168504	1	1
lcl|CP000513.1_cds_ABQ13241.1_420	ENSOART00000018834	5	7	8	0.0168504	1	1
lcl|CP000513.1_cds_ABQ14291.1_1244	ENSOART00000018834	5	7	8	0.0168504	1	1
lcl|CP000513.1_cds_ABQ13189.1_826	ENSOART00000017281	5	7	8	0.0168504	1	1
lcl|CP000513.1_cds_ABQ13842.1_968	ENSOART00000017281	5	7	8	0.0168504	1	1
lcl|CP000513.1_cds_ABQ13566.1_1217	ENSOART00000017281	5	7	8	0.0168504	1	1
lcl|CP000513.1_cds_ABQ13122.1_12	ENSOART00000017242	5	7	8	0.0168504	1	1
lcl|CP000513.1_cds_ABQ13664.1_211	ENSOART00000017242	5	7	8	0.0168504	1	1
lcl|CP000513.1_cds_ABQ13451.1_300	ENSOART00000017242	5	7	8	0.0168504	1	1
lcl|CP000513.1_cds_ABQ14310.1_838	ENSOART00000017242	5	7	8	0.0168504	1	1
lcl|CP000513.1_cds_ABQ13158.1_954	ENSOART00000017242	5	7	8	0.0168504	1	1
lcl|CP000513.1_cds_ABQ13474.1_1065	ENSOART00000017242	5	7	8	0.0168504	1	1
lcl|CP000513.1_cds_ABQ13851.1_133	ENSOART00000026163	5	7	8	0.0168504	1	1
lcl|CP000513.1_cds_ABQ13898.1_134	ENSOART00000026163	5	7	8	0.0168504	1	1
lcl|CP000513.1_cds_ABQ13664.1_211	ENSOART00000026163	5	7	8	0.0168504	1	1
lcl|CP000513.1_cds_ABQ13151.1_497	ENSOART00000026163	5	7	8	0.0168504	1	1
lcl|CP000513.1_cds_ABQ13213.1_612	ENSOART00000026163	5	7	8	0.0168504	1	1
lcl|CP000513.1_cds_ABQ13189.1_826	ENSOART00000026163	5	7	8	0.0168504	1	1
lcl|CP000513.1_cds_ABQ13842.1_968	ENSOART00000026163	5	7	8	0.0168504	1	1
lcl|CP000513.1_cds_ABQ13818.1_974	ENSOART00000026163	5	7	8	0.0168504	1	1
lcl|CP000513.1_cds_ABQ13359.1_1020	ENSOART00000026163	5	7	8	0.0168504	1	1
lcl|CP000513.1_cds_ABQ13474.1_1065	ENSOART00000026163	5	7	8	0.0168504	1	1
lcl|CP000513.1_cds_ABQ13672.1_1149	ENSOART00000026163	5	7	8	0.0168504	1	1
lcl|CP000513.1_cds_ABQ13897.1_1208	ENSOART00000026163	5	7	8	0.0168504	1	1
lcl|CP000513.1_cds_ABQ14116.1_1212	ENSOART00000026163	5	7	8	0.0168504	1	1
lcl|CP000513.1_cds_ABQ13566.1_1217	ENSOART00000026163	5	7	8	0.0168504	1	1
lcl|CP000513.1_cds_ABQ13577.1_1220	ENSOART00000026163	5	7	8	0.0168504	1	1
lcl|CP000513.1_cds_ABQ13241.1_420	ENSOART00000025523	5	7	8	0.0168504	1	1
lcl|CP000513.1_cds_ABQ14291.1_1244	ENSOART00000025523	5	7	8	0.0168504	1	1
lcl|CP000513.1_cds_ABQ14116.1_1212	ENSOART00000026929	5	7	8	0.0168504	1	1
lcl|CP000513.1_cds_ABQ13241.1_420	ENSOART00000024371	5	7	8	0.0168504	1	1
lcl|CP000513.1_cds_ABQ13151.1_497	ENSOART00000024371	5	7	8	0.0168504	1	1
lcl|CP000513.1_cds_ABQ13474.1_1065	ENSOART00000024371	5	7	8	0.0168504	1	1
lcl|CP000513.1_cds_ABQ14291.1_1244	ENSOART00000024371	5	7	8	0.0168504	1	1
lcl|CP000513.1_cds_ABQ13851.1_133	ENSOART00000025851	5	7	8	0.0168504	1	1
lcl|CP000513.1_cds_ABQ13898.1_134	ENSOART00000025851	5	7	8	0.0168504	1	1
lcl|CP000513.1_cds_ABQ13241.1_420	ENSOART00000025851	5	7	8	0.0168504	1	1
lcl|CP000513.1_cds_ABQ13213.1_612	ENSOART00000025851	5	7	8	0.0168504	1	1
lcl|CP000513.1_cds_ABQ13818.1_974	ENSOART00000025851	5	7	8	0.0168504	1	1
lcl|CP000513.1_cds_ABQ13474.1_1065	ENSOART00000025851	5	7	8	0.0168504	1	1
lcl|CP000513.1_cds_ABQ13672.1_1149	ENSOART00000025851	5	7	8	0.0168504	1	1
lcl|CP000513.1_cds_ABQ13897.1_1208	ENSOART00000025851	5	7	8	0.0168504	1	1
lcl|CP000513.1_cds_ABQ14291.1_1244	ENSOART00000025851	5	7	8	0.0168504	1	1
lcl|CP000513.1_cds_ABQ13566.1_1217	ENSOART00000026161	5	7	8	0.0168504	1	1
lcl|CP000513.1_cds_ABQ13151.1_497	ENSOART00000027504	5	7	8	0.0168504	1	1
lcl|CP000513.1_cds_ABQ13189.1_826	ENSOART00000027504	5	7	8	0.0168504	1	1
lcl|CP000513.1_cds_ABQ13842.1_968	ENSOART00000027504	5	7	8	0.0168504	1	1
lcl|CP000513.1_cds_ABQ13474.1_1065	ENSOART00000027504	5	7	8	0.0168504	1	1
lcl|CP000513.1_cds_ABQ13359.1_1020	ENSOART00000027371	5	7	8	0.0168504	1	1
lcl|CP000513.1_cds_ABQ13189.1_826	ENSOART00000026937	5	7	8	0.0168504	1	1
lcl|CP000513.1_cds_ABQ13842.1_968	ENSOART00000026937	5	7	8	0.0168504	1	1
lcl|CP000513.1_cds_ABQ13359.1_1020	ENSOART00000028446	5	7	8	0.0168504	1	1
lcl|CP000513.1_cds_ABQ13872.1_1214	ENSOART00000001341	5	8	7	0.0168504	1	1
lcl|CP000513.1_cds_ABQ14325.1_1044	ENSOART00000002708	5	8	7	0.0168504	1	1
lcl|CP000513.1_cds_ABQ14048.1_1218	ENSOART00000002708	5	8	7	0.0168504	1	1
lcl|CP000513.1_cds_ABQ13710.1_11	ENSOART00000002581	5	8	7	0.0168504	1	1
lcl|CP000513.1_cds_ABQ13796.1_130	ENSOART00000002581	5	8	7	0.0168504	1	1
lcl|CP000513.1_cds_ABQ13245.1_515	ENSOART00000002581	5	8	7	0.0168504	1	1
lcl|CP000513.1_cds_ABQ13697.1_785	ENSOART00000002581	5	8	7	0.0168504	1	1
lcl|CP000513.1_cds_ABQ13696.1_965	ENSOART00000002581	5	8	7	0.0168504	1	1
lcl|CP000513.1_cds_ABQ14325.1_1044	ENSOART00000002581	5	8	7	0.0168504	1	1
lcl|CP000513.1_cds_ABQ13704.1_1211	ENSOART00000002581	5	8	7	0.0168504	1	1
lcl|CP000513.1_cds_ABQ13695.1_1255	ENSOART00000002581	5	8	7	0.0168504	1	1
lcl|CP000513.1_cds_ABQ13696.1_965	ENSOART00000004644	5	8	7	0.0168504	1	1
lcl|CP000513.1_cds_ABQ13883.1_1022	ENSOART00000004644	5	8	7	0.0168504	1	1
lcl|CP000513.1_cds_ABQ13704.1_1211	ENSOART00000004644	5	8	7	0.0168504	1	1
lcl|CP000513.1_cds_ABQ13710.1_11	ENSOART00000010062	5	8	7	0.0168504	1	1
lcl|CP000513.1_cds_ABQ13796.1_130	ENSOART00000010062	5	8	7	0.0168504	1	1
lcl|CP000513.1_cds_ABQ13245.1_515	ENSOART00000010062	5	8	7	0.0168504	1	1
lcl|CP000513.1_cds_ABQ13697.1_785	ENSOART00000010062	5	8	7	0.0168504	1	1
lcl|CP000513.1_cds_ABQ13883.1_1022	ENSOART00000010062	5	8	7	0.0168504	1	1
lcl|CP000513.1_cds_ABQ13695.1_1255	ENSOART00000010062	5	8	7	0.0168504	1	1
lcl|CP000513.1_cds_ABQ13710.1_11	ENSOART00000005627	5	8	7	0.0168504	1	1
lcl|CP000513.1_cds_ABQ13796.1_130	ENSOART00000005627	5	8	7	0.0168504	1	1
lcl|CP000513.1_cds_ABQ13245.1_515	ENSOART00000005627	5	8	7	0.0168504	1	1
lcl|CP000513.1_cds_ABQ13697.1_785	ENSOART00000005627	5	8	7	0.0168504	1	1
lcl|CP000513.1_cds_ABQ13883.1_1022	ENSOART00000005627	5	8	7	0.0168504	1	1
lcl|CP000513.1_cds_ABQ13695.1_1255	ENSOART00000005627	5	8	7	0.0168504	1	1
lcl|CP000513.1_cds_ABQ13710.1_11	ENSOART00000005530	5	8	7	0.0168504	1	1
lcl|CP000513.1_cds_ABQ13796.1_130	ENSOART00000005530	5	8	7	0.0168504	1	1
lcl|CP000513.1_cds_ABQ13697.1_785	ENSOART00000005530	5	8	7	0.0168504	1	1
lcl|CP000513.1_cds_ABQ14325.1_1044	ENSOART00000005530	5	8	7	0.0168504	1	1
lcl|CP000513.1_cds_ABQ13872.1_1214	ENSOART00000005530	5	8	7	0.0168504	1	1
lcl|CP000513.1_cds_ABQ14048.1_1218	ENSOART00000005530	5	8	7	0.0168504	1	1
lcl|CP000513.1_cds_ABQ13695.1_1255	ENSOART00000005530	5	8	7	0.0168504	1	1
lcl|CP000513.1_cds_ABQ13245.1_515	ENSOART00000007873	5	8	7	0.0168504	1	1
lcl|CP000513.1_cds_ABQ13710.1_11	ENSOART00000006031	5	8	7	0.0168504	1	1
lcl|CP000513.1_cds_ABQ14003.1_514	ENSOART00000006031	5	8	7	0.0168504	1	1
lcl|CP000513.1_cds_ABQ13887.1_613	ENSOART00000006031	5	8	7	0.0168504	1	1
lcl|CP000513.1_cds_ABQ13697.1_785	ENSOART00000006031	5	8	7	0.0168504	1	1
lcl|CP000513.1_cds_ABQ13696.1_965	ENSOART00000006031	5	8	7	0.0168504	1	1
lcl|CP000513.1_cds_ABQ14325.1_1044	ENSOART00000006031	5	8	7	0.0168504	1	1
lcl|CP000513.1_cds_ABQ13704.1_1211	ENSOART00000006031	5	8	7	0.0168504	1	1
lcl|CP000513.1_cds_ABQ13872.1_1214	ENSOART00000006031	5	8	7	0.0168504	1	1
lcl|CP000513.1_cds_ABQ14048.1_1218	ENSOART00000006031	5	8	7	0.0168504	1	1
lcl|CP000513.1_cds_ABQ13695.1_1255	ENSOART00000006031	5	8	7	0.0168504	1	1
lcl|CP000513.1_cds_ABQ13710.1_11	ENSOART00000012164	5	8	7	0.0168504	1	1
lcl|CP000513.1_cds_ABQ14003.1_514	ENSOART00000012164	5	8	7	0.0168504	1	1
lcl|CP000513.1_cds_ABQ13887.1_613	ENSOART00000012164	5	8	7	0.0168504	1	1
lcl|CP000513.1_cds_ABQ13697.1_785	ENSOART00000012164	5	8	7	0.0168504	1	1
lcl|CP000513.1_cds_ABQ13696.1_965	ENSOART00000012164	5	8	7	0.0168504	1	1
lcl|CP000513.1_cds_ABQ13704.1_1211	ENSOART00000012164	5	8	7	0.0168504	1	1
lcl|CP000513.1_cds_ABQ13872.1_1214	ENSOART00000012164	5	8	7	0.0168504	1	1
lcl|CP000513.1_cds_ABQ14048.1_1218	ENSOART00000012164	5	8	7	0.0168504	1	1
lcl|CP000513.1_cds_ABQ13695.1_1255	ENSOART00000012164	5	8	7	0.0168504	1	1
lcl|CP000513.1_cds_ABQ13796.1_130	ENSOART00000012262	5	8	7	0.0168504	1	1
lcl|CP000513.1_cds_ABQ14325.1_1044	ENSOART00000012262	5	8	7	0.0168504	1	1
lcl|CP000513.1_cds_ABQ14003.1_514	ENSOART00000014155	5	8	7	0.0168504	1	1
lcl|CP000513.1_cds_ABQ13245.1_515	ENSOART00000014155	5	8	7	0.0168504	1	1
lcl|CP000513.1_cds_ABQ13887.1_613	ENSOART00000014155	5	8	7	0.0168504	1	1
lcl|CP000513.1_cds_ABQ13696.1_965	ENSOART00000014155	5	8	7	0.0168504	1	1
lcl|CP000513.1_cds_ABQ13883.1_1022	ENSOART00000014155	5	8	7	0.0168504	1	1
lcl|CP000513.1_cds_ABQ13704.1_1211	ENSOART00000014155	5	8	7	0.0168504	1	1
lcl|CP000513.1_cds_ABQ13872.1_1214	ENSOART00000014155	5	8	7	0.0168504	1	1
lcl|CP000513.1_cds_ABQ13887.1_613	ENSOART00000011298	5	8	7	0.0168504	1	1
lcl|CP000513.1_cds_ABQ14325.1_1044	ENSOART00000010655	5	8	7	0.0168504	1	1
lcl|CP000513.1_cds_ABQ13796.1_130	ENSOART00000017327	5	8	7	0.0168504	1	1
lcl|CP000513.1_cds_ABQ13796.1_130	ENSOART00000018956	5	8	7	0.0168504	1	1
lcl|CP000513.1_cds_ABQ13872.1_1214	ENSOART00000018956	5	8	7	0.0168504	1	1
lcl|CP000513.1_cds_ABQ14048.1_1218	ENSOART00000018956	5	8	7	0.0168504	1	1
lcl|CP000513.1_cds_ABQ13796.1_130	ENSOART00000019142	5	8	7	0.0168504	1	1
lcl|CP000513.1_cds_ABQ13245.1_515	ENSOART00000019142	5	8	7	0.0168504	1	1
lcl|CP000513.1_cds_ABQ14003.1_514	ENSOART00000018667	5	8	7	0.0168504	1	1
lcl|CP000513.1_cds_ABQ13883.1_1022	ENSOART00000018667	5	8	7	0.0168504	1	1
lcl|CP000513.1_cds_ABQ13245.1_515	ENSOART00000018337	5	8	7	0.0168504	1	1
lcl|CP000513.1_cds_ABQ13872.1_1214	ENSOART00000018337	5	8	7	0.0168504	1	1
lcl|CP000513.1_cds_ABQ13872.1_1214	ENSOART00000015734	5	8	7	0.0168504	1	1
lcl|CP000513.1_cds_ABQ13710.1_11	ENSOART00000015672	5	8	7	0.0168504	1	1
lcl|CP000513.1_cds_ABQ14003.1_514	ENSOART00000015672	5	8	7	0.0168504	1	1
lcl|CP000513.1_cds_ABQ13245.1_515	ENSOART00000015672	5	8	7	0.0168504	1	1
lcl|CP000513.1_cds_ABQ13697.1_785	ENSOART00000015672	5	8	7	0.0168504	1	1
lcl|CP000513.1_cds_ABQ14325.1_1044	ENSOART00000015672	5	8	7	0.0168504	1	1
lcl|CP000513.1_cds_ABQ13695.1_1255	ENSOART00000015672	5	8	7	0.0168504	1	1
lcl|CP000513.1_cds_ABQ13796.1_130	ENSOART00000020601	5	8	7	0.0168504	1	1
lcl|CP000513.1_cds_ABQ13872.1_1214	ENSOART00000026547	5	8	7	0.0168504	1	1
lcl|CP000513.1_cds_ABQ13710.1_11	ENSOART00000024057	5	8	7	0.0168504	1	1
lcl|CP000513.1_cds_ABQ13697.1_785	ENSOART00000024057	5	8	7	0.0168504	1	1
lcl|CP000513.1_cds_ABQ14325.1_1044	ENSOART00000024057	5	8	7	0.0168504	1	1
lcl|CP000513.1_cds_ABQ13695.1_1255	ENSOART00000024057	5	8	7	0.0168504	1	1
lcl|CP000513.1_cds_ABQ13887.1_613	ENSOART00000021215	5	8	7	0.0168504	1	1
lcl|CP000513.1_cds_ABQ13872.1_1214	ENSOART00000021215	5	8	7	0.0168504	1	1
lcl|CP000513.1_cds_ABQ14003.1_514	ENSOART00000027729	5	8	7	0.0168504	1	1
lcl|CP000513.1_cds_ABQ13696.1_965	ENSOART00000027729	5	8	7	0.0168504	1	1
lcl|CP000513.1_cds_ABQ13883.1_1022	ENSOART00000027729	5	8	7	0.0168504	1	1
lcl|CP000513.1_cds_ABQ13704.1_1211	ENSOART00000027729	5	8	7	0.0168504	1	1
lcl|CP000513.1_cds_ABQ13710.1_11	ENSOART00000023561	5	8	7	0.0168504	1	1
lcl|CP000513.1_cds_ABQ13796.1_130	ENSOART00000023561	5	8	7	0.0168504	1	1
lcl|CP000513.1_cds_ABQ13887.1_613	ENSOART00000023561	5	8	7	0.0168504	1	1
lcl|CP000513.1_cds_ABQ13697.1_785	ENSOART00000023561	5	8	7	0.0168504	1	1
lcl|CP000513.1_cds_ABQ13696.1_965	ENSOART00000023561	5	8	7	0.0168504	1	1
lcl|CP000513.1_cds_ABQ13883.1_1022	ENSOART00000023561	5	8	7	0.0168504	1	1
lcl|CP000513.1_cds_ABQ13704.1_1211	ENSOART00000023561	5	8	7	0.0168504	1	1
lcl|CP000513.1_cds_ABQ13872.1_1214	ENSOART00000023561	5	8	7	0.0168504	1	1
lcl|CP000513.1_cds_ABQ14048.1_1218	ENSOART00000023561	5	8	7	0.0168504	1	1
lcl|CP000513.1_cds_ABQ13695.1_1255	ENSOART00000023561	5	8	7	0.0168504	1	1
lcl|CP000513.1_cds_ABQ13796.1_130	ENSOART00000021800	5	8	7	0.0168504	1	1
lcl|CP000513.1_cds_ABQ13796.1_130	ENSOART00000027434	5	8	7	0.0168504	1	1
lcl|CP000513.1_cds_ABQ14325.1_1044	ENSOART00000027434	5	8	7	0.0168504	1	1
lcl|CP000513.1_cds_ABQ14048.1_1218	ENSOART00000027434	5	8	7	0.0168504	1	1
lcl|CP000513.1_cds_ABQ13796.1_130	ENSOART00000025320	5	8	7	0.0168504	1	1
lcl|CP000513.1_cds_ABQ14325.1_1044	ENSOART00000025320	5	8	7	0.0168504	1	1
lcl|CP000513.1_cds_ABQ14048.1_1218	ENSOART00000025320	5	8	7	0.0168504	1	1
lcl|CP000513.1_cds_ABQ14003.1_514	ENSOART00000025009	5	8	7	0.0168504	1	1
lcl|CP000513.1_cds_ABQ13696.1_965	ENSOART00000025009	5	8	7	0.0168504	1	1
lcl|CP000513.1_cds_ABQ13704.1_1211	ENSOART00000025009	5	8	7	0.0168504	1	1
lcl|CP000513.1_cds_ABQ13872.1_1214	ENSOART00000025009	5	8	7	0.0168504	1	1
lcl|CP000513.1_cds_ABQ13710.1_11	ENSOART00000025107	5	8	7	0.0168504	1	1
lcl|CP000513.1_cds_ABQ13245.1_515	ENSOART00000025107	5	8	7	0.0168504	1	1
lcl|CP000513.1_cds_ABQ13697.1_785	ENSOART00000025107	5	8	7	0.0168504	1	1
lcl|CP000513.1_cds_ABQ13883.1_1022	ENSOART00000025107	5	8	7	0.0168504	1	1
lcl|CP000513.1_cds_ABQ14325.1_1044	ENSOART00000025107	5	8	7	0.0168504	1	1
lcl|CP000513.1_cds_ABQ13872.1_1214	ENSOART00000025107	5	8	7	0.0168504	1	1
lcl|CP000513.1_cds_ABQ14048.1_1218	ENSOART00000025107	5	8	7	0.0168504	1	1
lcl|CP000513.1_cds_ABQ13695.1_1255	ENSOART00000025107	5	8	7	0.0168504	1	1
lcl|CP000513.1_cds_ABQ14003.1_514	ENSOART00000024910	5	8	7	0.0168504	1	1
lcl|CP000513.1_cds_ABQ13796.1_130	ENSOART00000023310	5	8	7	0.0168504	1	1
lcl|CP000513.1_cds_ABQ13887.1_613	ENSOART00000023310	5	8	7	0.0168504	1	1
lcl|CP000513.1_cds_ABQ14048.1_1218	ENSOART00000023310	5	8	7	0.0168504	1	1
lcl|CP000513.1_cds_ABQ13370.1_1260	ENSOART00000000784	15	18	17	0.0168504	1	1
lcl|CP000513.1_cds_ABQ13370.1_1260	ENSOART00000014641	15	18	17	0.0168504	1	1
lcl|CP000513.1_cds_ABQ13370.1_1260	ENSOART00000018351	15	18	17	0.0168504	1	1
lcl|CP000513.1_cds_ABQ13370.1_1260	ENSOART00000026725	15	18	17	0.0168504	1	1
lcl|CP000513.1_cds_ABQ13553.1_1265	ENSOART00000002538	8	9	14	0.017149	1	1
lcl|CP000513.1_cds_ABQ13553.1_1265	ENSOART00000003677	8	9	14	0.017149	1	1
lcl|CP000513.1_cds_ABQ13553.1_1265	ENSOART00000003436	8	9	14	0.017149	1	1
lcl|CP000513.1_cds_ABQ14021.1_466	ENSOART00000007179	8	9	14	0.017149	1	1
lcl|CP000513.1_cds_ABQ13667.1_573	ENSOART00000008589	8	9	14	0.017149	1	1
lcl|CP000513.1_cds_ABQ13575.1_362	ENSOART00000005464	8	9	14	0.017149	1	1
lcl|CP000513.1_cds_ABQ13351.1_361	ENSOART00000006339	8	9	14	0.017149	1	1
lcl|CP000513.1_cds_ABQ13575.1_362	ENSOART00000006339	8	9	14	0.017149	1	1
lcl|CP000513.1_cds_ABQ14021.1_466	ENSOART00000006339	8	9	14	0.017149	1	1
lcl|CP000513.1_cds_ABQ13881.1_1269	ENSOART00000006339	8	9	14	0.017149	1	1
lcl|CP000513.1_cds_ABQ13553.1_1265	ENSOART00000008505	8	9	14	0.017149	1	1
lcl|CP000513.1_cds_ABQ13553.1_1265	ENSOART00000006959	8	9	14	0.017149	1	1
lcl|CP000513.1_cds_ABQ13553.1_1265	ENSOART00000011831	8	9	14	0.017149	1	1
lcl|CP000513.1_cds_ABQ14021.1_466	ENSOART00000015209	8	9	14	0.017149	1	1
lcl|CP000513.1_cds_ABQ13575.1_362	ENSOART00000018996	8	9	14	0.017149	1	1
lcl|CP000513.1_cds_ABQ13667.1_573	ENSOART00000025148	8	9	14	0.017149	1	1
lcl|CP000513.1_cds_ABQ13553.1_1265	ENSOART00000027995	8	9	14	0.017149	1	1
lcl|CP000513.1_cds_ABQ13553.1_1265	ENSOART00000020799	8	9	14	0.017149	1	1
lcl|CP000513.1_cds_ABQ13351.1_361	ENSOART00000022767	8	9	14	0.017149	1	1
lcl|CP000513.1_cds_ABQ13575.1_362	ENSOART00000022767	8	9	14	0.017149	1	1
lcl|CP000513.1_cds_ABQ13881.1_1269	ENSOART00000022767	8	9	14	0.017149	1	1
lcl|CP000513.1_cds_ABQ14021.1_466	ENSOART00000024770	8	9	14	0.017149	1	1
lcl|CP000513.1_cds_ABQ14021.1_466	ENSOART00000023961	8	9	14	0.017149	1	1
lcl|CP000513.1_cds_ABQ13667.1_573	ENSOART00000024977	8	9	14	0.017149	1	1
lcl|CP000513.1_cds_ABQ13667.1_573	ENSOART00000025053	8	9	14	0.017149	1	1
lcl|CP000513.1_cds_ABQ14021.1_466	ENSOART00000025710	8	9	14	0.017149	1	1
lcl|CP000513.1_cds_ABQ13538.1_659	ENSOART00000000664	10	11	16	0.017149	1	1
lcl|CP000513.1_cds_ABQ13538.1_659	ENSOART00000002214	10	11	16	0.017149	1	1
lcl|CP000513.1_cds_ABQ13538.1_659	ENSOART00000013654	10	11	16	0.017149	1	1
lcl|CP000513.1_cds_ABQ13538.1_659	ENSOART00000019121	10	11	16	0.017149	1	1
lcl|CP000513.1_cds_ABQ13538.1_659	ENSOART00000016834	10	11	16	0.017149	1	1
lcl|CP000513.1_cds_ABQ13538.1_659	ENSOART00000028058	10	11	16	0.017149	1	1
lcl|CP000513.1_cds_ABQ13538.1_659	ENSOART00000023989	10	11	16	0.017149	1	1
lcl|CP000513.1_cds_ABQ13538.1_659	ENSOART00000024474	10	11	16	0.017149	1	1
lcl|CP000513.1_cds_ABQ13099.1_314	ENSOART00000015048	8	14	9	0.017149	1	1
lcl|CP000513.1_cds_ABQ14298.1_416	ENSOART00000000199	7	10	10	0.0181953	1	1
lcl|CP000513.1_cds_ABQ13116.1_575	ENSOART00000000356	7	10	10	0.0181953	1	1
lcl|CP000513.1_cds_ABQ14298.1_416	ENSOART00000001252	7	10	10	0.0181953	1	1
lcl|CP000513.1_cds_ABQ14298.1_416	ENSOART00000003708	7	10	10	0.0181953	1	1
lcl|CP000513.1_cds_ABQ13535.1_847	ENSOART00000006462	7	10	10	0.0181953	1	1
lcl|CP000513.1_cds_ABQ13535.1_847	ENSOART00000005594	7	10	10	0.0181953	1	1
lcl|CP000513.1_cds_ABQ14037.1_1130	ENSOART00000005594	7	10	10	0.0181953	1	1
lcl|CP000513.1_cds_ABQ14298.1_416	ENSOART00000013557	7	10	10	0.0181953	1	1
lcl|CP000513.1_cds_ABQ13116.1_575	ENSOART00000014955	7	10	10	0.0181953	1	1
lcl|CP000513.1_cds_ABQ13116.1_575	ENSOART00000013265	7	10	10	0.0181953	1	1
lcl|CP000513.1_cds_ABQ13116.1_575	ENSOART00000025269	7	10	10	0.0181953	1	1
lcl|CP000513.1_cds_ABQ13116.1_575	ENSOART00000024578	7	10	10	0.0181953	1	1
lcl|CP000513.1_cds_ABQ13535.1_847	ENSOART00000020993	7	10	10	0.0181953	1	1
lcl|CP000513.1_cds_ABQ14037.1_1130	ENSOART00000020993	7	10	10	0.0181953	1	1
lcl|CP000513.1_cds_ABQ13525.1_1213	ENSOART00000000052	7	13	8	0.0202288	1	1
lcl|CP000513.1_cds_ABQ13217.1_100	ENSOART00000005228	11	12	17	0.0202288	1	1
lcl|CP000513.1_cds_ABQ13490.1_13	ENSOART00000003169	7	13	8	0.0202288	1	1
lcl|CP000513.1_cds_ABQ13217.1_100	ENSOART00000008243	11	12	17	0.0202288	1	1
lcl|CP000513.1_cds_ABQ13853.1_1111	ENSOART00000008359	11	12	17	0.0202288	1	1
lcl|CP000513.1_cds_ABQ13853.1_1111	ENSOART00000008494	11	12	17	0.0202288	1	1
lcl|CP000513.1_cds_ABQ13217.1_100	ENSOART00000008690	11	12	17	0.0202288	1	1
lcl|CP000513.1_cds_ABQ13217.1_100	ENSOART00000014641	11	12	17	0.0202288	1	1
lcl|CP000513.1_cds_ABQ13217.1_100	ENSOART00000011311	11	12	17	0.0202288	1	1
lcl|CP000513.1_cds_ABQ13853.1_1111	ENSOART00000011311	11	12	17	0.0202288	1	1
lcl|CP000513.1_cds_ABQ13490.1_13	ENSOART00000013889	7	13	8	0.0202288	1	1
lcl|CP000513.1_cds_ABQ13525.1_1213	ENSOART00000013889	7	13	8	0.0202288	1	1
lcl|CP000513.1_cds_ABQ13217.1_100	ENSOART00000015757	11	12	17	0.0202288	1	1
lcl|CP000513.1_cds_ABQ13525.1_1213	ENSOART00000019072	7	13	8	0.0202288	1	1
lcl|CP000513.1_cds_ABQ13853.1_1111	ENSOART00000019337	11	12	17	0.0202288	1	1
lcl|CP000513.1_cds_ABQ13525.1_1213	ENSOART00000018834	7	13	8	0.0202288	1	1
lcl|CP000513.1_cds_ABQ13490.1_13	ENSOART00000024914	7	13	8	0.0202288	1	1
lcl|CP000513.1_cds_ABQ13490.1_13	ENSOART00000025851	7	13	8	0.0202288	1	1
lcl|CP000513.1_cds_ABQ13853.1_1111	ENSOART00000024729	11	12	17	0.0202288	1	1
lcl|CP000513.1_cds_ABQ13853.1_1111	ENSOART00000023291	11	12	17	0.0202288	1	1
lcl|CP000513.1_cds_ABQ13853.1_1111	ENSOART00000020831	11	12	17	0.0202288	1	1
lcl|CP000513.1_cds_ABQ13853.1_1111	ENSOART00000024992	11	12	17	0.0202288	1	1
lcl|CP000513.1_cds_ABQ13217.1_100	ENSOART00000026725	11	12	17	0.0202288	1	1
lcl|CP000513.1_cds_ABQ13853.1_1111	ENSOART00000025655	11	12	17	0.0202288	1	1
lcl|CP000513.1_cds_ABQ13245.1_515	ENSOART00000000379	7	8	13	0.0202288	1	1
lcl|CP000513.1_cds_ABQ13883.1_1022	ENSOART00000000379	7	8	13	0.0202288	1	1
lcl|CP000513.1_cds_ABQ13796.1_130	ENSOART00000001308	7	8	13	0.0202288	1	1
lcl|CP000513.1_cds_ABQ13245.1_515	ENSOART00000001308	7	8	13	0.0202288	1	1
lcl|CP000513.1_cds_ABQ13887.1_613	ENSOART00000001308	7	8	13	0.0202288	1	1
lcl|CP000513.1_cds_ABQ14325.1_1044	ENSOART00000001308	7	8	13	0.0202288	1	1
lcl|CP000513.1_cds_ABQ13872.1_1214	ENSOART00000001308	7	8	13	0.0202288	1	1
lcl|CP000513.1_cds_ABQ14048.1_1218	ENSOART00000001308	7	8	13	0.0202288	1	1
lcl|CP000513.1_cds_ABQ13883.1_1022	ENSOART00000001464	7	8	13	0.0202288	1	1
lcl|CP000513.1_cds_ABQ13887.1_613	ENSOART00000001268	7	8	13	0.0202288	1	1
lcl|CP000513.1_cds_ABQ13872.1_1214	ENSOART00000001268	7	8	13	0.0202288	1	1
lcl|CP000513.1_cds_ABQ14048.1_1218	ENSOART00000001268	7	8	13	0.0202288	1	1
lcl|CP000513.1_cds_ABQ13710.1_11	ENSOART00000002541	7	8	13	0.0202288	1	1
lcl|CP000513.1_cds_ABQ13697.1_785	ENSOART00000002541	7	8	13	0.0202288	1	1
lcl|CP000513.1_cds_ABQ13695.1_1255	ENSOART00000002541	7	8	13	0.0202288	1	1
lcl|CP000513.1_cds_ABQ13796.1_130	ENSOART00000005034	7	8	13	0.0202288	1	1
lcl|CP000513.1_cds_ABQ13710.1_11	ENSOART00000007061	7	8	13	0.0202288	1	1
lcl|CP000513.1_cds_ABQ13796.1_130	ENSOART00000007061	7	8	13	0.0202288	1	1
lcl|CP000513.1_cds_ABQ13697.1_785	ENSOART00000007061	7	8	13	0.0202288	1	1
lcl|CP000513.1_cds_ABQ14325.1_1044	ENSOART00000007061	7	8	13	0.0202288	1	1
lcl|CP000513.1_cds_ABQ14048.1_1218	ENSOART00000007061	7	8	13	0.0202288	1	1
lcl|CP000513.1_cds_ABQ13695.1_1255	ENSOART00000007061	7	8	13	0.0202288	1	1
lcl|CP000513.1_cds_ABQ14325.1_1044	ENSOART00000010111	7	8	13	0.0202288	1	1
lcl|CP000513.1_cds_ABQ13887.1_613	ENSOART00000010322	7	8	13	0.0202288	1	1
lcl|CP000513.1_cds_ABQ13696.1_965	ENSOART00000010322	7	8	13	0.0202288	1	1
lcl|CP000513.1_cds_ABQ13704.1_1211	ENSOART00000010322	7	8	13	0.0202288	1	1
lcl|CP000513.1_cds_ABQ13872.1_1214	ENSOART00000010322	7	8	13	0.0202288	1	1
lcl|CP000513.1_cds_ABQ13796.1_130	ENSOART00000010067	7	8	13	0.0202288	1	1
lcl|CP000513.1_cds_ABQ13696.1_965	ENSOART00000010067	7	8	13	0.0202288	1	1
lcl|CP000513.1_cds_ABQ13883.1_1022	ENSOART00000010067	7	8	13	0.0202288	1	1
lcl|CP000513.1_cds_ABQ13704.1_1211	ENSOART00000010067	7	8	13	0.0202288	1	1
lcl|CP000513.1_cds_ABQ13872.1_1214	ENSOART00000010067	7	8	13	0.0202288	1	1
lcl|CP000513.1_cds_ABQ14048.1_1218	ENSOART00000010067	7	8	13	0.0202288	1	1
lcl|CP000513.1_cds_ABQ14003.1_514	ENSOART00000008390	7	8	13	0.0202288	1	1
lcl|CP000513.1_cds_ABQ13887.1_613	ENSOART00000008235	7	8	13	0.0202288	1	1
lcl|CP000513.1_cds_ABQ13696.1_965	ENSOART00000008235	7	8	13	0.0202288	1	1
lcl|CP000513.1_cds_ABQ14325.1_1044	ENSOART00000008235	7	8	13	0.0202288	1	1
lcl|CP000513.1_cds_ABQ13704.1_1211	ENSOART00000008235	7	8	13	0.0202288	1	1
lcl|CP000513.1_cds_ABQ14048.1_1218	ENSOART00000008235	7	8	13	0.0202288	1	1
lcl|CP000513.1_cds_ABQ13710.1_11	ENSOART00000007780	7	8	13	0.0202288	1	1
lcl|CP000513.1_cds_ABQ13697.1_785	ENSOART00000007780	7	8	13	0.0202288	1	1
lcl|CP000513.1_cds_ABQ13696.1_965	ENSOART00000007780	7	8	13	0.0202288	1	1
lcl|CP000513.1_cds_ABQ13704.1_1211	ENSOART00000007780	7	8	13	0.0202288	1	1
lcl|CP000513.1_cds_ABQ13872.1_1214	ENSOART00000007780	7	8	13	0.0202288	1	1
lcl|CP000513.1_cds_ABQ14048.1_1218	ENSOART00000007780	7	8	13	0.0202288	1	1
lcl|CP000513.1_cds_ABQ13695.1_1255	ENSOART00000007780	7	8	13	0.0202288	1	1
lcl|CP000513.1_cds_ABQ13883.1_1022	ENSOART00000006929	7	8	13	0.0202288	1	1
lcl|CP000513.1_cds_ABQ13245.1_515	ENSOART00000013750	7	8	13	0.0202288	1	1
lcl|CP000513.1_cds_ABQ13883.1_1022	ENSOART00000013750	7	8	13	0.0202288	1	1
lcl|CP000513.1_cds_ABQ13796.1_130	ENSOART00000013362	7	8	13	0.0202288	1	1
lcl|CP000513.1_cds_ABQ14003.1_514	ENSOART00000011863	7	8	13	0.0202288	1	1
lcl|CP000513.1_cds_ABQ13710.1_11	ENSOART00000012603	7	8	13	0.0202288	1	1
lcl|CP000513.1_cds_ABQ14003.1_514	ENSOART00000012603	7	8	13	0.0202288	1	1
lcl|CP000513.1_cds_ABQ13245.1_515	ENSOART00000012603	7	8	13	0.0202288	1	1
lcl|CP000513.1_cds_ABQ13887.1_613	ENSOART00000012603	7	8	13	0.0202288	1	1
lcl|CP000513.1_cds_ABQ13697.1_785	ENSOART00000012603	7	8	13	0.0202288	1	1
lcl|CP000513.1_cds_ABQ13696.1_965	ENSOART00000012603	7	8	13	0.0202288	1	1
lcl|CP000513.1_cds_ABQ13883.1_1022	ENSOART00000012603	7	8	13	0.0202288	1	1
lcl|CP000513.1_cds_ABQ13704.1_1211	ENSOART00000012603	7	8	13	0.0202288	1	1
lcl|CP000513.1_cds_ABQ13872.1_1214	ENSOART00000012603	7	8	13	0.0202288	1	1
lcl|CP000513.1_cds_ABQ13695.1_1255	ENSOART00000012603	7	8	13	0.0202288	1	1
lcl|CP000513.1_cds_ABQ13796.1_130	ENSOART00000016289	7	8	13	0.0202288	1	1
lcl|CP000513.1_cds_ABQ14325.1_1044	ENSOART00000016289	7	8	13	0.0202288	1	1
lcl|CP000513.1_cds_ABQ13710.1_11	ENSOART00000017119	7	8	13	0.0202288	1	1
lcl|CP000513.1_cds_ABQ13245.1_515	ENSOART00000017119	7	8	13	0.0202288	1	1
lcl|CP000513.1_cds_ABQ13697.1_785	ENSOART00000017119	7	8	13	0.0202288	1	1
lcl|CP000513.1_cds_ABQ13883.1_1022	ENSOART00000017119	7	8	13	0.0202288	1	1
lcl|CP000513.1_cds_ABQ14325.1_1044	ENSOART00000017119	7	8	13	0.0202288	1	1
lcl|CP000513.1_cds_ABQ13872.1_1214	ENSOART00000017119	7	8	13	0.0202288	1	1
lcl|CP000513.1_cds_ABQ14048.1_1218	ENSOART00000017119	7	8	13	0.0202288	1	1
lcl|CP000513.1_cds_ABQ13695.1_1255	ENSOART00000017119	7	8	13	0.0202288	1	1
lcl|CP000513.1_cds_ABQ13796.1_130	ENSOART00000019456	7	8	13	0.0202288	1	1
lcl|CP000513.1_cds_ABQ13710.1_11	ENSOART00000019834	7	8	13	0.0202288	1	1
lcl|CP000513.1_cds_ABQ14003.1_514	ENSOART00000019834	7	8	13	0.0202288	1	1
lcl|CP000513.1_cds_ABQ13887.1_613	ENSOART00000019834	7	8	13	0.0202288	1	1
lcl|CP000513.1_cds_ABQ13697.1_785	ENSOART00000019834	7	8	13	0.0202288	1	1
lcl|CP000513.1_cds_ABQ13696.1_965	ENSOART00000019834	7	8	13	0.0202288	1	1
lcl|CP000513.1_cds_ABQ13883.1_1022	ENSOART00000019834	7	8	13	0.0202288	1	1
lcl|CP000513.1_cds_ABQ13704.1_1211	ENSOART00000019834	7	8	13	0.0202288	1	1
lcl|CP000513.1_cds_ABQ13695.1_1255	ENSOART00000019834	7	8	13	0.0202288	1	1
lcl|CP000513.1_cds_ABQ13245.1_515	ENSOART00000024202	7	8	13	0.0202288	1	1
lcl|CP000513.1_cds_ABQ13245.1_515	ENSOART00000026869	7	8	13	0.0202288	1	1
lcl|CP000513.1_cds_ABQ13883.1_1022	ENSOART00000026869	7	8	13	0.0202288	1	1
lcl|CP000513.1_cds_ABQ13887.1_613	ENSOART00000023489	7	8	13	0.0202288	1	1
lcl|CP000513.1_cds_ABQ13872.1_1214	ENSOART00000023489	7	8	13	0.0202288	1	1
lcl|CP000513.1_cds_ABQ13710.1_11	ENSOART00000025593	7	8	13	0.0202288	1	1
lcl|CP000513.1_cds_ABQ13245.1_515	ENSOART00000025593	7	8	13	0.0202288	1	1
lcl|CP000513.1_cds_ABQ13887.1_613	ENSOART00000025593	7	8	13	0.0202288	1	1
lcl|CP000513.1_cds_ABQ13697.1_785	ENSOART00000025593	7	8	13	0.0202288	1	1
lcl|CP000513.1_cds_ABQ13696.1_965	ENSOART00000025593	7	8	13	0.0202288	1	1
lcl|CP000513.1_cds_ABQ13704.1_1211	ENSOART00000025593	7	8	13	0.0202288	1	1
lcl|CP000513.1_cds_ABQ13872.1_1214	ENSOART00000025593	7	8	13	0.0202288	1	1
lcl|CP000513.1_cds_ABQ14048.1_1218	ENSOART00000025593	7	8	13	0.0202288	1	1
lcl|CP000513.1_cds_ABQ13695.1_1255	ENSOART00000025593	7	8	13	0.0202288	1	1
lcl|CP000513.1_cds_ABQ13883.1_1022	ENSOART00000027433	7	8	13	0.0202288	1	1
lcl|CP000513.1_cds_ABQ14325.1_1044	ENSOART00000024522	7	8	13	0.0202288	1	1
lcl|CP000513.1_cds_ABQ13887.1_613	ENSOART00000025183	7	8	13	0.0202288	1	1
lcl|CP000513.1_cds_ABQ13872.1_1214	ENSOART00000025183	7	8	13	0.0202288	1	1
lcl|CP000513.1_cds_ABQ13796.1_130	ENSOART00000024067	7	8	13	0.0202288	1	1
lcl|CP000513.1_cds_ABQ14048.1_1218	ENSOART00000024067	7	8	13	0.0202288	1	1
lcl|CP000513.1_cds_ABQ13887.1_613	ENSOART00000028525	7	8	13	0.0202288	1	1
lcl|CP000513.1_cds_ABQ13872.1_1214	ENSOART00000028525	7	8	13	0.0202288	1	1
lcl|CP000513.1_cds_ABQ13710.1_11	ENSOART00000024516	7	8	13	0.0202288	1	1
lcl|CP000513.1_cds_ABQ13796.1_130	ENSOART00000024516	7	8	13	0.0202288	1	1
lcl|CP000513.1_cds_ABQ14003.1_514	ENSOART00000024516	7	8	13	0.0202288	1	1
lcl|CP000513.1_cds_ABQ13697.1_785	ENSOART00000024516	7	8	13	0.0202288	1	1
lcl|CP000513.1_cds_ABQ13696.1_965	ENSOART00000024516	7	8	13	0.0202288	1	1
lcl|CP000513.1_cds_ABQ13883.1_1022	ENSOART00000024516	7	8	13	0.0202288	1	1
lcl|CP000513.1_cds_ABQ14325.1_1044	ENSOART00000024516	7	8	13	0.0202288	1	1
lcl|CP000513.1_cds_ABQ13704.1_1211	ENSOART00000024516	7	8	13	0.0202288	1	1
lcl|CP000513.1_cds_ABQ14048.1_1218	ENSOART00000024516	7	8	13	0.0202288	1	1
lcl|CP000513.1_cds_ABQ13695.1_1255	ENSOART00000024516	7	8	13	0.0202288	1	1
lcl|CP000513.1_cds_ABQ13710.1_11	ENSOART00000027153	7	8	13	0.0202288	1	1
lcl|CP000513.1_cds_ABQ13796.1_130	ENSOART00000027153	7	8	13	0.0202288	1	1
lcl|CP000513.1_cds_ABQ13245.1_515	ENSOART00000027153	7	8	13	0.0202288	1	1
lcl|CP000513.1_cds_ABQ13697.1_785	ENSOART00000027153	7	8	13	0.0202288	1	1
lcl|CP000513.1_cds_ABQ13883.1_1022	ENSOART00000027153	7	8	13	0.0202288	1	1
lcl|CP000513.1_cds_ABQ13872.1_1214	ENSOART00000027153	7	8	13	0.0202288	1	1
lcl|CP000513.1_cds_ABQ13695.1_1255	ENSOART00000027153	7	8	13	0.0202288	1	1
lcl|CP000513.1_cds_ABQ13710.1_11	ENSOART00000025096	7	8	13	0.0202288	1	1
lcl|CP000513.1_cds_ABQ14003.1_514	ENSOART00000025096	7	8	13	0.0202288	1	1
lcl|CP000513.1_cds_ABQ13887.1_613	ENSOART00000025096	7	8	13	0.0202288	1	1
lcl|CP000513.1_cds_ABQ13697.1_785	ENSOART00000025096	7	8	13	0.0202288	1	1
lcl|CP000513.1_cds_ABQ13696.1_965	ENSOART00000025096	7	8	13	0.0202288	1	1
lcl|CP000513.1_cds_ABQ13883.1_1022	ENSOART00000025096	7	8	13	0.0202288	1	1
lcl|CP000513.1_cds_ABQ13704.1_1211	ENSOART00000025096	7	8	13	0.0202288	1	1
lcl|CP000513.1_cds_ABQ13695.1_1255	ENSOART00000025096	7	8	13	0.0202288	1	1
lcl|CP000513.1_cds_ABQ13887.1_613	ENSOART00000024955	7	8	13	0.0202288	1	1
lcl|CP000513.1_cds_ABQ13696.1_965	ENSOART00000024955	7	8	13	0.0202288	1	1
lcl|CP000513.1_cds_ABQ13883.1_1022	ENSOART00000024955	7	8	13	0.0202288	1	1
lcl|CP000513.1_cds_ABQ13704.1_1211	ENSOART00000024955	7	8	13	0.0202288	1	1
lcl|CP000513.1_cds_ABQ13872.1_1214	ENSOART00000024955	7	8	13	0.0202288	1	1
lcl|CP000513.1_cds_ABQ13116.1_575	ENSOART00000000052	6	10	8	0.0220928	1	1
lcl|CP000513.1_cds_ABQ13535.1_847	ENSOART00000000052	6	10	8	0.0220928	1	1
lcl|CP000513.1_cds_ABQ14037.1_1130	ENSOART00000000052	6	10	8	0.0220928	1	1
lcl|CP000513.1_cds_ABQ14298.1_416	ENSOART00000001368	6	10	8	0.0220928	1	1
lcl|CP000513.1_cds_ABQ14298.1_416	ENSOART00000001077	6	10	8	0.0220928	1	1
lcl|CP000513.1_cds_ABQ13116.1_575	ENSOART00000002367	6	10	8	0.0220928	1	1
lcl|CP000513.1_cds_ABQ13535.1_847	ENSOART00000002367	6	10	8	0.0220928	1	1
lcl|CP000513.1_cds_ABQ13116.1_575	ENSOART00000003169	6	10	8	0.0220928	1	1
lcl|CP000513.1_cds_ABQ13535.1_847	ENSOART00000003169	6	10	8	0.0220928	1	1
lcl|CP000513.1_cds_ABQ13116.1_575	ENSOART00000006989	6	10	8	0.0220928	1	1
lcl|CP000513.1_cds_ABQ14037.1_1130	ENSOART00000013570	6	10	8	0.0220928	1	1
lcl|CP000513.1_cds_ABQ14298.1_416	ENSOART00000018834	6	10	8	0.0220928	1	1
lcl|CP000513.1_cds_ABQ14037.1_1130	ENSOART00000017242	6	10	8	0.0220928	1	1
lcl|CP000513.1_cds_ABQ13116.1_575	ENSOART00000026163	6	10	8	0.0220928	1	1
lcl|CP000513.1_cds_ABQ14037.1_1130	ENSOART00000026163	6	10	8	0.0220928	1	1
lcl|CP000513.1_cds_ABQ14037.1_1130	ENSOART00000025523	6	10	8	0.0220928	1	1
lcl|CP000513.1_cds_ABQ14298.1_416	ENSOART00000024371	6	10	8	0.0220928	1	1
lcl|CP000513.1_cds_ABQ14037.1_1130	ENSOART00000024371	6	10	8	0.0220928	1	1
lcl|CP000513.1_cds_ABQ14298.1_416	ENSOART00000026139	6	10	8	0.0220928	1	1
lcl|CP000513.1_cds_ABQ14037.1_1130	ENSOART00000021883	6	10	8	0.0220928	1	1
lcl|CP000513.1_cds_ABQ14298.1_416	ENSOART00000026214	6	10	8	0.0220928	1	1
lcl|CP000513.1_cds_ABQ14298.1_416	ENSOART00000026937	6	10	8	0.0220928	1	1
lcl|CP000513.1_cds_ABQ13535.1_847	ENSOART00000022472	6	10	8	0.0220928	1	1
lcl|CP000513.1_cds_ABQ14298.1_416	ENSOART00000028446	6	10	8	0.0220928	1	1
lcl|CP000513.1_cds_ABQ13796.1_130	ENSOART00000000199	6	8	10	0.0220928	1	1
lcl|CP000513.1_cds_ABQ13887.1_613	ENSOART00000000356	6	8	10	0.0220928	1	1
lcl|CP000513.1_cds_ABQ14325.1_1044	ENSOART00000000356	6	8	10	0.0220928	1	1
lcl|CP000513.1_cds_ABQ14048.1_1218	ENSOART00000000356	6	8	10	0.0220928	1	1
lcl|CP000513.1_cds_ABQ13796.1_130	ENSOART00000001252	6	8	10	0.0220928	1	1
lcl|CP000513.1_cds_ABQ13887.1_613	ENSOART00000001252	6	8	10	0.0220928	1	1
lcl|CP000513.1_cds_ABQ14325.1_1044	ENSOART00000001252	6	8	10	0.0220928	1	1
lcl|CP000513.1_cds_ABQ14048.1_1218	ENSOART00000001252	6	8	10	0.0220928	1	1
lcl|CP000513.1_cds_ABQ13887.1_613	ENSOART00000007342	6	8	10	0.0220928	1	1
lcl|CP000513.1_cds_ABQ13872.1_1214	ENSOART00000007342	6	8	10	0.0220928	1	1
lcl|CP000513.1_cds_ABQ13883.1_1022	ENSOART00000006098	6	8	10	0.0220928	1	1
lcl|CP000513.1_cds_ABQ13710.1_11	ENSOART00000006462	6	8	10	0.0220928	1	1
lcl|CP000513.1_cds_ABQ14003.1_514	ENSOART00000006462	6	8	10	0.0220928	1	1
lcl|CP000513.1_cds_ABQ13697.1_785	ENSOART00000006462	6	8	10	0.0220928	1	1
lcl|CP000513.1_cds_ABQ13696.1_965	ENSOART00000006462	6	8	10	0.0220928	1	1
lcl|CP000513.1_cds_ABQ13704.1_1211	ENSOART00000006462	6	8	10	0.0220928	1	1
lcl|CP000513.1_cds_ABQ13872.1_1214	ENSOART00000006462	6	8	10	0.0220928	1	1
lcl|CP000513.1_cds_ABQ14048.1_1218	ENSOART00000006462	6	8	10	0.0220928	1	1
lcl|CP000513.1_cds_ABQ13695.1_1255	ENSOART00000006462	6	8	10	0.0220928	1	1
lcl|CP000513.1_cds_ABQ13710.1_11	ENSOART00000005594	6	8	10	0.0220928	1	1
lcl|CP000513.1_cds_ABQ14003.1_514	ENSOART00000005594	6	8	10	0.0220928	1	1
lcl|CP000513.1_cds_ABQ13697.1_785	ENSOART00000005594	6	8	10	0.0220928	1	1
lcl|CP000513.1_cds_ABQ13872.1_1214	ENSOART00000005594	6	8	10	0.0220928	1	1
lcl|CP000513.1_cds_ABQ13695.1_1255	ENSOART00000005594	6	8	10	0.0220928	1	1
lcl|CP000513.1_cds_ABQ13883.1_1022	ENSOART00000011376	6	8	10	0.0220928	1	1
lcl|CP000513.1_cds_ABQ13796.1_130	ENSOART00000014955	6	8	10	0.0220928	1	1
lcl|CP000513.1_cds_ABQ14325.1_1044	ENSOART00000014955	6	8	10	0.0220928	1	1
lcl|CP000513.1_cds_ABQ13796.1_130	ENSOART00000013265	6	8	10	0.0220928	1	1
lcl|CP000513.1_cds_ABQ14325.1_1044	ENSOART00000013265	6	8	10	0.0220928	1	1
lcl|CP000513.1_cds_ABQ14325.1_1044	ENSOART00000011327	6	8	10	0.0220928	1	1
lcl|CP000513.1_cds_ABQ13796.1_130	ENSOART00000016237	6	8	10	0.0220928	1	1
lcl|CP000513.1_cds_ABQ13245.1_515	ENSOART00000016237	6	8	10	0.0220928	1	1
lcl|CP000513.1_cds_ABQ14048.1_1218	ENSOART00000016237	6	8	10	0.0220928	1	1
lcl|CP000513.1_cds_ABQ13872.1_1214	ENSOART00000015490	6	8	10	0.0220928	1	1
lcl|CP000513.1_cds_ABQ13245.1_515	ENSOART00000016082	6	8	10	0.0220928	1	1
lcl|CP000513.1_cds_ABQ14003.1_514	ENSOART00000025393	6	8	10	0.0220928	1	1
lcl|CP000513.1_cds_ABQ13710.1_11	ENSOART00000025269	6	8	10	0.0220928	1	1
lcl|CP000513.1_cds_ABQ13796.1_130	ENSOART00000025269	6	8	10	0.0220928	1	1
lcl|CP000513.1_cds_ABQ14003.1_514	ENSOART00000025269	6	8	10	0.0220928	1	1
lcl|CP000513.1_cds_ABQ13245.1_515	ENSOART00000025269	6	8	10	0.0220928	1	1
lcl|CP000513.1_cds_ABQ13697.1_785	ENSOART00000025269	6	8	10	0.0220928	1	1
lcl|CP000513.1_cds_ABQ13696.1_965	ENSOART00000025269	6	8	10	0.0220928	1	1
lcl|CP000513.1_cds_ABQ13704.1_1211	ENSOART00000025269	6	8	10	0.0220928	1	1
lcl|CP000513.1_cds_ABQ13695.1_1255	ENSOART00000025269	6	8	10	0.0220928	1	1
lcl|CP000513.1_cds_ABQ14003.1_514	ENSOART00000025460	6	8	10	0.0220928	1	1
lcl|CP000513.1_cds_ABQ13883.1_1022	ENSOART00000025460	6	8	10	0.0220928	1	1
lcl|CP000513.1_cds_ABQ13796.1_130	ENSOART00000024578	6	8	10	0.0220928	1	1
lcl|CP000513.1_cds_ABQ14003.1_514	ENSOART00000024578	6	8	10	0.0220928	1	1
lcl|CP000513.1_cds_ABQ13883.1_1022	ENSOART00000024578	6	8	10	0.0220928	1	1
lcl|CP000513.1_cds_ABQ13245.1_515	ENSOART00000026023	6	8	10	0.0220928	1	1
lcl|CP000513.1_cds_ABQ13710.1_11	ENSOART00000020993	6	8	10	0.0220928	1	1
lcl|CP000513.1_cds_ABQ13887.1_613	ENSOART00000020993	6	8	10	0.0220928	1	1
lcl|CP000513.1_cds_ABQ13697.1_785	ENSOART00000020993	6	8	10	0.0220928	1	1
lcl|CP000513.1_cds_ABQ13696.1_965	ENSOART00000020993	6	8	10	0.0220928	1	1
lcl|CP000513.1_cds_ABQ13704.1_1211	ENSOART00000020993	6	8	10	0.0220928	1	1
lcl|CP000513.1_cds_ABQ14048.1_1218	ENSOART00000020993	6	8	10	0.0220928	1	1
lcl|CP000513.1_cds_ABQ13695.1_1255	ENSOART00000020993	6	8	10	0.0220928	1	1
lcl|CP000513.1_cds_ABQ14003.1_514	ENSOART00000023418	6	8	10	0.0220928	1	1
lcl|CP000513.1_cds_ABQ13883.1_1022	ENSOART00000023418	6	8	10	0.0220928	1	1
lcl|CP000513.1_cds_ABQ13710.1_11	ENSOART00000000784	8	8	17	0.0224765	1	1
lcl|CP000513.1_cds_ABQ14003.1_514	ENSOART00000000784	8	8	17	0.0224765	1	1
lcl|CP000513.1_cds_ABQ13245.1_515	ENSOART00000000784	8	8	17	0.0224765	1	1
lcl|CP000513.1_cds_ABQ13697.1_785	ENSOART00000000784	8	8	17	0.0224765	1	1
lcl|CP000513.1_cds_ABQ13696.1_965	ENSOART00000000784	8	8	17	0.0224765	1	1
lcl|CP000513.1_cds_ABQ13883.1_1022	ENSOART00000000784	8	8	17	0.0224765	1	1
lcl|CP000513.1_cds_ABQ13704.1_1211	ENSOART00000000784	8	8	17	0.0224765	1	1
lcl|CP000513.1_cds_ABQ13872.1_1214	ENSOART00000000784	8	8	17	0.0224765	1	1
lcl|CP000513.1_cds_ABQ13695.1_1255	ENSOART00000000784	8	8	17	0.0224765	1	1
lcl|CP000513.1_cds_ABQ14003.1_514	ENSOART00000002864	8	8	17	0.0224765	1	1
lcl|CP000513.1_cds_ABQ14325.1_1044	ENSOART00000005228	8	8	17	0.0224765	1	1
lcl|CP000513.1_cds_ABQ13796.1_130	ENSOART00000004637	8	8	17	0.0224765	1	1
lcl|CP000513.1_cds_ABQ13883.1_1022	ENSOART00000004637	8	8	17	0.0224765	1	1
lcl|CP000513.1_cds_ABQ13245.1_515	ENSOART00000004291	8	8	17	0.0224765	1	1
lcl|CP000513.1_cds_ABQ14325.1_1044	ENSOART00000007827	8	8	17	0.0224765	1	1
lcl|CP000513.1_cds_ABQ13796.1_130	ENSOART00000007008	8	8	17	0.0224765	1	1
lcl|CP000513.1_cds_ABQ13245.1_515	ENSOART00000007008	8	8	17	0.0224765	1	1
lcl|CP000513.1_cds_ABQ13796.1_130	ENSOART00000008494	8	8	17	0.0224765	1	1
lcl|CP000513.1_cds_ABQ13796.1_130	ENSOART00000007037	8	8	17	0.0224765	1	1
lcl|CP000513.1_cds_ABQ13245.1_515	ENSOART00000007037	8	8	17	0.0224765	1	1
lcl|CP000513.1_cds_ABQ13796.1_130	ENSOART00000009204	8	8	17	0.0224765	1	1
lcl|CP000513.1_cds_ABQ13245.1_515	ENSOART00000009204	8	8	17	0.0224765	1	1
lcl|CP000513.1_cds_ABQ13883.1_1022	ENSOART00000009204	8	8	17	0.0224765	1	1
lcl|CP000513.1_cds_ABQ13710.1_11	ENSOART00000008690	8	8	17	0.0224765	1	1
lcl|CP000513.1_cds_ABQ14003.1_514	ENSOART00000008690	8	8	17	0.0224765	1	1
lcl|CP000513.1_cds_ABQ13697.1_785	ENSOART00000008690	8	8	17	0.0224765	1	1
lcl|CP000513.1_cds_ABQ13696.1_965	ENSOART00000008690	8	8	17	0.0224765	1	1
lcl|CP000513.1_cds_ABQ13883.1_1022	ENSOART00000008690	8	8	17	0.0224765	1	1
lcl|CP000513.1_cds_ABQ13704.1_1211	ENSOART00000008690	8	8	17	0.0224765	1	1
lcl|CP000513.1_cds_ABQ13872.1_1214	ENSOART00000008690	8	8	17	0.0224765	1	1
lcl|CP000513.1_cds_ABQ13695.1_1255	ENSOART00000008690	8	8	17	0.0224765	1	1
lcl|CP000513.1_cds_ABQ13245.1_515	ENSOART00000014624	8	8	17	0.0224765	1	1
lcl|CP000513.1_cds_ABQ14325.1_1044	ENSOART00000014641	8	8	17	0.0224765	1	1
lcl|CP000513.1_cds_ABQ13887.1_613	ENSOART00000011676	8	8	17	0.0224765	1	1
lcl|CP000513.1_cds_ABQ13696.1_965	ENSOART00000011676	8	8	17	0.0224765	1	1
lcl|CP000513.1_cds_ABQ13704.1_1211	ENSOART00000011676	8	8	17	0.0224765	1	1
lcl|CP000513.1_cds_ABQ13872.1_1214	ENSOART00000011676	8	8	17	0.0224765	1	1
lcl|CP000513.1_cds_ABQ14048.1_1218	ENSOART00000011676	8	8	17	0.0224765	1	1
lcl|CP000513.1_cds_ABQ14003.1_514	ENSOART00000015034	8	8	17	0.0224765	1	1
lcl|CP000513.1_cds_ABQ13796.1_130	ENSOART00000011311	8	8	17	0.0224765	1	1
lcl|CP000513.1_cds_ABQ13883.1_1022	ENSOART00000011311	8	8	17	0.0224765	1	1
lcl|CP000513.1_cds_ABQ13245.1_515	ENSOART00000010820	8	8	17	0.0224765	1	1
lcl|CP000513.1_cds_ABQ13883.1_1022	ENSOART00000010820	8	8	17	0.0224765	1	1
lcl|CP000513.1_cds_ABQ13883.1_1022	ENSOART00000019163	8	8	17	0.0224765	1	1
lcl|CP000513.1_cds_ABQ13796.1_130	ENSOART00000017659	8	8	17	0.0224765	1	1
lcl|CP000513.1_cds_ABQ13245.1_515	ENSOART00000017659	8	8	17	0.0224765	1	1
lcl|CP000513.1_cds_ABQ13883.1_1022	ENSOART00000017659	8	8	17	0.0224765	1	1
lcl|CP000513.1_cds_ABQ13710.1_11	ENSOART00000015757	8	8	17	0.0224765	1	1
lcl|CP000513.1_cds_ABQ13796.1_130	ENSOART00000015757	8	8	17	0.0224765	1	1
lcl|CP000513.1_cds_ABQ14003.1_514	ENSOART00000015757	8	8	17	0.0224765	1	1
lcl|CP000513.1_cds_ABQ13245.1_515	ENSOART00000015757	8	8	17	0.0224765	1	1
lcl|CP000513.1_cds_ABQ13697.1_785	ENSOART00000015757	8	8	17	0.0224765	1	1
lcl|CP000513.1_cds_ABQ13696.1_965	ENSOART00000015757	8	8	17	0.0224765	1	1
lcl|CP000513.1_cds_ABQ13883.1_1022	ENSOART00000015757	8	8	17	0.0224765	1	1
lcl|CP000513.1_cds_ABQ14325.1_1044	ENSOART00000015757	8	8	17	0.0224765	1	1
lcl|CP000513.1_cds_ABQ13704.1_1211	ENSOART00000015757	8	8	17	0.0224765	1	1
lcl|CP000513.1_cds_ABQ14048.1_1218	ENSOART00000015757	8	8	17	0.0224765	1	1
lcl|CP000513.1_cds_ABQ13695.1_1255	ENSOART00000015757	8	8	17	0.0224765	1	1
lcl|CP000513.1_cds_ABQ13710.1_11	ENSOART00000018687	8	8	17	0.0224765	1	1
lcl|CP000513.1_cds_ABQ13796.1_130	ENSOART00000018687	8	8	17	0.0224765	1	1
lcl|CP000513.1_cds_ABQ14003.1_514	ENSOART00000018687	8	8	17	0.0224765	1	1
lcl|CP000513.1_cds_ABQ13887.1_613	ENSOART00000018687	8	8	17	0.0224765	1	1
lcl|CP000513.1_cds_ABQ13697.1_785	ENSOART00000018687	8	8	17	0.0224765	1	1
lcl|CP000513.1_cds_ABQ13696.1_965	ENSOART00000018687	8	8	17	0.0224765	1	1
lcl|CP000513.1_cds_ABQ13883.1_1022	ENSOART00000018687	8	8	17	0.0224765	1	1
lcl|CP000513.1_cds_ABQ14325.1_1044	ENSOART00000018687	8	8	17	0.0224765	1	1
lcl|CP000513.1_cds_ABQ13704.1_1211	ENSOART00000018687	8	8	17	0.0224765	1	1
lcl|CP000513.1_cds_ABQ13872.1_1214	ENSOART00000018687	8	8	17	0.0224765	1	1
lcl|CP000513.1_cds_ABQ14048.1_1218	ENSOART00000018687	8	8	17	0.0224765	1	1
lcl|CP000513.1_cds_ABQ13695.1_1255	ENSOART00000018687	8	8	17	0.0224765	1	1
lcl|CP000513.1_cds_ABQ13710.1_11	ENSOART00000015934	8	8	17	0.0224765	1	1
lcl|CP000513.1_cds_ABQ14003.1_514	ENSOART00000015934	8	8	17	0.0224765	1	1
lcl|CP000513.1_cds_ABQ13245.1_515	ENSOART00000015934	8	8	17	0.0224765	1	1
lcl|CP000513.1_cds_ABQ13887.1_613	ENSOART00000015934	8	8	17	0.0224765	1	1
lcl|CP000513.1_cds_ABQ13697.1_785	ENSOART00000015934	8	8	17	0.0224765	1	1
lcl|CP000513.1_cds_ABQ13696.1_965	ENSOART00000015934	8	8	17	0.0224765	1	1
lcl|CP000513.1_cds_ABQ13883.1_1022	ENSOART00000015934	8	8	17	0.0224765	1	1
lcl|CP000513.1_cds_ABQ13704.1_1211	ENSOART00000015934	8	8	17	0.0224765	1	1
lcl|CP000513.1_cds_ABQ13872.1_1214	ENSOART00000015934	8	8	17	0.0224765	1	1
lcl|CP000513.1_cds_ABQ13695.1_1255	ENSOART00000015934	8	8	17	0.0224765	1	1
lcl|CP000513.1_cds_ABQ13710.1_11	ENSOART00000015266	8	8	17	0.0224765	1	1
lcl|CP000513.1_cds_ABQ13245.1_515	ENSOART00000015266	8	8	17	0.0224765	1	1
lcl|CP000513.1_cds_ABQ13887.1_613	ENSOART00000015266	8	8	17	0.0224765	1	1
lcl|CP000513.1_cds_ABQ13697.1_785	ENSOART00000015266	8	8	17	0.0224765	1	1
lcl|CP000513.1_cds_ABQ13695.1_1255	ENSOART00000015266	8	8	17	0.0224765	1	1
lcl|CP000513.1_cds_ABQ13245.1_515	ENSOART00000021046	8	8	17	0.0224765	1	1
lcl|CP000513.1_cds_ABQ13796.1_130	ENSOART00000024927	8	8	17	0.0224765	1	1
lcl|CP000513.1_cds_ABQ13245.1_515	ENSOART00000024927	8	8	17	0.0224765	1	1
lcl|CP000513.1_cds_ABQ13883.1_1022	ENSOART00000026991	8	8	17	0.0224765	1	1
lcl|CP000513.1_cds_ABQ14325.1_1044	ENSOART00000024947	8	8	17	0.0224765	1	1
lcl|CP000513.1_cds_ABQ13710.1_11	ENSOART00000022507	8	8	17	0.0224765	1	1
lcl|CP000513.1_cds_ABQ14003.1_514	ENSOART00000022507	8	8	17	0.0224765	1	1
lcl|CP000513.1_cds_ABQ13887.1_613	ENSOART00000022507	8	8	17	0.0224765	1	1
lcl|CP000513.1_cds_ABQ13697.1_785	ENSOART00000022507	8	8	17	0.0224765	1	1
lcl|CP000513.1_cds_ABQ13696.1_965	ENSOART00000022507	8	8	17	0.0224765	1	1
lcl|CP000513.1_cds_ABQ13883.1_1022	ENSOART00000022507	8	8	17	0.0224765	1	1
lcl|CP000513.1_cds_ABQ13704.1_1211	ENSOART00000022507	8	8	17	0.0224765	1	1
lcl|CP000513.1_cds_ABQ13872.1_1214	ENSOART00000022507	8	8	17	0.0224765	1	1
lcl|CP000513.1_cds_ABQ13695.1_1255	ENSOART00000022507	8	8	17	0.0224765	1	1
lcl|CP000513.1_cds_ABQ13710.1_11	ENSOART00000024694	8	8	17	0.0224765	1	1
lcl|CP000513.1_cds_ABQ14003.1_514	ENSOART00000024694	8	8	17	0.0224765	1	1
lcl|CP000513.1_cds_ABQ13245.1_515	ENSOART00000024694	8	8	17	0.0224765	1	1
lcl|CP000513.1_cds_ABQ13887.1_613	ENSOART00000024694	8	8	17	0.0224765	1	1
lcl|CP000513.1_cds_ABQ13697.1_785	ENSOART00000024694	8	8	17	0.0224765	1	1
lcl|CP000513.1_cds_ABQ13696.1_965	ENSOART00000024694	8	8	17	0.0224765	1	1
lcl|CP000513.1_cds_ABQ13883.1_1022	ENSOART00000024694	8	8	17	0.0224765	1	1
lcl|CP000513.1_cds_ABQ13704.1_1211	ENSOART00000024694	8	8	17	0.0224765	1	1
lcl|CP000513.1_cds_ABQ13695.1_1255	ENSOART00000024694	8	8	17	0.0224765	1	1
lcl|CP000513.1_cds_ABQ13796.1_130	ENSOART00000024729	8	8	17	0.0224765	1	1
lcl|CP000513.1_cds_ABQ13245.1_515	ENSOART00000024729	8	8	17	0.0224765	1	1
lcl|CP000513.1_cds_ABQ14003.1_514	ENSOART00000020899	8	8	17	0.0224765	1	1
lcl|CP000513.1_cds_ABQ13796.1_130	ENSOART00000023291	8	8	17	0.0224765	1	1
lcl|CP000513.1_cds_ABQ13245.1_515	ENSOART00000023291	8	8	17	0.0224765	1	1
lcl|CP000513.1_cds_ABQ13710.1_11	ENSOART00000024992	8	8	17	0.0224765	1	1
lcl|CP000513.1_cds_ABQ14003.1_514	ENSOART00000024992	8	8	17	0.0224765	1	1
lcl|CP000513.1_cds_ABQ13245.1_515	ENSOART00000024992	8	8	17	0.0224765	1	1
lcl|CP000513.1_cds_ABQ13887.1_613	ENSOART00000024992	8	8	17	0.0224765	1	1
lcl|CP000513.1_cds_ABQ13697.1_785	ENSOART00000024992	8	8	17	0.0224765	1	1
lcl|CP000513.1_cds_ABQ13696.1_965	ENSOART00000024992	8	8	17	0.0224765	1	1
lcl|CP000513.1_cds_ABQ13883.1_1022	ENSOART00000024992	8	8	17	0.0224765	1	1
lcl|CP000513.1_cds_ABQ13704.1_1211	ENSOART00000024992	8	8	17	0.0224765	1	1
lcl|CP000513.1_cds_ABQ13872.1_1214	ENSOART00000024992	8	8	17	0.0224765	1	1
lcl|CP000513.1_cds_ABQ13695.1_1255	ENSOART00000024992	8	8	17	0.0224765	1	1
lcl|CP000513.1_cds_ABQ13796.1_130	ENSOART00000026725	8	8	17	0.0224765	1	1
lcl|CP000513.1_cds_ABQ13245.1_515	ENSOART00000026725	8	8	17	0.0224765	1	1
lcl|CP000513.1_cds_ABQ13883.1_1022	ENSOART00000026725	8	8	17	0.0224765	1	1
lcl|CP000513.1_cds_ABQ13245.1_515	ENSOART00000026417	8	8	17	0.0224765	1	1
lcl|CP000513.1_cds_ABQ13883.1_1022	ENSOART00000026417	8	8	17	0.0224765	1	1
lcl|CP000513.1_cds_ABQ13710.1_11	ENSOART00000025946	8	8	17	0.0224765	1	1
lcl|CP000513.1_cds_ABQ13887.1_613	ENSOART00000025946	8	8	17	0.0224765	1	1
lcl|CP000513.1_cds_ABQ13697.1_785	ENSOART00000025946	8	8	17	0.0224765	1	1
lcl|CP000513.1_cds_ABQ13872.1_1214	ENSOART00000025946	8	8	17	0.0224765	1	1
lcl|CP000513.1_cds_ABQ13695.1_1255	ENSOART00000025946	8	8	17	0.0224765	1	1
lcl|CP000513.1_cds_ABQ13710.1_11	ENSOART00000026111	8	8	17	0.0224765	1	1
lcl|CP000513.1_cds_ABQ13796.1_130	ENSOART00000026111	8	8	17	0.0224765	1	1
lcl|CP000513.1_cds_ABQ14003.1_514	ENSOART00000026111	8	8	17	0.0224765	1	1
lcl|CP000513.1_cds_ABQ13697.1_785	ENSOART00000026111	8	8	17	0.0224765	1	1
lcl|CP000513.1_cds_ABQ13696.1_965	ENSOART00000026111	8	8	17	0.0224765	1	1
lcl|CP000513.1_cds_ABQ13883.1_1022	ENSOART00000026111	8	8	17	0.0224765	1	1
lcl|CP000513.1_cds_ABQ14325.1_1044	ENSOART00000026111	8	8	17	0.0224765	1	1
lcl|CP000513.1_cds_ABQ13704.1_1211	ENSOART00000026111	8	8	17	0.0224765	1	1
lcl|CP000513.1_cds_ABQ13872.1_1214	ENSOART00000026111	8	8	17	0.0224765	1	1
lcl|CP000513.1_cds_ABQ14048.1_1218	ENSOART00000026111	8	8	17	0.0224765	1	1
lcl|CP000513.1_cds_ABQ13695.1_1255	ENSOART00000026111	8	8	17	0.0224765	1	1
lcl|CP000513.1_cds_ABQ14003.1_514	ENSOART00000025335	8	8	17	0.0224765	1	1
lcl|CP000513.1_cds_ABQ13245.1_515	ENSOART00000020298	8	8	17	0.0224765	1	1
lcl|CP000513.1_cds_ABQ13883.1_1022	ENSOART00000020298	8	8	17	0.0224765	1	1
lcl|CP000513.1_cds_ABQ13710.1_11	ENSOART00000025655	8	8	17	0.0224765	1	1
lcl|CP000513.1_cds_ABQ13796.1_130	ENSOART00000025655	8	8	17	0.0224765	1	1
lcl|CP000513.1_cds_ABQ14003.1_514	ENSOART00000025655	8	8	17	0.0224765	1	1
lcl|CP000513.1_cds_ABQ13245.1_515	ENSOART00000025655	8	8	17	0.0224765	1	1
lcl|CP000513.1_cds_ABQ13887.1_613	ENSOART00000025655	8	8	17	0.0224765	1	1
lcl|CP000513.1_cds_ABQ13697.1_785	ENSOART00000025655	8	8	17	0.0224765	1	1
lcl|CP000513.1_cds_ABQ13696.1_965	ENSOART00000025655	8	8	17	0.0224765	1	1
lcl|CP000513.1_cds_ABQ13883.1_1022	ENSOART00000025655	8	8	17	0.0224765	1	1
lcl|CP000513.1_cds_ABQ14325.1_1044	ENSOART00000025655	8	8	17	0.0224765	1	1
lcl|CP000513.1_cds_ABQ13704.1_1211	ENSOART00000025655	8	8	17	0.0224765	1	1
lcl|CP000513.1_cds_ABQ14048.1_1218	ENSOART00000025655	8	8	17	0.0224765	1	1
lcl|CP000513.1_cds_ABQ13695.1_1255	ENSOART00000025655	8	8	17	0.0224765	1	1
lcl|CP000513.1_cds_ABQ13796.1_130	ENSOART00000026686	8	8	17	0.0224765	1	1
lcl|CP000513.1_cds_ABQ13245.1_515	ENSOART00000026686	8	8	17	0.0224765	1	1
lcl|CP000513.1_cds_ABQ13553.1_1265	ENSOART00000000413	9	9	18	0.0237986	1	1
lcl|CP000513.1_cds_ABQ13351.1_361	ENSOART00000005421	9	9	18	0.0237986	1	1
lcl|CP000513.1_cds_ABQ14021.1_466	ENSOART00000005421	9	9	18	0.0237986	1	1
lcl|CP000513.1_cds_ABQ13667.1_573	ENSOART00000005421	9	9	18	0.0237986	1	1
lcl|CP000513.1_cds_ABQ13881.1_1269	ENSOART00000005421	9	9	18	0.0237986	1	1
lcl|CP000513.1_cds_ABQ14021.1_466	ENSOART00000003396	9	9	18	0.0237986	1	1
lcl|CP000513.1_cds_ABQ14021.1_466	ENSOART00000003885	9	9	18	0.0237986	1	1
lcl|CP000513.1_cds_ABQ13553.1_1265	ENSOART00000006749	9	9	18	0.0237986	1	1
lcl|CP000513.1_cds_ABQ13575.1_362	ENSOART00000008760	9	9	18	0.0237986	1	1
lcl|CP000513.1_cds_ABQ13553.1_1265	ENSOART00000008760	9	9	18	0.0237986	1	1
lcl|CP000513.1_cds_ABQ13351.1_361	ENSOART00000005607	9	9	18	0.0237986	1	1
lcl|CP000513.1_cds_ABQ13575.1_362	ENSOART00000005607	9	9	18	0.0237986	1	1
lcl|CP000513.1_cds_ABQ14021.1_466	ENSOART00000005607	9	9	18	0.0237986	1	1
lcl|CP000513.1_cds_ABQ13553.1_1265	ENSOART00000005607	9	9	18	0.0237986	1	1
lcl|CP000513.1_cds_ABQ13881.1_1269	ENSOART00000005607	9	9	18	0.0237986	1	1
lcl|CP000513.1_cds_ABQ13575.1_362	ENSOART00000008337	9	9	18	0.0237986	1	1
lcl|CP000513.1_cds_ABQ13553.1_1265	ENSOART00000008337	9	9	18	0.0237986	1	1
lcl|CP000513.1_cds_ABQ14021.1_466	ENSOART00000010275	9	9	18	0.0237986	1	1
lcl|CP000513.1_cds_ABQ13667.1_573	ENSOART00000010275	9	9	18	0.0237986	1	1
lcl|CP000513.1_cds_ABQ13553.1_1265	ENSOART00000010275	9	9	18	0.0237986	1	1
lcl|CP000513.1_cds_ABQ13351.1_361	ENSOART00000010087	9	9	18	0.0237986	1	1
lcl|CP000513.1_cds_ABQ13575.1_362	ENSOART00000010087	9	9	18	0.0237986	1	1
lcl|CP000513.1_cds_ABQ13667.1_573	ENSOART00000010087	9	9	18	0.0237986	1	1
lcl|CP000513.1_cds_ABQ13881.1_1269	ENSOART00000010087	9	9	18	0.0237986	1	1
lcl|CP000513.1_cds_ABQ13575.1_362	ENSOART00000010866	9	9	18	0.0237986	1	1
lcl|CP000513.1_cds_ABQ14021.1_466	ENSOART00000013493	9	9	18	0.0237986	1	1
lcl|CP000513.1_cds_ABQ13553.1_1265	ENSOART00000010740	9	9	18	0.0237986	1	1
lcl|CP000513.1_cds_ABQ14021.1_466	ENSOART00000021328	9	9	18	0.0237986	1	1
lcl|CP000513.1_cds_ABQ13667.1_573	ENSOART00000021328	9	9	18	0.0237986	1	1
lcl|CP000513.1_cds_ABQ14021.1_466	ENSOART00000026258	9	9	18	0.0237986	1	1
lcl|CP000513.1_cds_ABQ13553.1_1265	ENSOART00000026258	9	9	18	0.0237986	1	1
lcl|CP000513.1_cds_ABQ13351.1_361	ENSOART00000026526	9	9	18	0.0237986	1	1
lcl|CP000513.1_cds_ABQ13575.1_362	ENSOART00000026526	9	9	18	0.0237986	1	1
lcl|CP000513.1_cds_ABQ13667.1_573	ENSOART00000026526	9	9	18	0.0237986	1	1
lcl|CP000513.1_cds_ABQ13881.1_1269	ENSOART00000026526	9	9	18	0.0237986	1	1
lcl|CP000513.1_cds_ABQ13553.1_1265	ENSOART00000025840	9	9	18	0.0237986	1	1
lcl|CP000513.1_cds_ABQ13553.1_1265	ENSOART00000024668	9	9	18	0.0237986	1	1
lcl|CP000513.1_cds_ABQ13351.1_361	ENSOART00000021527	9	9	18	0.0237986	1	1
lcl|CP000513.1_cds_ABQ13575.1_362	ENSOART00000021527	9	9	18	0.0237986	1	1
lcl|CP000513.1_cds_ABQ13881.1_1269	ENSOART00000021527	9	9	18	0.0237986	1	1
lcl|CP000513.1_cds_ABQ14021.1_466	ENSOART00000024051	9	9	18	0.0237986	1	1
lcl|CP000513.1_cds_ABQ13553.1_1265	ENSOART00000024051	9	9	18	0.0237986	1	1
lcl|CP000513.1_cds_ABQ14021.1_466	ENSOART00000022853	9	9	18	0.0237986	1	1
lcl|CP000513.1_cds_ABQ13667.1_573	ENSOART00000025354	9	9	18	0.0237986	1	1
lcl|CP000513.1_cds_ABQ14021.1_466	ENSOART00000025648	9	9	18	0.0237986	1	1
lcl|CP000513.1_cds_ABQ13667.1_573	ENSOART00000025648	9	9	18	0.0237986	1	1
lcl|CP000513.1_cds_ABQ13351.1_361	ENSOART00000023340	9	9	18	0.0237986	1	1
lcl|CP000513.1_cds_ABQ13575.1_362	ENSOART00000023340	9	9	18	0.0237986	1	1
lcl|CP000513.1_cds_ABQ13881.1_1269	ENSOART00000023340	9	9	18	0.0237986	1	1
lcl|CP000513.1_cds_ABQ14021.1_466	ENSOART00000023781	9	9	18	0.0237986	1	1
lcl|CP000513.1_cds_ABQ13553.1_1265	ENSOART00000023904	9	9	18	0.0237986	1	1
lcl|CP000513.1_cds_ABQ13575.1_362	ENSOART00000026178	9	9	18	0.0237986	1	1
lcl|CP000513.1_cds_ABQ13667.1_573	ENSOART00000026415	9	9	18	0.0237986	1	1
lcl|CP000513.1_cds_ABQ14021.1_466	ENSOART00000023396	9	9	18	0.0237986	1	1
lcl|CP000513.1_cds_ABQ13351.1_361	ENSOART00000025864	9	9	18	0.0237986	1	1
lcl|CP000513.1_cds_ABQ13575.1_362	ENSOART00000025864	9	9	18	0.0237986	1	1
lcl|CP000513.1_cds_ABQ14021.1_466	ENSOART00000025864	9	9	18	0.0237986	1	1
lcl|CP000513.1_cds_ABQ13553.1_1265	ENSOART00000025864	9	9	18	0.0237986	1	1
lcl|CP000513.1_cds_ABQ13881.1_1269	ENSOART00000025864	9	9	18	0.0237986	1	1
lcl|CP000513.1_cds_ABQ13351.1_361	ENSOART00000026833	9	9	18	0.0237986	1	1
lcl|CP000513.1_cds_ABQ13575.1_362	ENSOART00000026833	9	9	18	0.0237986	1	1
lcl|CP000513.1_cds_ABQ13881.1_1269	ENSOART00000026833	9	9	18	0.0237986	1	1
lcl|CP000513.1_cds_ABQ13575.1_362	ENSOART00000027623	9	9	18	0.0237986	1	1
lcl|CP000513.1_cds_ABQ13241.1_420	ENSOART00000000381	7	7	16	0.0237986	1	1
lcl|CP000513.1_cds_ABQ14291.1_1244	ENSOART00000000381	7	7	16	0.0237986	1	1
lcl|CP000513.1_cds_ABQ13851.1_133	ENSOART00000000664	7	7	16	0.0237986	1	1
lcl|CP000513.1_cds_ABQ13898.1_134	ENSOART00000000664	7	7	16	0.0237986	1	1
lcl|CP000513.1_cds_ABQ13213.1_612	ENSOART00000000664	7	7	16	0.0237986	1	1
lcl|CP000513.1_cds_ABQ13189.1_826	ENSOART00000000664	7	7	16	0.0237986	1	1
lcl|CP000513.1_cds_ABQ13842.1_968	ENSOART00000000664	7	7	16	0.0237986	1	1
lcl|CP000513.1_cds_ABQ13818.1_974	ENSOART00000000664	7	7	16	0.0237986	1	1
lcl|CP000513.1_cds_ABQ13474.1_1065	ENSOART00000000664	7	7	16	0.0237986	1	1
lcl|CP000513.1_cds_ABQ13672.1_1149	ENSOART00000000664	7	7	16	0.0237986	1	1
lcl|CP000513.1_cds_ABQ13897.1_1208	ENSOART00000000664	7	7	16	0.0237986	1	1
lcl|CP000513.1_cds_ABQ13566.1_1217	ENSOART00000000664	7	7	16	0.0237986	1	1
lcl|CP000513.1_cds_ABQ13577.1_1220	ENSOART00000000664	7	7	16	0.0237986	1	1
lcl|CP000513.1_cds_ABQ13189.1_826	ENSOART00000002214	7	7	16	0.0237986	1	1
lcl|CP000513.1_cds_ABQ13842.1_968	ENSOART00000002214	7	7	16	0.0237986	1	1
lcl|CP000513.1_cds_ABQ13566.1_1217	ENSOART00000002214	7	7	16	0.0237986	1	1
lcl|CP000513.1_cds_ABQ13851.1_133	ENSOART00000010039	7	7	16	0.0237986	1	1
lcl|CP000513.1_cds_ABQ13898.1_134	ENSOART00000010039	7	7	16	0.0237986	1	1
lcl|CP000513.1_cds_ABQ13241.1_420	ENSOART00000010039	7	7	16	0.0237986	1	1
lcl|CP000513.1_cds_ABQ13151.1_497	ENSOART00000010039	7	7	16	0.0237986	1	1
lcl|CP000513.1_cds_ABQ13213.1_612	ENSOART00000010039	7	7	16	0.0237986	1	1
lcl|CP000513.1_cds_ABQ13189.1_826	ENSOART00000010039	7	7	16	0.0237986	1	1
lcl|CP000513.1_cds_ABQ13842.1_968	ENSOART00000010039	7	7	16	0.0237986	1	1
lcl|CP000513.1_cds_ABQ13818.1_974	ENSOART00000010039	7	7	16	0.0237986	1	1
lcl|CP000513.1_cds_ABQ13474.1_1065	ENSOART00000010039	7	7	16	0.0237986	1	1
lcl|CP000513.1_cds_ABQ13672.1_1149	ENSOART00000010039	7	7	16	0.0237986	1	1
lcl|CP000513.1_cds_ABQ13897.1_1208	ENSOART00000010039	7	7	16	0.0237986	1	1
lcl|CP000513.1_cds_ABQ13566.1_1217	ENSOART00000010039	7	7	16	0.0237986	1	1
lcl|CP000513.1_cds_ABQ13577.1_1220	ENSOART00000010039	7	7	16	0.0237986	1	1
lcl|CP000513.1_cds_ABQ14291.1_1244	ENSOART00000010039	7	7	16	0.0237986	1	1
[truncated: 2,611 more rows]

## Sheet: M_pla
Bacterial Transcript	Sheep Trasncript	matches	Bacterial count	Host count	raw.p	p.holm	p.BH
lcl|CP000513.1_cds_ABQ13122.1_12	ENSOART00000026163	7	7	8	1.66424e-05	1	1
lcl|CP000513.1_cds_ABQ13667.1_573	ENSOART00000023789	8	9	9	7.09749e-05	1	1
lcl|CP000513.1_cds_ABQ13351.1_361	ENSOART00000014155	7	9	7	7.48908e-05	1	1
lcl|CP000513.1_cds_ABQ13881.1_1269	ENSOART00000014155	7	9	7	7.48908e-05	1	1
lcl|CP000513.1_cds_ABQ13122.1_12	ENSOART00000023789	7	7	9	7.48908e-05	1	1
lcl|CP000513.1_cds_ABQ13796.1_130	ENSOART00000013889	7	8	8	0.000126667	1	1
lcl|CP000513.1_cds_ABQ14037.1_1130	ENSOART00000005530	7	10	7	0.000249636	1	1
lcl|CP000513.1_cds_ABQ13116.1_575	ENSOART00000014155	7	10	7	0.000249636	1	1
lcl|CP000513.1_cds_ABQ13535.1_847	ENSOART00000014155	7	10	7	0.000249636	1	1
lcl|CP000513.1_cds_ABQ14037.1_1130	ENSOART00000014155	7	10	7	0.000249636	1	1
lcl|CP000513.1_cds_ABQ14298.1_416	ENSOART00000010655	7	10	7	0.000249636	1	1
lcl|CP000513.1_cds_ABQ14037.1_1130	ENSOART00000025107	7	10	7	0.000249636	1	1
lcl|CP000513.1_cds_ABQ13664.1_211	ENSOART00000014155	6	7	7	0.000264198	1	1
lcl|CP000513.1_cds_ABQ13535.1_847	ENSOART00000023789	8	10	9	0.000335295	1	1
lcl|CP000513.1_cds_ABQ13525.1_1213	ENSOART00000022327	9	13	9	0.00034998	1	1
lcl|CP000513.1_cds_ABQ14021.1_466	ENSOART00000001308	9	9	13	0.00034998	1	1
lcl|CP000513.1_cds_ABQ13553.1_1265	ENSOART00000001308	9	9	13	0.00034998	1	1
lcl|CP000513.1_cds_ABQ14325.1_1044	ENSOART00000023953	8	8	12	0.000457666	1	1
lcl|CP000513.1_cds_ABQ13553.1_1265	ENSOART00000001368	7	9	8	0.000540878	1	1
lcl|CP000513.1_cds_ABQ13351.1_361	ENSOART00000013889	7	9	8	0.000540878	1	1
lcl|CP000513.1_cds_ABQ13881.1_1269	ENSOART00000013889	7	9	8	0.000540878	1	1
lcl|CP000513.1_cds_ABQ13667.1_573	ENSOART00000026163	7	9	8	0.000540878	1	1
lcl|CP000513.1_cds_ABQ13872.1_1214	ENSOART00000013377	7	8	9	0.000540878	1	1
lcl|CP000513.1_cds_ABQ13796.1_130	ENSOART00000023789	7	8	9	0.000540878	1	1
lcl|CP000513.1_cds_ABQ14048.1_1218	ENSOART00000023789	7	8	9	0.000540878	1	1
lcl|CP000513.1_cds_ABQ13099.1_314	ENSOART00000022853	14	14	18	0.000686499	1	1
lcl|CP000513.1_cds_ABQ13538.1_659	ENSOART00000002581	7	11	7	0.000686499	1	1
lcl|CP000513.1_cds_ABQ13851.1_133	ENSOART00000008244	7	7	11	0.000686499	1	1
lcl|CP000513.1_cds_ABQ13898.1_134	ENSOART00000008244	7	7	11	0.000686499	1	1
lcl|CP000513.1_cds_ABQ13213.1_612	ENSOART00000008244	7	7	11	0.000686499	1	1
lcl|CP000513.1_cds_ABQ13818.1_974	ENSOART00000008244	7	7	11	0.000686499	1	1
lcl|CP000513.1_cds_ABQ13672.1_1149	ENSOART00000008244	7	7	11	0.000686499	1	1
lcl|CP000513.1_cds_ABQ13897.1_1208	ENSOART00000008244	7	7	11	0.000686499	1	1
lcl|CP000513.1_cds_ABQ13474.1_1065	ENSOART00000011633	7	7	11	0.000686499	1	1
lcl|CP000513.1_cds_ABQ13151.1_497	ENSOART00000011396	7	7	11	0.000686499	1	1
lcl|CP000513.1_cds_ABQ13189.1_826	ENSOART00000011396	7	7	11	0.000686499	1	1
lcl|CP000513.1_cds_ABQ13842.1_968	ENSOART00000011396	7	7	11	0.000686499	1	1
lcl|CP000513.1_cds_ABQ13474.1_1065	ENSOART00000021454	7	7	11	0.000686499	1	1
lcl|CP000513.1_cds_ABQ13525.1_1213	ENSOART00000023348	10	13	11	0.000787455	1	1
lcl|CP000513.1_cds_ABQ13538.1_659	ENSOART00000006929	10	11	13	0.000787455	1	1
lcl|CP000513.1_cds_ABQ13490.1_13	ENSOART00000011060	12	13	15	0.000895141	1	1
lcl|CP000513.1_cds_ABQ13116.1_575	ENSOART00000009241	9	10	12	0.000895141	1	1
lcl|CP000513.1_cds_ABQ14298.1_416	ENSOART00000023953	9	10	12	0.000895141	1	1
lcl|CP000513.1_cds_ABQ13241.1_420	ENSOART00000003169	6	7	8	0.00100686	1	1
lcl|CP000513.1_cds_ABQ14291.1_1244	ENSOART00000003169	6	7	8	0.00100686	1	1
lcl|CP000513.1_cds_ABQ13241.1_420	ENSOART00000013889	6	7	8	0.00100686	1	1
lcl|CP000513.1_cds_ABQ14291.1_1244	ENSOART00000013889	6	7	8	0.00100686	1	1
lcl|CP000513.1_cds_ABQ13370.1_1260	ENSOART00000015757	16	18	17	0.00100686	1	1
lcl|CP000513.1_cds_ABQ13370.1_1260	ENSOART00000015478	16	18	17	0.00100686	1	1
lcl|CP000513.1_cds_ABQ13451.1_300	ENSOART00000026163	6	7	8	0.00100686	1	1
lcl|CP000513.1_cds_ABQ14310.1_838	ENSOART00000026163	6	7	8	0.00100686	1	1
lcl|CP000513.1_cds_ABQ13158.1_954	ENSOART00000026163	6	7	8	0.00100686	1	1
lcl|CP000513.1_cds_ABQ14003.1_514	ENSOART00000002581	6	8	7	0.00100686	1	1
lcl|CP000513.1_cds_ABQ13883.1_1022	ENSOART00000002581	6	8	7	0.00100686	1	1
lcl|CP000513.1_cds_ABQ13710.1_11	ENSOART00000014155	6	8	7	0.00100686	1	1
lcl|CP000513.1_cds_ABQ13796.1_130	ENSOART00000014155	6	8	7	0.00100686	1	1
lcl|CP000513.1_cds_ABQ13697.1_785	ENSOART00000014155	6	8	7	0.00100686	1	1
lcl|CP000513.1_cds_ABQ14325.1_1044	ENSOART00000014155	6	8	7	0.00100686	1	1
lcl|CP000513.1_cds_ABQ14048.1_1218	ENSOART00000014155	6	8	7	0.00100686	1	1
lcl|CP000513.1_cds_ABQ13695.1_1255	ENSOART00000014155	6	8	7	0.00100686	1	1
lcl|CP000513.1_cds_ABQ13245.1_515	ENSOART00000023561	6	8	7	0.00100686	1	1
lcl|CP000513.1_cds_ABQ13796.1_130	ENSOART00000025107	6	8	7	0.00100686	1	1
lcl|CP000513.1_cds_ABQ13575.1_362	ENSOART00000011328	8	9	11	0.00115763	1	1
lcl|CP000513.1_cds_ABQ13538.1_659	ENSOART00000008244	9	11	11	0.00115763	1	1
lcl|CP000513.1_cds_ABQ13538.1_659	ENSOART00000012083	9	11	11	0.00115763	1	1
lcl|CP000513.1_cds_ABQ13099.1_314	ENSOART00000015209	12	14	14	0.00115763	1	1
lcl|CP000513.1_cds_ABQ13490.1_13	ENSOART00000026163	8	13	8	0.00118993	1	1
lcl|CP000513.1_cds_ABQ13710.1_11	ENSOART00000001308	8	8	13	0.00118993	1	1
lcl|CP000513.1_cds_ABQ14003.1_514	ENSOART00000001308	8	8	13	0.00118993	1	1
lcl|CP000513.1_cds_ABQ13697.1_785	ENSOART00000001308	8	8	13	0.00118993	1	1
lcl|CP000513.1_cds_ABQ13696.1_965	ENSOART00000001308	8	8	13	0.00118993	1	1
lcl|CP000513.1_cds_ABQ13883.1_1022	ENSOART00000001308	8	8	13	0.00118993	1	1
lcl|CP000513.1_cds_ABQ13704.1_1211	ENSOART00000001308	8	8	13	0.00118993	1	1
lcl|CP000513.1_cds_ABQ13695.1_1255	ENSOART00000001308	8	8	13	0.00118993	1	1
lcl|CP000513.1_cds_ABQ13887.1_613	ENSOART00000007780	8	8	13	0.00118993	1	1
lcl|CP000513.1_cds_ABQ13796.1_130	ENSOART00000017119	8	8	13	0.00118993	1	1
lcl|CP000513.1_cds_ABQ13490.1_13	ENSOART00000021527	13	13	18	0.0016476	1	1
lcl|CP000513.1_cds_ABQ13370.1_1260	ENSOART00000005973	13	18	13	0.0016476	1	1
lcl|CP000513.1_cds_ABQ13370.1_1260	ENSOART00000010067	13	18	13	0.0016476	1	1
lcl|CP000513.1_cds_ABQ13217.1_100	ENSOART00000014155	7	12	7	0.0016476	1	1
lcl|CP000513.1_cds_ABQ13853.1_1111	ENSOART00000014155	7	12	7	0.0016476	1	1
lcl|CP000513.1_cds_ABQ13664.1_211	ENSOART00000009241	7	7	12	0.0016476	1	1
lcl|CP000513.1_cds_ABQ14116.1_1212	ENSOART00000011377	7	7	12	0.0016476	1	1
lcl|CP000513.1_cds_ABQ13151.1_497	ENSOART00000017253	7	7	12	0.0016476	1	1
lcl|CP000513.1_cds_ABQ13122.1_12	ENSOART00000023642	7	7	12	0.0016476	1	1
lcl|CP000513.1_cds_ABQ14116.1_1212	ENSOART00000025040	7	7	12	0.0016476	1	1
lcl|CP000513.1_cds_ABQ14116.1_1212	ENSOART00000024715	7	7	12	0.0016476	1	1
lcl|CP000513.1_cds_ABQ13122.1_12	ENSOART00000023763	7	7	12	0.0016476	1	1
lcl|CP000513.1_cds_ABQ13851.1_133	ENSOART00000023953	7	7	12	0.0016476	1	1
lcl|CP000513.1_cds_ABQ13898.1_134	ENSOART00000023953	7	7	12	0.0016476	1	1
lcl|CP000513.1_cds_ABQ13241.1_420	ENSOART00000023953	7	7	12	0.0016476	1	1
lcl|CP000513.1_cds_ABQ13151.1_497	ENSOART00000023953	7	7	12	0.0016476	1	1
lcl|CP000513.1_cds_ABQ13213.1_612	ENSOART00000023953	7	7	12	0.0016476	1	1
lcl|CP000513.1_cds_ABQ13818.1_974	ENSOART00000023953	7	7	12	0.0016476	1	1
lcl|CP000513.1_cds_ABQ13672.1_1149	ENSOART00000023953	7	7	12	0.0016476	1	1
lcl|CP000513.1_cds_ABQ13897.1_1208	ENSOART00000023953	7	7	12	0.0016476	1	1
lcl|CP000513.1_cds_ABQ13577.1_1220	ENSOART00000023953	7	7	12	0.0016476	1	1
lcl|CP000513.1_cds_ABQ14291.1_1244	ENSOART00000023953	7	7	12	0.0016476	1	1
lcl|CP000513.1_cds_ABQ13887.1_613	ENSOART00000006462	7	8	10	0.00170585	1	1
lcl|CP000513.1_cds_ABQ13883.1_1022	ENSOART00000025269	7	8	10	0.00170585	1	1
lcl|CP000513.1_cds_ABQ13872.1_1214	ENSOART00000020993	7	8	10	0.00170585	1	1
lcl|CP000513.1_cds_ABQ14037.1_1130	ENSOART00000002367	7	10	8	0.00170585	1	1
lcl|CP000513.1_cds_ABQ14298.1_416	ENSOART00000003169	7	10	8	0.00170585	1	1
lcl|CP000513.1_cds_ABQ14037.1_1130	ENSOART00000003169	7	10	8	0.00170585	1	1
lcl|CP000513.1_cds_ABQ14298.1_416	ENSOART00000013889	7	10	8	0.00170585	1	1
lcl|CP000513.1_cds_ABQ13116.1_575	ENSOART00000013889	7	10	8	0.00170585	1	1
lcl|CP000513.1_cds_ABQ13535.1_847	ENSOART00000013889	7	10	8	0.00170585	1	1
lcl|CP000513.1_cds_ABQ14037.1_1130	ENSOART00000013889	7	10	8	0.00170585	1	1
lcl|CP000513.1_cds_ABQ13535.1_847	ENSOART00000026163	7	10	8	0.00170585	1	1
lcl|CP000513.1_cds_ABQ14298.1_416	ENSOART00000025851	7	10	8	0.00170585	1	1
lcl|CP000513.1_cds_ABQ13351.1_361	ENSOART00000023789	7	9	9	0.00218554	1	1
lcl|CP000513.1_cds_ABQ13881.1_1269	ENSOART00000023789	7	9	9	0.00218554	1	1
lcl|CP000513.1_cds_ABQ13667.1_573	ENSOART00000001111	9	9	15	0.00244986	1	1
lcl|CP000513.1_cds_ABQ14021.1_466	ENSOART00000015970	9	9	15	0.00244986	1	1
lcl|CP000513.1_cds_ABQ14021.1_466	ENSOART00000024307	9	9	15	0.00244986	1	1
lcl|CP000513.1_cds_ABQ13575.1_362	ENSOART00000027095	9	9	15	0.00244986	1	1
lcl|CP000513.1_cds_ABQ13553.1_1265	ENSOART00000023954	9	9	15	0.00244986	1	1
lcl|CP000513.1_cds_ABQ14298.1_416	ENSOART00000000381	10	10	16	0.00244986	1	1
lcl|CP000513.1_cds_ABQ14298.1_416	ENSOART00000013654	10	10	16	0.00244986	1	1
lcl|CP000513.1_cds_ABQ14298.1_416	ENSOART00000023989	10	10	16	0.00244986	1	1
lcl|CP000513.1_cds_ABQ13535.1_847	ENSOART00000023989	10	10	16	0.00244986	1	1
lcl|CP000513.1_cds_ABQ13853.1_1111	ENSOART00000011060	11	12	15	0.00271234	1	1
lcl|CP000513.1_cds_ABQ13217.1_100	ENSOART00000015970	11	12	15	0.00271234	1	1
lcl|CP000513.1_cds_ABQ13116.1_575	ENSOART00000007061	9	10	13	0.00271234	1	1
lcl|CP000513.1_cds_ABQ13535.1_847	ENSOART00000007061	9	10	13	0.00271234	1	1
lcl|CP000513.1_cds_ABQ14037.1_1130	ENSOART00000017119	9	10	13	0.00271234	1	1
lcl|CP000513.1_cds_ABQ14298.1_416	ENSOART00000026155	9	10	13	0.00271234	1	1
lcl|CP000513.1_cds_ABQ13538.1_659	ENSOART00000000784	11	11	17	0.00277651	1	1
lcl|CP000513.1_cds_ABQ13538.1_659	ENSOART00000005228	11	11	17	0.00277651	1	1
lcl|CP000513.1_cds_ABQ13538.1_659	ENSOART00000015757	11	11	17	0.00277651	1	1
lcl|CP000513.1_cds_ABQ13538.1_659	ENSOART00000024694	11	11	17	0.00277651	1	1
lcl|CP000513.1_cds_ABQ13538.1_659	ENSOART00000024992	11	11	17	0.00277651	1	1
lcl|CP000513.1_cds_ABQ13696.1_965	ENSOART00000007179	8	8	14	0.00277651	1	1
lcl|CP000513.1_cds_ABQ13704.1_1211	ENSOART00000007179	8	8	14	0.00277651	1	1
lcl|CP000513.1_cds_ABQ13872.1_1214	ENSOART00000007179	8	8	14	0.00277651	1	1
lcl|CP000513.1_cds_ABQ14325.1_1044	ENSOART00000006339	8	8	14	0.00277651	1	1
lcl|CP000513.1_cds_ABQ13245.1_515	ENSOART00000015738	8	8	14	0.00277651	1	1
lcl|CP000513.1_cds_ABQ13796.1_130	ENSOART00000022767	8	8	14	0.00277651	1	1
lcl|CP000513.1_cds_ABQ13245.1_515	ENSOART00000024770	8	8	14	0.00277651	1	1
lcl|CP000513.1_cds_ABQ13883.1_1022	ENSOART00000024770	8	8	14	0.00277651	1	1
lcl|CP000513.1_cds_ABQ13245.1_515	ENSOART00000023961	8	8	14	0.00277651	1	1
lcl|CP000513.1_cds_ABQ13883.1_1022	ENSOART00000023961	8	8	14	0.00277651	1	1
lcl|CP000513.1_cds_ABQ13359.1_1020	ENSOART00000008496	6	7	9	0.00287081	1	1
lcl|CP000513.1_cds_ABQ13451.1_300	ENSOART00000013377	6	7	9	0.00287081	1	1
lcl|CP000513.1_cds_ABQ14310.1_838	ENSOART00000013377	6	7	9	0.00287081	1	1
lcl|CP000513.1_cds_ABQ13158.1_954	ENSOART00000013377	6	7	9	0.00287081	1	1
lcl|CP000513.1_cds_ABQ13451.1_300	ENSOART00000023789	6	7	9	0.00287081	1	1
lcl|CP000513.1_cds_ABQ13151.1_497	ENSOART00000023789	6	7	9	0.00287081	1	1
lcl|CP000513.1_cds_ABQ14310.1_838	ENSOART00000023789	6	7	9	0.00287081	1	1
lcl|CP000513.1_cds_ABQ13158.1_954	ENSOART00000023789	6	7	9	0.00287081	1	1
lcl|CP000513.1_cds_ABQ13359.1_1020	ENSOART00000023789	6	7	9	0.00287081	1	1
lcl|CP000513.1_cds_ABQ13577.1_1220	ENSOART00000023789	6	7	9	0.00287081	1	1
lcl|CP000513.1_cds_ABQ13189.1_826	ENSOART00000026483	6	7	9	0.00287081	1	1
lcl|CP000513.1_cds_ABQ13842.1_968	ENSOART00000026483	6	7	9	0.00287081	1	1
lcl|CP000513.1_cds_ABQ13577.1_1220	ENSOART00000026483	6	7	9	0.00287081	1	1
lcl|CP000513.1_cds_ABQ13359.1_1020	ENSOART00000022327	6	7	9	0.00287081	1	1
lcl|CP000513.1_cds_ABQ13359.1_1020	ENSOART00000022330	6	7	9	0.00287081	1	1
lcl|CP000513.1_cds_ABQ13575.1_362	ENSOART00000002708	6	9	7	0.00287081	1	1
lcl|CP000513.1_cds_ABQ14021.1_466	ENSOART00000002581	6	9	7	0.00287081	1	1
lcl|CP000513.1_cds_ABQ13553.1_1265	ENSOART00000002581	6	9	7	0.00287081	1	1
lcl|CP000513.1_cds_ABQ13351.1_361	ENSOART00000005530	6	9	7	0.00287081	1	1
lcl|CP000513.1_cds_ABQ13881.1_1269	ENSOART00000005530	6	9	7	0.00287081	1	1
lcl|CP000513.1_cds_ABQ13575.1_362	ENSOART00000012262	6	9	7	0.00287081	1	1
lcl|CP000513.1_cds_ABQ13575.1_362	ENSOART00000014155	6	9	7	0.00287081	1	1
lcl|CP000513.1_cds_ABQ14021.1_466	ENSOART00000014155	6	9	7	0.00287081	1	1
lcl|CP000513.1_cds_ABQ13575.1_362	ENSOART00000024057	6	9	7	0.00287081	1	1
lcl|CP000513.1_cds_ABQ13351.1_361	ENSOART00000025107	6	9	7	0.00287081	1	1
lcl|CP000513.1_cds_ABQ13881.1_1269	ENSOART00000025107	6	9	7	0.00287081	1	1
lcl|CP000513.1_cds_ABQ13553.1_1265	ENSOART00000024910	6	9	7	0.00287081	1	1
lcl|CP000513.1_cds_ABQ13490.1_13	ENSOART00000023989	12	13	16	0.0032575	1	1
lcl|CP000513.1_cds_ABQ13217.1_100	ENSOART00000023789	8	12	9	0.0032575	1	1
lcl|CP000513.1_cds_ABQ13853.1_1111	ENSOART00000027017	8	12	9	0.0032575	1	1
lcl|CP000513.1_cds_ABQ13351.1_361	ENSOART00000009241	8	9	12	0.0032575	1	1
lcl|CP000513.1_cds_ABQ13575.1_362	ENSOART00000009241	8	9	12	0.0032575	1	1
lcl|CP000513.1_cds_ABQ13881.1_1269	ENSOART00000009241	8	9	12	0.0032575	1	1
lcl|CP000513.1_cds_ABQ13351.1_361	ENSOART00000023953	8	9	12	0.0032575	1	1
lcl|CP000513.1_cds_ABQ13575.1_362	ENSOART00000023953	8	9	12	0.0032575	1	1
lcl|CP000513.1_cds_ABQ13881.1_1269	ENSOART00000023953	8	9	12	0.0032575	1	1
lcl|CP000513.1_cds_ABQ13217.1_100	ENSOART00000005421	12	12	18	0.00356979	1	1
lcl|CP000513.1_cds_ABQ13853.1_1111	ENSOART00000023340	12	12	18	0.00356979	1	1
lcl|CP000513.1_cds_ABQ13853.1_1111	ENSOART00000025864	12	12	18	0.00356979	1	1
lcl|CP000513.1_cds_ABQ13525.1_1213	ENSOART00000012164	7	13	7	0.00356979	1	1
lcl|CP000513.1_cds_ABQ13490.1_13	ENSOART00000014155	7	13	7	0.00356979	1	1
lcl|CP000513.1_cds_ABQ13525.1_1213	ENSOART00000014155	7	13	7	0.00356979	1	1
lcl|CP000513.1_cds_ABQ13490.1_13	ENSOART00000021800	7	13	7	0.00356979	1	1
lcl|CP000513.1_cds_ABQ13525.1_1213	ENSOART00000027434	7	13	7	0.00356979	1	1
lcl|CP000513.1_cds_ABQ13490.1_13	ENSOART00000025320	7	13	7	0.00356979	1	1
lcl|CP000513.1_cds_ABQ13851.1_133	ENSOART00000001308	7	7	13	0.00356979	1	1
lcl|CP000513.1_cds_ABQ13898.1_134	ENSOART00000001308	7	7	13	0.00356979	1	1
lcl|CP000513.1_cds_ABQ13664.1_211	ENSOART00000001308	7	7	13	0.00356979	1	1
lcl|CP000513.1_cds_ABQ13451.1_300	ENSOART00000001308	7	7	13	0.00356979	1	1
lcl|CP000513.1_cds_ABQ13213.1_612	ENSOART00000001308	7	7	13	0.00356979	1	1
lcl|CP000513.1_cds_ABQ13189.1_826	ENSOART00000001308	7	7	13	0.00356979	1	1
lcl|CP000513.1_cds_ABQ14310.1_838	ENSOART00000001308	7	7	13	0.00356979	1	1
lcl|CP000513.1_cds_ABQ13158.1_954	ENSOART00000001308	7	7	13	0.00356979	1	1
lcl|CP000513.1_cds_ABQ13842.1_968	ENSOART00000001308	7	7	13	0.00356979	1	1
lcl|CP000513.1_cds_ABQ13818.1_974	ENSOART00000001308	7	7	13	0.00356979	1	1
lcl|CP000513.1_cds_ABQ13474.1_1065	ENSOART00000001308	7	7	13	0.00356979	1	1
lcl|CP000513.1_cds_ABQ13672.1_1149	ENSOART00000001308	7	7	13	0.00356979	1	1
lcl|CP000513.1_cds_ABQ13897.1_1208	ENSOART00000001308	7	7	13	0.00356979	1	1
lcl|CP000513.1_cds_ABQ13566.1_1217	ENSOART00000001308	7	7	13	0.00356979	1	1
lcl|CP000513.1_cds_ABQ13664.1_211	ENSOART00000007061	7	7	13	0.00356979	1	1
lcl|CP000513.1_cds_ABQ13122.1_12	ENSOART00000010067	7	7	13	0.00356979	1	1
lcl|CP000513.1_cds_ABQ13151.1_497	ENSOART00000008235	7	7	13	0.00356979	1	1
lcl|CP000513.1_cds_ABQ13189.1_826	ENSOART00000008235	7	7	13	0.00356979	1	1
lcl|CP000513.1_cds_ABQ13842.1_968	ENSOART00000008235	7	7	13	0.00356979	1	1
lcl|CP000513.1_cds_ABQ13577.1_1220	ENSOART00000008235	7	7	13	0.00356979	1	1
lcl|CP000513.1_cds_ABQ13451.1_300	ENSOART00000007780	7	7	13	0.00356979	1	1
lcl|CP000513.1_cds_ABQ14310.1_838	ENSOART00000007780	7	7	13	0.00356979	1	1
lcl|CP000513.1_cds_ABQ13158.1_954	ENSOART00000007780	7	7	13	0.00356979	1	1
lcl|CP000513.1_cds_ABQ13577.1_1220	ENSOART00000007780	7	7	13	0.00356979	1	1
lcl|CP000513.1_cds_ABQ13359.1_1020	ENSOART00000016289	7	7	13	0.00356979	1	1
lcl|CP000513.1_cds_ABQ13664.1_211	ENSOART00000019834	7	7	13	0.00356979	1	1
lcl|CP000513.1_cds_ABQ13451.1_300	ENSOART00000025593	7	7	13	0.00356979	1	1
lcl|CP000513.1_cds_ABQ14310.1_838	ENSOART00000025593	7	7	13	0.00356979	1	1
lcl|CP000513.1_cds_ABQ13158.1_954	ENSOART00000025593	7	7	13	0.00356979	1	1
lcl|CP000513.1_cds_ABQ13566.1_1217	ENSOART00000025593	7	7	13	0.00356979	1	1
lcl|CP000513.1_cds_ABQ13122.1_12	ENSOART00000027153	7	7	13	0.00356979	1	1
lcl|CP000513.1_cds_ABQ13122.1_12	ENSOART00000024955	7	7	13	0.00356979	1	1
lcl|CP000513.1_cds_ABQ13710.1_11	ENSOART00000000052	6	8	8	0.00364746	1	1
lcl|CP000513.1_cds_ABQ14003.1_514	ENSOART00000000052	6	8	8	0.00364746	1	1
lcl|CP000513.1_cds_ABQ13887.1_613	ENSOART00000000052	6	8	8	0.00364746	1	1
lcl|CP000513.1_cds_ABQ13697.1_785	ENSOART00000000052	6	8	8	0.00364746	1	1
lcl|CP000513.1_cds_ABQ13695.1_1255	ENSOART00000000052	6	8	8	0.00364746	1	1
lcl|CP000513.1_cds_ABQ14003.1_514	ENSOART00000001368	6	8	8	0.00364746	1	1
lcl|CP000513.1_cds_ABQ13710.1_11	ENSOART00000002367	6	8	8	0.00364746	1	1
lcl|CP000513.1_cds_ABQ13796.1_130	ENSOART00000002367	6	8	8	0.00364746	1	1
lcl|CP000513.1_cds_ABQ14003.1_514	ENSOART00000002367	6	8	8	0.00364746	1	1
lcl|CP000513.1_cds_ABQ13245.1_515	ENSOART00000002367	6	8	8	0.00364746	1	1
lcl|CP000513.1_cds_ABQ13697.1_785	ENSOART00000002367	6	8	8	0.00364746	1	1
lcl|CP000513.1_cds_ABQ13883.1_1022	ENSOART00000002367	6	8	8	0.00364746	1	1
lcl|CP000513.1_cds_ABQ13872.1_1214	ENSOART00000002367	6	8	8	0.00364746	1	1
lcl|CP000513.1_cds_ABQ13695.1_1255	ENSOART00000002367	6	8	8	0.00364746	1	1
lcl|CP000513.1_cds_ABQ14325.1_1044	ENSOART00000003169	6	8	8	0.00364746	1	1
lcl|CP000513.1_cds_ABQ13710.1_11	ENSOART00000013889	6	8	8	0.00364746	1	1
lcl|CP000513.1_cds_ABQ14003.1_514	ENSOART00000013889	6	8	8	0.00364746	1	1
lcl|CP000513.1_cds_ABQ13245.1_515	ENSOART00000013889	6	8	8	0.00364746	1	1
lcl|CP000513.1_cds_ABQ13697.1_785	ENSOART00000013889	6	8	8	0.00364746	1	1
lcl|CP000513.1_cds_ABQ13883.1_1022	ENSOART00000013889	6	8	8	0.00364746	1	1
lcl|CP000513.1_cds_ABQ14325.1_1044	ENSOART00000013889	6	8	8	0.00364746	1	1
lcl|CP000513.1_cds_ABQ14048.1_1218	ENSOART00000013889	6	8	8	0.00364746	1	1
lcl|CP000513.1_cds_ABQ13695.1_1255	ENSOART00000013889	6	8	8	0.00364746	1	1
lcl|CP000513.1_cds_ABQ13872.1_1214	ENSOART00000017242	6	8	8	0.00364746	1	1
lcl|CP000513.1_cds_ABQ13710.1_11	ENSOART00000026163	6	8	8	0.00364746	1	1
lcl|CP000513.1_cds_ABQ13796.1_130	ENSOART00000026163	6	8	8	0.00364746	1	1
lcl|CP000513.1_cds_ABQ13245.1_515	ENSOART00000026163	6	8	8	0.00364746	1	1
lcl|CP000513.1_cds_ABQ13887.1_613	ENSOART00000026163	6	8	8	0.00364746	1	1
lcl|CP000513.1_cds_ABQ13697.1_785	ENSOART00000026163	6	8	8	0.00364746	1	1
lcl|CP000513.1_cds_ABQ13696.1_965	ENSOART00000026163	6	8	8	0.00364746	1	1
lcl|CP000513.1_cds_ABQ13883.1_1022	ENSOART00000026163	6	8	8	0.00364746	1	1
lcl|CP000513.1_cds_ABQ13704.1_1211	ENSOART00000026163	6	8	8	0.00364746	1	1
lcl|CP000513.1_cds_ABQ13872.1_1214	ENSOART00000026163	6	8	8	0.00364746	1	1
lcl|CP000513.1_cds_ABQ14048.1_1218	ENSOART00000026163	6	8	8	0.00364746	1	1
lcl|CP000513.1_cds_ABQ13695.1_1255	ENSOART00000026163	6	8	8	0.00364746	1	1
lcl|CP000513.1_cds_ABQ13245.1_515	ENSOART00000023113	6	8	8	0.00364746	1	1
lcl|CP000513.1_cds_ABQ13853.1_1111	ENSOART00000001308	10	12	13	0.00381228	1	1
lcl|CP000513.1_cds_ABQ13217.1_100	ENSOART00000007061	10	12	13	0.00381228	1	1
lcl|CP000513.1_cds_ABQ13217.1_100	ENSOART00000010067	10	12	13	0.00381228	1	1
lcl|CP000513.1_cds_ABQ13217.1_100	ENSOART00000008235	10	12	13	0.00381228	1	1
lcl|CP000513.1_cds_ABQ13099.1_314	ENSOART00000008390	11	14	13	0.00404496	1	1
lcl|CP000513.1_cds_ABQ13538.1_659	ENSOART00000024715	9	11	12	0.00404496	1	1
lcl|CP000513.1_cds_ABQ13217.1_100	ENSOART00000011396	9	12	11	0.00404496	1	1
lcl|CP000513.1_cds_ABQ13217.1_100	ENSOART00000019132	9	12	11	0.00404496	1	1
lcl|CP000513.1_cds_ABQ13490.1_13	ENSOART00000023085	11	13	14	0.00404496	1	1
lcl|CP000513.1_cds_ABQ13099.1_314	ENSOART00000015934	13	14	17	0.0044241	1	1
lcl|CP000513.1_cds_ABQ13538.1_659	ENSOART00000026163	7	11	8	0.0044241	1	1
lcl|CP000513.1_cds_ABQ13538.1_659	ENSOART00000028088	7	11	8	0.0044241	1	1
lcl|CP000513.1_cds_ABQ13538.1_659	ENSOART00000026937	7	11	8	0.0044241	1	1
lcl|CP000513.1_cds_ABQ13710.1_11	ENSOART00000008244	7	8	11	0.0044241	1	1
lcl|CP000513.1_cds_ABQ13245.1_515	ENSOART00000008244	7	8	11	0.0044241	1	1
lcl|CP000513.1_cds_ABQ13697.1_785	ENSOART00000008244	7	8	11	0.0044241	1	1
lcl|CP000513.1_cds_ABQ14325.1_1044	ENSOART00000008244	7	8	11	0.0044241	1	1
lcl|CP000513.1_cds_ABQ13872.1_1214	ENSOART00000008244	7	8	11	0.0044241	1	1
lcl|CP000513.1_cds_ABQ13695.1_1255	ENSOART00000008244	7	8	11	0.0044241	1	1
lcl|CP000513.1_cds_ABQ13887.1_613	ENSOART00000011633	7	8	11	0.0044241	1	1
lcl|CP000513.1_cds_ABQ14325.1_1044	ENSOART00000011328	7	8	11	0.0044241	1	1
lcl|CP000513.1_cds_ABQ13887.1_613	ENSOART00000011396	7	8	11	0.0044241	1	1
lcl|CP000513.1_cds_ABQ13696.1_965	ENSOART00000011396	7	8	11	0.0044241	1	1
lcl|CP000513.1_cds_ABQ14325.1_1044	ENSOART00000011396	7	8	11	0.0044241	1	1
lcl|CP000513.1_cds_ABQ13704.1_1211	ENSOART00000011396	7	8	11	0.0044241	1	1
lcl|CP000513.1_cds_ABQ14048.1_1218	ENSOART00000011396	7	8	11	0.0044241	1	1
lcl|CP000513.1_cds_ABQ13796.1_130	ENSOART00000024403	7	8	11	0.0044241	1	1
lcl|CP000513.1_cds_ABQ13872.1_1214	ENSOART00000021642	7	8	11	0.0044241	1	1
lcl|CP000513.1_cds_ABQ14048.1_1218	ENSOART00000021642	7	8	11	0.0044241	1	1
lcl|CP000513.1_cds_ABQ13872.1_1214	ENSOART00000021454	7	8	11	0.0044241	1	1
lcl|CP000513.1_cds_ABQ13887.1_613	ENSOART00000025125	7	8	11	0.0044241	1	1
lcl|CP000513.1_cds_ABQ13696.1_965	ENSOART00000025125	7	8	11	0.0044241	1	1
lcl|CP000513.1_cds_ABQ13883.1_1022	ENSOART00000025125	7	8	11	0.0044241	1	1
lcl|CP000513.1_cds_ABQ13704.1_1211	ENSOART00000025125	7	8	11	0.0044241	1	1
lcl|CP000513.1_cds_ABQ13872.1_1214	ENSOART00000025125	7	8	11	0.0044241	1	1
lcl|CP000513.1_cds_ABQ13099.1_314	ENSOART00000015970	12	14	15	0.00483241	1	1
lcl|CP000513.1_cds_ABQ13538.1_659	ENSOART00000025393	8	11	10	0.00483241	1	1
lcl|CP000513.1_cds_ABQ14298.1_416	ENSOART00000008244	8	10	11	0.00483241	1	1
lcl|CP000513.1_cds_ABQ14037.1_1130	ENSOART00000008244	8	10	11	0.00483241	1	1
lcl|CP000513.1_cds_ABQ14037.1_1130	ENSOART00000011328	8	10	11	0.00483241	1	1
lcl|CP000513.1_cds_ABQ13116.1_575	ENSOART00000011396	8	10	11	0.00483241	1	1
lcl|CP000513.1_cds_ABQ14037.1_1130	ENSOART00000024403	8	10	11	0.00483241	1	1
lcl|CP000513.1_cds_ABQ14298.1_416	ENSOART00000026663	8	10	11	0.00483241	1	1
lcl|CP000513.1_cds_ABQ13535.1_847	ENSOART00000021642	8	10	11	0.00483241	1	1
lcl|CP000513.1_cds_ABQ14037.1_1130	ENSOART00000021642	8	10	11	0.00483241	1	1
lcl|CP000513.1_cds_ABQ14037.1_1130	ENSOART00000023348	8	10	11	0.00483241	1	1
lcl|CP000513.1_cds_ABQ13553.1_1265	ENSOART00000000664	9	9	16	0.00559968	1	1
lcl|CP000513.1_cds_ABQ13575.1_362	ENSOART00000010039	9	9	16	0.00559968	1	1
lcl|CP000513.1_cds_ABQ13667.1_573	ENSOART00000011777	9	9	16	0.00559968	1	1
lcl|CP000513.1_cds_ABQ13553.1_1265	ENSOART00000016834	9	9	16	0.00559968	1	1
lcl|CP000513.1_cds_ABQ14021.1_466	ENSOART00000028649	9	9	16	0.00559968	1	1
lcl|CP000513.1_cds_ABQ13667.1_573	ENSOART00000027412	9	9	16	0.00559968	1	1
lcl|CP000513.1_cds_ABQ13351.1_361	ENSOART00000023989	9	9	16	0.00559968	1	1
lcl|CP000513.1_cds_ABQ13575.1_362	ENSOART00000023989	9	9	16	0.00559968	1	1
lcl|CP000513.1_cds_ABQ13881.1_1269	ENSOART00000023989	9	9	16	0.00559968	1	1
lcl|CP000513.1_cds_ABQ13887.1_613	ENSOART00000001111	8	8	15	0.00594966	1	1
lcl|CP000513.1_cds_ABQ13696.1_965	ENSOART00000001111	8	8	15	0.00594966	1	1
lcl|CP000513.1_cds_ABQ13704.1_1211	ENSOART00000001111	8	8	15	0.00594966	1	1
lcl|CP000513.1_cds_ABQ13872.1_1214	ENSOART00000001111	8	8	15	0.00594966	1	1
lcl|CP000513.1_cds_ABQ14048.1_1218	ENSOART00000001111	8	8	15	0.00594966	1	1
lcl|CP000513.1_cds_ABQ13796.1_130	ENSOART00000004938	8	8	15	0.00594966	1	1
lcl|CP000513.1_cds_ABQ13245.1_515	ENSOART00000004938	8	8	15	0.00594966	1	1
lcl|CP000513.1_cds_ABQ13796.1_130	ENSOART00000005664	8	8	15	0.00594966	1	1
lcl|CP000513.1_cds_ABQ13883.1_1022	ENSOART00000005664	8	8	15	0.00594966	1	1
lcl|CP000513.1_cds_ABQ14325.1_1044	ENSOART00000011407	8	8	15	0.00594966	1	1
lcl|CP000513.1_cds_ABQ14325.1_1044	ENSOART00000011060	8	8	15	0.00594966	1	1
lcl|CP000513.1_cds_ABQ13710.1_11	ENSOART00000015970	8	8	15	0.00594966	1	1
lcl|CP000513.1_cds_ABQ14003.1_514	ENSOART00000015970	8	8	15	0.00594966	1	1
lcl|CP000513.1_cds_ABQ13245.1_515	ENSOART00000015970	8	8	15	0.00594966	1	1
lcl|CP000513.1_cds_ABQ13697.1_785	ENSOART00000015970	8	8	15	0.00594966	1	1
lcl|CP000513.1_cds_ABQ13696.1_965	ENSOART00000015970	8	8	15	0.00594966	1	1
lcl|CP000513.1_cds_ABQ13883.1_1022	ENSOART00000015970	8	8	15	0.00594966	1	1
lcl|CP000513.1_cds_ABQ13704.1_1211	ENSOART00000015970	8	8	15	0.00594966	1	1
lcl|CP000513.1_cds_ABQ13872.1_1214	ENSOART00000015970	8	8	15	0.00594966	1	1
lcl|CP000513.1_cds_ABQ13695.1_1255	ENSOART00000015970	8	8	15	0.00594966	1	1
lcl|CP000513.1_cds_ABQ13710.1_11	ENSOART00000024997	8	8	15	0.00594966	1	1
lcl|CP000513.1_cds_ABQ13887.1_613	ENSOART00000024997	8	8	15	0.00594966	1	1
lcl|CP000513.1_cds_ABQ13697.1_785	ENSOART00000024997	8	8	15	0.00594966	1	1
lcl|CP000513.1_cds_ABQ13872.1_1214	ENSOART00000024997	8	8	15	0.00594966	1	1
lcl|CP000513.1_cds_ABQ13695.1_1255	ENSOART00000024997	8	8	15	0.00594966	1	1
lcl|CP000513.1_cds_ABQ13796.1_130	ENSOART00000023179	8	8	15	0.00594966	1	1
lcl|CP000513.1_cds_ABQ13245.1_515	ENSOART00000023179	8	8	15	0.00594966	1	1
lcl|CP000513.1_cds_ABQ13883.1_1022	ENSOART00000023179	8	8	15	0.00594966	1	1
lcl|CP000513.1_cds_ABQ13710.1_11	ENSOART00000024307	8	8	15	0.00594966	1	1
lcl|CP000513.1_cds_ABQ14003.1_514	ENSOART00000024307	8	8	15	0.00594966	1	1
lcl|CP000513.1_cds_ABQ13887.1_613	ENSOART00000024307	8	8	15	0.00594966	1	1
lcl|CP000513.1_cds_ABQ13697.1_785	ENSOART00000024307	8	8	15	0.00594966	1	1
lcl|CP000513.1_cds_ABQ13696.1_965	ENSOART00000024307	8	8	15	0.00594966	1	1
lcl|CP000513.1_cds_ABQ13883.1_1022	ENSOART00000024307	8	8	15	0.00594966	1	1
lcl|CP000513.1_cds_ABQ13704.1_1211	ENSOART00000024307	8	8	15	0.00594966	1	1
lcl|CP000513.1_cds_ABQ13872.1_1214	ENSOART00000024307	8	8	15	0.00594966	1	1
lcl|CP000513.1_cds_ABQ13695.1_1255	ENSOART00000024307	8	8	15	0.00594966	1	1
lcl|CP000513.1_cds_ABQ14325.1_1044	ENSOART00000027095	8	8	15	0.00594966	1	1
lcl|CP000513.1_cds_ABQ13887.1_613	ENSOART00000022323	8	8	15	0.00594966	1	1
lcl|CP000513.1_cds_ABQ14048.1_1218	ENSOART00000022323	8	8	15	0.00594966	1	1
lcl|CP000513.1_cds_ABQ14003.1_514	ENSOART00000023954	8	8	15	0.00594966	1	1
lcl|CP000513.1_cds_ABQ13245.1_515	ENSOART00000020791	8	8	15	0.00594966	1	1
lcl|CP000513.1_cds_ABQ13883.1_1022	ENSOART00000020791	8	8	15	0.00594966	1	1
lcl|CP000513.1_cds_ABQ13883.1_1022	ENSOART00000026264	8	8	15	0.00594966	1	1
lcl|CP000513.1_cds_ABQ14298.1_416	ENSOART00000005228	10	10	17	0.00594966	1	1
lcl|CP000513.1_cds_ABQ14298.1_416	ENSOART00000008359	10	10	17	0.00594966	1	1
lcl|CP000513.1_cds_ABQ13535.1_847	ENSOART00000015757	10	10	17	0.00594966	1	1
lcl|CP000513.1_cds_ABQ14037.1_1130	ENSOART00000018687	10	10	17	0.00594966	1	1
lcl|CP000513.1_cds_ABQ14298.1_416	ENSOART00000024585	10	10	17	0.00594966	1	1
lcl|CP000513.1_cds_ABQ14298.1_416	ENSOART00000024947	10	10	17	0.00594966	1	1
lcl|CP000513.1_cds_ABQ14037.1_1130	ENSOART00000026111	10	10	17	0.00594966	1	1
lcl|CP000513.1_cds_ABQ14298.1_416	ENSOART00000001483	7	10	9	0.00650277	1	1
lcl|CP000513.1_cds_ABQ13116.1_575	ENSOART00000013377	7	10	9	0.00650277	1	1
lcl|CP000513.1_cds_ABQ14037.1_1130	ENSOART00000013377	7	10	9	0.00650277	1	1
lcl|CP000513.1_cds_ABQ13116.1_575	ENSOART00000023789	7	10	9	0.00650277	1	1
lcl|CP000513.1_cds_ABQ14037.1_1130	ENSOART00000023789	7	10	9	0.00650277	1	1
lcl|CP000513.1_cds_ABQ14298.1_416	ENSOART00000023795	7	10	9	0.00650277	1	1
lcl|CP000513.1_cds_ABQ13575.1_362	ENSOART00000000356	7	9	10	0.00650277	1	1
lcl|CP000513.1_cds_ABQ13667.1_573	ENSOART00000006462	7	9	10	0.00650277	1	1
lcl|CP000513.1_cds_ABQ13575.1_362	ENSOART00000014955	7	9	10	0.00650277	1	1
lcl|CP000513.1_cds_ABQ13575.1_362	ENSOART00000011327	7	9	10	0.00650277	1	1
lcl|CP000513.1_cds_ABQ14021.1_466	ENSOART00000025269	7	9	10	0.00650277	1	1
lcl|CP000513.1_cds_ABQ13553.1_1265	ENSOART00000025269	7	9	10	0.00650277	1	1
lcl|CP000513.1_cds_ABQ13667.1_573	ENSOART00000020993	7	9	10	0.00650277	1	1
lcl|CP000513.1_cds_ABQ13151.1_497	ENSOART00000000356	6	7	10	0.00680258	1	1
lcl|CP000513.1_cds_ABQ13566.1_1217	ENSOART00000000356	6	7	10	0.00680258	1	1
lcl|CP000513.1_cds_ABQ13370.1_1260	ENSOART00000001111	14	18	15	0.00680258	1	1
lcl|CP000513.1_cds_ABQ13151.1_497	ENSOART00000001252	6	7	10	0.00680258	1	1
lcl|CP000513.1_cds_ABQ13359.1_1020	ENSOART00000001252	6	7	10	0.00680258	1	1
lcl|CP000513.1_cds_ABQ13359.1_1020	ENSOART00000007342	6	7	10	0.00680258	1	1
lcl|CP000513.1_cds_ABQ13577.1_1220	ENSOART00000007342	6	7	10	0.00680258	1	1
lcl|CP000513.1_cds_ABQ13122.1_12	ENSOART00000006462	6	7	10	0.00680258	1	1
lcl|CP000513.1_cds_ABQ13451.1_300	ENSOART00000006462	6	7	10	0.00680258	1	1
lcl|CP000513.1_cds_ABQ14310.1_838	ENSOART00000006462	6	7	10	0.00680258	1	1
lcl|CP000513.1_cds_ABQ13158.1_954	ENSOART00000006462	6	7	10	0.00680258	1	1
lcl|CP000513.1_cds_ABQ13566.1_1217	ENSOART00000006462	6	7	10	0.00680258	1	1
lcl|CP000513.1_cds_ABQ14116.1_1212	ENSOART00000011376	6	7	10	0.00680258	1	1
lcl|CP000513.1_cds_ABQ13241.1_420	ENSOART00000014955	6	7	10	0.00680258	1	1
lcl|CP000513.1_cds_ABQ13359.1_1020	ENSOART00000014955	6	7	10	0.00680258	1	1
lcl|CP000513.1_cds_ABQ14116.1_1212	ENSOART00000014955	6	7	10	0.00680258	1	1
lcl|CP000513.1_cds_ABQ14291.1_1244	ENSOART00000014955	6	7	10	0.00680258	1	1
lcl|CP000513.1_cds_ABQ13474.1_1065	ENSOART00000010613	6	7	10	0.00680258	1	1
lcl|CP000513.1_cds_ABQ14116.1_1212	ENSOART00000013265	6	7	10	0.00680258	1	1
lcl|CP000513.1_cds_ABQ13370.1_1260	ENSOART00000015970	14	18	15	0.00680258	1	1
lcl|CP000513.1_cds_ABQ14116.1_1212	ENSOART00000025269	6	7	10	0.00680258	1	1
lcl|CP000513.1_cds_ABQ13122.1_12	ENSOART00000020993	6	7	10	0.00680258	1	1
lcl|CP000513.1_cds_ABQ13664.1_211	ENSOART00000020993	6	7	10	0.00680258	1	1
lcl|CP000513.1_cds_ABQ13451.1_300	ENSOART00000020993	6	7	10	0.00680258	1	1
lcl|CP000513.1_cds_ABQ14310.1_838	ENSOART00000020993	6	7	10	0.00680258	1	1
lcl|CP000513.1_cds_ABQ13158.1_954	ENSOART00000020993	6	7	10	0.00680258	1	1
lcl|CP000513.1_cds_ABQ14298.1_416	ENSOART00000002581	6	10	7	0.00680258	1	1
lcl|CP000513.1_cds_ABQ13535.1_847	ENSOART00000005627	6	10	7	0.00680258	1	1
lcl|CP000513.1_cds_ABQ13116.1_575	ENSOART00000005530	6	10	7	0.00680258	1	1
lcl|CP000513.1_cds_ABQ13535.1_847	ENSOART00000005530	6	10	7	0.00680258	1	1
lcl|CP000513.1_cds_ABQ14298.1_416	ENSOART00000006031	6	10	7	0.00680258	1	1
lcl|CP000513.1_cds_ABQ13116.1_575	ENSOART00000006031	6	10	7	0.00680258	1	1
lcl|CP000513.1_cds_ABQ13535.1_847	ENSOART00000012262	6	10	7	0.00680258	1	1
lcl|CP000513.1_cds_ABQ13535.1_847	ENSOART00000017327	6	10	7	0.00680258	1	1
lcl|CP000513.1_cds_ABQ13535.1_847	ENSOART00000018956	6	10	7	0.00680258	1	1
lcl|CP000513.1_cds_ABQ14037.1_1130	ENSOART00000018956	6	10	7	0.00680258	1	1
lcl|CP000513.1_cds_ABQ14298.1_416	ENSOART00000015672	6	10	7	0.00680258	1	1
lcl|CP000513.1_cds_ABQ14037.1_1130	ENSOART00000020601	6	10	7	0.00680258	1	1
lcl|CP000513.1_cds_ABQ14298.1_416	ENSOART00000027434	6	10	7	0.00680258	1	1
lcl|CP000513.1_cds_ABQ14298.1_416	ENSOART00000025320	6	10	7	0.00680258	1	1
lcl|CP000513.1_cds_ABQ13116.1_575	ENSOART00000025107	6	10	7	0.00680258	1	1
lcl|CP000513.1_cds_ABQ13535.1_847	ENSOART00000025107	6	10	7	0.00680258	1	1
lcl|CP000513.1_cds_ABQ13535.1_847	ENSOART00000023310	6	10	7	0.00680258	1	1
lcl|CP000513.1_cds_ABQ13370.1_1260	ENSOART00000002559	16	18	18	0.0069482	1	1
lcl|CP000513.1_cds_ABQ13370.1_1260	ENSOART00000005421	16	18	18	0.0069482	1	1
lcl|CP000513.1_cds_ABQ13370.1_1260	ENSOART00000010275	16	18	18	0.0069482	1	1
lcl|CP000513.1_cds_ABQ13370.1_1260	ENSOART00000005565	16	18	18	0.0069482	1	1
lcl|CP000513.1_cds_ABQ13370.1_1260	ENSOART00000010087	16	18	18	0.0069482	1	1
lcl|CP000513.1_cds_ABQ13359.1_1020	ENSOART00000001341	5	7	7	0.0069482	1	1
lcl|CP000513.1_cds_ABQ13241.1_420	ENSOART00000002708	5	7	7	0.0069482	1	1
lcl|CP000513.1_cds_ABQ13151.1_497	ENSOART00000002708	5	7	7	0.0069482	1	1
lcl|CP000513.1_cds_ABQ13566.1_1217	ENSOART00000002708	5	7	7	0.0069482	1	1
lcl|CP000513.1_cds_ABQ14291.1_1244	ENSOART00000002708	5	7	7	0.0069482	1	1
lcl|CP000513.1_cds_ABQ13851.1_133	ENSOART00000002581	5	7	7	0.0069482	1	1
lcl|CP000513.1_cds_ABQ13898.1_134	ENSOART00000002581	5	7	7	0.0069482	1	1
lcl|CP000513.1_cds_ABQ13241.1_420	ENSOART00000002581	5	7	7	0.0069482	1	1
lcl|CP000513.1_cds_ABQ13213.1_612	ENSOART00000002581	5	7	7	0.0069482	1	1
lcl|CP000513.1_cds_ABQ13189.1_826	ENSOART00000002581	5	7	7	0.0069482	1	1
lcl|CP000513.1_cds_ABQ13842.1_968	ENSOART00000002581	5	7	7	0.0069482	1	1
lcl|CP000513.1_cds_ABQ13818.1_974	ENSOART00000002581	5	7	7	0.0069482	1	1
lcl|CP000513.1_cds_ABQ13672.1_1149	ENSOART00000002581	5	7	7	0.0069482	1	1
lcl|CP000513.1_cds_ABQ13897.1_1208	ENSOART00000002581	5	7	7	0.0069482	1	1
lcl|CP000513.1_cds_ABQ14116.1_1212	ENSOART00000002581	5	7	7	0.0069482	1	1
lcl|CP000513.1_cds_ABQ14291.1_1244	ENSOART00000002581	5	7	7	0.0069482	1	1
lcl|CP000513.1_cds_ABQ13189.1_826	ENSOART00000004644	5	7	7	0.0069482	1	1
lcl|CP000513.1_cds_ABQ13842.1_968	ENSOART00000004644	5	7	7	0.0069482	1	1
lcl|CP000513.1_cds_ABQ13474.1_1065	ENSOART00000004644	5	7	7	0.0069482	1	1
lcl|CP000513.1_cds_ABQ13122.1_12	ENSOART00000005990	5	7	7	0.0069482	1	1
lcl|CP000513.1_cds_ABQ14116.1_1212	ENSOART00000005990	5	7	7	0.0069482	1	1
lcl|CP000513.1_cds_ABQ13122.1_12	ENSOART00000005627	5	7	7	0.0069482	1	1
lcl|CP000513.1_cds_ABQ13664.1_211	ENSOART00000005627	5	7	7	0.0069482	1	1
lcl|CP000513.1_cds_ABQ13664.1_211	ENSOART00000005530	5	7	7	0.0069482	1	1
lcl|CP000513.1_cds_ABQ13851.1_133	ENSOART00000006031	5	7	7	0.0069482	1	1
lcl|CP000513.1_cds_ABQ13898.1_134	ENSOART00000006031	5	7	7	0.0069482	1	1
lcl|CP000513.1_cds_ABQ13451.1_300	ENSOART00000006031	5	7	7	0.0069482	1	1
lcl|CP000513.1_cds_ABQ13241.1_420	ENSOART00000006031	5	7	7	0.0069482	1	1
lcl|CP000513.1_cds_ABQ13151.1_497	ENSOART00000006031	5	7	7	0.0069482	1	1
lcl|CP000513.1_cds_ABQ13213.1_612	ENSOART00000006031	5	7	7	0.0069482	1	1
lcl|CP000513.1_cds_ABQ13189.1_826	ENSOART00000006031	5	7	7	0.0069482	1	1
lcl|CP000513.1_cds_ABQ14310.1_838	ENSOART00000006031	5	7	7	0.0069482	1	1
lcl|CP000513.1_cds_ABQ13158.1_954	ENSOART00000006031	5	7	7	0.0069482	1	1
lcl|CP000513.1_cds_ABQ13842.1_968	ENSOART00000006031	5	7	7	0.0069482	1	1
lcl|CP000513.1_cds_ABQ13818.1_974	ENSOART00000006031	5	7	7	0.0069482	1	1
lcl|CP000513.1_cds_ABQ13474.1_1065	ENSOART00000006031	5	7	7	0.0069482	1	1
lcl|CP000513.1_cds_ABQ13672.1_1149	ENSOART00000006031	5	7	7	0.0069482	1	1
lcl|CP000513.1_cds_ABQ13897.1_1208	ENSOART00000006031	5	7	7	0.0069482	1	1
lcl|CP000513.1_cds_ABQ14116.1_1212	ENSOART00000006031	5	7	7	0.0069482	1	1
lcl|CP000513.1_cds_ABQ13566.1_1217	ENSOART00000006031	5	7	7	0.0069482	1	1
lcl|CP000513.1_cds_ABQ13577.1_1220	ENSOART00000006031	5	7	7	0.0069482	1	1
lcl|CP000513.1_cds_ABQ14291.1_1244	ENSOART00000006031	5	7	7	0.0069482	1	1
lcl|CP000513.1_cds_ABQ13474.1_1065	ENSOART00000009947	5	7	7	0.0069482	1	1
lcl|CP000513.1_cds_ABQ13664.1_211	ENSOART00000012164	5	7	7	0.0069482	1	1
lcl|CP000513.1_cds_ABQ13451.1_300	ENSOART00000012164	5	7	7	0.0069482	1	1
lcl|CP000513.1_cds_ABQ14310.1_838	ENSOART00000012164	5	7	7	0.0069482	1	1
lcl|CP000513.1_cds_ABQ13158.1_954	ENSOART00000012164	5	7	7	0.0069482	1	1
lcl|CP000513.1_cds_ABQ13851.1_133	ENSOART00000014155	5	7	7	0.0069482	1	1
lcl|CP000513.1_cds_ABQ13898.1_134	ENSOART00000014155	5	7	7	0.0069482	1	1
lcl|CP000513.1_cds_ABQ13451.1_300	ENSOART00000014155	5	7	7	0.0069482	1	1
lcl|CP000513.1_cds_ABQ13241.1_420	ENSOART00000014155	5	7	7	0.0069482	1	1
lcl|CP000513.1_cds_ABQ13151.1_497	ENSOART00000014155	5	7	7	0.0069482	1	1
lcl|CP000513.1_cds_ABQ13213.1_612	ENSOART00000014155	5	7	7	0.0069482	1	1
lcl|CP000513.1_cds_ABQ14310.1_838	ENSOART00000014155	5	7	7	0.0069482	1	1
lcl|CP000513.1_cds_ABQ13158.1_954	ENSOART00000014155	5	7	7	0.0069482	1	1
lcl|CP000513.1_cds_ABQ13818.1_974	ENSOART00000014155	5	7	7	0.0069482	1	1
lcl|CP000513.1_cds_ABQ13672.1_1149	ENSOART00000014155	5	7	7	0.0069482	1	1
lcl|CP000513.1_cds_ABQ13897.1_1208	ENSOART00000014155	5	7	7	0.0069482	1	1
lcl|CP000513.1_cds_ABQ14291.1_1244	ENSOART00000014155	5	7	7	0.0069482	1	1
lcl|CP000513.1_cds_ABQ13241.1_420	ENSOART00000010655	5	7	7	0.0069482	1	1
lcl|CP000513.1_cds_ABQ14291.1_1244	ENSOART00000010655	5	7	7	0.0069482	1	1
lcl|CP000513.1_cds_ABQ13122.1_12	ENSOART00000018956	5	7	7	0.0069482	1	1
lcl|CP000513.1_cds_ABQ13851.1_133	ENSOART00000015672	5	7	7	0.0069482	1	1
lcl|CP000513.1_cds_ABQ13898.1_134	ENSOART00000015672	5	7	7	0.0069482	1	1
lcl|CP000513.1_cds_ABQ13241.1_420	ENSOART00000015672	5	7	7	0.0069482	1	1
lcl|CP000513.1_cds_ABQ13213.1_612	ENSOART00000015672	5	7	7	0.0069482	1	1
lcl|CP000513.1_cds_ABQ13818.1_974	ENSOART00000015672	5	7	7	0.0069482	1	1
lcl|CP000513.1_cds_ABQ13672.1_1149	ENSOART00000015672	5	7	7	0.0069482	1	1
lcl|CP000513.1_cds_ABQ13897.1_1208	ENSOART00000015672	5	7	7	0.0069482	1	1
lcl|CP000513.1_cds_ABQ14291.1_1244	ENSOART00000015672	5	7	7	0.0069482	1	1
lcl|CP000513.1_cds_ABQ13851.1_133	ENSOART00000024057	5	7	7	0.0069482	1	1
lcl|CP000513.1_cds_ABQ13898.1_134	ENSOART00000024057	5	7	7	0.0069482	1	1
lcl|CP000513.1_cds_ABQ13213.1_612	ENSOART00000024057	5	7	7	0.0069482	1	1
lcl|CP000513.1_cds_ABQ13818.1_974	ENSOART00000024057	5	7	7	0.0069482	1	1
lcl|CP000513.1_cds_ABQ13672.1_1149	ENSOART00000024057	5	7	7	0.0069482	1	1
lcl|CP000513.1_cds_ABQ13897.1_1208	ENSOART00000024057	5	7	7	0.0069482	1	1
lcl|CP000513.1_cds_ABQ13566.1_1217	ENSOART00000024057	5	7	7	0.0069482	1	1
lcl|CP000513.1_cds_ABQ13122.1_12	ENSOART00000023561	5	7	7	0.0069482	1	1
lcl|CP000513.1_cds_ABQ13664.1_211	ENSOART00000023561	5	7	7	0.0069482	1	1
lcl|CP000513.1_cds_ABQ13451.1_300	ENSOART00000023561	5	7	7	0.0069482	1	1
lcl|CP000513.1_cds_ABQ14310.1_838	ENSOART00000023561	5	7	7	0.0069482	1	1
lcl|CP000513.1_cds_ABQ13158.1_954	ENSOART00000023561	5	7	7	0.0069482	1	1
lcl|CP000513.1_cds_ABQ13241.1_420	ENSOART00000027434	5	7	7	0.0069482	1	1
lcl|CP000513.1_cds_ABQ13151.1_497	ENSOART00000027434	5	7	7	0.0069482	1	1
lcl|CP000513.1_cds_ABQ13359.1_1020	ENSOART00000027434	5	7	7	0.0069482	1	1
lcl|CP000513.1_cds_ABQ14291.1_1244	ENSOART00000027434	5	7	7	0.0069482	1	1
lcl|CP000513.1_cds_ABQ13241.1_420	ENSOART00000025320	5	7	7	0.0069482	1	1
lcl|CP000513.1_cds_ABQ13151.1_497	ENSOART00000025320	5	7	7	0.0069482	1	1
lcl|CP000513.1_cds_ABQ13359.1_1020	ENSOART00000025320	5	7	7	0.0069482	1	1
lcl|CP000513.1_cds_ABQ13474.1_1065	ENSOART00000025320	5	7	7	0.0069482	1	1
lcl|CP000513.1_cds_ABQ14291.1_1244	ENSOART00000025320	5	7	7	0.0069482	1	1
lcl|CP000513.1_cds_ABQ13359.1_1020	ENSOART00000023597	5	7	7	0.0069482	1	1
lcl|CP000513.1_cds_ABQ13122.1_12	ENSOART00000023310	5	7	7	0.0069482	1	1
lcl|CP000513.1_cds_ABQ14298.1_416	ENSOART00000002538	9	10	14	0.00704334	1	1
lcl|CP000513.1_cds_ABQ14298.1_416	ENSOART00000001591	9	10	14	0.00704334	1	1
lcl|CP000513.1_cds_ABQ14298.1_416	ENSOART00000006339	9	10	14	0.00704334	1	1
lcl|CP000513.1_cds_ABQ14298.1_416	ENSOART00000011831	9	10	14	0.00704334	1	1
lcl|CP000513.1_cds_ABQ14298.1_416	ENSOART00000010474	9	10	14	0.00704334	1	1
lcl|CP000513.1_cds_ABQ14298.1_416	ENSOART00000022767	9	10	14	0.00704334	1	1
lcl|CP000513.1_cds_ABQ13538.1_659	ENSOART00000011407	10	11	15	0.00704334	1	1
lcl|CP000513.1_cds_ABQ13538.1_659	ENSOART00000011060	10	11	15	0.00704334	1	1
lcl|CP000513.1_cds_ABQ13538.1_659	ENSOART00000015970	10	11	15	0.00704334	1	1
lcl|CP000513.1_cds_ABQ13538.1_659	ENSOART00000028838	10	11	15	0.00704334	1	1
lcl|CP000513.1_cds_ABQ13538.1_659	ENSOART00000021250	10	11	15	0.00704334	1	1
lcl|CP000513.1_cds_ABQ13538.1_659	ENSOART00000026264	10	11	15	0.00704334	1	1
lcl|CP000513.1_cds_ABQ13538.1_659	ENSOART00000005421	11	11	18	0.00713959	1	1
lcl|CP000513.1_cds_ABQ13538.1_659	ENSOART00000007810	11	11	18	0.00713959	1	1
lcl|CP000513.1_cds_ABQ13538.1_659	ENSOART00000008760	11	11	18	0.00713959	1	1
lcl|CP000513.1_cds_ABQ13538.1_659	ENSOART00000010275	11	11	18	0.00713959	1	1
lcl|CP000513.1_cds_ABQ13451.1_300	ENSOART00000007179	7	7	14	0.00713959	1	1
lcl|CP000513.1_cds_ABQ13189.1_826	ENSOART00000007179	7	7	14	0.00713959	1	1
lcl|CP000513.1_cds_ABQ14310.1_838	ENSOART00000007179	7	7	14	0.00713959	1	1
lcl|CP000513.1_cds_ABQ13158.1_954	ENSOART00000007179	7	7	14	0.00713959	1	1
lcl|CP000513.1_cds_ABQ13842.1_968	ENSOART00000007179	7	7	14	0.00713959	1	1
lcl|CP000513.1_cds_ABQ13566.1_1217	ENSOART00000007179	7	7	14	0.00713959	1	1
lcl|CP000513.1_cds_ABQ14116.1_1212	ENSOART00000007516	7	7	14	0.00713959	1	1
lcl|CP000513.1_cds_ABQ14116.1_1212	ENSOART00000007521	7	7	14	0.00713959	1	1
lcl|CP000513.1_cds_ABQ13241.1_420	ENSOART00000005464	7	7	14	0.00713959	1	1
lcl|CP000513.1_cds_ABQ14291.1_1244	ENSOART00000005464	7	7	14	0.00713959	1	1
lcl|CP000513.1_cds_ABQ13370.1_1260	ENSOART00000008244	11	18	11	0.00713959	1	1
lcl|CP000513.1_cds_ABQ13851.1_133	ENSOART00000006339	7	7	14	0.00713959	1	1
lcl|CP000513.1_cds_ABQ13898.1_134	ENSOART00000006339	7	7	14	0.00713959	1	1
lcl|CP000513.1_cds_ABQ13241.1_420	ENSOART00000006339	7	7	14	0.00713959	1	1
lcl|CP000513.1_cds_ABQ13151.1_497	ENSOART00000006339	7	7	14	0.00713959	1	1
lcl|CP000513.1_cds_ABQ13213.1_612	ENSOART00000006339	7	7	14	0.00713959	1	1
lcl|CP000513.1_cds_ABQ13189.1_826	ENSOART00000006339	7	7	14	0.00713959	1	1
lcl|CP000513.1_cds_ABQ13842.1_968	ENSOART00000006339	7	7	14	0.00713959	1	1
lcl|CP000513.1_cds_ABQ13818.1_974	ENSOART00000006339	7	7	14	0.00713959	1	1
lcl|CP000513.1_cds_ABQ13474.1_1065	ENSOART00000006339	7	7	14	0.00713959	1	1
lcl|CP000513.1_cds_ABQ13672.1_1149	ENSOART00000006339	7	7	14	0.00713959	1	1
lcl|CP000513.1_cds_ABQ13897.1_1208	ENSOART00000006339	7	7	14	0.00713959	1	1
lcl|CP000513.1_cds_ABQ14291.1_1244	ENSOART00000006339	7	7	14	0.00713959	1	1
lcl|CP000513.1_cds_ABQ13241.1_420	ENSOART00000010474	7	7	14	0.00713959	1	1
lcl|CP000513.1_cds_ABQ14291.1_1244	ENSOART00000010474	7	7	14	0.00713959	1	1
lcl|CP000513.1_cds_ABQ13189.1_826	ENSOART00000013080	7	7	14	0.00713959	1	1
lcl|CP000513.1_cds_ABQ13842.1_968	ENSOART00000013080	7	7	14	0.00713959	1	1
lcl|CP000513.1_cds_ABQ13122.1_12	ENSOART00000011699	7	7	14	0.00713959	1	1
lcl|CP000513.1_cds_ABQ13370.1_1260	ENSOART00000019132	11	18	11	0.00713959	1	1
lcl|CP000513.1_cds_ABQ13664.1_211	ENSOART00000025148	7	7	14	0.00713959	1	1
lcl|CP000513.1_cds_ABQ14116.1_1212	ENSOART00000026881	7	7	14	0.00713959	1	1
lcl|CP000513.1_cds_ABQ13370.1_1260	ENSOART00000026185	11	18	11	0.00713959	1	1
lcl|CP000513.1_cds_ABQ13122.1_12	ENSOART00000023107	7	7	14	0.00713959	1	1
lcl|CP000513.1_cds_ABQ13122.1_12	ENSOART00000025053	7	7	14	0.00713959	1	1
lcl|CP000513.1_cds_ABQ13122.1_12	ENSOART00000023085	7	7	14	0.00713959	1	1
lcl|CP000513.1_cds_ABQ14116.1_1212	ENSOART00000022907	7	7	14	0.00713959	1	1
lcl|CP000513.1_cds_ABQ13853.1_1111	ENSOART00000025944	11	12	16	0.00790954	1	1
lcl|CP000513.1_cds_ABQ13217.1_100	ENSOART00000026967	11	12	16	0.00790954	1	1
lcl|CP000513.1_cds_ABQ13853.1_1111	ENSOART00000020634	11	12	16	0.00790954	1	1
lcl|CP000513.1_cds_ABQ13490.1_13	ENSOART00000002262	8	13	9	0.00790954	1	1
lcl|CP000513.1_cds_ABQ13490.1_13	ENSOART00000023789	8	13	9	0.00790954	1	1
lcl|CP000513.1_cds_ABQ13351.1_361	ENSOART00000001308	8	9	13	0.00790954	1	1
lcl|CP000513.1_cds_ABQ13575.1_362	ENSOART00000001308	8	9	13	0.00790954	1	1
lcl|CP000513.1_cds_ABQ13881.1_1269	ENSOART00000001308	8	9	13	0.00790954	1	1
lcl|CP000513.1_cds_ABQ13667.1_573	ENSOART00000002541	8	9	13	0.00790954	1	1
lcl|CP000513.1_cds_ABQ13351.1_361	ENSOART00000007061	8	9	13	0.00790954	1	1
lcl|CP000513.1_cds_ABQ13881.1_1269	ENSOART00000007061	8	9	13	0.00790954	1	1
lcl|CP000513.1_cds_ABQ13667.1_573	ENSOART00000008235	8	9	13	0.00790954	1	1
lcl|CP000513.1_cds_ABQ13667.1_573	ENSOART00000007780	8	9	13	0.00790954	1	1
lcl|CP000513.1_cds_ABQ14021.1_466	ENSOART00000012603	8	9	13	0.00790954	1	1
lcl|CP000513.1_cds_ABQ13351.1_361	ENSOART00000017119	8	9	13	0.00790954	1	1
lcl|CP000513.1_cds_ABQ13575.1_362	ENSOART00000017119	8	9	13	0.00790954	1	1
lcl|CP000513.1_cds_ABQ13881.1_1269	ENSOART00000017119	8	9	13	0.00790954	1	1
lcl|CP000513.1_cds_ABQ14021.1_466	ENSOART00000019834	8	9	13	0.00790954	1	1
lcl|CP000513.1_cds_ABQ13553.1_1265	ENSOART00000027433	8	9	13	0.00790954	1	1
lcl|CP000513.1_cds_ABQ13351.1_361	ENSOART00000024516	8	9	13	0.00790954	1	1
lcl|CP000513.1_cds_ABQ13575.1_362	ENSOART00000024516	8	9	13	0.00790954	1	1
lcl|CP000513.1_cds_ABQ14021.1_466	ENSOART00000024516	8	9	13	0.00790954	1	1
lcl|CP000513.1_cds_ABQ13881.1_1269	ENSOART00000024516	8	9	13	0.00790954	1	1
lcl|CP000513.1_cds_ABQ14021.1_466	ENSOART00000025096	8	9	13	0.00790954	1	1
lcl|CP000513.1_cds_ABQ13667.1_573	ENSOART00000024955	8	9	13	0.00790954	1	1
lcl|CP000513.1_cds_ABQ13351.1_361	ENSOART00000000052	6	9	8	0.00986062	1	1
lcl|CP000513.1_cds_ABQ14021.1_466	ENSOART00000000052	6	9	8	0.00986062	1	1
lcl|CP000513.1_cds_ABQ13881.1_1269	ENSOART00000000052	6	9	8	0.00986062	1	1
lcl|CP000513.1_cds_ABQ13575.1_362	ENSOART00000001368	6	9	8	0.00986062	1	1
lcl|CP000513.1_cds_ABQ14021.1_466	ENSOART00000001368	6	9	8	0.00986062	1	1
lcl|CP000513.1_cds_ABQ13351.1_361	ENSOART00000002367	6	9	8	0.00986062	1	1
lcl|CP000513.1_cds_ABQ13575.1_362	ENSOART00000002367	6	9	8	0.00986062	1	1
lcl|CP000513.1_cds_ABQ14021.1_466	ENSOART00000002367	6	9	8	0.00986062	1	1
lcl|CP000513.1_cds_ABQ13553.1_1265	ENSOART00000002367	6	9	8	0.00986062	1	1
lcl|CP000513.1_cds_ABQ13881.1_1269	ENSOART00000002367	6	9	8	0.00986062	1	1
lcl|CP000513.1_cds_ABQ13351.1_361	ENSOART00000003169	6	9	8	0.00986062	1	1
lcl|CP000513.1_cds_ABQ13575.1_362	ENSOART00000003169	6	9	8	0.00986062	1	1
lcl|CP000513.1_cds_ABQ13881.1_1269	ENSOART00000003169	6	9	8	0.00986062	1	1
lcl|CP000513.1_cds_ABQ13553.1_1265	ENSOART00000009086	6	9	8	0.00986062	1	1
lcl|CP000513.1_cds_ABQ13667.1_573	ENSOART00000009676	6	9	8	0.00986062	1	1
lcl|CP000513.1_cds_ABQ13575.1_362	ENSOART00000013889	6	9	8	0.00986062	1	1
lcl|CP000513.1_cds_ABQ14021.1_466	ENSOART00000013889	6	9	8	0.00986062	1	1
lcl|CP000513.1_cds_ABQ13553.1_1265	ENSOART00000015606	6	9	8	0.00986062	1	1
lcl|CP000513.1_cds_ABQ13351.1_361	ENSOART00000026163	6	9	8	0.00986062	1	1
lcl|CP000513.1_cds_ABQ14021.1_466	ENSOART00000026163	6	9	8	0.00986062	1	1
lcl|CP000513.1_cds_ABQ13881.1_1269	ENSOART00000026163	6	9	8	0.00986062	1	1
lcl|CP000513.1_cds_ABQ13575.1_362	ENSOART00000025523	6	9	8	0.00986062	1	1
lcl|CP000513.1_cds_ABQ13553.1_1265	ENSOART00000025851	6	9	8	0.00986062	1	1
lcl|CP000513.1_cds_ABQ13553.1_1265	ENSOART00000026161	6	9	8	0.00986062	1	1
lcl|CP000513.1_cds_ABQ13553.1_1265	ENSOART00000026937	6	9	8	0.00986062	1	1
lcl|CP000513.1_cds_ABQ13575.1_362	ENSOART00000022472	6	9	8	0.00986062	1	1
lcl|CP000513.1_cds_ABQ13553.1_1265	ENSOART00000026411	6	9	8	0.00986062	1	1
lcl|CP000513.1_cds_ABQ13796.1_130	ENSOART00000001483	6	8	9	0.00986062	1	1
lcl|CP000513.1_cds_ABQ14003.1_514	ENSOART00000001598	6	8	9	0.00986062	1	1
lcl|CP000513.1_cds_ABQ13883.1_1022	ENSOART00000010123	6	8	9	0.00986062	1	1
lcl|CP000513.1_cds_ABQ13796.1_130	ENSOART00000008496	6	8	9	0.00986062	1	1
lcl|CP000513.1_cds_ABQ14048.1_1218	ENSOART00000008496	6	8	9	0.00986062	1	1
lcl|CP000513.1_cds_ABQ13245.1_515	ENSOART00000013598	6	8	9	0.00986062	1	1
lcl|CP000513.1_cds_ABQ14048.1_1218	ENSOART00000011668	6	8	9	0.00986062	1	1
lcl|CP000513.1_cds_ABQ13710.1_11	ENSOART00000013377	6	8	9	0.00986062	1	1
lcl|CP000513.1_cds_ABQ13887.1_613	ENSOART00000013377	6	8	9	0.00986062	1	1
lcl|CP000513.1_cds_ABQ13697.1_785	ENSOART00000013377	6	8	9	0.00986062	1	1
lcl|CP000513.1_cds_ABQ13696.1_965	ENSOART00000013377	6	8	9	0.00986062	1	1
lcl|CP000513.1_cds_ABQ13704.1_1211	ENSOART00000013377	6	8	9	0.00986062	1	1
lcl|CP000513.1_cds_ABQ14048.1_1218	ENSOART00000013377	6	8	9	0.00986062	1	1
lcl|CP000513.1_cds_ABQ13695.1_1255	ENSOART00000013377	6	8	9	0.00986062	1	1
lcl|CP000513.1_cds_ABQ13245.1_515	ENSOART00000015653	6	8	9	0.00986062	1	1
lcl|CP000513.1_cds_ABQ13872.1_1214	ENSOART00000015653	6	8	9	0.00986062	1	1
lcl|CP000513.1_cds_ABQ13796.1_130	ENSOART00000015973	6	8	9	0.00986062	1	1
lcl|CP000513.1_cds_ABQ13710.1_11	ENSOART00000023789	6	8	9	0.00986062	1	1
lcl|CP000513.1_cds_ABQ13245.1_515	ENSOART00000023789	6	8	9	0.00986062	1	1
lcl|CP000513.1_cds_ABQ13887.1_613	ENSOART00000023789	6	8	9	0.00986062	1	1
lcl|CP000513.1_cds_ABQ13697.1_785	ENSOART00000023789	6	8	9	0.00986062	1	1
lcl|CP000513.1_cds_ABQ13696.1_965	ENSOART00000023789	6	8	9	0.00986062	1	1
lcl|CP000513.1_cds_ABQ13883.1_1022	ENSOART00000023789	6	8	9	0.00986062	1	1
lcl|CP000513.1_cds_ABQ14325.1_1044	ENSOART00000023789	6	8	9	0.00986062	1	1
lcl|CP000513.1_cds_ABQ13704.1_1211	ENSOART00000023789	6	8	9	0.00986062	1	1
lcl|CP000513.1_cds_ABQ13872.1_1214	ENSOART00000023789	6	8	9	0.00986062	1	1
lcl|CP000513.1_cds_ABQ13695.1_1255	ENSOART00000023789	6	8	9	0.00986062	1	1
lcl|CP000513.1_cds_ABQ14003.1_514	ENSOART00000026483	6	8	9	0.00986062	1	1
lcl|CP000513.1_cds_ABQ13696.1_965	ENSOART00000026483	6	8	9	0.00986062	1	1
lcl|CP000513.1_cds_ABQ13704.1_1211	ENSOART00000026483	6	8	9	0.00986062	1	1
lcl|CP000513.1_cds_ABQ13710.1_11	ENSOART00000024683	6	8	9	0.00986062	1	1
lcl|CP000513.1_cds_ABQ13796.1_130	ENSOART00000024683	6	8	9	0.00986062	1	1
lcl|CP000513.1_cds_ABQ13245.1_515	ENSOART00000024683	6	8	9	0.00986062	1	1
lcl|CP000513.1_cds_ABQ13697.1_785	ENSOART00000024683	6	8	9	0.00986062	1	1
lcl|CP000513.1_cds_ABQ13883.1_1022	ENSOART00000024683	6	8	9	0.00986062	1	1
lcl|CP000513.1_cds_ABQ13695.1_1255	ENSOART00000024683	6	8	9	0.00986062	1	1
lcl|CP000513.1_cds_ABQ13796.1_130	ENSOART00000027017	6	8	9	0.00986062	1	1
lcl|CP000513.1_cds_ABQ13887.1_613	ENSOART00000027017	6	8	9	0.00986062	1	1
lcl|CP000513.1_cds_ABQ14048.1_1218	ENSOART00000027017	6	8	9	0.00986062	1	1
lcl|CP000513.1_cds_ABQ13872.1_1214	ENSOART00000020992	6	8	9	0.00986062	1	1
lcl|CP000513.1_cds_ABQ13245.1_515	ENSOART00000022330	6	8	9	0.00986062	1	1
lcl|CP000513.1_cds_ABQ13245.1_515	ENSOART00000000451	7	8	12	0.00997712	1	1
lcl|CP000513.1_cds_ABQ13883.1_1022	ENSOART00000000451	7	8	12	0.00997712	1	1
lcl|CP000513.1_cds_ABQ13796.1_130	ENSOART00000001192	7	8	12	0.00997712	1	1
lcl|CP000513.1_cds_ABQ13245.1_515	ENSOART00000001192	7	8	12	0.00997712	1	1
lcl|CP000513.1_cds_ABQ13887.1_613	ENSOART00000001192	7	8	12	0.00997712	1	1
lcl|CP000513.1_cds_ABQ14048.1_1218	ENSOART00000001192	7	8	12	0.00997712	1	1
lcl|CP000513.1_cds_ABQ13883.1_1022	ENSOART00000003344	7	8	12	0.00997712	1	1
lcl|CP000513.1_cds_ABQ13710.1_11	ENSOART00000004849	7	8	12	0.00997712	1	1
lcl|CP000513.1_cds_ABQ13887.1_613	ENSOART00000004849	7	8	12	0.00997712	1	1
lcl|CP000513.1_cds_ABQ13697.1_785	ENSOART00000004849	7	8	12	0.00997712	1	1
lcl|CP000513.1_cds_ABQ13695.1_1255	ENSOART00000004849	7	8	12	0.00997712	1	1
lcl|CP000513.1_cds_ABQ13710.1_11	ENSOART00000009241	7	8	12	0.00997712	1	1
lcl|CP000513.1_cds_ABQ13796.1_130	ENSOART00000009241	7	8	12	0.00997712	1	1
lcl|CP000513.1_cds_ABQ13697.1_785	ENSOART00000009241	7	8	12	0.00997712	1	1
lcl|CP000513.1_cds_ABQ14325.1_1044	ENSOART00000009241	7	8	12	0.00997712	1	1
lcl|CP000513.1_cds_ABQ14048.1_1218	ENSOART00000009241	7	8	12	0.00997712	1	1
lcl|CP000513.1_cds_ABQ13695.1_1255	ENSOART00000009241	7	8	12	0.00997712	1	1
lcl|CP000513.1_cds_ABQ13883.1_1022	ENSOART00000011377	7	8	12	0.00997712	1	1
lcl|CP000513.1_cds_ABQ13887.1_613	ENSOART00000017253	7	8	12	0.00997712	1	1
lcl|CP000513.1_cds_ABQ14325.1_1044	ENSOART00000017253	7	8	12	0.00997712	1	1
lcl|CP000513.1_cds_ABQ13872.1_1214	ENSOART00000017253	7	8	12	0.00997712	1	1
lcl|CP000513.1_cds_ABQ14048.1_1218	ENSOART00000017253	7	8	12	0.00997712	1	1
lcl|CP000513.1_cds_ABQ13883.1_1022	ENSOART00000023337	7	8	12	0.00997712	1	1
lcl|CP000513.1_cds_ABQ13245.1_515	ENSOART00000023642	7	8	12	0.00997712	1	1
lcl|CP000513.1_cds_ABQ13887.1_613	ENSOART00000026828	7	8	12	0.00997712	1	1
lcl|CP000513.1_cds_ABQ14048.1_1218	ENSOART00000026828	7	8	12	0.00997712	1	1
lcl|CP000513.1_cds_ABQ13883.1_1022	ENSOART00000024715	7	8	12	0.00997712	1	1
lcl|CP000513.1_cds_ABQ13887.1_613	ENSOART00000027122	7	8	12	0.00997712	1	1
lcl|CP000513.1_cds_ABQ13872.1_1214	ENSOART00000027122	7	8	12	0.00997712	1	1
lcl|CP000513.1_cds_ABQ13887.1_613	ENSOART00000023763	7	8	12	0.00997712	1	1
lcl|CP000513.1_cds_ABQ13710.1_11	ENSOART00000023953	7	8	12	0.00997712	1	1
lcl|CP000513.1_cds_ABQ13796.1_130	ENSOART00000023953	7	8	12	0.00997712	1	1
lcl|CP000513.1_cds_ABQ13697.1_785	ENSOART00000023953	7	8	12	0.00997712	1	1
lcl|CP000513.1_cds_ABQ14048.1_1218	ENSOART00000023953	7	8	12	0.00997712	1	1
lcl|CP000513.1_cds_ABQ13695.1_1255	ENSOART00000023953	7	8	12	0.00997712	1	1
lcl|CP000513.1_cds_ABQ13710.1_11	ENSOART00000024219	7	8	12	0.00997712	1	1
lcl|CP000513.1_cds_ABQ13245.1_515	ENSOART00000024219	7	8	12	0.00997712	1	1
lcl|CP000513.1_cds_ABQ13697.1_785	ENSOART00000024219	7	8	12	0.00997712	1	1
lcl|CP000513.1_cds_ABQ13872.1_1214	ENSOART00000024219	7	8	12	0.00997712	1	1
lcl|CP000513.1_cds_ABQ13695.1_1255	ENSOART00000024219	7	8	12	0.00997712	1	1
lcl|CP000513.1_cds_ABQ13490.1_13	ENSOART00000008494	12	13	17	0.00997712	1	1
lcl|CP000513.1_cds_ABQ13490.1_13	ENSOART00000007037	12	13	17	0.00997712	1	1
lcl|CP000513.1_cds_ABQ13490.1_13	ENSOART00000015757	12	13	17	0.00997712	1	1
lcl|CP000513.1_cds_ABQ13490.1_13	ENSOART00000024729	12	13	17	0.00997712	1	1
lcl|CP000513.1_cds_ABQ13525.1_1213	ENSOART00000020831	12	13	17	0.00997712	1	1
lcl|CP000513.1_cds_ABQ13490.1_13	ENSOART00000024992	12	13	17	0.00997712	1	1
lcl|CP000513.1_cds_ABQ13525.1_1213	ENSOART00000023407	12	13	17	0.00997712	1	1
lcl|CP000513.1_cds_ABQ13853.1_1111	ENSOART00000000052	7	12	8	0.00997712	1	1
lcl|CP000513.1_cds_ABQ13217.1_100	ENSOART00000013889	7	12	8	0.00997712	1	1
lcl|CP000513.1_cds_ABQ13853.1_1111	ENSOART00000013889	7	12	8	0.00997712	1	1
lcl|CP000513.1_cds_ABQ13217.1_100	ENSOART00000026163	7	12	8	0.00997712	1	1
lcl|CP000513.1_cds_ABQ13853.1_1111	ENSOART00000025851	7	12	8	0.00997712	1	1
lcl|CP000513.1_cds_ABQ13525.1_1213	ENSOART00000001329	9	13	11	0.0113743	1	1
lcl|CP000513.1_cds_ABQ13853.1_1111	ENSOART00000001591	10	12	14	0.0113743	1	1
lcl|CP000513.1_cds_ABQ13490.1_13	ENSOART00000008994	9	13	11	0.0113743	1	1
lcl|CP000513.1_cds_ABQ13490.1_13	ENSOART00000008244	9	13	11	0.0113743	1	1
lcl|CP000513.1_cds_ABQ13853.1_1111	ENSOART00000010474	10	12	14	0.0113743	1	1
lcl|CP000513.1_cds_ABQ13853.1_1111	ENSOART00000020799	10	12	14	0.0113743	1	1
lcl|CP000513.1_cds_ABQ13490.1_13	ENSOART00000024460	9	13	11	0.0113743	1	1
lcl|CP000513.1_cds_ABQ13490.1_13	ENSOART00000023681	9	13	11	0.0113743	1	1
lcl|CP000513.1_cds_ABQ13853.1_1111	ENSOART00000022767	10	12	14	0.0113743	1	1
lcl|CP000513.1_cds_ABQ13490.1_13	ENSOART00000021642	9	13	11	0.0113743	1	1
lcl|CP000513.1_cds_ABQ13853.1_1111	ENSOART00000023085	10	12	14	0.0113743	1	1
lcl|CP000513.1_cds_ABQ13538.1_659	ENSOART00000001308	9	11	13	0.0113743	1	1
lcl|CP000513.1_cds_ABQ13538.1_659	ENSOART00000010067	9	11	13	0.0113743	1	1
lcl|CP000513.1_cds_ABQ13538.1_659	ENSOART00000027433	9	11	13	0.0113743	1	1
lcl|CP000513.1_cds_ABQ13538.1_659	ENSOART00000025096	9	11	13	0.0113743	1	1
lcl|CP000513.1_cds_ABQ13099.1_314	ENSOART00000004849	10	14	12	0.0113743	1	1
lcl|CP000513.1_cds_ABQ14021.1_466	ENSOART00000000784	9	9	17	0.0118993	1	1
lcl|CP000513.1_cds_ABQ13553.1_1265	ENSOART00000002864	9	9	17	0.0118993	1	1
lcl|CP000513.1_cds_ABQ13575.1_362	ENSOART00000005228	9	9	17	0.0118993	1	1
lcl|CP000513.1_cds_ABQ13553.1_1265	ENSOART00000005228	9	9	17	0.0118993	1	1
lcl|CP000513.1_cds_ABQ13575.1_362	ENSOART00000007827	9	9	17	0.0118993	1	1
lcl|CP000513.1_cds_ABQ14021.1_466	ENSOART00000008690	9	9	17	0.0118993	1	1
lcl|CP000513.1_cds_ABQ13667.1_573	ENSOART00000008690	9	9	17	0.0118993	1	1
lcl|CP000513.1_cds_ABQ13575.1_362	ENSOART00000014641	9	9	17	0.0118993	1	1
lcl|CP000513.1_cds_ABQ13553.1_1265	ENSOART00000014641	9	9	17	0.0118993	1	1
lcl|CP000513.1_cds_ABQ13553.1_1265	ENSOART00000019118	9	9	17	0.0118993	1	1
lcl|CP000513.1_cds_ABQ13351.1_361	ENSOART00000015757	9	9	17	0.0118993	1	1
lcl|CP000513.1_cds_ABQ13575.1_362	ENSOART00000015757	9	9	17	0.0118993	1	1
lcl|CP000513.1_cds_ABQ14021.1_466	ENSOART00000015757	9	9	17	0.0118993	1	1
lcl|CP000513.1_cds_ABQ13667.1_573	ENSOART00000015757	9	9	17	0.0118993	1	1
lcl|CP000513.1_cds_ABQ13553.1_1265	ENSOART00000015757	9	9	17	0.0118993	1	1
lcl|CP000513.1_cds_ABQ13881.1_1269	ENSOART00000015757	9	9	17	0.0118993	1	1
lcl|CP000513.1_cds_ABQ13351.1_361	ENSOART00000018687	9	9	17	0.0118993	1	1
lcl|CP000513.1_cds_ABQ13575.1_362	ENSOART00000018687	9	9	17	0.0118993	1	1
lcl|CP000513.1_cds_ABQ14021.1_466	ENSOART00000018687	9	9	17	0.0118993	1	1
lcl|CP000513.1_cds_ABQ13881.1_1269	ENSOART00000018687	9	9	17	0.0118993	1	1
lcl|CP000513.1_cds_ABQ14021.1_466	ENSOART00000015934	9	9	17	0.0118993	1	1
lcl|CP000513.1_cds_ABQ13575.1_362	ENSOART00000024947	9	9	17	0.0118993	1	1
lcl|CP000513.1_cds_ABQ13553.1_1265	ENSOART00000024947	9	9	17	0.0118993	1	1
lcl|CP000513.1_cds_ABQ14021.1_466	ENSOART00000022507	9	9	17	0.0118993	1	1
lcl|CP000513.1_cds_ABQ14021.1_466	ENSOART00000024694	9	9	17	0.0118993	1	1
lcl|CP000513.1_cds_ABQ13667.1_573	ENSOART00000024694	9	9	17	0.0118993	1	1
lcl|CP000513.1_cds_ABQ13553.1_1265	ENSOART00000024694	9	9	17	0.0118993	1	1
lcl|CP000513.1_cds_ABQ14021.1_466	ENSOART00000024992	9	9	17	0.0118993	1	1
lcl|CP000513.1_cds_ABQ13553.1_1265	ENSOART00000024992	9	9	17	0.0118993	1	1
lcl|CP000513.1_cds_ABQ13351.1_361	ENSOART00000026111	9	9	17	0.0118993	1	1
lcl|CP000513.1_cds_ABQ13575.1_362	ENSOART00000026111	9	9	17	0.0118993	1	1
lcl|CP000513.1_cds_ABQ14021.1_466	ENSOART00000026111	9	9	17	0.0118993	1	1
lcl|CP000513.1_cds_ABQ13881.1_1269	ENSOART00000026111	9	9	17	0.0118993	1	1
lcl|CP000513.1_cds_ABQ13351.1_361	ENSOART00000025655	9	9	17	0.0118993	1	1
lcl|CP000513.1_cds_ABQ13575.1_362	ENSOART00000025655	9	9	17	0.0118993	1	1
lcl|CP000513.1_cds_ABQ14021.1_466	ENSOART00000025655	9	9	17	0.0118993	1	1
lcl|CP000513.1_cds_ABQ13881.1_1269	ENSOART00000025655	9	9	17	0.0118993	1	1
lcl|CP000513.1_cds_ABQ13883.1_1022	ENSOART00000003291	8	8	16	0.0118993	1	1
lcl|CP000513.1_cds_ABQ14325.1_1044	ENSOART00000010039	8	8	16	0.0118993	1	1
lcl|CP000513.1_cds_ABQ13887.1_613	ENSOART00000011777	8	8	16	0.0118993	1	1
lcl|CP000513.1_cds_ABQ13696.1_965	ENSOART00000011777	8	8	16	0.0118993	1	1
lcl|CP000513.1_cds_ABQ13704.1_1211	ENSOART00000011777	8	8	16	0.0118993	1	1
lcl|CP000513.1_cds_ABQ14048.1_1218	ENSOART00000011777	8	8	16	0.0118993	1	1
lcl|CP000513.1_cds_ABQ13796.1_130	ENSOART00000019030	8	8	16	0.0118993	1	1
lcl|CP000513.1_cds_ABQ13245.1_515	ENSOART00000019030	8	8	16	0.0118993	1	1
lcl|CP000513.1_cds_ABQ13883.1_1022	ENSOART00000019655	8	8	16	0.0118993	1	1
lcl|CP000513.1_cds_ABQ13710.1_11	ENSOART00000028649	8	8	16	0.0118993	1	1
lcl|CP000513.1_cds_ABQ14003.1_514	ENSOART00000028649	8	8	16	0.0118993	1	1
lcl|CP000513.1_cds_ABQ13245.1_515	ENSOART00000028649	8	8	16	0.0118993	1	1
lcl|CP000513.1_cds_ABQ13697.1_785	ENSOART00000028649	8	8	16	0.0118993	1	1
lcl|CP000513.1_cds_ABQ13696.1_965	ENSOART00000028649	8	8	16	0.0118993	1	1
lcl|CP000513.1_cds_ABQ13883.1_1022	ENSOART00000028649	8	8	16	0.0118993	1	1
lcl|CP000513.1_cds_ABQ13704.1_1211	ENSOART00000028649	8	8	16	0.0118993	1	1
lcl|CP000513.1_cds_ABQ13872.1_1214	ENSOART00000028649	8	8	16	0.0118993	1	1
lcl|CP000513.1_cds_ABQ13695.1_1255	ENSOART00000028649	8	8	16	0.0118993	1	1
lcl|CP000513.1_cds_ABQ13887.1_613	ENSOART00000024216	8	8	16	0.0118993	1	1
lcl|CP000513.1_cds_ABQ13696.1_965	ENSOART00000024216	8	8	16	0.0118993	1	1
lcl|CP000513.1_cds_ABQ13704.1_1211	ENSOART00000024216	8	8	16	0.0118993	1	1
lcl|CP000513.1_cds_ABQ13872.1_1214	ENSOART00000024216	8	8	16	0.0118993	1	1
lcl|CP000513.1_cds_ABQ13796.1_130	ENSOART00000025944	8	8	16	0.0118993	1	1
lcl|CP000513.1_cds_ABQ14325.1_1044	ENSOART00000028058	8	8	16	0.0118993	1	1
lcl|CP000513.1_cds_ABQ14325.1_1044	ENSOART00000026817	8	8	16	0.0118993	1	1
lcl|CP000513.1_cds_ABQ13887.1_613	ENSOART00000027412	8	8	16	0.0118993	1	1
lcl|CP000513.1_cds_ABQ13872.1_1214	ENSOART00000027412	8	8	16	0.0118993	1	1
lcl|CP000513.1_cds_ABQ14048.1_1218	ENSOART00000027412	8	8	16	0.0118993	1	1
lcl|CP000513.1_cds_ABQ13710.1_11	ENSOART00000023989	8	8	16	0.0118993	1	1
lcl|CP000513.1_cds_ABQ13796.1_130	ENSOART00000023989	8	8	16	0.0118993	1	1
lcl|CP000513.1_cds_ABQ13245.1_515	ENSOART00000023989	8	8	16	0.0118993	1	1
lcl|CP000513.1_cds_ABQ13697.1_785	ENSOART00000023989	8	8	16	0.0118993	1	1
lcl|CP000513.1_cds_ABQ14325.1_1044	ENSOART00000023989	8	8	16	0.0118993	1	1
lcl|CP000513.1_cds_ABQ14048.1_1218	ENSOART00000023989	8	8	16	0.0118993	1	1
lcl|CP000513.1_cds_ABQ13695.1_1255	ENSOART00000023989	8	8	16	0.0118993	1	1
lcl|CP000513.1_cds_ABQ13853.1_1111	ENSOART00000001252	8	12	10	0.012707	1	1
lcl|CP000513.1_cds_ABQ13525.1_1213	ENSOART00000011407	11	13	15	0.012707	1	1
lcl|CP000513.1_cds_ABQ13853.1_1111	ENSOART00000011327	8	12	10	0.012707	1	1
lcl|CP000513.1_cds_ABQ13217.1_100	ENSOART00000025269	8	12	10	0.012707	1	1
lcl|CP000513.1_cds_ABQ13490.1_13	ENSOART00000022950	11	13	15	0.012707	1	1
lcl|CP000513.1_cds_ABQ13217.1_100	ENSOART00000024578	8	12	10	0.012707	1	1
lcl|CP000513.1_cds_ABQ13853.1_1111	ENSOART00000024149	8	12	10	0.012707	1	1
lcl|CP000513.1_cds_ABQ13525.1_1213	ENSOART00000022323	11	13	15	0.012707	1	1
lcl|CP000513.1_cds_ABQ13490.1_13	ENSOART00000023954	11	13	15	0.012707	1	1
lcl|CP000513.1_cds_ABQ13116.1_575	ENSOART00000001192	8	10	12	0.012707	1	1
lcl|CP000513.1_cds_ABQ13116.1_575	ENSOART00000004849	8	10	12	0.012707	1	1
lcl|CP000513.1_cds_ABQ14298.1_416	ENSOART00000005067	8	10	12	0.012707	1	1
lcl|CP000513.1_cds_ABQ13535.1_847	ENSOART00000009241	8	10	12	0.012707	1	1
lcl|CP000513.1_cds_ABQ14037.1_1130	ENSOART00000009241	8	10	12	0.012707	1	1
lcl|CP000513.1_cds_ABQ14298.1_416	ENSOART00000010947	8	10	12	0.012707	1	1
lcl|CP000513.1_cds_ABQ14298.1_416	ENSOART00000017253	8	10	12	0.012707	1	1
lcl|CP000513.1_cds_ABQ14037.1_1130	ENSOART00000017253	8	10	12	0.012707	1	1
lcl|CP000513.1_cds_ABQ13116.1_575	ENSOART00000023953	8	10	12	0.012707	1	1
lcl|CP000513.1_cds_ABQ13535.1_847	ENSOART00000023953	8	10	12	0.012707	1	1
lcl|CP000513.1_cds_ABQ14037.1_1130	ENSOART00000023953	8	10	12	0.012707	1	1
lcl|CP000513.1_cds_ABQ14037.1_1130	ENSOART00000024219	8	10	12	0.012707	1	1
lcl|CP000513.1_cds_ABQ13853.1_1111	ENSOART00000004849	9	12	12	0.0131194	1	1
lcl|CP000513.1_cds_ABQ13217.1_100	ENSOART00000009241	9	12	12	0.0131194	1	1
lcl|CP000513.1_cds_ABQ13853.1_1111	ENSOART00000009241	9	12	12	0.0131194	1	1
lcl|CP000513.1_cds_ABQ13853.1_1111	ENSOART00000017253	9	12	12	0.0131194	1	1
lcl|CP000513.1_cds_ABQ13490.1_13	ENSOART00000001308	10	13	13	0.0131194	1	1
lcl|CP000513.1_cds_ABQ13525.1_1213	ENSOART00000001308	10	13	13	0.0131194	1	1
lcl|CP000513.1_cds_ABQ13490.1_13	ENSOART00000002541	10	13	13	0.0131194	1	1
lcl|CP000513.1_cds_ABQ13525.1_1213	ENSOART00000007061	10	13	13	0.0131194	1	1
lcl|CP000513.1_cds_ABQ13490.1_13	ENSOART00000010067	10	13	13	0.0131194	1	1
lcl|CP000513.1_cds_ABQ13490.1_13	ENSOART00000017119	10	13	13	0.0131194	1	1
lcl|CP000513.1_cds_ABQ13490.1_13	ENSOART00000017991	10	13	13	0.0131194	1	1
lcl|CP000513.1_cds_ABQ13525.1_1213	ENSOART00000024522	10	13	13	0.0131194	1	1
lcl|CP000513.1_cds_ABQ13490.1_13	ENSOART00000025096	10	13	13	0.0131194	1	1
lcl|CP000513.1_cds_ABQ14298.1_416	ENSOART00000000413	10	10	18	0.0133867	1	1
lcl|CP000513.1_cds_ABQ13116.1_575	ENSOART00000005421	10	10	18	0.0133867	1	1
lcl|CP000513.1_cds_ABQ13535.1_847	ENSOART00000005421	10	10	18	0.0133867	1	1
lcl|CP000513.1_cds_ABQ14298.1_416	ENSOART00000007810	10	10	18	0.0133867	1	1
lcl|CP000513.1_cds_ABQ14298.1_416	ENSOART00000008760	10	10	18	0.0133867	1	1
lcl|CP000513.1_cds_ABQ13116.1_575	ENSOART00000010087	10	10	18	0.0133867	1	1
lcl|CP000513.1_cds_ABQ13535.1_847	ENSOART00000010087	10	10	18	0.0133867	1	1
lcl|CP000513.1_cds_ABQ14037.1_1130	ENSOART00000010087	10	10	18	0.0133867	1	1
lcl|CP000513.1_cds_ABQ14298.1_416	ENSOART00000025029	10	10	18	0.0133867	1	1
lcl|CP000513.1_cds_ABQ13535.1_847	ENSOART00000026526	10	10	18	0.0133867	1	1
lcl|CP000513.1_cds_ABQ14037.1_1130	ENSOART00000026526	10	10	18	0.0133867	1	1
lcl|CP000513.1_cds_ABQ13116.1_575	ENSOART00000021527	10	10	18	0.0133867	1	1
lcl|CP000513.1_cds_ABQ13535.1_847	ENSOART00000021527	10	10	18	0.0133867	1	1
lcl|CP000513.1_cds_ABQ14037.1_1130	ENSOART00000021527	10	10	18	0.0133867	1	1
lcl|CP000513.1_cds_ABQ14298.1_416	ENSOART00000023340	10	10	18	0.0133867	1	1
lcl|CP000513.1_cds_ABQ14037.1_1130	ENSOART00000023340	10	10	18	0.0133867	1	1
lcl|CP000513.1_cds_ABQ14298.1_416	ENSOART00000026178	10	10	18	0.0133867	1	1
lcl|CP000513.1_cds_ABQ14298.1_416	ENSOART00000024572	10	10	18	0.0133867	1	1
lcl|CP000513.1_cds_ABQ13535.1_847	ENSOART00000025864	10	10	18	0.0133867	1	1
lcl|CP000513.1_cds_ABQ13122.1_12	ENSOART00000000541	7	7	15	0.0133867	1	1
lcl|CP000513.1_cds_ABQ13370.1_1260	ENSOART00000001069	10	18	10	0.0133867	1	1
lcl|CP000513.1_cds_ABQ13122.1_12	ENSOART00000001111	7	7	15	0.0133867	1	1
lcl|CP000513.1_cds_ABQ13451.1_300	ENSOART00000001111	7	7	15	0.0133867	1	1
lcl|CP000513.1_cds_ABQ13151.1_497	ENSOART00000001111	7	7	15	0.0133867	1	1
lcl|CP000513.1_cds_ABQ13189.1_826	ENSOART00000001111	7	7	15	0.0133867	1	1
lcl|CP000513.1_cds_ABQ14310.1_838	ENSOART00000001111	7	7	15	0.0133867	1	1
lcl|CP000513.1_cds_ABQ13158.1_954	ENSOART00000001111	7	7	15	0.0133867	1	1
lcl|CP000513.1_cds_ABQ13842.1_968	ENSOART00000001111	7	7	15	0.0133867	1	1
lcl|CP000513.1_cds_ABQ13577.1_1220	ENSOART00000001111	7	7	15	0.0133867	1	1
lcl|CP000513.1_cds_ABQ13122.1_12	ENSOART00000004938	7	7	15	0.0133867	1	1
lcl|CP000513.1_cds_ABQ13370.1_1260	ENSOART00000009766	10	18	10	0.0133867	1	1
lcl|CP000513.1_cds_ABQ13241.1_420	ENSOART00000008219	7	7	15	0.0133867	1	1
lcl|CP000513.1_cds_ABQ14291.1_1244	ENSOART00000008219	7	7	15	0.0133867	1	1
lcl|CP000513.1_cds_ABQ14116.1_1212	ENSOART00000005664	7	7	15	0.0133867	1	1
lcl|CP000513.1_cds_ABQ13851.1_133	ENSOART00000011407	7	7	15	0.0133867	1	1
lcl|CP000513.1_cds_ABQ13898.1_134	ENSOART00000011407	7	7	15	0.0133867	1	1
lcl|CP000513.1_cds_ABQ13241.1_420	ENSOART00000011407	7	7	15	0.0133867	1	1
lcl|CP000513.1_cds_ABQ13151.1_497	ENSOART00000011407	7	7	15	0.0133867	1	1
lcl|CP000513.1_cds_ABQ13213.1_612	ENSOART00000011407	7	7	15	0.0133867	1	1
lcl|CP000513.1_cds_ABQ13189.1_826	ENSOART00000011407	7	7	15	0.0133867	1	1
lcl|CP000513.1_cds_ABQ13842.1_968	ENSOART00000011407	7	7	15	0.0133867	1	1
lcl|CP000513.1_cds_ABQ13818.1_974	ENSOART00000011407	7	7	15	0.0133867	1	1
lcl|CP000513.1_cds_ABQ13359.1_1020	ENSOART00000011407	7	7	15	0.0133867	1	1
lcl|CP000513.1_cds_ABQ13672.1_1149	ENSOART00000011407	7	7	15	0.0133867	1	1
lcl|CP000513.1_cds_ABQ13897.1_1208	ENSOART00000011407	7	7	15	0.0133867	1	1
lcl|CP000513.1_cds_ABQ14291.1_1244	ENSOART00000011407	7	7	15	0.0133867	1	1
lcl|CP000513.1_cds_ABQ13189.1_826	ENSOART00000014497	7	7	15	0.0133867	1	1
lcl|CP000513.1_cds_ABQ13842.1_968	ENSOART00000014497	7	7	15	0.0133867	1	1
lcl|CP000513.1_cds_ABQ13566.1_1217	ENSOART00000014497	7	7	15	0.0133867	1	1
lcl|CP000513.1_cds_ABQ13851.1_133	ENSOART00000011060	7	7	15	0.0133867	1	1
lcl|CP000513.1_cds_ABQ13898.1_134	ENSOART00000011060	7	7	15	0.0133867	1	1
lcl|CP000513.1_cds_ABQ13241.1_420	ENSOART00000011060	7	7	15	0.0133867	1	1
lcl|CP000513.1_cds_ABQ13151.1_497	ENSOART00000011060	7	7	15	0.0133867	1	1
lcl|CP000513.1_cds_ABQ13213.1_612	ENSOART00000011060	7	7	15	0.0133867	1	1
lcl|CP000513.1_cds_ABQ13818.1_974	ENSOART00000011060	7	7	15	0.0133867	1	1
lcl|CP000513.1_cds_ABQ13474.1_1065	ENSOART00000011060	7	7	15	0.0133867	1	1
lcl|CP000513.1_cds_ABQ13672.1_1149	ENSOART00000011060	7	7	15	0.0133867	1	1
lcl|CP000513.1_cds_ABQ13897.1_1208	ENSOART00000011060	7	7	15	0.0133867	1	1
lcl|CP000513.1_cds_ABQ13577.1_1220	ENSOART00000011060	7	7	15	0.0133867	1	1
lcl|CP000513.1_cds_ABQ14291.1_1244	ENSOART00000011060	7	7	15	0.0133867	1	1
lcl|CP000513.1_cds_ABQ13122.1_12	ENSOART00000011168	7	7	15	0.0133867	1	1
lcl|CP000513.1_cds_ABQ13370.1_1260	ENSOART00000020086	10	18	10	0.0133867	1	1
lcl|CP000513.1_cds_ABQ13122.1_12	ENSOART00000015970	7	7	15	0.0133867	1	1
lcl|CP000513.1_cds_ABQ13851.1_133	ENSOART00000015970	7	7	15	0.0133867	1	1
lcl|CP000513.1_cds_ABQ13898.1_134	ENSOART00000015970	7	7	15	0.0133867	1	1
lcl|CP000513.1_cds_ABQ13664.1_211	ENSOART00000015970	7	7	15	0.0133867	1	1
lcl|CP000513.1_cds_ABQ13451.1_300	ENSOART00000015970	7	7	15	0.0133867	1	1
lcl|CP000513.1_cds_ABQ13213.1_612	ENSOART00000015970	7	7	15	0.0133867	1	1
lcl|CP000513.1_cds_ABQ13189.1_826	ENSOART00000015970	7	7	15	0.0133867	1	1
lcl|CP000513.1_cds_ABQ14310.1_838	ENSOART00000015970	7	7	15	0.0133867	1	1
lcl|CP000513.1_cds_ABQ13158.1_954	ENSOART00000015970	7	7	15	0.0133867	1	1
lcl|CP000513.1_cds_ABQ13842.1_968	ENSOART00000015970	7	7	15	0.0133867	1	1
lcl|CP000513.1_cds_ABQ13818.1_974	ENSOART00000015970	7	7	15	0.0133867	1	1
lcl|CP000513.1_cds_ABQ13672.1_1149	ENSOART00000015970	7	7	15	0.0133867	1	1
lcl|CP000513.1_cds_ABQ13897.1_1208	ENSOART00000015970	7	7	15	0.0133867	1	1
lcl|CP000513.1_cds_ABQ14116.1_1212	ENSOART00000015970	7	7	15	0.0133867	1	1
lcl|CP000513.1_cds_ABQ13189.1_826	ENSOART00000017855	7	7	15	0.0133867	1	1
lcl|CP000513.1_cds_ABQ13842.1_968	ENSOART00000017855	7	7	15	0.0133867	1	1
lcl|CP000513.1_cds_ABQ13241.1_420	ENSOART00000026904	7	7	15	0.0133867	1	1
lcl|CP000513.1_cds_ABQ14291.1_1244	ENSOART00000026904	7	7	15	0.0133867	1	1
lcl|CP000513.1_cds_ABQ14116.1_1212	ENSOART00000022906	7	7	15	0.0133867	1	1
lcl|CP000513.1_cds_ABQ14116.1_1212	ENSOART00000021976	7	7	15	0.0133867	1	1
lcl|CP000513.1_cds_ABQ13359.1_1020	ENSOART00000020695	7	7	15	0.0133867	1	1
lcl|CP000513.1_cds_ABQ13851.1_133	ENSOART00000024997	7	7	15	0.0133867	1	1
lcl|CP000513.1_cds_ABQ13898.1_134	ENSOART00000024997	7	7	15	0.0133867	1	1
lcl|CP000513.1_cds_ABQ13664.1_211	ENSOART00000024997	7	7	15	0.0133867	1	1
lcl|CP000513.1_cds_ABQ13451.1_300	ENSOART00000024997	7	7	15	0.0133867	1	1
lcl|CP000513.1_cds_ABQ13213.1_612	ENSOART00000024997	7	7	15	0.0133867	1	1
lcl|CP000513.1_cds_ABQ14310.1_838	ENSOART00000024997	7	7	15	0.0133867	1	1
lcl|CP000513.1_cds_ABQ13158.1_954	ENSOART00000024997	7	7	15	0.0133867	1	1
lcl|CP000513.1_cds_ABQ13818.1_974	ENSOART00000024997	7	7	15	0.0133867	1	1
lcl|CP000513.1_cds_ABQ13474.1_1065	ENSOART00000024997	7	7	15	0.0133867	1	1
lcl|CP000513.1_cds_ABQ13672.1_1149	ENSOART00000024997	7	7	15	0.0133867	1	1
lcl|CP000513.1_cds_ABQ13897.1_1208	ENSOART00000024997	7	7	15	0.0133867	1	1
lcl|CP000513.1_cds_ABQ13566.1_1217	ENSOART00000024997	7	7	15	0.0133867	1	1
lcl|CP000513.1_cds_ABQ13851.1_133	ENSOART00000024307	7	7	15	0.0133867	1	1
lcl|CP000513.1_cds_ABQ13898.1_134	ENSOART00000024307	7	7	15	0.0133867	1	1
lcl|CP000513.1_cds_ABQ13664.1_211	ENSOART00000024307	7	7	15	0.0133867	1	1
lcl|CP000513.1_cds_ABQ13451.1_300	ENSOART00000024307	7	7	15	0.0133867	1	1
lcl|CP000513.1_cds_ABQ13213.1_612	ENSOART00000024307	7	7	15	0.0133867	1	1
lcl|CP000513.1_cds_ABQ13189.1_826	ENSOART00000024307	7	7	15	0.0133867	1	1
lcl|CP000513.1_cds_ABQ14310.1_838	ENSOART00000024307	7	7	15	0.0133867	1	1
lcl|CP000513.1_cds_ABQ13158.1_954	ENSOART00000024307	7	7	15	0.0133867	1	1
lcl|CP000513.1_cds_ABQ13842.1_968	ENSOART00000024307	7	7	15	0.0133867	1	1
lcl|CP000513.1_cds_ABQ13818.1_974	ENSOART00000024307	7	7	15	0.0133867	1	1
lcl|CP000513.1_cds_ABQ13672.1_1149	ENSOART00000024307	7	7	15	0.0133867	1	1
lcl|CP000513.1_cds_ABQ13897.1_1208	ENSOART00000024307	7	7	15	0.0133867	1	1
lcl|CP000513.1_cds_ABQ14116.1_1212	ENSOART00000024307	7	7	15	0.0133867	1	1
lcl|CP000513.1_cds_ABQ13566.1_1217	ENSOART00000024307	7	7	15	0.0133867	1	1
lcl|CP000513.1_cds_ABQ13851.1_133	ENSOART00000027095	7	7	15	0.0133867	1	1
lcl|CP000513.1_cds_ABQ13898.1_134	ENSOART00000027095	7	7	15	0.0133867	1	1
lcl|CP000513.1_cds_ABQ13241.1_420	ENSOART00000027095	7	7	15	0.0133867	1	1
lcl|CP000513.1_cds_ABQ13151.1_497	ENSOART00000027095	7	7	15	0.0133867	1	1
lcl|CP000513.1_cds_ABQ13213.1_612	ENSOART00000027095	7	7	15	0.0133867	1	1
lcl|CP000513.1_cds_ABQ13189.1_826	ENSOART00000027095	7	7	15	0.0133867	1	1
lcl|CP000513.1_cds_ABQ13842.1_968	ENSOART00000027095	7	7	15	0.0133867	1	1
lcl|CP000513.1_cds_ABQ13818.1_974	ENSOART00000027095	7	7	15	0.0133867	1	1
lcl|CP000513.1_cds_ABQ13672.1_1149	ENSOART00000027095	7	7	15	0.0133867	1	1
lcl|CP000513.1_cds_ABQ13897.1_1208	ENSOART00000027095	7	7	15	0.0133867	1	1
lcl|CP000513.1_cds_ABQ14116.1_1212	ENSOART00000027095	7	7	15	0.0133867	1	1
lcl|CP000513.1_cds_ABQ13566.1_1217	ENSOART00000027095	7	7	15	0.0133867	1	1
lcl|CP000513.1_cds_ABQ14291.1_1244	ENSOART00000027095	7	7	15	0.0133867	1	1
lcl|CP000513.1_cds_ABQ13241.1_420	ENSOART00000023966	7	7	15	0.0133867	1	1
lcl|CP000513.1_cds_ABQ14291.1_1244	ENSOART00000023966	7	7	15	0.0133867	1	1
lcl|CP000513.1_cds_ABQ13451.1_300	ENSOART00000022323	7	7	15	0.0133867	1	1
lcl|CP000513.1_cds_ABQ13151.1_497	ENSOART00000022323	7	7	15	0.0133867	1	1
lcl|CP000513.1_cds_ABQ14310.1_838	ENSOART00000022323	7	7	15	0.0133867	1	1
lcl|CP000513.1_cds_ABQ13158.1_954	ENSOART00000022323	7	7	15	0.0133867	1	1
lcl|CP000513.1_cds_ABQ13359.1_1020	ENSOART00000022323	7	7	15	0.0133867	1	1
lcl|CP000513.1_cds_ABQ13151.1_497	ENSOART00000022912	7	7	15	0.0133867	1	1
lcl|CP000513.1_cds_ABQ13474.1_1065	ENSOART00000022912	7	7	15	0.0133867	1	1
lcl|CP000513.1_cds_ABQ13566.1_1217	ENSOART00000022912	7	7	15	0.0133867	1	1
lcl|CP000513.1_cds_ABQ13241.1_420	ENSOART00000023954	7	7	15	0.0133867	1	1
lcl|CP000513.1_cds_ABQ14291.1_1244	ENSOART00000023954	7	7	15	0.0133867	1	1
lcl|CP000513.1_cds_ABQ14116.1_1212	ENSOART00000023318	7	7	15	0.0133867	1	1
lcl|CP000513.1_cds_ABQ13370.1_1260	ENSOART00000020993	10	18	10	0.0133867	1	1
lcl|CP000513.1_cds_ABQ13359.1_1020	ENSOART00000023825	7	7	15	0.0133867	1	1
lcl|CP000513.1_cds_ABQ14116.1_1212	ENSOART00000023825	7	7	15	0.0133867	1	1
lcl|CP000513.1_cds_ABQ13122.1_12	ENSOART00000026264	7	7	15	0.0133867	1	1
lcl|CP000513.1_cds_ABQ13099.1_314	ENSOART00000003396	13	14	18	0.0141419	1	1
lcl|CP000513.1_cds_ABQ13099.1_314	ENSOART00000013493	13	14	18	0.0141419	1	1
lcl|CP000513.1_cds_ABQ13099.1_314	ENSOART00000026603	13	14	18	0.0141419	1	1
lcl|CP000513.1_cds_ABQ13099.1_314	ENSOART00000025648	13	14	18	0.0141419	1	1
lcl|CP000513.1_cds_ABQ13099.1_314	ENSOART00000023781	13	14	18	0.0141419	1	1
lcl|CP000513.1_cds_ABQ13538.1_659	ENSOART00000005990	6	11	7	0.0141419	1	1
lcl|CP000513.1_cds_ABQ13538.1_659	ENSOART00000006031	6	11	7	0.0141419	1	1
lcl|CP000513.1_cds_ABQ13538.1_659	ENSOART00000018878	6	11	7	0.0141419	1	1
lcl|CP000513.1_cds_ABQ13538.1_659	ENSOART00000015672	6	11	7	0.0141419	1	1
lcl|CP000513.1_cds_ABQ13538.1_659	ENSOART00000025904	6	11	7	0.0141419	1	1
lcl|CP000513.1_cds_ABQ13538.1_659	ENSOART00000024910	6	11	7	0.0141419	1	1
lcl|CP000513.1_cds_ABQ13370.1_1260	ENSOART00000025560	13	18	14	0.0141419	1	1
lcl|CP000513.1_cds_ABQ13370.1_1260	ENSOART00000020900	13	18	14	0.0141419	1	1
lcl|CP000513.1_cds_ABQ13370.1_1260	ENSOART00000027995	13	18	14	0.0141419	1	1
lcl|CP000513.1_cds_ABQ13370.1_1260	ENSOART00000022703	13	18	14	0.0141419	1	1
lcl|CP000513.1_cds_ABQ13370.1_1260	ENSOART00000020544	13	18	14	0.0141419	1	1
lcl|CP000513.1_cds_ABQ13851.1_133	ENSOART00000001329	6	7	11	0.0141419	1	1
lcl|CP000513.1_cds_ABQ13898.1_134	ENSOART00000001329	6	7	11	0.0141419	1	1
lcl|CP000513.1_cds_ABQ13213.1_612	ENSOART00000001329	6	7	11	0.0141419	1	1
lcl|CP000513.1_cds_ABQ13818.1_974	ENSOART00000001329	6	7	11	0.0141419	1	1
lcl|CP000513.1_cds_ABQ13359.1_1020	ENSOART00000001329	6	7	11	0.0141419	1	1
lcl|CP000513.1_cds_ABQ13672.1_1149	ENSOART00000001329	6	7	11	0.0141419	1	1
lcl|CP000513.1_cds_ABQ13897.1_1208	ENSOART00000001329	6	7	11	0.0141419	1	1
lcl|CP000513.1_cds_ABQ14116.1_1212	ENSOART00000001329	6	7	11	0.0141419	1	1
lcl|CP000513.1_cds_ABQ13189.1_826	ENSOART00000002491	6	7	11	0.0141419	1	1
lcl|CP000513.1_cds_ABQ13842.1_968	ENSOART00000002491	6	7	11	0.0141419	1	1
lcl|CP000513.1_cds_ABQ13189.1_826	ENSOART00000001593	6	7	11	0.0141419	1	1
lcl|CP000513.1_cds_ABQ13842.1_968	ENSOART00000001593	6	7	11	0.0141419	1	1
lcl|CP000513.1_cds_ABQ13566.1_1217	ENSOART00000001593	6	7	11	0.0141419	1	1
lcl|CP000513.1_cds_ABQ13122.1_12	ENSOART00000008994	6	7	11	0.0141419	1	1
lcl|CP000513.1_cds_ABQ13664.1_211	ENSOART00000008994	6	7	11	0.0141419	1	1
lcl|CP000513.1_cds_ABQ13664.1_211	ENSOART00000008244	6	7	11	0.0141419	1	1
lcl|CP000513.1_cds_ABQ13451.1_300	ENSOART00000008244	6	7	11	0.0141419	1	1
lcl|CP000513.1_cds_ABQ13241.1_420	ENSOART00000008244	6	7	11	0.0141419	1	1
lcl|CP000513.1_cds_ABQ13151.1_497	ENSOART00000008244	6	7	11	0.0141419	1	1
lcl|CP000513.1_cds_ABQ13189.1_826	ENSOART00000008244	6	7	11	0.0141419	1	1
lcl|CP000513.1_cds_ABQ14310.1_838	ENSOART00000008244	6	7	11	0.0141419	1	1
lcl|CP000513.1_cds_ABQ13158.1_954	ENSOART00000008244	6	7	11	0.0141419	1	1
lcl|CP000513.1_cds_ABQ13842.1_968	ENSOART00000008244	6	7	11	0.0141419	1	1
lcl|CP000513.1_cds_ABQ13474.1_1065	ENSOART00000008244	6	7	11	0.0141419	1	1
lcl|CP000513.1_cds_ABQ14116.1_1212	ENSOART00000008244	6	7	11	0.0141419	1	1
lcl|CP000513.1_cds_ABQ13566.1_1217	ENSOART00000008244	6	7	11	0.0141419	1	1
lcl|CP000513.1_cds_ABQ13577.1_1220	ENSOART00000008244	6	7	11	0.0141419	1	1
lcl|CP000513.1_cds_ABQ14291.1_1244	ENSOART00000008244	6	7	11	0.0141419	1	1
lcl|CP000513.1_cds_ABQ13851.1_133	ENSOART00000011633	6	7	11	0.0141419	1	1
lcl|CP000513.1_cds_ABQ13898.1_134	ENSOART00000011633	6	7	11	0.0141419	1	1
lcl|CP000513.1_cds_ABQ13451.1_300	ENSOART00000011633	6	7	11	0.0141419	1	1
lcl|CP000513.1_cds_ABQ13151.1_497	ENSOART00000011633	6	7	11	0.0141419	1	1
lcl|CP000513.1_cds_ABQ13213.1_612	ENSOART00000011633	6	7	11	0.0141419	1	1
lcl|CP000513.1_cds_ABQ13189.1_826	ENSOART00000011633	6	7	11	0.0141419	1	1
lcl|CP000513.1_cds_ABQ14310.1_838	ENSOART00000011633	6	7	11	0.0141419	1	1
lcl|CP000513.1_cds_ABQ13158.1_954	ENSOART00000011633	6	7	11	0.0141419	1	1
lcl|CP000513.1_cds_ABQ13842.1_968	ENSOART00000011633	6	7	11	0.0141419	1	1
lcl|CP000513.1_cds_ABQ13818.1_974	ENSOART00000011633	6	7	11	0.0141419	1	1
lcl|CP000513.1_cds_ABQ13672.1_1149	ENSOART00000011633	6	7	11	0.0141419	1	1
lcl|CP000513.1_cds_ABQ13897.1_1208	ENSOART00000011633	6	7	11	0.0141419	1	1
lcl|CP000513.1_cds_ABQ13566.1_1217	ENSOART00000011633	6	7	11	0.0141419	1	1
lcl|CP000513.1_cds_ABQ13577.1_1220	ENSOART00000011633	6	7	11	0.0141419	1	1
lcl|CP000513.1_cds_ABQ13851.1_133	ENSOART00000011328	6	7	11	0.0141419	1	1
lcl|CP000513.1_cds_ABQ13898.1_134	ENSOART00000011328	6	7	11	0.0141419	1	1
lcl|CP000513.1_cds_ABQ13241.1_420	ENSOART00000011328	6	7	11	0.0141419	1	1
lcl|CP000513.1_cds_ABQ13151.1_497	ENSOART00000011328	6	7	11	0.0141419	1	1
lcl|CP000513.1_cds_ABQ13213.1_612	ENSOART00000011328	6	7	11	0.0141419	1	1
lcl|CP000513.1_cds_ABQ13818.1_974	ENSOART00000011328	6	7	11	0.0141419	1	1
lcl|CP000513.1_cds_ABQ13359.1_1020	ENSOART00000011328	6	7	11	0.0141419	1	1
lcl|CP000513.1_cds_ABQ13672.1_1149	ENSOART00000011328	6	7	11	0.0141419	1	1
lcl|CP000513.1_cds_ABQ13897.1_1208	ENSOART00000011328	6	7	11	0.0141419	1	1
lcl|CP000513.1_cds_ABQ13566.1_1217	ENSOART00000011328	6	7	11	0.0141419	1	1
lcl|CP000513.1_cds_ABQ14291.1_1244	ENSOART00000011328	6	7	11	0.0141419	1	1
lcl|CP000513.1_cds_ABQ13851.1_133	ENSOART00000011396	6	7	11	0.0141419	1	1
lcl|CP000513.1_cds_ABQ13898.1_134	ENSOART00000011396	6	7	11	0.0141419	1	1
lcl|CP000513.1_cds_ABQ13451.1_300	ENSOART00000011396	6	7	11	0.0141419	1	1
lcl|CP000513.1_cds_ABQ13241.1_420	ENSOART00000011396	6	7	11	0.0141419	1	1
lcl|CP000513.1_cds_ABQ13213.1_612	ENSOART00000011396	6	7	11	0.0141419	1	1
lcl|CP000513.1_cds_ABQ14310.1_838	ENSOART00000011396	6	7	11	0.0141419	1	1
lcl|CP000513.1_cds_ABQ13158.1_954	ENSOART00000011396	6	7	11	0.0141419	1	1
lcl|CP000513.1_cds_ABQ13818.1_974	ENSOART00000011396	6	7	11	0.0141419	1	1
lcl|CP000513.1_cds_ABQ13359.1_1020	ENSOART00000011396	6	7	11	0.0141419	1	1
lcl|CP000513.1_cds_ABQ13474.1_1065	ENSOART00000011396	6	7	11	0.0141419	1	1
lcl|CP000513.1_cds_ABQ13672.1_1149	ENSOART00000011396	6	7	11	0.0141419	1	1
lcl|CP000513.1_cds_ABQ13897.1_1208	ENSOART00000011396	6	7	11	0.0141419	1	1
lcl|CP000513.1_cds_ABQ14116.1_1212	ENSOART00000011396	6	7	11	0.0141419	1	1
lcl|CP000513.1_cds_ABQ13566.1_1217	ENSOART00000011396	6	7	11	0.0141419	1	1
lcl|CP000513.1_cds_ABQ13577.1_1220	ENSOART00000011396	6	7	11	0.0141419	1	1
lcl|CP000513.1_cds_ABQ14291.1_1244	ENSOART00000011396	6	7	11	0.0141419	1	1
lcl|CP000513.1_cds_ABQ13241.1_420	ENSOART00000013696	6	7	11	0.0141419	1	1
lcl|CP000513.1_cds_ABQ13151.1_497	ENSOART00000013696	6	7	11	0.0141419	1	1
lcl|CP000513.1_cds_ABQ13577.1_1220	ENSOART00000013696	6	7	11	0.0141419	1	1
lcl|CP000513.1_cds_ABQ14291.1_1244	ENSOART00000013696	6	7	11	0.0141419	1	1
lcl|CP000513.1_cds_ABQ13566.1_1217	ENSOART00000015421	6	7	11	0.0141419	1	1
lcl|CP000513.1_cds_ABQ13151.1_497	ENSOART00000021288	6	7	11	0.0141419	1	1
lcl|CP000513.1_cds_ABQ13851.1_133	ENSOART00000024460	6	7	11	0.0141419	1	1
lcl|CP000513.1_cds_ABQ13898.1_134	ENSOART00000024460	6	7	11	0.0141419	1	1
lcl|CP000513.1_cds_ABQ13213.1_612	ENSOART00000024460	6	7	11	0.0141419	1	1
lcl|CP000513.1_cds_ABQ13818.1_974	ENSOART00000024460	6	7	11	0.0141419	1	1
lcl|CP000513.1_cds_ABQ13474.1_1065	ENSOART00000024460	6	7	11	0.0141419	1	1
lcl|CP000513.1_cds_ABQ13672.1_1149	ENSOART00000024460	6	7	11	0.0141419	1	1
lcl|CP000513.1_cds_ABQ13897.1_1208	ENSOART00000024460	6	7	11	0.0141419	1	1
lcl|CP000513.1_cds_ABQ14116.1_1212	ENSOART00000024460	6	7	11	0.0141419	1	1
lcl|CP000513.1_cds_ABQ13241.1_420	ENSOART00000024403	6	7	11	0.0141419	1	1
lcl|CP000513.1_cds_ABQ14291.1_1244	ENSOART00000024403	6	7	11	0.0141419	1	1
lcl|CP000513.1_cds_ABQ13241.1_420	ENSOART00000026474	6	7	11	0.0141419	1	1
lcl|CP000513.1_cds_ABQ14291.1_1244	ENSOART00000026474	6	7	11	0.0141419	1	1
lcl|CP000513.1_cds_ABQ13151.1_497	ENSOART00000021524	6	7	11	0.0141419	1	1
lcl|CP000513.1_cds_ABQ13359.1_1020	ENSOART00000021524	6	7	11	0.0141419	1	1
lcl|CP000513.1_cds_ABQ13122.1_12	ENSOART00000021642	6	7	11	0.0141419	1	1
lcl|CP000513.1_cds_ABQ13451.1_300	ENSOART00000021642	6	7	11	0.0141419	1	1
lcl|CP000513.1_cds_ABQ13241.1_420	ENSOART00000021642	6	7	11	0.0141419	1	1
lcl|CP000513.1_cds_ABQ13151.1_497	ENSOART00000021642	6	7	11	0.0141419	1	1
lcl|CP000513.1_cds_ABQ14310.1_838	ENSOART00000021642	6	7	11	0.0141419	1	1
lcl|CP000513.1_cds_ABQ13158.1_954	ENSOART00000021642	6	7	11	0.0141419	1	1
lcl|CP000513.1_cds_ABQ14291.1_1244	ENSOART00000021642	6	7	11	0.0141419	1	1
lcl|CP000513.1_cds_ABQ13122.1_12	ENSOART00000024160	6	7	11	0.0141419	1	1
lcl|CP000513.1_cds_ABQ13851.1_133	ENSOART00000024160	6	7	11	0.0141419	1	1
lcl|CP000513.1_cds_ABQ13898.1_134	ENSOART00000024160	6	7	11	0.0141419	1	1
lcl|CP000513.1_cds_ABQ13213.1_612	ENSOART00000024160	6	7	11	0.0141419	1	1
lcl|CP000513.1_cds_ABQ13818.1_974	ENSOART00000024160	6	7	11	0.0141419	1	1
lcl|CP000513.1_cds_ABQ13359.1_1020	ENSOART00000024160	6	7	11	0.0141419	1	1
lcl|CP000513.1_cds_ABQ13672.1_1149	ENSOART00000024160	6	7	11	0.0141419	1	1
lcl|CP000513.1_cds_ABQ13897.1_1208	ENSOART00000024160	6	7	11	0.0141419	1	1
lcl|CP000513.1_cds_ABQ14116.1_1212	ENSOART00000024160	6	7	11	0.0141419	1	1
lcl|CP000513.1_cds_ABQ13566.1_1217	ENSOART00000024160	6	7	11	0.0141419	1	1
lcl|CP000513.1_cds_ABQ13851.1_133	ENSOART00000021454	6	7	11	0.0141419	1	1
lcl|CP000513.1_cds_ABQ13898.1_134	ENSOART00000021454	6	7	11	0.0141419	1	1
lcl|CP000513.1_cds_ABQ13451.1_300	ENSOART00000021454	6	7	11	0.0141419	1	1
lcl|CP000513.1_cds_ABQ13151.1_497	ENSOART00000021454	6	7	11	0.0141419	1	1
lcl|CP000513.1_cds_ABQ13213.1_612	ENSOART00000021454	6	7	11	0.0141419	1	1
lcl|CP000513.1_cds_ABQ13189.1_826	ENSOART00000021454	6	7	11	0.0141419	1	1
lcl|CP000513.1_cds_ABQ14310.1_838	ENSOART00000021454	6	7	11	0.0141419	1	1
lcl|CP000513.1_cds_ABQ13158.1_954	ENSOART00000021454	6	7	11	0.0141419	1	1
lcl|CP000513.1_cds_ABQ13842.1_968	ENSOART00000021454	6	7	11	0.0141419	1	1
lcl|CP000513.1_cds_ABQ13818.1_974	ENSOART00000021454	6	7	11	0.0141419	1	1
lcl|CP000513.1_cds_ABQ13672.1_1149	ENSOART00000021454	6	7	11	0.0141419	1	1
lcl|CP000513.1_cds_ABQ13897.1_1208	ENSOART00000021454	6	7	11	0.0141419	1	1
lcl|CP000513.1_cds_ABQ14116.1_1212	ENSOART00000021454	6	7	11	0.0141419	1	1
lcl|CP000513.1_cds_ABQ13566.1_1217	ENSOART00000021454	6	7	11	0.0141419	1	1
lcl|CP000513.1_cds_ABQ13577.1_1220	ENSOART00000021454	6	7	11	0.0141419	1	1
lcl|CP000513.1_cds_ABQ13122.1_12	ENSOART00000025422	6	7	11	0.0141419	1	1
lcl|CP000513.1_cds_ABQ13664.1_211	ENSOART00000026829	6	7	11	0.0141419	1	1
lcl|CP000513.1_cds_ABQ13359.1_1020	ENSOART00000026213	6	7	11	0.0141419	1	1
lcl|CP000513.1_cds_ABQ13122.1_12	ENSOART00000025125	6	7	11	0.0141419	1	1
lcl|CP000513.1_cds_ABQ13451.1_300	ENSOART00000025125	6	7	11	0.0141419	1	1
lcl|CP000513.1_cds_ABQ13189.1_826	ENSOART00000025125	6	7	11	0.0141419	1	1
lcl|CP000513.1_cds_ABQ14310.1_838	ENSOART00000025125	6	7	11	0.0141419	1	1
lcl|CP000513.1_cds_ABQ13158.1_954	ENSOART00000025125	6	7	11	0.0141419	1	1
lcl|CP000513.1_cds_ABQ13842.1_968	ENSOART00000025125	6	7	11	0.0141419	1	1
lcl|CP000513.1_cds_ABQ14116.1_1212	ENSOART00000025125	6	7	11	0.0141419	1	1
lcl|CP000513.1_cds_ABQ13538.1_659	ENSOART00000008994	8	11	11	0.0146318	1	1
lcl|CP000513.1_cds_ABQ13538.1_659	ENSOART00000022868	8	11	11	0.0146318	1	1
lcl|CP000513.1_cds_ABQ13538.1_659	ENSOART00000024460	8	11	11	0.0146318	1	1
lcl|CP000513.1_cds_ABQ13538.1_659	ENSOART00000024160	8	11	11	0.0146318	1	1
lcl|CP000513.1_cds_ABQ13099.1_314	ENSOART00000022907	11	14	14	0.0146318	1	1
lcl|CP000513.1_cds_ABQ13575.1_362	ENSOART00000001173	7	9	11	0.0158568	1	1
lcl|CP000513.1_cds_ABQ13667.1_573	ENSOART00000001502	7	9	11	0.0158568	1	1
lcl|CP000513.1_cds_ABQ13351.1_361	ENSOART00000008244	7	9	11	0.0158568	1	1
lcl|CP000513.1_cds_ABQ13575.1_362	ENSOART00000008244	7	9	11	0.0158568	1	1
lcl|CP000513.1_cds_ABQ14021.1_466	ENSOART00000008244	7	9	11	0.0158568	1	1
lcl|CP000513.1_cds_ABQ13553.1_1265	ENSOART00000008244	7	9	11	0.0158568	1	1
lcl|CP000513.1_cds_ABQ13881.1_1269	ENSOART00000008244	7	9	11	0.0158568	1	1
lcl|CP000513.1_cds_ABQ13351.1_361	ENSOART00000011328	7	9	11	0.0158568	1	1
lcl|CP000513.1_cds_ABQ13881.1_1269	ENSOART00000011328	7	9	11	0.0158568	1	1
lcl|CP000513.1_cds_ABQ13553.1_1265	ENSOART00000012083	7	9	11	0.0158568	1	1
lcl|CP000513.1_cds_ABQ13351.1_361	ENSOART00000011396	7	9	11	0.0158568	1	1
lcl|CP000513.1_cds_ABQ13575.1_362	ENSOART00000011396	7	9	11	0.0158568	1	1
lcl|CP000513.1_cds_ABQ14021.1_466	ENSOART00000011396	7	9	11	0.0158568	1	1
lcl|CP000513.1_cds_ABQ13881.1_1269	ENSOART00000011396	7	9	11	0.0158568	1	1
lcl|CP000513.1_cds_ABQ13553.1_1265	ENSOART00000015650	7	9	11	0.0158568	1	1
lcl|CP000513.1_cds_ABQ13553.1_1265	ENSOART00000022868	7	9	11	0.0158568	1	1
lcl|CP000513.1_cds_ABQ13351.1_361	ENSOART00000024403	7	9	11	0.0158568	1	1
lcl|CP000513.1_cds_ABQ13575.1_362	ENSOART00000024403	7	9	11	0.0158568	1	1
lcl|CP000513.1_cds_ABQ13881.1_1269	ENSOART00000024403	7	9	11	0.0158568	1	1
lcl|CP000513.1_cds_ABQ13667.1_573	ENSOART00000024461	7	9	11	0.0158568	1	1
lcl|CP000513.1_cds_ABQ13575.1_362	ENSOART00000026474	7	9	11	0.0158568	1	1
lcl|CP000513.1_cds_ABQ13553.1_1265	ENSOART00000026474	7	9	11	0.0158568	1	1
lcl|CP000513.1_cds_ABQ13351.1_361	ENSOART00000021642	7	9	11	0.0158568	1	1
lcl|CP000513.1_cds_ABQ13667.1_573	ENSOART00000021642	7	9	11	0.0158568	1	1
lcl|CP000513.1_cds_ABQ13881.1_1269	ENSOART00000021642	7	9	11	0.0158568	1	1
lcl|CP000513.1_cds_ABQ13575.1_362	ENSOART00000024160	7	9	11	0.0158568	1	1
lcl|CP000513.1_cds_ABQ13553.1_1265	ENSOART00000024160	7	9	11	0.0158568	1	1
lcl|CP000513.1_cds_ABQ14021.1_466	ENSOART00000026829	7	9	11	0.0158568	1	1
lcl|CP000513.1_cds_ABQ13351.1_361	ENSOART00000023348	7	9	11	0.0158568	1	1
lcl|CP000513.1_cds_ABQ14021.1_466	ENSOART00000023348	7	9	11	0.0158568	1	1
lcl|CP000513.1_cds_ABQ13881.1_1269	ENSOART00000023348	7	9	11	0.0158568	1	1
lcl|CP000513.1_cds_ABQ14021.1_466	ENSOART00000025125	7	9	11	0.0158568	1	1
lcl|CP000513.1_cds_ABQ13099.1_314	ENSOART00000014715	12	14	16	0.0158568	1	1
lcl|CP000513.1_cds_ABQ13099.1_314	ENSOART00000028649	12	14	16	0.0158568	1	1
lcl|CP000513.1_cds_ABQ13099.1_314	ENSOART00000024216	12	14	16	0.0158568	1	1
lcl|CP000513.1_cds_ABQ13099.1_314	ENSOART00000023667	12	14	16	0.0158568	1	1
lcl|CP000513.1_cds_ABQ13099.1_314	ENSOART00000024961	12	14	16	0.0158568	1	1
lcl|CP000513.1_cds_ABQ13538.1_659	ENSOART00000003481	7	11	9	0.0158568	1	1
lcl|CP000513.1_cds_ABQ13538.1_659	ENSOART00000008863	7	11	9	0.0158568	1	1
lcl|CP000513.1_cds_ABQ13538.1_659	ENSOART00000015653	7	11	9	0.0158568	1	1
lcl|CP000513.1_cds_ABQ13538.1_659	ENSOART00000016982	7	11	9	0.0158568	1	1
lcl|CP000513.1_cds_ABQ13538.1_659	ENSOART00000015582	7	11	9	0.0158568	1	1
lcl|CP000513.1_cds_ABQ13538.1_659	ENSOART00000026483	7	11	9	0.0158568	1	1
lcl|CP000513.1_cds_ABQ13535.1_847	ENSOART00000001111	9	10	15	0.0162303	1	1
lcl|CP000513.1_cds_ABQ14037.1_1130	ENSOART00000001111	9	10	15	0.0162303	1	1
lcl|CP000513.1_cds_ABQ14298.1_416	ENSOART00000002325	9	10	15	0.0162303	1	1
lcl|CP000513.1_cds_ABQ13535.1_847	ENSOART00000004938	9	10	15	0.0162303	1	1
lcl|CP000513.1_cds_ABQ14037.1_1130	ENSOART00000004938	9	10	15	0.0162303	1	1
lcl|CP000513.1_cds_ABQ13535.1_847	ENSOART00000003123	9	10	15	0.0162303	1	1
lcl|CP000513.1_cds_ABQ14037.1_1130	ENSOART00000003123	9	10	15	0.0162303	1	1
lcl|CP000513.1_cds_ABQ14298.1_416	ENSOART00000004420	9	10	15	0.0162303	1	1
lcl|CP000513.1_cds_ABQ14298.1_416	ENSOART00000008219	9	10	15	0.0162303	1	1
lcl|CP000513.1_cds_ABQ13116.1_575	ENSOART00000005664	9	10	15	0.0162303	1	1
lcl|CP000513.1_cds_ABQ14037.1_1130	ENSOART00000005664	9	10	15	0.0162303	1	1
lcl|CP000513.1_cds_ABQ14298.1_416	ENSOART00000011407	9	10	15	0.0162303	1	1
lcl|CP000513.1_cds_ABQ13535.1_847	ENSOART00000011407	9	10	15	0.0162303	1	1
lcl|CP000513.1_cds_ABQ13116.1_575	ENSOART00000012504	9	10	15	0.0162303	1	1
lcl|CP000513.1_cds_ABQ14037.1_1130	ENSOART00000012504	9	10	15	0.0162303	1	1
lcl|CP000513.1_cds_ABQ14298.1_416	ENSOART00000011060	9	10	15	0.0162303	1	1
lcl|CP000513.1_cds_ABQ13535.1_847	ENSOART00000011060	9	10	15	0.0162303	1	1
lcl|CP000513.1_cds_ABQ13116.1_575	ENSOART00000013421	9	10	15	0.0162303	1	1
lcl|CP000513.1_cds_ABQ14037.1_1130	ENSOART00000013421	9	10	15	0.0162303	1	1
lcl|CP000513.1_cds_ABQ14298.1_416	ENSOART00000011470	9	10	15	0.0162303	1	1
lcl|CP000513.1_cds_ABQ13116.1_575	ENSOART00000015970	9	10	15	0.0162303	1	1
lcl|CP000513.1_cds_ABQ13535.1_847	ENSOART00000015970	9	10	15	0.0162303	1	1
lcl|CP000513.1_cds_ABQ14037.1_1130	ENSOART00000015970	9	10	15	0.0162303	1	1
lcl|CP000513.1_cds_ABQ14298.1_416	ENSOART00000026904	9	10	15	0.0162303	1	1
lcl|CP000513.1_cds_ABQ14037.1_1130	ENSOART00000022950	9	10	15	0.0162303	1	1
lcl|CP000513.1_cds_ABQ14037.1_1130	ENSOART00000024997	9	10	15	0.0162303	1	1
lcl|CP000513.1_cds_ABQ13116.1_575	ENSOART00000024307	9	10	15	0.0162303	1	1
lcl|CP000513.1_cds_ABQ14037.1_1130	ENSOART00000024307	9	10	15	0.0162303	1	1
lcl|CP000513.1_cds_ABQ14298.1_416	ENSOART00000027095	9	10	15	0.0162303	1	1
lcl|CP000513.1_cds_ABQ13116.1_575	ENSOART00000027095	9	10	15	0.0162303	1	1
lcl|CP000513.1_cds_ABQ14298.1_416	ENSOART00000023966	9	10	15	0.0162303	1	1
lcl|CP000513.1_cds_ABQ14298.1_416	ENSOART00000022323	9	10	15	0.0162303	1	1
lcl|CP000513.1_cds_ABQ14298.1_416	ENSOART00000022912	9	10	15	0.0162303	1	1
lcl|CP000513.1_cds_ABQ14298.1_416	ENSOART00000023954	9	10	15	0.0162303	1	1
lcl|CP000513.1_cds_ABQ13851.1_133	ENSOART00000000052	5	7	8	0.0168504	1	1
lcl|CP000513.1_cds_ABQ13898.1_134	ENSOART00000000052	5	7	8	0.0168504	1	1
lcl|CP000513.1_cds_ABQ13664.1_211	ENSOART00000000052	5	7	8	0.0168504	1	1
lcl|CP000513.1_cds_ABQ13451.1_300	ENSOART00000000052	5	7	8	0.0168504	1	1
lcl|CP000513.1_cds_ABQ13241.1_420	ENSOART00000000052	5	7	8	0.0168504	1	1
lcl|CP000513.1_cds_ABQ13213.1_612	ENSOART00000000052	5	7	8	0.0168504	1	1
lcl|CP000513.1_cds_ABQ14310.1_838	ENSOART00000000052	5	7	8	0.0168504	1	1
lcl|CP000513.1_cds_ABQ13158.1_954	ENSOART00000000052	5	7	8	0.0168504	1	1
lcl|CP000513.1_cds_ABQ13818.1_974	ENSOART00000000052	5	7	8	0.0168504	1	1
lcl|CP000513.1_cds_ABQ13672.1_1149	ENSOART00000000052	5	7	8	0.0168504	1	1
lcl|CP000513.1_cds_ABQ13897.1_1208	ENSOART00000000052	5	7	8	0.0168504	1	1
lcl|CP000513.1_cds_ABQ14291.1_1244	ENSOART00000000052	5	7	8	0.0168504	1	1
lcl|CP000513.1_cds_ABQ13851.1_133	ENSOART00000001368	5	7	8	0.0168504	1	1
lcl|CP000513.1_cds_ABQ13898.1_134	ENSOART00000001368	5	7	8	0.0168504	1	1
lcl|CP000513.1_cds_ABQ13241.1_420	ENSOART00000001368	5	7	8	0.0168504	1	1
lcl|CP000513.1_cds_ABQ13213.1_612	ENSOART00000001368	5	7	8	0.0168504	1	1
lcl|CP000513.1_cds_ABQ13189.1_826	ENSOART00000001368	5	7	8	0.0168504	1	1
lcl|CP000513.1_cds_ABQ13842.1_968	ENSOART00000001368	5	7	8	0.0168504	1	1
lcl|CP000513.1_cds_ABQ13818.1_974	ENSOART00000001368	5	7	8	0.0168504	1	1
lcl|CP000513.1_cds_ABQ13672.1_1149	ENSOART00000001368	5	7	8	0.0168504	1	1
lcl|CP000513.1_cds_ABQ13897.1_1208	ENSOART00000001368	5	7	8	0.0168504	1	1
lcl|CP000513.1_cds_ABQ13566.1_1217	ENSOART00000001368	5	7	8	0.0168504	1	1
lcl|CP000513.1_cds_ABQ14291.1_1244	ENSOART00000001368	5	7	8	0.0168504	1	1
lcl|CP000513.1_cds_ABQ13122.1_12	ENSOART00000002367	5	7	8	0.0168504	1	1
lcl|CP000513.1_cds_ABQ13851.1_133	ENSOART00000002367	5	7	8	0.0168504	1	1
lcl|CP000513.1_cds_ABQ13898.1_134	ENSOART00000002367	5	7	8	0.0168504	1	1
lcl|CP000513.1_cds_ABQ13664.1_211	ENSOART00000002367	5	7	8	0.0168504	1	1
lcl|CP000513.1_cds_ABQ13451.1_300	ENSOART00000002367	5	7	8	0.0168504	1	1
lcl|CP000513.1_cds_ABQ13241.1_420	ENSOART00000002367	5	7	8	0.0168504	1	1
lcl|CP000513.1_cds_ABQ13213.1_612	ENSOART00000002367	5	7	8	0.0168504	1	1
lcl|CP000513.1_cds_ABQ14310.1_838	ENSOART00000002367	5	7	8	0.0168504	1	1
lcl|CP000513.1_cds_ABQ13158.1_954	ENSOART00000002367	5	7	8	0.0168504	1	1
lcl|CP000513.1_cds_ABQ13818.1_974	ENSOART00000002367	5	7	8	0.0168504	1	1
lcl|CP000513.1_cds_ABQ13672.1_1149	ENSOART00000002367	5	7	8	0.0168504	1	1
lcl|CP000513.1_cds_ABQ13897.1_1208	ENSOART00000002367	5	7	8	0.0168504	1	1
lcl|CP000513.1_cds_ABQ14116.1_1212	ENSOART00000002367	5	7	8	0.0168504	1	1
lcl|CP000513.1_cds_ABQ13566.1_1217	ENSOART00000002367	5	7	8	0.0168504	1	1
lcl|CP000513.1_cds_ABQ14291.1_1244	ENSOART00000002367	5	7	8	0.0168504	1	1
lcl|CP000513.1_cds_ABQ13851.1_133	ENSOART00000003169	5	7	8	0.0168504	1	1
lcl|CP000513.1_cds_ABQ13898.1_134	ENSOART00000003169	5	7	8	0.0168504	1	1
lcl|CP000513.1_cds_ABQ13151.1_497	ENSOART00000003169	5	7	8	0.0168504	1	1
lcl|CP000513.1_cds_ABQ13213.1_612	ENSOART00000003169	5	7	8	0.0168504	1	1
lcl|CP000513.1_cds_ABQ13818.1_974	ENSOART00000003169	5	7	8	0.0168504	1	1
lcl|CP000513.1_cds_ABQ13672.1_1149	ENSOART00000003169	5	7	8	0.0168504	1	1
lcl|CP000513.1_cds_ABQ13897.1_1208	ENSOART00000003169	5	7	8	0.0168504	1	1
lcl|CP000513.1_cds_ABQ13189.1_826	ENSOART00000009086	5	7	8	0.0168504	1	1
lcl|CP000513.1_cds_ABQ13842.1_968	ENSOART00000009086	5	7	8	0.0168504	1	1
lcl|CP000513.1_cds_ABQ13577.1_1220	ENSOART00000009086	5	7	8	0.0168504	1	1
lcl|CP000513.1_cds_ABQ14116.1_1212	ENSOART00000006989	5	7	8	0.0168504	1	1
lcl|CP000513.1_cds_ABQ13451.1_300	ENSOART00000009676	5	7	8	0.0168504	1	1
lcl|CP000513.1_cds_ABQ14310.1_838	ENSOART00000009676	5	7	8	0.0168504	1	1
lcl|CP000513.1_cds_ABQ13158.1_954	ENSOART00000009676	5	7	8	0.0168504	1	1
lcl|CP000513.1_cds_ABQ13566.1_1217	ENSOART00000009676	5	7	8	0.0168504	1	1
lcl|CP000513.1_cds_ABQ13577.1_1220	ENSOART00000009676	5	7	8	0.0168504	1	1
lcl|CP000513.1_cds_ABQ13151.1_497	ENSOART00000013570	5	7	8	0.0168504	1	1
lcl|CP000513.1_cds_ABQ13359.1_1020	ENSOART00000013570	5	7	8	0.0168504	1	1
lcl|CP000513.1_cds_ABQ13122.1_12	ENSOART00000013889	5	7	8	0.0168504	1	1
lcl|CP000513.1_cds_ABQ13851.1_133	ENSOART00000013889	5	7	8	0.0168504	1	1
lcl|CP000513.1_cds_ABQ13898.1_134	ENSOART00000013889	5	7	8	0.0168504	1	1
lcl|CP000513.1_cds_ABQ13664.1_211	ENSOART00000013889	5	7	8	0.0168504	1	1
lcl|CP000513.1_cds_ABQ13451.1_300	ENSOART00000013889	5	7	8	0.0168504	1	1
lcl|CP000513.1_cds_ABQ13151.1_497	ENSOART00000013889	5	7	8	0.0168504	1	1
lcl|CP000513.1_cds_ABQ13213.1_612	ENSOART00000013889	5	7	8	0.0168504	1	1
lcl|CP000513.1_cds_ABQ14310.1_838	ENSOART00000013889	5	7	8	0.0168504	1	1
lcl|CP000513.1_cds_ABQ13158.1_954	ENSOART00000013889	5	7	8	0.0168504	1	1
lcl|CP000513.1_cds_ABQ13818.1_974	ENSOART00000013889	5	7	8	0.0168504	1	1
lcl|CP000513.1_cds_ABQ13359.1_1020	ENSOART00000013889	5	7	8	0.0168504	1	1
lcl|CP000513.1_cds_ABQ13672.1_1149	ENSOART00000013889	5	7	8	0.0168504	1	1
lcl|CP000513.1_cds_ABQ13897.1_1208	ENSOART00000013889	5	7	8	0.0168504	1	1
lcl|CP000513.1_cds_ABQ14116.1_1212	ENSOART00000013889	5	7	8	0.0168504	1	1
lcl|CP000513.1_cds_ABQ13189.1_826	ENSOART00000019072	5	7	8	0.0168504	1	1
lcl|CP000513.1_cds_ABQ13842.1_968	ENSOART00000019072	5	7	8	0.0168504	1	1
lcl|CP000513.1_cds_ABQ13359.1_1020	ENSOART00000019072	5	7	8	0.0168504	1	1
lcl|CP000513.1_cds_ABQ13122.1_12	ENSOART00000018867	5	7	8	0.0168504	1	1
lcl|CP000513.1_cds_ABQ13241.1_420	ENSOART00000018834	5	7	8	0.0168504	1	1
lcl|CP000513.1_cds_ABQ14291.1_1244	ENSOART00000018834	5	7	8	0.0168504	1	1
lcl|CP000513.1_cds_ABQ13189.1_826	ENSOART00000017281	5	7	8	0.0168504	1	1
lcl|CP000513.1_cds_ABQ13842.1_968	ENSOART00000017281	5	7	8	0.0168504	1	1
lcl|CP000513.1_cds_ABQ13566.1_1217	ENSOART00000017281	5	7	8	0.0168504	1	1
lcl|CP000513.1_cds_ABQ13122.1_12	ENSOART00000017242	5	7	8	0.0168504	1	1
lcl|CP000513.1_cds_ABQ13664.1_211	ENSOART00000017242	5	7	8	0.0168504	1	1
lcl|CP000513.1_cds_ABQ13451.1_300	ENSOART00000017242	5	7	8	0.0168504	1	1
lcl|CP000513.1_cds_ABQ14310.1_838	ENSOART00000017242	5	7	8	0.0168504	1	1
lcl|CP000513.1_cds_ABQ13158.1_954	ENSOART00000017242	5	7	8	0.0168504	1	1
lcl|CP000513.1_cds_ABQ13474.1_1065	ENSOART00000017242	5	7	8	0.0168504	1	1
lcl|CP000513.1_cds_ABQ13851.1_133	ENSOART00000026163	5	7	8	0.0168504	1	1
lcl|CP000513.1_cds_ABQ13898.1_134	ENSOART00000026163	5	7	8	0.0168504	1	1
lcl|CP000513.1_cds_ABQ13664.1_211	ENSOART00000026163	5	7	8	0.0168504	1	1
lcl|CP000513.1_cds_ABQ13151.1_497	ENSOART00000026163	5	7	8	0.0168504	1	1
lcl|CP000513.1_cds_ABQ13213.1_612	ENSOART00000026163	5	7	8	0.0168504	1	1
lcl|CP000513.1_cds_ABQ13189.1_826	ENSOART00000026163	5	7	8	0.0168504	1	1
lcl|CP000513.1_cds_ABQ13842.1_968	ENSOART00000026163	5	7	8	0.0168504	1	1
lcl|CP000513.1_cds_ABQ13818.1_974	ENSOART00000026163	5	7	8	0.0168504	1	1
lcl|CP000513.1_cds_ABQ13359.1_1020	ENSOART00000026163	5	7	8	0.0168504	1	1
lcl|CP000513.1_cds_ABQ13474.1_1065	ENSOART00000026163	5	7	8	0.0168504	1	1
lcl|CP000513.1_cds_ABQ13672.1_1149	ENSOART00000026163	5	7	8	0.0168504	1	1
lcl|CP000513.1_cds_ABQ13897.1_1208	ENSOART00000026163	5	7	8	0.0168504	1	1
lcl|CP000513.1_cds_ABQ14116.1_1212	ENSOART00000026163	5	7	8	0.0168504	1	1
lcl|CP000513.1_cds_ABQ13566.1_1217	ENSOART00000026163	5	7	8	0.0168504	1	1
lcl|CP000513.1_cds_ABQ13577.1_1220	ENSOART00000026163	5	7	8	0.0168504	1	1
lcl|CP000513.1_cds_ABQ13241.1_420	ENSOART00000025523	5	7	8	0.0168504	1	1
lcl|CP000513.1_cds_ABQ14291.1_1244	ENSOART00000025523	5	7	8	0.0168504	1	1
lcl|CP000513.1_cds_ABQ14116.1_1212	ENSOART00000026929	5	7	8	0.0168504	1	1
lcl|CP000513.1_cds_ABQ13241.1_420	ENSOART00000024371	5	7	8	0.0168504	1	1
lcl|CP000513.1_cds_ABQ13151.1_497	ENSOART00000024371	5	7	8	0.0168504	1	1
lcl|CP000513.1_cds_ABQ13474.1_1065	ENSOART00000024371	5	7	8	0.0168504	1	1
lcl|CP000513.1_cds_ABQ14291.1_1244	ENSOART00000024371	5	7	8	0.0168504	1	1
lcl|CP000513.1_cds_ABQ13851.1_133	ENSOART00000025851	5	7	8	0.0168504	1	1
lcl|CP000513.1_cds_ABQ13898.1_134	ENSOART00000025851	5	7	8	0.0168504	1	1
lcl|CP000513.1_cds_ABQ13241.1_420	ENSOART00000025851	5	7	8	0.0168504	1	1
lcl|CP000513.1_cds_ABQ13213.1_612	ENSOART00000025851	5	7	8	0.0168504	1	1
lcl|CP000513.1_cds_ABQ13818.1_974	ENSOART00000025851	5	7	8	0.0168504	1	1
lcl|CP000513.1_cds_ABQ13474.1_1065	ENSOART00000025851	5	7	8	0.0168504	1	1
lcl|CP000513.1_cds_ABQ13672.1_1149	ENSOART00000025851	5	7	8	0.0168504	1	1
lcl|CP000513.1_cds_ABQ13897.1_1208	ENSOART00000025851	5	7	8	0.0168504	1	1
lcl|CP000513.1_cds_ABQ14291.1_1244	ENSOART00000025851	5	7	8	0.0168504	1	1
lcl|CP000513.1_cds_ABQ13566.1_1217	ENSOART00000026161	5	7	8	0.0168504	1	1
lcl|CP000513.1_cds_ABQ13151.1_497	ENSOART00000027504	5	7	8	0.0168504	1	1
lcl|CP000513.1_cds_ABQ13189.1_826	ENSOART00000027504	5	7	8	0.0168504	1	1
lcl|CP000513.1_cds_ABQ13842.1_968	ENSOART00000027504	5	7	8	0.0168504	1	1
lcl|CP000513.1_cds_ABQ13474.1_1065	ENSOART00000027504	5	7	8	0.0168504	1	1
lcl|CP000513.1_cds_ABQ13359.1_1020	ENSOART00000027371	5	7	8	0.0168504	1	1
lcl|CP000513.1_cds_ABQ13189.1_826	ENSOART00000026937	5	7	8	0.0168504	1	1
lcl|CP000513.1_cds_ABQ13842.1_968	ENSOART00000026937	5	7	8	0.0168504	1	1
lcl|CP000513.1_cds_ABQ13359.1_1020	ENSOART00000028446	5	7	8	0.0168504	1	1
lcl|CP000513.1_cds_ABQ13872.1_1214	ENSOART00000001341	5	8	7	0.0168504	1	1
lcl|CP000513.1_cds_ABQ14325.1_1044	ENSOART00000002708	5	8	7	0.0168504	1	1
lcl|CP000513.1_cds_ABQ14048.1_1218	ENSOART00000002708	5	8	7	0.0168504	1	1
lcl|CP000513.1_cds_ABQ13710.1_11	ENSOART00000002581	5	8	7	0.0168504	1	1
lcl|CP000513.1_cds_ABQ13796.1_130	ENSOART00000002581	5	8	7	0.0168504	1	1
lcl|CP000513.1_cds_ABQ13245.1_515	ENSOART00000002581	5	8	7	0.0168504	1	1
lcl|CP000513.1_cds_ABQ13697.1_785	ENSOART00000002581	5	8	7	0.0168504	1	1
lcl|CP000513.1_cds_ABQ13696.1_965	ENSOART00000002581	5	8	7	0.0168504	1	1
lcl|CP000513.1_cds_ABQ14325.1_1044	ENSOART00000002581	5	8	7	0.0168504	1	1
lcl|CP000513.1_cds_ABQ13704.1_1211	ENSOART00000002581	5	8	7	0.0168504	1	1
lcl|CP000513.1_cds_ABQ13695.1_1255	ENSOART00000002581	5	8	7	0.0168504	1	1
lcl|CP000513.1_cds_ABQ13696.1_965	ENSOART00000004644	5	8	7	0.0168504	1	1
lcl|CP000513.1_cds_ABQ13883.1_1022	ENSOART00000004644	5	8	7	0.0168504	1	1
lcl|CP000513.1_cds_ABQ13704.1_1211	ENSOART00000004644	5	8	7	0.0168504	1	1
lcl|CP000513.1_cds_ABQ13710.1_11	ENSOART00000010062	5	8	7	0.0168504	1	1
lcl|CP000513.1_cds_ABQ13796.1_130	ENSOART00000010062	5	8	7	0.0168504	1	1
lcl|CP000513.1_cds_ABQ13245.1_515	ENSOART00000010062	5	8	7	0.0168504	1	1
lcl|CP000513.1_cds_ABQ13697.1_785	ENSOART00000010062	5	8	7	0.0168504	1	1
lcl|CP000513.1_cds_ABQ13883.1_1022	ENSOART00000010062	5	8	7	0.0168504	1	1
lcl|CP000513.1_cds_ABQ13695.1_1255	ENSOART00000010062	5	8	7	0.0168504	1	1
lcl|CP000513.1_cds_ABQ13710.1_11	ENSOART00000005627	5	8	7	0.0168504	1	1
lcl|CP000513.1_cds_ABQ13796.1_130	ENSOART00000005627	5	8	7	0.0168504	1	1
lcl|CP000513.1_cds_ABQ13245.1_515	ENSOART00000005627	5	8	7	0.0168504	1	1
lcl|CP000513.1_cds_ABQ13697.1_785	ENSOART00000005627	5	8	7	0.0168504	1	1
lcl|CP000513.1_cds_ABQ13883.1_1022	ENSOART00000005627	5	8	7	0.0168504	1	1
lcl|CP000513.1_cds_ABQ13695.1_1255	ENSOART00000005627	5	8	7	0.0168504	1	1
lcl|CP000513.1_cds_ABQ13710.1_11	ENSOART00000005530	5	8	7	0.0168504	1	1
lcl|CP000513.1_cds_ABQ13796.1_130	ENSOART00000005530	5	8	7	0.0168504	1	1
lcl|CP000513.1_cds_ABQ13697.1_785	ENSOART00000005530	5	8	7	0.0168504	1	1
lcl|CP000513.1_cds_ABQ14325.1_1044	ENSOART00000005530	5	8	7	0.0168504	1	1
lcl|CP000513.1_cds_ABQ13872.1_1214	ENSOART00000005530	5	8	7	0.0168504	1	1
lcl|CP000513.1_cds_ABQ14048.1_1218	ENSOART00000005530	5	8	7	0.0168504	1	1
lcl|CP000513.1_cds_ABQ13695.1_1255	ENSOART00000005530	5	8	7	0.0168504	1	1
lcl|CP000513.1_cds_ABQ13245.1_515	ENSOART00000007873	5	8	7	0.0168504	1	1
lcl|CP000513.1_cds_ABQ13710.1_11	ENSOART00000006031	5	8	7	0.0168504	1	1
lcl|CP000513.1_cds_ABQ14003.1_514	ENSOART00000006031	5	8	7	0.0168504	1	1
lcl|CP000513.1_cds_ABQ13887.1_613	ENSOART00000006031	5	8	7	0.0168504	1	1
lcl|CP000513.1_cds_ABQ13697.1_785	ENSOART00000006031	5	8	7	0.0168504	1	1
lcl|CP000513.1_cds_ABQ13696.1_965	ENSOART00000006031	5	8	7	0.0168504	1	1
lcl|CP000513.1_cds_ABQ14325.1_1044	ENSOART00000006031	5	8	7	0.0168504	1	1
lcl|CP000513.1_cds_ABQ13704.1_1211	ENSOART00000006031	5	8	7	0.0168504	1	1
lcl|CP000513.1_cds_ABQ13872.1_1214	ENSOART00000006031	5	8	7	0.0168504	1	1
lcl|CP000513.1_cds_ABQ14048.1_1218	ENSOART00000006031	5	8	7	0.0168504	1	1
lcl|CP000513.1_cds_ABQ13695.1_1255	ENSOART00000006031	5	8	7	0.0168504	1	1
lcl|CP000513.1_cds_ABQ13710.1_11	ENSOART00000012164	5	8	7	0.0168504	1	1
lcl|CP000513.1_cds_ABQ14003.1_514	ENSOART00000012164	5	8	7	0.0168504	1	1
lcl|CP000513.1_cds_ABQ13887.1_613	ENSOART00000012164	5	8	7	0.0168504	1	1
lcl|CP000513.1_cds_ABQ13697.1_785	ENSOART00000012164	5	8	7	0.0168504	1	1
lcl|CP000513.1_cds_ABQ13696.1_965	ENSOART00000012164	5	8	7	0.0168504	1	1
lcl|CP000513.1_cds_ABQ13704.1_1211	ENSOART00000012164	5	8	7	0.0168504	1	1
lcl|CP000513.1_cds_ABQ13872.1_1214	ENSOART00000012164	5	8	7	0.0168504	1	1
lcl|CP000513.1_cds_ABQ14048.1_1218	ENSOART00000012164	5	8	7	0.0168504	1	1
lcl|CP000513.1_cds_ABQ13695.1_1255	ENSOART00000012164	5	8	7	0.0168504	1	1
lcl|CP000513.1_cds_ABQ13796.1_130	ENSOART00000012262	5	8	7	0.0168504	1	1
lcl|CP000513.1_cds_ABQ14325.1_1044	ENSOART00000012262	5	8	7	0.0168504	1	1
lcl|CP000513.1_cds_ABQ14003.1_514	ENSOART00000014155	5	8	7	0.0168504	1	1
lcl|CP000513.1_cds_ABQ13245.1_515	ENSOART00000014155	5	8	7	0.0168504	1	1
lcl|CP000513.1_cds_ABQ13887.1_613	ENSOART00000014155	5	8	7	0.0168504	1	1
lcl|CP000513.1_cds_ABQ13696.1_965	ENSOART00000014155	5	8	7	0.0168504	1	1
lcl|CP000513.1_cds_ABQ13883.1_1022	ENSOART00000014155	5	8	7	0.0168504	1	1
lcl|CP000513.1_cds_ABQ13704.1_1211	ENSOART00000014155	5	8	7	0.0168504	1	1
lcl|CP000513.1_cds_ABQ13872.1_1214	ENSOART00000014155	5	8	7	0.0168504	1	1
lcl|CP000513.1_cds_ABQ13887.1_613	ENSOART00000011298	5	8	7	0.0168504	1	1
lcl|CP000513.1_cds_ABQ14325.1_1044	ENSOART00000010655	5	8	7	0.0168504	1	1
lcl|CP000513.1_cds_ABQ13796.1_130	ENSOART00000017327	5	8	7	0.0168504	1	1
lcl|CP000513.1_cds_ABQ13796.1_130	ENSOART00000018956	5	8	7	0.0168504	1	1
lcl|CP000513.1_cds_ABQ13872.1_1214	ENSOART00000018956	5	8	7	0.0168504	1	1
lcl|CP000513.1_cds_ABQ14048.1_1218	ENSOART00000018956	5	8	7	0.0168504	1	1
lcl|CP000513.1_cds_ABQ13796.1_130	ENSOART00000019142	5	8	7	0.0168504	1	1
lcl|CP000513.1_cds_ABQ13245.1_515	ENSOART00000019142	5	8	7	0.0168504	1	1
lcl|CP000513.1_cds_ABQ14003.1_514	ENSOART00000018667	5	8	7	0.0168504	1	1
lcl|CP000513.1_cds_ABQ13883.1_1022	ENSOART00000018667	5	8	7	0.0168504	1	1
lcl|CP000513.1_cds_ABQ13245.1_515	ENSOART00000018337	5	8	7	0.0168504	1	1
lcl|CP000513.1_cds_ABQ13872.1_1214	ENSOART00000018337	5	8	7	0.0168504	1	1
lcl|CP000513.1_cds_ABQ13872.1_1214	ENSOART00000015734	5	8	7	0.0168504	1	1
lcl|CP000513.1_cds_ABQ13710.1_11	ENSOART00000015672	5	8	7	0.0168504	1	1
lcl|CP000513.1_cds_ABQ14003.1_514	ENSOART00000015672	5	8	7	0.0168504	1	1
lcl|CP000513.1_cds_ABQ13245.1_515	ENSOART00000015672	5	8	7	0.0168504	1	1
lcl|CP000513.1_cds_ABQ13697.1_785	ENSOART00000015672	5	8	7	0.0168504	1	1
lcl|CP000513.1_cds_ABQ14325.1_1044	ENSOART00000015672	5	8	7	0.0168504	1	1
lcl|CP000513.1_cds_ABQ13695.1_1255	ENSOART00000015672	5	8	7	0.0168504	1	1
lcl|CP000513.1_cds_ABQ13796.1_130	ENSOART00000020601	5	8	7	0.0168504	1	1
lcl|CP000513.1_cds_ABQ13872.1_1214	ENSOART00000026547	5	8	7	0.0168504	1	1
lcl|CP000513.1_cds_ABQ13710.1_11	ENSOART00000024057	5	8	7	0.0168504	1	1
lcl|CP000513.1_cds_ABQ13697.1_785	ENSOART00000024057	5	8	7	0.0168504	1	1
lcl|CP000513.1_cds_ABQ14325.1_1044	ENSOART00000024057	5	8	7	0.0168504	1	1
lcl|CP000513.1_cds_ABQ13695.1_1255	ENSOART00000024057	5	8	7	0.0168504	1	1
lcl|CP000513.1_cds_ABQ13887.1_613	ENSOART00000021215	5	8	7	0.0168504	1	1
lcl|CP000513.1_cds_ABQ13872.1_1214	ENSOART00000021215	5	8	7	0.0168504	1	1
lcl|CP000513.1_cds_ABQ14003.1_514	ENSOART00000027729	5	8	7	0.0168504	1	1
lcl|CP000513.1_cds_ABQ13696.1_965	ENSOART00000027729	5	8	7	0.0168504	1	1
lcl|CP000513.1_cds_ABQ13883.1_1022	ENSOART00000027729	5	8	7	0.0168504	1	1
lcl|CP000513.1_cds_ABQ13704.1_1211	ENSOART00000027729	5	8	7	0.0168504	1	1
lcl|CP000513.1_cds_ABQ13710.1_11	ENSOART00000023561	5	8	7	0.0168504	1	1
lcl|CP000513.1_cds_ABQ13796.1_130	ENSOART00000023561	5	8	7	0.0168504	1	1
lcl|CP000513.1_cds_ABQ13887.1_613	ENSOART00000023561	5	8	7	0.0168504	1	1
lcl|CP000513.1_cds_ABQ13697.1_785	ENSOART00000023561	5	8	7	0.0168504	1	1
lcl|CP000513.1_cds_ABQ13696.1_965	ENSOART00000023561	5	8	7	0.0168504	1	1
lcl|CP000513.1_cds_ABQ13883.1_1022	ENSOART00000023561	5	8	7	0.0168504	1	1
lcl|CP000513.1_cds_ABQ13704.1_1211	ENSOART00000023561	5	8	7	0.0168504	1	1
lcl|CP000513.1_cds_ABQ13872.1_1214	ENSOART00000023561	5	8	7	0.0168504	1	1
lcl|CP000513.1_cds_ABQ14048.1_1218	ENSOART00000023561	5	8	7	0.0168504	1	1
lcl|CP000513.1_cds_ABQ13695.1_1255	ENSOART00000023561	5	8	7	0.0168504	1	1
lcl|CP000513.1_cds_ABQ13796.1_130	ENSOART00000021800	5	8	7	0.0168504	1	1
lcl|CP000513.1_cds_ABQ13796.1_130	ENSOART00000027434	5	8	7	0.0168504	1	1
lcl|CP000513.1_cds_ABQ14325.1_1044	ENSOART00000027434	5	8	7	0.0168504	1	1
lcl|CP000513.1_cds_ABQ14048.1_1218	ENSOART00000027434	5	8	7	0.0168504	1	1
lcl|CP000513.1_cds_ABQ13796.1_130	ENSOART00000025320	5	8	7	0.0168504	1	1
lcl|CP000513.1_cds_ABQ14325.1_1044	ENSOART00000025320	5	8	7	0.0168504	1	1
lcl|CP000513.1_cds_ABQ14048.1_1218	ENSOART00000025320	5	8	7	0.0168504	1	1
lcl|CP000513.1_cds_ABQ14003.1_514	ENSOART00000025009	5	8	7	0.0168504	1	1
lcl|CP000513.1_cds_ABQ13696.1_965	ENSOART00000025009	5	8	7	0.0168504	1	1
lcl|CP000513.1_cds_ABQ13704.1_1211	ENSOART00000025009	5	8	7	0.0168504	1	1
lcl|CP000513.1_cds_ABQ13872.1_1214	ENSOART00000025009	5	8	7	0.0168504	1	1
lcl|CP000513.1_cds_ABQ13710.1_11	ENSOART00000025107	5	8	7	0.0168504	1	1
lcl|CP000513.1_cds_ABQ13245.1_515	ENSOART00000025107	5	8	7	0.0168504	1	1
lcl|CP000513.1_cds_ABQ13697.1_785	ENSOART00000025107	5	8	7	0.0168504	1	1
lcl|CP000513.1_cds_ABQ13883.1_1022	ENSOART00000025107	5	8	7	0.0168504	1	1
lcl|CP000513.1_cds_ABQ14325.1_1044	ENSOART00000025107	5	8	7	0.0168504	1	1
lcl|CP000513.1_cds_ABQ13872.1_1214	ENSOART00000025107	5	8	7	0.0168504	1	1
lcl|CP000513.1_cds_ABQ14048.1_1218	ENSOART00000025107	5	8	7	0.0168504	1	1
lcl|CP000513.1_cds_ABQ13695.1_1255	ENSOART00000025107	5	8	7	0.0168504	1	1
lcl|CP000513.1_cds_ABQ14003.1_514	ENSOART00000024910	5	8	7	0.0168504	1	1
lcl|CP000513.1_cds_ABQ13796.1_130	ENSOART00000023310	5	8	7	0.0168504	1	1
lcl|CP000513.1_cds_ABQ13887.1_613	ENSOART00000023310	5	8	7	0.0168504	1	1
lcl|CP000513.1_cds_ABQ14048.1_1218	ENSOART00000023310	5	8	7	0.0168504	1	1
lcl|CP000513.1_cds_ABQ13370.1_1260	ENSOART00000000784	15	18	17	0.0168504	1	1
lcl|CP000513.1_cds_ABQ13370.1_1260	ENSOART00000014641	15	18	17	0.0168504	1	1
lcl|CP000513.1_cds_ABQ13370.1_1260	ENSOART00000018351	15	18	17	0.0168504	1	1
lcl|CP000513.1_cds_ABQ13370.1_1260	ENSOART00000026725	15	18	17	0.0168504	1	1
lcl|CP000513.1_cds_ABQ13553.1_1265	ENSOART00000002538	8	9	14	0.017149	1	1
lcl|CP000513.1_cds_ABQ13553.1_1265	ENSOART00000003677	8	9	14	0.017149	1	1
lcl|CP000513.1_cds_ABQ13553.1_1265	ENSOART00000003436	8	9	14	0.017149	1	1
lcl|CP000513.1_cds_ABQ14021.1_466	ENSOART00000007179	8	9	14	0.017149	1	1
lcl|CP000513.1_cds_ABQ13667.1_573	ENSOART00000008589	8	9	14	0.017149	1	1
lcl|CP000513.1_cds_ABQ13575.1_362	ENSOART00000005464	8	9	14	0.017149	1	1
lcl|CP000513.1_cds_ABQ13351.1_361	ENSOART00000006339	8	9	14	0.017149	1	1
lcl|CP000513.1_cds_ABQ13575.1_362	ENSOART00000006339	8	9	14	0.017149	1	1
lcl|CP000513.1_cds_ABQ14021.1_466	ENSOART00000006339	8	9	14	0.017149	1	1
lcl|CP000513.1_cds_ABQ13881.1_1269	ENSOART00000006339	8	9	14	0.017149	1	1
lcl|CP000513.1_cds_ABQ13553.1_1265	ENSOART00000008505	8	9	14	0.017149	1	1
lcl|CP000513.1_cds_ABQ13553.1_1265	ENSOART00000006959	8	9	14	0.017149	1	1
lcl|CP000513.1_cds_ABQ13553.1_1265	ENSOART00000011831	8	9	14	0.017149	1	1
lcl|CP000513.1_cds_ABQ14021.1_466	ENSOART00000015209	8	9	14	0.017149	1	1
lcl|CP000513.1_cds_ABQ13575.1_362	ENSOART00000018996	8	9	14	0.017149	1	1
lcl|CP000513.1_cds_ABQ13667.1_573	ENSOART00000025148	8	9	14	0.017149	1	1
lcl|CP000513.1_cds_ABQ13553.1_1265	ENSOART00000027995	8	9	14	0.017149	1	1
lcl|CP000513.1_cds_ABQ13553.1_1265	ENSOART00000020799	8	9	14	0.017149	1	1
lcl|CP000513.1_cds_ABQ13351.1_361	ENSOART00000022767	8	9	14	0.017149	1	1
lcl|CP000513.1_cds_ABQ13575.1_362	ENSOART00000022767	8	9	14	0.017149	1	1
lcl|CP000513.1_cds_ABQ13881.1_1269	ENSOART00000022767	8	9	14	0.017149	1	1
lcl|CP000513.1_cds_ABQ14021.1_466	ENSOART00000024770	8	9	14	0.017149	1	1
lcl|CP000513.1_cds_ABQ14021.1_466	ENSOART00000023961	8	9	14	0.017149	1	1
lcl|CP000513.1_cds_ABQ13667.1_573	ENSOART00000024977	8	9	14	0.017149	1	1
lcl|CP000513.1_cds_ABQ13667.1_573	ENSOART00000025053	8	9	14	0.017149	1	1
lcl|CP000513.1_cds_ABQ14021.1_466	ENSOART00000025710	8	9	14	0.017149	1	1
lcl|CP000513.1_cds_ABQ13538.1_659	ENSOART00000000664	10	11	16	0.017149	1	1
lcl|CP000513.1_cds_ABQ13538.1_659	ENSOART00000002214	10	11	16	0.017149	1	1
lcl|CP000513.1_cds_ABQ13538.1_659	ENSOART00000013654	10	11	16	0.017149	1	1
lcl|CP000513.1_cds_ABQ13538.1_659	ENSOART00000019121	10	11	16	0.017149	1	1
lcl|CP000513.1_cds_ABQ13538.1_659	ENSOART00000016834	10	11	16	0.017149	1	1
lcl|CP000513.1_cds_ABQ13538.1_659	ENSOART00000028058	10	11	16	0.017149	1	1
lcl|CP000513.1_cds_ABQ13538.1_659	ENSOART00000023989	10	11	16	0.017149	1	1
lcl|CP000513.1_cds_ABQ13538.1_659	ENSOART00000024474	10	11	16	0.017149	1	1
lcl|CP000513.1_cds_ABQ13099.1_314	ENSOART00000015048	8	14	9	0.017149	1	1
lcl|CP000513.1_cds_ABQ14298.1_416	ENSOART00000000199	7	10	10	0.0181953	1	1
lcl|CP000513.1_cds_ABQ13116.1_575	ENSOART00000000356	7	10	10	0.0181953	1	1
lcl|CP000513.1_cds_ABQ14298.1_416	ENSOART00000001252	7	10	10	0.0181953	1	1
lcl|CP000513.1_cds_ABQ14298.1_416	ENSOART00000003708	7	10	10	0.0181953	1	1
lcl|CP000513.1_cds_ABQ13535.1_847	ENSOART00000006462	7	10	10	0.0181953	1	1
lcl|CP000513.1_cds_ABQ13535.1_847	ENSOART00000005594	7	10	10	0.0181953	1	1
lcl|CP000513.1_cds_ABQ14037.1_1130	ENSOART00000005594	7	10	10	0.0181953	1	1
lcl|CP000513.1_cds_ABQ14298.1_416	ENSOART00000013557	7	10	10	0.0181953	1	1
lcl|CP000513.1_cds_ABQ13116.1_575	ENSOART00000014955	7	10	10	0.0181953	1	1
lcl|CP000513.1_cds_ABQ13116.1_575	ENSOART00000013265	7	10	10	0.0181953	1	1
lcl|CP000513.1_cds_ABQ13116.1_575	ENSOART00000025269	7	10	10	0.0181953	1	1
lcl|CP000513.1_cds_ABQ13116.1_575	ENSOART00000024578	7	10	10	0.0181953	1	1
lcl|CP000513.1_cds_ABQ13535.1_847	ENSOART00000020993	7	10	10	0.0181953	1	1
lcl|CP000513.1_cds_ABQ14037.1_1130	ENSOART00000020993	7	10	10	0.0181953	1	1
lcl|CP000513.1_cds_ABQ13525.1_1213	ENSOART00000000052	7	13	8	0.0202288	1	1
lcl|CP000513.1_cds_ABQ13217.1_100	ENSOART00000005228	11	12	17	0.0202288	1	1
lcl|CP000513.1_cds_ABQ13490.1_13	ENSOART00000003169	7	13	8	0.0202288	1	1
lcl|CP000513.1_cds_ABQ13217.1_100	ENSOART00000008243	11	12	17	0.0202288	1	1
lcl|CP000513.1_cds_ABQ13853.1_1111	ENSOART00000008359	11	12	17	0.0202288	1	1
lcl|CP000513.1_cds_ABQ13853.1_1111	ENSOART00000008494	11	12	17	0.0202288	1	1
lcl|CP000513.1_cds_ABQ13217.1_100	ENSOART00000008690	11	12	17	0.0202288	1	1
lcl|CP000513.1_cds_ABQ13217.1_100	ENSOART00000014641	11	12	17	0.0202288	1	1
lcl|CP000513.1_cds_ABQ13217.1_100	ENSOART00000011311	11	12	17	0.0202288	1	1
lcl|CP000513.1_cds_ABQ13853.1_1111	ENSOART00000011311	11	12	17	0.0202288	1	1
lcl|CP000513.1_cds_ABQ13490.1_13	ENSOART00000013889	7	13	8	0.0202288	1	1
lcl|CP000513.1_cds_ABQ13525.1_1213	ENSOART00000013889	7	13	8	0.0202288	1	1
lcl|CP000513.1_cds_ABQ13217.1_100	ENSOART00000015757	11	12	17	0.0202288	1	1
lcl|CP000513.1_cds_ABQ13525.1_1213	ENSOART00000019072	7	13	8	0.0202288	1	1
lcl|CP000513.1_cds_ABQ13853.1_1111	ENSOART00000019337	11	12	17	0.0202288	1	1
lcl|CP000513.1_cds_ABQ13525.1_1213	ENSOART00000018834	7	13	8	0.0202288	1	1
lcl|CP000513.1_cds_ABQ13490.1_13	ENSOART00000024914	7	13	8	0.0202288	1	1
lcl|CP000513.1_cds_ABQ13490.1_13	ENSOART00000025851	7	13	8	0.0202288	1	1
lcl|CP000513.1_cds_ABQ13853.1_1111	ENSOART00000024729	11	12	17	0.0202288	1	1
lcl|CP000513.1_cds_ABQ13853.1_1111	ENSOART00000023291	11	12	17	0.0202288	1	1
lcl|CP000513.1_cds_ABQ13853.1_1111	ENSOART00000020831	11	12	17	0.0202288	1	1
lcl|CP000513.1_cds_ABQ13853.1_1111	ENSOART00000024992	11	12	17	0.0202288	1	1
lcl|CP000513.1_cds_ABQ13217.1_100	ENSOART00000026725	11	12	17	0.0202288	1	1
lcl|CP000513.1_cds_ABQ13853.1_1111	ENSOART00000025655	11	12	17	0.0202288	1	1
lcl|CP000513.1_cds_ABQ13245.1_515	ENSOART00000000379	7	8	13	0.0202288	1	1
lcl|CP000513.1_cds_ABQ13883.1_1022	ENSOART00000000379	7	8	13	0.0202288	1	1
lcl|CP000513.1_cds_ABQ13796.1_130	ENSOART00000001308	7	8	13	0.0202288	1	1
lcl|CP000513.1_cds_ABQ13245.1_515	ENSOART00000001308	7	8	13	0.0202288	1	1
lcl|CP000513.1_cds_ABQ13887.1_613	ENSOART00000001308	7	8	13	0.0202288	1	1
lcl|CP000513.1_cds_ABQ14325.1_1044	ENSOART00000001308	7	8	13	0.0202288	1	1
lcl|CP000513.1_cds_ABQ13872.1_1214	ENSOART00000001308	7	8	13	0.0202288	1	1
lcl|CP000513.1_cds_ABQ14048.1_1218	ENSOART00000001308	7	8	13	0.0202288	1	1
lcl|CP000513.1_cds_ABQ13883.1_1022	ENSOART00000001464	7	8	13	0.0202288	1	1
lcl|CP000513.1_cds_ABQ13887.1_613	ENSOART00000001268	7	8	13	0.0202288	1	1
lcl|CP000513.1_cds_ABQ13872.1_1214	ENSOART00000001268	7	8	13	0.0202288	1	1
lcl|CP000513.1_cds_ABQ14048.1_1218	ENSOART00000001268	7	8	13	0.0202288	1	1
lcl|CP000513.1_cds_ABQ13710.1_11	ENSOART00000002541	7	8	13	0.0202288	1	1
lcl|CP000513.1_cds_ABQ13697.1_785	ENSOART00000002541	7	8	13	0.0202288	1	1
lcl|CP000513.1_cds_ABQ13695.1_1255	ENSOART00000002541	7	8	13	0.0202288	1	1
lcl|CP000513.1_cds_ABQ13796.1_130	ENSOART00000005034	7	8	13	0.0202288	1	1
lcl|CP000513.1_cds_ABQ13710.1_11	ENSOART00000007061	7	8	13	0.0202288	1	1
lcl|CP000513.1_cds_ABQ13796.1_130	ENSOART00000007061	7	8	13	0.0202288	1	1
lcl|CP000513.1_cds_ABQ13697.1_785	ENSOART00000007061	7	8	13	0.0202288	1	1
lcl|CP000513.1_cds_ABQ14325.1_1044	ENSOART00000007061	7	8	13	0.0202288	1	1
lcl|CP000513.1_cds_ABQ14048.1_1218	ENSOART00000007061	7	8	13	0.0202288	1	1
lcl|CP000513.1_cds_ABQ13695.1_1255	ENSOART00000007061	7	8	13	0.0202288	1	1
lcl|CP000513.1_cds_ABQ14325.1_1044	ENSOART00000010111	7	8	13	0.0202288	1	1
lcl|CP000513.1_cds_ABQ13887.1_613	ENSOART00000010322	7	8	13	0.0202288	1	1
lcl|CP000513.1_cds_ABQ13696.1_965	ENSOART00000010322	7	8	13	0.0202288	1	1
lcl|CP000513.1_cds_ABQ13704.1_1211	ENSOART00000010322	7	8	13	0.0202288	1	1
lcl|CP000513.1_cds_ABQ13872.1_1214	ENSOART00000010322	7	8	13	0.0202288	1	1
lcl|CP000513.1_cds_ABQ13796.1_130	ENSOART00000010067	7	8	13	0.0202288	1	1
lcl|CP000513.1_cds_ABQ13696.1_965	ENSOART00000010067	7	8	13	0.0202288	1	1
lcl|CP000513.1_cds_ABQ13883.1_1022	ENSOART00000010067	7	8	13	0.0202288	1	1
lcl|CP000513.1_cds_ABQ13704.1_1211	ENSOART00000010067	7	8	13	0.0202288	1	1
lcl|CP000513.1_cds_ABQ13872.1_1214	ENSOART00000010067	7	8	13	0.0202288	1	1
lcl|CP000513.1_cds_ABQ14048.1_1218	ENSOART00000010067	7	8	13	0.0202288	1	1
lcl|CP000513.1_cds_ABQ14003.1_514	ENSOART00000008390	7	8	13	0.0202288	1	1
lcl|CP000513.1_cds_ABQ13887.1_613	ENSOART00000008235	7	8	13	0.0202288	1	1
lcl|CP000513.1_cds_ABQ13696.1_965	ENSOART00000008235	7	8	13	0.0202288	1	1
lcl|CP000513.1_cds_ABQ14325.1_1044	ENSOART00000008235	7	8	13	0.0202288	1	1
lcl|CP000513.1_cds_ABQ13704.1_1211	ENSOART00000008235	7	8	13	0.0202288	1	1
lcl|CP000513.1_cds_ABQ14048.1_1218	ENSOART00000008235	7	8	13	0.0202288	1	1
lcl|CP000513.1_cds_ABQ13710.1_11	ENSOART00000007780	7	8	13	0.0202288	1	1
lcl|CP000513.1_cds_ABQ13697.1_785	ENSOART00000007780	7	8	13	0.0202288	1	1
lcl|CP000513.1_cds_ABQ13696.1_965	ENSOART00000007780	7	8	13	0.0202288	1	1
lcl|CP000513.1_cds_ABQ13704.1_1211	ENSOART00000007780	7	8	13	0.0202288	1	1
lcl|CP000513.1_cds_ABQ13872.1_1214	ENSOART00000007780	7	8	13	0.0202288	1	1
lcl|CP000513.1_cds_ABQ14048.1_1218	ENSOART00000007780	7	8	13	0.0202288	1	1
lcl|CP000513.1_cds_ABQ13695.1_1255	ENSOART00000007780	7	8	13	0.0202288	1	1
lcl|CP000513.1_cds_ABQ13883.1_1022	ENSOART00000006929	7	8	13	0.0202288	1	1
lcl|CP000513.1_cds_ABQ13245.1_515	ENSOART00000013750	7	8	13	0.0202288	1	1
lcl|CP000513.1_cds_ABQ13883.1_1022	ENSOART00000013750	7	8	13	0.0202288	1	1
lcl|CP000513.1_cds_ABQ13796.1_130	ENSOART00000013362	7	8	13	0.0202288	1	1
lcl|CP000513.1_cds_ABQ14003.1_514	ENSOART00000011863	7	8	13	0.0202288	1	1
lcl|CP000513.1_cds_ABQ13710.1_11	ENSOART00000012603	7	8	13	0.0202288	1	1
lcl|CP000513.1_cds_ABQ14003.1_514	ENSOART00000012603	7	8	13	0.0202288	1	1
lcl|CP000513.1_cds_ABQ13245.1_515	ENSOART00000012603	7	8	13	0.0202288	1	1
lcl|CP000513.1_cds_ABQ13887.1_613	ENSOART00000012603	7	8	13	0.0202288	1	1
lcl|CP000513.1_cds_ABQ13697.1_785	ENSOART00000012603	7	8	13	0.0202288	1	1
lcl|CP000513.1_cds_ABQ13696.1_965	ENSOART00000012603	7	8	13	0.0202288	1	1
lcl|CP000513.1_cds_ABQ13883.1_1022	ENSOART00000012603	7	8	13	0.0202288	1	1
lcl|CP000513.1_cds_ABQ13704.1_1211	ENSOART00000012603	7	8	13	0.0202288	1	1
lcl|CP000513.1_cds_ABQ13872.1_1214	ENSOART00000012603	7	8	13	0.0202288	1	1
lcl|CP000513.1_cds_ABQ13695.1_1255	ENSOART00000012603	7	8	13	0.0202288	1	1
lcl|CP000513.1_cds_ABQ13796.1_130	ENSOART00000016289	7	8	13	0.0202288	1	1
lcl|CP000513.1_cds_ABQ14325.1_1044	ENSOART00000016289	7	8	13	0.0202288	1	1
lcl|CP000513.1_cds_ABQ13710.1_11	ENSOART00000017119	7	8	13	0.0202288	1	1
lcl|CP000513.1_cds_ABQ13245.1_515	ENSOART00000017119	7	8	13	0.0202288	1	1
lcl|CP000513.1_cds_ABQ13697.1_785	ENSOART00000017119	7	8	13	0.0202288	1	1
lcl|CP000513.1_cds_ABQ13883.1_1022	ENSOART00000017119	7	8	13	0.0202288	1	1
lcl|CP000513.1_cds_ABQ14325.1_1044	ENSOART00000017119	7	8	13	0.0202288	1	1
lcl|CP000513.1_cds_ABQ13872.1_1214	ENSOART00000017119	7	8	13	0.0202288	1	1
lcl|CP000513.1_cds_ABQ14048.1_1218	ENSOART00000017119	7	8	13	0.0202288	1	1
lcl|CP000513.1_cds_ABQ13695.1_1255	ENSOART00000017119	7	8	13	0.0202288	1	1
lcl|CP000513.1_cds_ABQ13796.1_130	ENSOART00000019456	7	8	13	0.0202288	1	1
lcl|CP000513.1_cds_ABQ13710.1_11	ENSOART00000019834	7	8	13	0.0202288	1	1
lcl|CP000513.1_cds_ABQ14003.1_514	ENSOART00000019834	7	8	13	0.0202288	1	1
lcl|CP000513.1_cds_ABQ13887.1_613	ENSOART00000019834	7	8	13	0.0202288	1	1
lcl|CP000513.1_cds_ABQ13697.1_785	ENSOART00000019834	7	8	13	0.0202288	1	1
lcl|CP000513.1_cds_ABQ13696.1_965	ENSOART00000019834	7	8	13	0.0202288	1	1
lcl|CP000513.1_cds_ABQ13883.1_1022	ENSOART00000019834	7	8	13	0.0202288	1	1
lcl|CP000513.1_cds_ABQ13704.1_1211	ENSOART00000019834	7	8	13	0.0202288	1	1
lcl|CP000513.1_cds_ABQ13695.1_1255	ENSOART00000019834	7	8	13	0.0202288	1	1
lcl|CP000513.1_cds_ABQ13245.1_515	ENSOART00000024202	7	8	13	0.0202288	1	1
lcl|CP000513.1_cds_ABQ13245.1_515	ENSOART00000026869	7	8	13	0.0202288	1	1
lcl|CP000513.1_cds_ABQ13883.1_1022	ENSOART00000026869	7	8	13	0.0202288	1	1
lcl|CP000513.1_cds_ABQ13887.1_613	ENSOART00000023489	7	8	13	0.0202288	1	1
lcl|CP000513.1_cds_ABQ13872.1_1214	ENSOART00000023489	7	8	13	0.0202288	1	1
lcl|CP000513.1_cds_ABQ13710.1_11	ENSOART00000025593	7	8	13	0.0202288	1	1
lcl|CP000513.1_cds_ABQ13245.1_515	ENSOART00000025593	7	8	13	0.0202288	1	1
lcl|CP000513.1_cds_ABQ13887.1_613	ENSOART00000025593	7	8	13	0.0202288	1	1
lcl|CP000513.1_cds_ABQ13697.1_785	ENSOART00000025593	7	8	13	0.0202288	1	1
lcl|CP000513.1_cds_ABQ13696.1_965	ENSOART00000025593	7	8	13	0.0202288	1	1
lcl|CP000513.1_cds_ABQ13704.1_1211	ENSOART00000025593	7	8	13	0.0202288	1	1
lcl|CP000513.1_cds_ABQ13872.1_1214	ENSOART00000025593	7	8	13	0.0202288	1	1
lcl|CP000513.1_cds_ABQ14048.1_1218	ENSOART00000025593	7	8	13	0.0202288	1	1
lcl|CP000513.1_cds_ABQ13695.1_1255	ENSOART00000025593	7	8	13	0.0202288	1	1
lcl|CP000513.1_cds_ABQ13883.1_1022	ENSOART00000027433	7	8	13	0.0202288	1	1
lcl|CP000513.1_cds_ABQ14325.1_1044	ENSOART00000024522	7	8	13	0.0202288	1	1
lcl|CP000513.1_cds_ABQ13887.1_613	ENSOART00000025183	7	8	13	0.0202288	1	1
lcl|CP000513.1_cds_ABQ13872.1_1214	ENSOART00000025183	7	8	13	0.0202288	1	1
lcl|CP000513.1_cds_ABQ13796.1_130	ENSOART00000024067	7	8	13	0.0202288	1	1
lcl|CP000513.1_cds_ABQ14048.1_1218	ENSOART00000024067	7	8	13	0.0202288	1	1
lcl|CP000513.1_cds_ABQ13887.1_613	ENSOART00000028525	7	8	13	0.0202288	1	1
lcl|CP000513.1_cds_ABQ13872.1_1214	ENSOART00000028525	7	8	13	0.0202288	1	1
lcl|CP000513.1_cds_ABQ13710.1_11	ENSOART00000024516	7	8	13	0.0202288	1	1
lcl|CP000513.1_cds_ABQ13796.1_130	ENSOART00000024516	7	8	13	0.0202288	1	1
lcl|CP000513.1_cds_ABQ14003.1_514	ENSOART00000024516	7	8	13	0.0202288	1	1
lcl|CP000513.1_cds_ABQ13697.1_785	ENSOART00000024516	7	8	13	0.0202288	1	1
lcl|CP000513.1_cds_ABQ13696.1_965	ENSOART00000024516	7	8	13	0.0202288	1	1
lcl|CP000513.1_cds_ABQ13883.1_1022	ENSOART00000024516	7	8	13	0.0202288	1	1
lcl|CP000513.1_cds_ABQ14325.1_1044	ENSOART00000024516	7	8	13	0.0202288	1	1
lcl|CP000513.1_cds_ABQ13704.1_1211	ENSOART00000024516	7	8	13	0.0202288	1	1
lcl|CP000513.1_cds_ABQ14048.1_1218	ENSOART00000024516	7	8	13	0.0202288	1	1
lcl|CP000513.1_cds_ABQ13695.1_1255	ENSOART00000024516	7	8	13	0.0202288	1	1
lcl|CP000513.1_cds_ABQ13710.1_11	ENSOART00000027153	7	8	13	0.0202288	1	1
lcl|CP000513.1_cds_ABQ13796.1_130	ENSOART00000027153	7	8	13	0.0202288	1	1
lcl|CP000513.1_cds_ABQ13245.1_515	ENSOART00000027153	7	8	13	0.0202288	1	1
lcl|CP000513.1_cds_ABQ13697.1_785	ENSOART00000027153	7	8	13	0.0202288	1	1
lcl|CP000513.1_cds_ABQ13883.1_1022	ENSOART00000027153	7	8	13	0.0202288	1	1
lcl|CP000513.1_cds_ABQ13872.1_1214	ENSOART00000027153	7	8	13	0.0202288	1	1
lcl|CP000513.1_cds_ABQ13695.1_1255	ENSOART00000027153	7	8	13	0.0202288	1	1
lcl|CP000513.1_cds_ABQ13710.1_11	ENSOART00000025096	7	8	13	0.0202288	1	1
lcl|CP000513.1_cds_ABQ14003.1_514	ENSOART00000025096	7	8	13	0.0202288	1	1
lcl|CP000513.1_cds_ABQ13887.1_613	ENSOART00000025096	7	8	13	0.0202288	1	1
lcl|CP000513.1_cds_ABQ13697.1_785	ENSOART00000025096	7	8	13	0.0202288	1	1
lcl|CP000513.1_cds_ABQ13696.1_965	ENSOART00000025096	7	8	13	0.0202288	1	1
lcl|CP000513.1_cds_ABQ13883.1_1022	ENSOART00000025096	7	8	13	0.0202288	1	1
lcl|CP000513.1_cds_ABQ13704.1_1211	ENSOART00000025096	7	8	13	0.0202288	1	1
lcl|CP000513.1_cds_ABQ13695.1_1255	ENSOART00000025096	7	8	13	0.0202288	1	1
lcl|CP000513.1_cds_ABQ13887.1_613	ENSOART00000024955	7	8	13	0.0202288	1	1
lcl|CP000513.1_cds_ABQ13696.1_965	ENSOART00000024955	7	8	13	0.0202288	1	1
lcl|CP000513.1_cds_ABQ13883.1_1022	ENSOART00000024955	7	8	13	0.0202288	1	1
lcl|CP000513.1_cds_ABQ13704.1_1211	ENSOART00000024955	7	8	13	0.0202288	1	1
lcl|CP000513.1_cds_ABQ13872.1_1214	ENSOART00000024955	7	8	13	0.0202288	1	1
lcl|CP000513.1_cds_ABQ13116.1_575	ENSOART00000000052	6	10	8	0.0220928	1	1
lcl|CP000513.1_cds_ABQ13535.1_847	ENSOART00000000052	6	10	8	0.0220928	1	1
lcl|CP000513.1_cds_ABQ14037.1_1130	ENSOART00000000052	6	10	8	0.0220928	1	1
lcl|CP000513.1_cds_ABQ14298.1_416	ENSOART00000001368	6	10	8	0.0220928	1	1
lcl|CP000513.1_cds_ABQ14298.1_416	ENSOART00000001077	6	10	8	0.0220928	1	1
lcl|CP000513.1_cds_ABQ13116.1_575	ENSOART00000002367	6	10	8	0.0220928	1	1
lcl|CP000513.1_cds_ABQ13535.1_847	ENSOART00000002367	6	10	8	0.0220928	1	1
lcl|CP000513.1_cds_ABQ13116.1_575	ENSOART00000003169	6	10	8	0.0220928	1	1
lcl|CP000513.1_cds_ABQ13535.1_847	ENSOART00000003169	6	10	8	0.0220928	1	1
lcl|CP000513.1_cds_ABQ13116.1_575	ENSOART00000006989	6	10	8	0.0220928	1	1
lcl|CP000513.1_cds_ABQ14037.1_1130	ENSOART00000013570	6	10	8	0.0220928	1	1
lcl|CP000513.1_cds_ABQ14298.1_416	ENSOART00000018834	6	10	8	0.0220928	1	1
lcl|CP000513.1_cds_ABQ14037.1_1130	ENSOART00000017242	6	10	8	0.0220928	1	1
lcl|CP000513.1_cds_ABQ13116.1_575	ENSOART00000026163	6	10	8	0.0220928	1	1
lcl|CP000513.1_cds_ABQ14037.1_1130	ENSOART00000026163	6	10	8	0.0220928	1	1
lcl|CP000513.1_cds_ABQ14037.1_1130	ENSOART00000025523	6	10	8	0.0220928	1	1
lcl|CP000513.1_cds_ABQ14298.1_416	ENSOART00000024371	6	10	8	0.0220928	1	1
lcl|CP000513.1_cds_ABQ14037.1_1130	ENSOART00000024371	6	10	8	0.0220928	1	1
lcl|CP000513.1_cds_ABQ14298.1_416	ENSOART00000026139	6	10	8	0.0220928	1	1
lcl|CP000513.1_cds_ABQ14037.1_1130	ENSOART00000021883	6	10	8	0.0220928	1	1
lcl|CP000513.1_cds_ABQ14298.1_416	ENSOART00000026214	6	10	8	0.0220928	1	1
lcl|CP000513.1_cds_ABQ14298.1_416	ENSOART00000026937	6	10	8	0.0220928	1	1
lcl|CP000513.1_cds_ABQ13535.1_847	ENSOART00000022472	6	10	8	0.0220928	1	1
lcl|CP000513.1_cds_ABQ14298.1_416	ENSOART00000028446	6	10	8	0.0220928	1	1
lcl|CP000513.1_cds_ABQ13796.1_130	ENSOART00000000199	6	8	10	0.0220928	1	1
lcl|CP000513.1_cds_ABQ13887.1_613	ENSOART00000000356	6	8	10	0.0220928	1	1
lcl|CP000513.1_cds_ABQ14325.1_1044	ENSOART00000000356	6	8	10	0.0220928	1	1
lcl|CP000513.1_cds_ABQ14048.1_1218	ENSOART00000000356	6	8	10	0.0220928	1	1
lcl|CP000513.1_cds_ABQ13796.1_130	ENSOART00000001252	6	8	10	0.0220928	1	1
lcl|CP000513.1_cds_ABQ13887.1_613	ENSOART00000001252	6	8	10	0.0220928	1	1
lcl|CP000513.1_cds_ABQ14325.1_1044	ENSOART00000001252	6	8	10	0.0220928	1	1
lcl|CP000513.1_cds_ABQ14048.1_1218	ENSOART00000001252	6	8	10	0.0220928	1	1
lcl|CP000513.1_cds_ABQ13887.1_613	ENSOART00000007342	6	8	10	0.0220928	1	1
lcl|CP000513.1_cds_ABQ13872.1_1214	ENSOART00000007342	6	8	10	0.0220928	1	1
lcl|CP000513.1_cds_ABQ13883.1_1022	ENSOART00000006098	6	8	10	0.0220928	1	1
lcl|CP000513.1_cds_ABQ13710.1_11	ENSOART00000006462	6	8	10	0.0220928	1	1
lcl|CP000513.1_cds_ABQ14003.1_514	ENSOART00000006462	6	8	10	0.0220928	1	1
lcl|CP000513.1_cds_ABQ13697.1_785	ENSOART00000006462	6	8	10	0.0220928	1	1
lcl|CP000513.1_cds_ABQ13696.1_965	ENSOART00000006462	6	8	10	0.0220928	1	1
lcl|CP000513.1_cds_ABQ13704.1_1211	ENSOART00000006462	6	8	10	0.0220928	1	1
lcl|CP000513.1_cds_ABQ13872.1_1214	ENSOART00000006462	6	8	10	0.0220928	1	1
lcl|CP000513.1_cds_ABQ14048.1_1218	ENSOART00000006462	6	8	10	0.0220928	1	1
lcl|CP000513.1_cds_ABQ13695.1_1255	ENSOART00000006462	6	8	10	0.0220928	1	1
lcl|CP000513.1_cds_ABQ13710.1_11	ENSOART00000005594	6	8	10	0.0220928	1	1
lcl|CP000513.1_cds_ABQ14003.1_514	ENSOART00000005594	6	8	10	0.0220928	1	1
lcl|CP000513.1_cds_ABQ13697.1_785	ENSOART00000005594	6	8	10	0.0220928	1	1
lcl|CP000513.1_cds_ABQ13872.1_1214	ENSOART00000005594	6	8	10	0.0220928	1	1
lcl|CP000513.1_cds_ABQ13695.1_1255	ENSOART00000005594	6	8	10	0.0220928	1	1
lcl|CP000513.1_cds_ABQ13883.1_1022	ENSOART00000011376	6	8	10	0.0220928	1	1
lcl|CP000513.1_cds_ABQ13796.1_130	ENSOART00000014955	6	8	10	0.0220928	1	1
lcl|CP000513.1_cds_ABQ14325.1_1044	ENSOART00000014955	6	8	10	0.0220928	1	1
lcl|CP000513.1_cds_ABQ13796.1_130	ENSOART00000013265	6	8	10	0.0220928	1	1
lcl|CP000513.1_cds_ABQ14325.1_1044	ENSOART00000013265	6	8	10	0.0220928	1	1
lcl|CP000513.1_cds_ABQ14325.1_1044	ENSOART00000011327	6	8	10	0.0220928	1	1
lcl|CP000513.1_cds_ABQ13796.1_130	ENSOART00000016237	6	8	10	0.0220928	1	1
lcl|CP000513.1_cds_ABQ13245.1_515	ENSOART00000016237	6	8	10	0.0220928	1	1
lcl|CP000513.1_cds_ABQ14048.1_1218	ENSOART00000016237	6	8	10	0.0220928	1	1
lcl|CP000513.1_cds_ABQ13872.1_1214	ENSOART00000015490	6	8	10	0.0220928	1	1
lcl|CP000513.1_cds_ABQ13245.1_515	ENSOART00000016082	6	8	10	0.0220928	1	1
lcl|CP000513.1_cds_ABQ14003.1_514	ENSOART00000025393	6	8	10	0.0220928	1	1
lcl|CP000513.1_cds_ABQ13710.1_11	ENSOART00000025269	6	8	10	0.0220928	1	1
lcl|CP000513.1_cds_ABQ13796.1_130	ENSOART00000025269	6	8	10	0.0220928	1	1
lcl|CP000513.1_cds_ABQ14003.1_514	ENSOART00000025269	6	8	10	0.0220928	1	1
lcl|CP000513.1_cds_ABQ13245.1_515	ENSOART00000025269	6	8	10	0.0220928	1	1
lcl|CP000513.1_cds_ABQ13697.1_785	ENSOART00000025269	6	8	10	0.0220928	1	1
lcl|CP000513.1_cds_ABQ13696.1_965	ENSOART00000025269	6	8	10	0.0220928	1	1
lcl|CP000513.1_cds_ABQ13704.1_1211	ENSOART00000025269	6	8	10	0.0220928	1	1
lcl|CP000513.1_cds_ABQ13695.1_1255	ENSOART00000025269	6	8	10	0.0220928	1	1
lcl|CP000513.1_cds_ABQ14003.1_514	ENSOART00000025460	6	8	10	0.0220928	1	1
lcl|CP000513.1_cds_ABQ13883.1_1022	ENSOART00000025460	6	8	10	0.0220928	1	1
lcl|CP000513.1_cds_ABQ13796.1_130	ENSOART00000024578	6	8	10	0.0220928	1	1
lcl|CP000513.1_cds_ABQ14003.1_514	ENSOART00000024578	6	8	10	0.0220928	1	1
lcl|CP000513.1_cds_ABQ13883.1_1022	ENSOART00000024578	6	8	10	0.0220928	1	1
lcl|CP000513.1_cds_ABQ13245.1_515	ENSOART00000026023	6	8	10	0.0220928	1	1
lcl|CP000513.1_cds_ABQ13710.1_11	ENSOART00000020993	6	8	10	0.0220928	1	1
lcl|CP000513.1_cds_ABQ13887.1_613	ENSOART00000020993	6	8	10	0.0220928	1	1
lcl|CP000513.1_cds_ABQ13697.1_785	ENSOART00000020993	6	8	10	0.0220928	1	1
lcl|CP000513.1_cds_ABQ13696.1_965	ENSOART00000020993	6	8	10	0.0220928	1	1
lcl|CP000513.1_cds_ABQ13704.1_1211	ENSOART00000020993	6	8	10	0.0220928	1	1
lcl|CP000513.1_cds_ABQ14048.1_1218	ENSOART00000020993	6	8	10	0.0220928	1	1
lcl|CP000513.1_cds_ABQ13695.1_1255	ENSOART00000020993	6	8	10	0.0220928	1	1
lcl|CP000513.1_cds_ABQ14003.1_514	ENSOART00000023418	6	8	10	0.0220928	1	1
lcl|CP000513.1_cds_ABQ13883.1_1022	ENSOART00000023418	6	8	10	0.0220928	1	1
lcl|CP000513.1_cds_ABQ13710.1_11	ENSOART00000000784	8	8	17	0.0224765	1	1
lcl|CP000513.1_cds_ABQ14003.1_514	ENSOART00000000784	8	8	17	0.0224765	1	1
lcl|CP000513.1_cds_ABQ13245.1_515	ENSOART00000000784	8	8	17	0.0224765	1	1
lcl|CP000513.1_cds_ABQ13697.1_785	ENSOART00000000784	8	8	17	0.0224765	1	1
lcl|CP000513.1_cds_ABQ13696.1_965	ENSOART00000000784	8	8	17	0.0224765	1	1
lcl|CP000513.1_cds_ABQ13883.1_1022	ENSOART00000000784	8	8	17	0.0224765	1	1
lcl|CP000513.1_cds_ABQ13704.1_1211	ENSOART00000000784	8	8	17	0.0224765	1	1
lcl|CP000513.1_cds_ABQ13872.1_1214	ENSOART00000000784	8	8	17	0.0224765	1	1
lcl|CP000513.1_cds_ABQ13695.1_1255	ENSOART00000000784	8	8	17	0.0224765	1	1
lcl|CP000513.1_cds_ABQ14003.1_514	ENSOART00000002864	8	8	17	0.0224765	1	1
lcl|CP000513.1_cds_ABQ14325.1_1044	ENSOART00000005228	8	8	17	0.0224765	1	1
lcl|CP000513.1_cds_ABQ13796.1_130	ENSOART00000004637	8	8	17	0.0224765	1	1
lcl|CP000513.1_cds_ABQ13883.1_1022	ENSOART00000004637	8	8	17	0.0224765	1	1
lcl|CP000513.1_cds_ABQ13245.1_515	ENSOART00000004291	8	8	17	0.0224765	1	1
lcl|CP000513.1_cds_ABQ14325.1_1044	ENSOART00000007827	8	8	17	0.0224765	1	1
lcl|CP000513.1_cds_ABQ13796.1_130	ENSOART00000007008	8	8	17	0.0224765	1	1
lcl|CP000513.1_cds_ABQ13245.1_515	ENSOART00000007008	8	8	17	0.0224765	1	1
lcl|CP000513.1_cds_ABQ13796.1_130	ENSOART00000008494	8	8	17	0.0224765	1	1
lcl|CP000513.1_cds_ABQ13796.1_130	ENSOART00000007037	8	8	17	0.0224765	1	1
lcl|CP000513.1_cds_ABQ13245.1_515	ENSOART00000007037	8	8	17	0.0224765	1	1
lcl|CP000513.1_cds_ABQ13796.1_130	ENSOART00000009204	8	8	17	0.0224765	1	1
lcl|CP000513.1_cds_ABQ13245.1_515	ENSOART00000009204	8	8	17	0.0224765	1	1
lcl|CP000513.1_cds_ABQ13883.1_1022	ENSOART00000009204	8	8	17	0.0224765	1	1
lcl|CP000513.1_cds_ABQ13710.1_11	ENSOART00000008690	8	8	17	0.0224765	1	1
lcl|CP000513.1_cds_ABQ14003.1_514	ENSOART00000008690	8	8	17	0.0224765	1	1
lcl|CP000513.1_cds_ABQ13697.1_785	ENSOART00000008690	8	8	17	0.0224765	1	1
lcl|CP000513.1_cds_ABQ13696.1_965	ENSOART00000008690	8	8	17	0.0224765	1	1
lcl|CP000513.1_cds_ABQ13883.1_1022	ENSOART00000008690	8	8	17	0.0224765	1	1
lcl|CP000513.1_cds_ABQ13704.1_1211	ENSOART00000008690	8	8	17	0.0224765	1	1
lcl|CP000513.1_cds_ABQ13872.1_1214	ENSOART00000008690	8	8	17	0.0224765	1	1
lcl|CP000513.1_cds_ABQ13695.1_1255	ENSOART00000008690	8	8	17	0.0224765	1	1
lcl|CP000513.1_cds_ABQ13245.1_515	ENSOART00000014624	8	8	17	0.0224765	1	1
lcl|CP000513.1_cds_ABQ14325.1_1044	ENSOART00000014641	8	8	17	0.0224765	1	1
lcl|CP000513.1_cds_ABQ13887.1_613	ENSOART00000011676	8	8	17	0.0224765	1	1
lcl|CP000513.1_cds_ABQ13696.1_965	ENSOART00000011676	8	8	17	0.0224765	1	1
lcl|CP000513.1_cds_ABQ13704.1_1211	ENSOART00000011676	8	8	17	0.0224765	1	1
lcl|CP000513.1_cds_ABQ13872.1_1214	ENSOART00000011676	8	8	17	0.0224765	1	1
lcl|CP000513.1_cds_ABQ14048.1_1218	ENSOART00000011676	8	8	17	0.0224765	1	1
lcl|CP000513.1_cds_ABQ14003.1_514	ENSOART00000015034	8	8	17	0.0224765	1	1
lcl|CP000513.1_cds_ABQ13796.1_130	ENSOART00000011311	8	8	17	0.0224765	1	1
lcl|CP000513.1_cds_ABQ13883.1_1022	ENSOART00000011311	8	8	17	0.0224765	1	1
lcl|CP000513.1_cds_ABQ13245.1_515	ENSOART00000010820	8	8	17	0.0224765	1	1
lcl|CP000513.1_cds_ABQ13883.1_1022	ENSOART00000010820	8	8	17	0.0224765	1	1
lcl|CP000513.1_cds_ABQ13883.1_1022	ENSOART00000019163	8	8	17	0.0224765	1	1
lcl|CP000513.1_cds_ABQ13796.1_130	ENSOART00000017659	8	8	17	0.0224765	1	1
lcl|CP000513.1_cds_ABQ13245.1_515	ENSOART00000017659	8	8	17	0.0224765	1	1
lcl|CP000513.1_cds_ABQ13883.1_1022	ENSOART00000017659	8	8	17	0.0224765	1	1
lcl|CP000513.1_cds_ABQ13710.1_11	ENSOART00000015757	8	8	17	0.0224765	1	1
lcl|CP000513.1_cds_ABQ13796.1_130	ENSOART00000015757	8	8	17	0.0224765	1	1
lcl|CP000513.1_cds_ABQ14003.1_514	ENSOART00000015757	8	8	17	0.0224765	1	1
lcl|CP000513.1_cds_ABQ13245.1_515	ENSOART00000015757	8	8	17	0.0224765	1	1
lcl|CP000513.1_cds_ABQ13697.1_785	ENSOART00000015757	8	8	17	0.0224765	1	1
lcl|CP000513.1_cds_ABQ13696.1_965	ENSOART00000015757	8	8	17	0.0224765	1	1
lcl|CP000513.1_cds_ABQ13883.1_1022	ENSOART00000015757	8	8	17	0.0224765	1	1
lcl|CP000513.1_cds_ABQ14325.1_1044	ENSOART00000015757	8	8	17	0.0224765	1	1
lcl|CP000513.1_cds_ABQ13704.1_1211	ENSOART00000015757	8	8	17	0.0224765	1	1
lcl|CP000513.1_cds_ABQ14048.1_1218	ENSOART00000015757	8	8	17	0.0224765	1	1
lcl|CP000513.1_cds_ABQ13695.1_1255	ENSOART00000015757	8	8	17	0.0224765	1	1
lcl|CP000513.1_cds_ABQ13710.1_11	ENSOART00000018687	8	8	17	0.0224765	1	1
lcl|CP000513.1_cds_ABQ13796.1_130	ENSOART00000018687	8	8	17	0.0224765	1	1
lcl|CP000513.1_cds_ABQ14003.1_514	ENSOART00000018687	8	8	17	0.0224765	1	1
lcl|CP000513.1_cds_ABQ13887.1_613	ENSOART00000018687	8	8	17	0.0224765	1	1
lcl|CP000513.1_cds_ABQ13697.1_785	ENSOART00000018687	8	8	17	0.0224765	1	1
lcl|CP000513.1_cds_ABQ13696.1_965	ENSOART00000018687	8	8	17	0.0224765	1	1
lcl|CP000513.1_cds_ABQ13883.1_1022	ENSOART00000018687	8	8	17	0.0224765	1	1
lcl|CP000513.1_cds_ABQ14325.1_1044	ENSOART00000018687	8	8	17	0.0224765	1	1
lcl|CP000513.1_cds_ABQ13704.1_1211	ENSOART00000018687	8	8	17	0.0224765	1	1
lcl|CP000513.1_cds_ABQ13872.1_1214	ENSOART00000018687	8	8	17	0.0224765	1	1
lcl|CP000513.1_cds_ABQ14048.1_1218	ENSOART00000018687	8	8	17	0.0224765	1	1
lcl|CP000513.1_cds_ABQ13695.1_1255	ENSOART00000018687	8	8	17	0.0224765	1	1
lcl|CP000513.1_cds_ABQ13710.1_11	ENSOART00000015934	8	8	17	0.0224765	1	1
lcl|CP000513.1_cds_ABQ14003.1_514	ENSOART00000015934	8	8	17	0.0224765	1	1
lcl|CP000513.1_cds_ABQ13245.1_515	ENSOART00000015934	8	8	17	0.0224765	1	1
lcl|CP000513.1_cds_ABQ13887.1_613	ENSOART00000015934	8	8	17	0.0224765	1	1
lcl|CP000513.1_cds_ABQ13697.1_785	ENSOART00000015934	8	8	17	0.0224765	1	1
lcl|CP000513.1_cds_ABQ13696.1_965	ENSOART00000015934	8	8	17	0.0224765	1	1
lcl|CP000513.1_cds_ABQ13883.1_1022	ENSOART00000015934	8	8	17	0.0224765	1	1
lcl|CP000513.1_cds_ABQ13704.1_1211	ENSOART00000015934	8	8	17	0.0224765	1	1
lcl|CP000513.1_cds_ABQ13872.1_1214	ENSOART00000015934	8	8	17	0.0224765	1	1
lcl|CP000513.1_cds_ABQ13695.1_1255	ENSOART00000015934	8	8	17	0.0224765	1	1
lcl|CP000513.1_cds_ABQ13710.1_11	ENSOART00000015266	8	8	17	0.0224765	1	1
lcl|CP000513.1_cds_ABQ13245.1_515	ENSOART00000015266	8	8	17	0.0224765	1	1
lcl|CP000513.1_cds_ABQ13887.1_613	ENSOART00000015266	8	8	17	0.0224765	1	1
lcl|CP000513.1_cds_ABQ13697.1_785	ENSOART00000015266	8	8	17	0.0224765	1	1
lcl|CP000513.1_cds_ABQ13695.1_1255	ENSOART00000015266	8	8	17	0.0224765	1	1
lcl|CP000513.1_cds_ABQ13245.1_515	ENSOART00000021046	8	8	17	0.0224765	1	1
lcl|CP000513.1_cds_ABQ13796.1_130	ENSOART00000024927	8	8	17	0.0224765	1	1
lcl|CP000513.1_cds_ABQ13245.1_515	ENSOART00000024927	8	8	17	0.0224765	1	1
lcl|CP000513.1_cds_ABQ13883.1_1022	ENSOART00000026991	8	8	17	0.0224765	1	1
lcl|CP000513.1_cds_ABQ14325.1_1044	ENSOART00000024947	8	8	17	0.0224765	1	1
lcl|CP000513.1_cds_ABQ13710.1_11	ENSOART00000022507	8	8	17	0.0224765	1	1
lcl|CP000513.1_cds_ABQ14003.1_514	ENSOART00000022507	8	8	17	0.0224765	1	1
lcl|CP000513.1_cds_ABQ13887.1_613	ENSOART00000022507	8	8	17	0.0224765	1	1
lcl|CP000513.1_cds_ABQ13697.1_785	ENSOART00000022507	8	8	17	0.0224765	1	1
lcl|CP000513.1_cds_ABQ13696.1_965	ENSOART00000022507	8	8	17	0.0224765	1	1
lcl|CP000513.1_cds_ABQ13883.1_1022	ENSOART00000022507	8	8	17	0.0224765	1	1
lcl|CP000513.1_cds_ABQ13704.1_1211	ENSOART00000022507	8	8	17	0.0224765	1	1
lcl|CP000513.1_cds_ABQ13872.1_1214	ENSOART00000022507	8	8	17	0.0224765	1	1
lcl|CP000513.1_cds_ABQ13695.1_1255	ENSOART00000022507	8	8	17	0.0224765	1	1
lcl|CP000513.1_cds_ABQ13710.1_11	ENSOART00000024694	8	8	17	0.0224765	1	1
lcl|CP000513.1_cds_ABQ14003.1_514	ENSOART00000024694	8	8	17	0.0224765	1	1
lcl|CP000513.1_cds_ABQ13245.1_515	ENSOART00000024694	8	8	17	0.0224765	1	1
lcl|CP000513.1_cds_ABQ13887.1_613	ENSOART00000024694	8	8	17	0.0224765	1	1
lcl|CP000513.1_cds_ABQ13697.1_785	ENSOART00000024694	8	8	17	0.0224765	1	1
lcl|CP000513.1_cds_ABQ13696.1_965	ENSOART00000024694	8	8	17	0.0224765	1	1
lcl|CP000513.1_cds_ABQ13883.1_1022	ENSOART00000024694	8	8	17	0.0224765	1	1
lcl|CP000513.1_cds_ABQ13704.1_1211	ENSOART00000024694	8	8	17	0.0224765	1	1
lcl|CP000513.1_cds_ABQ13695.1_1255	ENSOART00000024694	8	8	17	0.0224765	1	1
lcl|CP000513.1_cds_ABQ13796.1_130	ENSOART00000024729	8	8	17	0.0224765	1	1
lcl|CP000513.1_cds_ABQ13245.1_515	ENSOART00000024729	8	8	17	0.0224765	1	1
lcl|CP000513.1_cds_ABQ14003.1_514	ENSOART00000020899	8	8	17	0.0224765	1	1
lcl|CP000513.1_cds_ABQ13796.1_130	ENSOART00000023291	8	8	17	0.0224765	1	1
lcl|CP000513.1_cds_ABQ13245.1_515	ENSOART00000023291	8	8	17	0.0224765	1	1
lcl|CP000513.1_cds_ABQ13710.1_11	ENSOART00000024992	8	8	17	0.0224765	1	1
lcl|CP000513.1_cds_ABQ14003.1_514	ENSOART00000024992	8	8	17	0.0224765	1	1
lcl|CP000513.1_cds_ABQ13245.1_515	ENSOART00000024992	8	8	17	0.0224765	1	1
lcl|CP000513.1_cds_ABQ13887.1_613	ENSOART00000024992	8	8	17	0.0224765	1	1
lcl|CP000513.1_cds_ABQ13697.1_785	ENSOART00000024992	8	8	17	0.0224765	1	1
lcl|CP000513.1_cds_ABQ13696.1_965	ENSOART00000024992	8	8	17	0.0224765	1	1
lcl|CP000513.1_cds_ABQ13883.1_1022	ENSOART00000024992	8	8	17	0.0224765	1	1
lcl|CP000513.1_cds_ABQ13704.1_1211	ENSOART00000024992	8	8	17	0.0224765	1	1
lcl|CP000513.1_cds_ABQ13872.1_1214	ENSOART00000024992	8	8	17	0.0224765	1	1
lcl|CP000513.1_cds_ABQ13695.1_1255	ENSOART00000024992	8	8	17	0.0224765	1	1
lcl|CP000513.1_cds_ABQ13796.1_130	ENSOART00000026725	8	8	17	0.0224765	1	1
lcl|CP000513.1_cds_ABQ13245.1_515	ENSOART00000026725	8	8	17	0.0224765	1	1
lcl|CP000513.1_cds_ABQ13883.1_1022	ENSOART00000026725	8	8	17	0.0224765	1	1
lcl|CP000513.1_cds_ABQ13245.1_515	ENSOART00000026417	8	8	17	0.0224765	1	1
lcl|CP000513.1_cds_ABQ13883.1_1022	ENSOART00000026417	8	8	17	0.0224765	1	1
lcl|CP000513.1_cds_ABQ13710.1_11	ENSOART00000025946	8	8	17	0.0224765	1	1
lcl|CP000513.1_cds_ABQ13887.1_613	ENSOART00000025946	8	8	17	0.0224765	1	1
lcl|CP000513.1_cds_ABQ13697.1_785	ENSOART00000025946	8	8	17	0.0224765	1	1
lcl|CP000513.1_cds_ABQ13872.1_1214	ENSOART00000025946	8	8	17	0.0224765	1	1
lcl|CP000513.1_cds_ABQ13695.1_1255	ENSOART00000025946	8	8	17	0.0224765	1	1
lcl|CP000513.1_cds_ABQ13710.1_11	ENSOART00000026111	8	8	17	0.0224765	1	1
lcl|CP000513.1_cds_ABQ13796.1_130	ENSOART00000026111	8	8	17	0.0224765	1	1
lcl|CP000513.1_cds_ABQ14003.1_514	ENSOART00000026111	8	8	17	0.0224765	1	1
lcl|CP000513.1_cds_ABQ13697.1_785	ENSOART00000026111	8	8	17	0.0224765	1	1
lcl|CP000513.1_cds_ABQ13696.1_965	ENSOART00000026111	8	8	17	0.0224765	1	1
lcl|CP000513.1_cds_ABQ13883.1_1022	ENSOART00000026111	8	8	17	0.0224765	1	1
lcl|CP000513.1_cds_ABQ14325.1_1044	ENSOART00000026111	8	8	17	0.0224765	1	1
lcl|CP000513.1_cds_ABQ13704.1_1211	ENSOART00000026111	8	8	17	0.0224765	1	1
lcl|CP000513.1_cds_ABQ13872.1_1214	ENSOART00000026111	8	8	17	0.0224765	1	1
lcl|CP000513.1_cds_ABQ14048.1_1218	ENSOART00000026111	8	8	17	0.0224765	1	1
lcl|CP000513.1_cds_ABQ13695.1_1255	ENSOART00000026111	8	8	17	0.0224765	1	1
lcl|CP000513.1_cds_ABQ14003.1_514	ENSOART00000025335	8	8	17	0.0224765	1	1
lcl|CP000513.1_cds_ABQ13245.1_515	ENSOART00000020298	8	8	17	0.0224765	1	1
lcl|CP000513.1_cds_ABQ13883.1_1022	ENSOART00000020298	8	8	17	0.0224765	1	1
lcl|CP000513.1_cds_ABQ13710.1_11	ENSOART00000025655	8	8	17	0.0224765	1	1
lcl|CP000513.1_cds_ABQ13796.1_130	ENSOART00000025655	8	8	17	0.0224765	1	1
lcl|CP000513.1_cds_ABQ14003.1_514	ENSOART00000025655	8	8	17	0.0224765	1	1
lcl|CP000513.1_cds_ABQ13245.1_515	ENSOART00000025655	8	8	17	0.0224765	1	1
lcl|CP000513.1_cds_ABQ13887.1_613	ENSOART00000025655	8	8	17	0.0224765	1	1
lcl|CP000513.1_cds_ABQ13697.1_785	ENSOART00000025655	8	8	17	0.0224765	1	1
lcl|CP000513.1_cds_ABQ13696.1_965	ENSOART00000025655	8	8	17	0.0224765	1	1
lcl|CP000513.1_cds_ABQ13883.1_1022	ENSOART00000025655	8	8	17	0.0224765	1	1
lcl|CP000513.1_cds_ABQ14325.1_1044	ENSOART00000025655	8	8	17	0.0224765	1	1
lcl|CP000513.1_cds_ABQ13704.1_1211	ENSOART00000025655	8	8	17	0.0224765	1	1
lcl|CP000513.1_cds_ABQ14048.1_1218	ENSOART00000025655	8	8	17	0.0224765	1	1
lcl|CP000513.1_cds_ABQ13695.1_1255	ENSOART00000025655	8	8	17	0.0224765	1	1
lcl|CP000513.1_cds_ABQ13796.1_130	ENSOART00000026686	8	8	17	0.0224765	1	1
lcl|CP000513.1_cds_ABQ13245.1_515	ENSOART00000026686	8	8	17	0.0224765	1	1
lcl|CP000513.1_cds_ABQ13553.1_1265	ENSOART00000000413	9	9	18	0.0237986	1	1
lcl|CP000513.1_cds_ABQ13351.1_361	ENSOART00000005421	9	9	18	0.0237986	1	1
lcl|CP000513.1_cds_ABQ14021.1_466	ENSOART00000005421	9	9	18	0.0237986	1	1
lcl|CP000513.1_cds_ABQ13667.1_573	ENSOART00000005421	9	9	18	0.0237986	1	1
lcl|CP000513.1_cds_ABQ13881.1_1269	ENSOART00000005421	9	9	18	0.0237986	1	1
lcl|CP000513.1_cds_ABQ14021.1_466	ENSOART00000003396	9	9	18	0.0237986	1	1
lcl|CP000513.1_cds_ABQ14021.1_466	ENSOART00000003885	9	9	18	0.0237986	1	1
lcl|CP000513.1_cds_ABQ13553.1_1265	ENSOART00000006749	9	9	18	0.0237986	1	1
lcl|CP000513.1_cds_ABQ13575.1_362	ENSOART00000008760	9	9	18	0.0237986	1	1
lcl|CP000513.1_cds_ABQ13553.1_1265	ENSOART00000008760	9	9	18	0.0237986	1	1
lcl|CP000513.1_cds_ABQ13351.1_361	ENSOART00000005607	9	9	18	0.0237986	1	1
lcl|CP000513.1_cds_ABQ13575.1_362	ENSOART00000005607	9	9	18	0.0237986	1	1
lcl|CP000513.1_cds_ABQ14021.1_466	ENSOART00000005607	9	9	18	0.0237986	1	1
lcl|CP000513.1_cds_ABQ13553.1_1265	ENSOART00000005607	9	9	18	0.0237986	1	1
lcl|CP000513.1_cds_ABQ13881.1_1269	ENSOART00000005607	9	9	18	0.0237986	1	1
lcl|CP000513.1_cds_ABQ13575.1_362	ENSOART00000008337	9	9	18	0.0237986	1	1
lcl|CP000513.1_cds_ABQ13553.1_1265	ENSOART00000008337	9	9	18	0.0237986	1	1
lcl|CP000513.1_cds_ABQ14021.1_466	ENSOART00000010275	9	9	18	0.0237986	1	1
lcl|CP000513.1_cds_ABQ13667.1_573	ENSOART00000010275	9	9	18	0.0237986	1	1
lcl|CP000513.1_cds_ABQ13553.1_1265	ENSOART00000010275	9	9	18	0.0237986	1	1
lcl|CP000513.1_cds_ABQ13351.1_361	ENSOART00000010087	9	9	18	0.0237986	1	1
lcl|CP000513.1_cds_ABQ13575.1_362	ENSOART00000010087	9	9	18	0.0237986	1	1
lcl|CP000513.1_cds_ABQ13667.1_573	ENSOART00000010087	9	9	18	0.0237986	1	1
lcl|CP000513.1_cds_ABQ13881.1_1269	ENSOART00000010087	9	9	18	0.0237986	1	1
lcl|CP000513.1_cds_ABQ13575.1_362	ENSOART00000010866	9	9	18	0.0237986	1	1
lcl|CP000513.1_cds_ABQ14021.1_466	ENSOART00000013493	9	9	18	0.0237986	1	1
lcl|CP000513.1_cds_ABQ13553.1_1265	ENSOART00000010740	9	9	18	0.0237986	1	1
lcl|CP000513.1_cds_ABQ14021.1_466	ENSOART00000021328	9	9	18	0.0237986	1	1
lcl|CP000513.1_cds_ABQ13667.1_573	ENSOART00000021328	9	9	18	0.0237986	1	1
lcl|CP000513.1_cds_ABQ14021.1_466	ENSOART00000026258	9	9	18	0.0237986	1	1
lcl|CP000513.1_cds_ABQ13553.1_1265	ENSOART00000026258	9	9	18	0.0237986	1	1
lcl|CP000513.1_cds_ABQ13351.1_361	ENSOART00000026526	9	9	18	0.0237986	1	1
lcl|CP000513.1_cds_ABQ13575.1_362	ENSOART00000026526	9	9	18	0.0237986	1	1
lcl|CP000513.1_cds_ABQ13667.1_573	ENSOART00000026526	9	9	18	0.0237986	1	1
lcl|CP000513.1_cds_ABQ13881.1_1269	ENSOART00000026526	9	9	18	0.0237986	1	1
lcl|CP000513.1_cds_ABQ13553.1_1265	ENSOART00000025840	9	9	18	0.0237986	1	1
lcl|CP000513.1_cds_ABQ13553.1_1265	ENSOART00000024668	9	9	18	0.0237986	1	1
lcl|CP000513.1_cds_ABQ13351.1_361	ENSOART00000021527	9	9	18	0.0237986	1	1
lcl|CP000513.1_cds_ABQ13575.1_362	ENSOART00000021527	9	9	18	0.0237986	1	1
lcl|CP000513.1_cds_ABQ13881.1_1269	ENSOART00000021527	9	9	18	0.0237986	1	1
lcl|CP000513.1_cds_ABQ14021.1_466	ENSOART00000024051	9	9	18	0.0237986	1	1
lcl|CP000513.1_cds_ABQ13553.1_1265	ENSOART00000024051	9	9	18	0.0237986	1	1
lcl|CP000513.1_cds_ABQ14021.1_466	ENSOART00000022853	9	9	18	0.0237986	1	1
lcl|CP000513.1_cds_ABQ13667.1_573	ENSOART00000025354	9	9	18	0.0237986	1	1
lcl|CP000513.1_cds_ABQ14021.1_466	ENSOART00000025648	9	9	18	0.0237986	1	1
lcl|CP000513.1_cds_ABQ13667.1_573	ENSOART00000025648	9	9	18	0.0237986	1	1
lcl|CP000513.1_cds_ABQ13351.1_361	ENSOART00000023340	9	9	18	0.0237986	1	1
lcl|CP000513.1_cds_ABQ13575.1_362	ENSOART00000023340	9	9	18	0.0237986	1	1
lcl|CP000513.1_cds_ABQ13881.1_1269	ENSOART00000023340	9	9	18	0.0237986	1	1
lcl|CP000513.1_cds_ABQ14021.1_466	ENSOART00000023781	9	9	18	0.0237986	1	1
lcl|CP000513.1_cds_ABQ13553.1_1265	ENSOART00000023904	9	9	18	0.0237986	1	1
lcl|CP000513.1_cds_ABQ13575.1_362	ENSOART00000026178	9	9	18	0.0237986	1	1
lcl|CP000513.1_cds_ABQ13667.1_573	ENSOART00000026415	9	9	18	0.0237986	1	1
lcl|CP000513.1_cds_ABQ14021.1_466	ENSOART00000023396	9	9	18	0.0237986	1	1
lcl|CP000513.1_cds_ABQ13351.1_361	ENSOART00000025864	9	9	18	0.0237986	1	1
lcl|CP000513.1_cds_ABQ13575.1_362	ENSOART00000025864	9	9	18	0.0237986	1	1
lcl|CP000513.1_cds_ABQ14021.1_466	ENSOART00000025864	9	9	18	0.0237986	1	1
lcl|CP000513.1_cds_ABQ13553.1_1265	ENSOART00000025864	9	9	18	0.0237986	1	1
lcl|CP000513.1_cds_ABQ13881.1_1269	ENSOART00000025864	9	9	18	0.0237986	1	1
lcl|CP000513.1_cds_ABQ13351.1_361	ENSOART00000026833	9	9	18	0.0237986	1	1
lcl|CP000513.1_cds_ABQ13575.1_362	ENSOART00000026833	9	9	18	0.0237986	1	1
lcl|CP000513.1_cds_ABQ13881.1_1269	ENSOART00000026833	9	9	18	0.0237986	1	1
lcl|CP000513.1_cds_ABQ13575.1_362	ENSOART00000027623	9	9	18	0.0237986	1	1
lcl|CP000513.1_cds_ABQ13241.1_420	ENSOART00000000381	7	7	16	0.0237986	1	1
lcl|CP000513.1_cds_ABQ14291.1_1244	ENSOART00000000381	7	7	16	0.0237986	1	1
lcl|CP000513.1_cds_ABQ13851.1_133	ENSOART00000000664	7	7	16	0.0237986	1	1
lcl|CP000513.1_cds_ABQ13898.1_134	ENSOART00000000664	7	7	16	0.0237986	1	1
lcl|CP000513.1_cds_ABQ13213.1_612	ENSOART00000000664	7	7	16	0.0237986	1	1
lcl|CP000513.1_cds_ABQ13189.1_826	ENSOART00000000664	7	7	16	0.0237986	1	1
lcl|CP000513.1_cds_ABQ13842.1_968	ENSOART00000000664	7	7	16	0.0237986	1	1
lcl|CP000513.1_cds_ABQ13818.1_974	ENSOART00000000664	7	7	16	0.0237986	1	1
lcl|CP000513.1_cds_ABQ13474.1_1065	ENSOART00000000664	7	7	16	0.0237986	1	1
lcl|CP000513.1_cds_ABQ13672.1_1149	ENSOART00000000664	7	7	16	0.0237986	1	1
lcl|CP000513.1_cds_ABQ13897.1_1208	ENSOART00000000664	7	7	16	0.0237986	1	1
lcl|CP000513.1_cds_ABQ13566.1_1217	ENSOART00000000664	7	7	16	0.0237986	1	1
lcl|CP000513.1_cds_ABQ13577.1_1220	ENSOART00000000664	7	7	16	0.0237986	1	1
lcl|CP000513.1_cds_ABQ13189.1_826	ENSOART00000002214	7	7	16	0.0237986	1	1
lcl|CP000513.1_cds_ABQ13842.1_968	ENSOART00000002214	7	7	16	0.0237986	1	1
lcl|CP000513.1_cds_ABQ13566.1_1217	ENSOART00000002214	7	7	16	0.0237986	1	1
lcl|CP000513.1_cds_ABQ13851.1_133	ENSOART00000010039	7	7	16	0.0237986	1	1
lcl|CP000513.1_cds_ABQ13898.1_134	ENSOART00000010039	7	7	16	0.0237986	1	1
lcl|CP000513.1_cds_ABQ13241.1_420	ENSOART00000010039	7	7	16	0.0237986	1	1
lcl|CP000513.1_cds_ABQ13151.1_497	ENSOART00000010039	7	7	16	0.0237986	1	1
lcl|CP000513.1_cds_ABQ13213.1_612	ENSOART00000010039	7	7	16	0.0237986	1	1
lcl|CP000513.1_cds_ABQ13189.1_826	ENSOART00000010039	7	7	16	0.0237986	1	1
lcl|CP000513.1_cds_ABQ13842.1_968	ENSOART00000010039	7	7	16	0.0237986	1	1
lcl|CP000513.1_cds_ABQ13818.1_974	ENSOART00000010039	7	7	16	0.0237986	1	1
lcl|CP000513.1_cds_ABQ13474.1_1065	ENSOART00000010039	7	7	16	0.0237986	1	1
lcl|CP000513.1_cds_ABQ13672.1_1149	ENSOART00000010039	7	7	16	0.0237986	1	1
lcl|CP000513.1_cds_ABQ13897.1_1208	ENSOART00000010039	7	7	16	0.0237986	1	1
lcl|CP000513.1_cds_ABQ13566.1_1217	ENSOART00000010039	7	7	16	0.0237986	1	1
lcl|CP000513.1_cds_ABQ13577.1_1220	ENSOART00000010039	7	7	16	0.0237986	1	1
lcl|CP000513.1_cds_ABQ14291.1_1244	ENSOART00000010039	7	7	16	0.0237986	1	1
[truncated: 2,611 more rows]

## Sheet: P_asc
Bacterial Transcript	Sheep Trasncript	matches	Bacterial count	Host count	raw.p	p.holm	p.BH
lcl|AP009380.1_cds_BAG32554.1_43	ENSOART00000000380	8	10	10	0.00104693	1	1
lcl|NC_010729.1_cds_WP_004583436.1_44	ENSOART00000000380	8	10	10	0.00104693	1	1
lcl|AP009380.1_cds_BAG32554.1_43	ENSOART00000000379	9	10	13	0.00180374	1	1
lcl|NC_010729.1_cds_WP_004583436.1_44	ENSOART00000000379	9	10	13	0.00180374	1	1
lcl|AP009380.1_cds_BAG32554.1_43	ENSOART00000004849	9	10	13	0.00180374	1	1
lcl|NC_010729.1_cds_WP_004583436.1_44	ENSOART00000004849	9	10	13	0.00180374	1	1
lcl|AP009380.1_cds_BAG32554.1_43	ENSOART00000024067	9	10	13	0.00180374	1	1
lcl|NC_010729.1_cds_WP_004583436.1_44	ENSOART00000024067	9	10	13	0.00180374	1	1
lcl|AP009380.1_cds_BAG32554.1_43	ENSOART00000026240	8	10	11	0.00341903	1	1
lcl|NC_010729.1_cds_WP_004583436.1_44	ENSOART00000026240	8	10	11	0.00341903	1	1
lcl|AP009380.1_cds_BAG32554.1_43	ENSOART00000023681	8	10	11	0.00341903	1	1
lcl|NC_010729.1_cds_WP_004583436.1_44	ENSOART00000023681	8	10	11	0.00341903	1	1
lcl|AP009380.1_cds_BAG32554.1_43	ENSOART00000021046	10	10	17	0.00366133	1	1
lcl|NC_010729.1_cds_WP_004583436.1_44	ENSOART00000021046	10	10	17	0.00366133	1	1
lcl|AP009380.1_cds_BAG32554.1_43	ENSOART00000024875	9	10	14	0.00471127	1	1
lcl|NC_010729.1_cds_WP_004583436.1_44	ENSOART00000024875	9	10	14	0.00471127	1	1
lcl|AP009380.1_cds_BAG32554.1_43	ENSOART00000003000	7	10	9	0.0048423	1	1
lcl|NC_010729.1_cds_WP_004583436.1_44	ENSOART00000003000	7	10	9	0.0048423	1	1
lcl|AP009380.1_cds_BAG32554.1_43	ENSOART00000010132	6	10	7	0.00529036	1	1
lcl|NC_010729.1_cds_WP_004583436.1_44	ENSOART00000010132	6	10	7	0.00529036	1	1
lcl|AP009380.1_cds_BAG32554.1_43	ENSOART00000005990	6	10	7	0.00529036	1	1
lcl|NC_010729.1_cds_WP_004583436.1_44	ENSOART00000005990	6	10	7	0.00529036	1	1
lcl|AP009380.1_cds_BAG32554.1_43	ENSOART00000025457	6	10	7	0.00529036	1	1
lcl|NC_010729.1_cds_WP_004583436.1_44	ENSOART00000025457	6	10	7	0.00529036	1	1
lcl|AP009380.1_cds_BAG32554.1_43	ENSOART00000024460	8	10	12	0.00907255	1	1
lcl|NC_010729.1_cds_WP_004583436.1_44	ENSOART00000024460	8	10	12	0.00907255	1	1
lcl|AP009380.1_cds_BAG32554.1_43	ENSOART00000021454	8	10	12	0.00907255	1	1
lcl|NC_010729.1_cds_WP_004583436.1_44	ENSOART00000021454	8	10	12	0.00907255	1	1
lcl|AP009380.1_cds_BAG32554.1_43	ENSOART00000027985	8	10	12	0.00907255	1	1
lcl|NC_010729.1_cds_WP_004583436.1_44	ENSOART00000027985	8	10	12	0.00907255	1	1
lcl|AP009380.1_cds_BAG32554.1_43	ENSOART00000023894	9	10	15	0.0109301	1	1
lcl|NC_010729.1_cds_WP_004583436.1_44	ENSOART00000023894	9	10	15	0.0109301	1	1
lcl|AP009380.1_cds_BAG32554.1_43	ENSOART00000014709	7	10	10	0.0136982	1	1
lcl|NC_010729.1_cds_WP_004583436.1_44	ENSOART00000014709	7	10	10	0.0136982	1	1
lcl|AP009380.1_cds_BAG32554.1_43	ENSOART00000009947	6	10	8	0.0173881	1	1
lcl|NC_010729.1_cds_WP_004583436.1_44	ENSOART00000009947	6	10	8	0.0173881	1	1
lcl|AP009380.1_cds_BAG32554.1_43	ENSOART00000018529	6	10	8	0.0173881	1	1
lcl|NC_010729.1_cds_WP_004583436.1_44	ENSOART00000018529	6	10	8	0.0173881	1	1
lcl|AP009380.1_cds_BAG32554.1_43	ENSOART00000027448	6	10	8	0.0173881	1	1
lcl|NC_010729.1_cds_WP_004583436.1_44	ENSOART00000027448	6	10	8	0.0173881	1	1
lcl|AP009380.1_cds_BAG32554.1_43	ENSOART00000026163	6	10	8	0.0173881	1	1
lcl|NC_010729.1_cds_WP_004583436.1_44	ENSOART00000026163	6	10	8	0.0173881	1	1
lcl|AP009380.1_cds_BAG32554.1_43	ENSOART00000008586	10	10	19	0.0173913	1	1
lcl|NC_010729.1_cds_WP_004583436.1_44	ENSOART00000008586	10	10	19	0.0173913	1	1
lcl|AP009380.1_cds_BAG32554.1_43	ENSOART00000019454	10	10	19	0.0173913	1	1
lcl|NC_010729.1_cds_WP_004583436.1_44	ENSOART00000019454	10	10	19	0.0173913	1	1
lcl|AP009380.1_cds_BAG32554.1_43	ENSOART00000026783	10	10	19	0.0173913	1	1
lcl|NC_010729.1_cds_WP_004583436.1_44	ENSOART00000026783	10	10	19	0.0173913	1	1
lcl|AP009380.1_cds_BAG32554.1_43	ENSOART00000016143	9	10	16	0.0230448	1	1
lcl|NC_010729.1_cds_WP_004583436.1_44	ENSOART00000016143	9	10	16	0.0230448	1	1
lcl|AP009380.1_cds_BAG32554.1_43	ENSOART00000025852	9	10	16	0.0230448	1	1
lcl|NC_010729.1_cds_WP_004583436.1_44	ENSOART00000025852	9	10	16	0.0230448	1	1
lcl|AP009380.1_cds_BAG32554.1_43	ENSOART00000024636	9	10	16	0.0230448	1	1
lcl|NC_010729.1_cds_WP_004583436.1_44	ENSOART00000024636	9	10	16	0.0230448	1	1
lcl|AP009380.1_cds_BAG32554.1_43	ENSOART00000025302	9	10	16	0.0230448	1	1
lcl|NC_010729.1_cds_WP_004583436.1_44	ENSOART00000025302	9	10	16	0.0230448	1	1
lcl|AP009380.1_cds_BAG32554.1_43	ENSOART00000011633	7	10	11	0.0316866	1	1
lcl|NC_010729.1_cds_WP_004583436.1_44	ENSOART00000011633	7	10	11	0.0316866	1	1
lcl|AP009380.1_cds_BAG32554.1_43	ENSOART00000019132	7	10	11	0.0316866	1	1
lcl|NC_010729.1_cds_WP_004583436.1_44	ENSOART00000019132	7	10	11	0.0316866	1	1
lcl|AP009380.1_cds_BAG32554.1_43	ENSOART00000023985	7	10	11	0.0316866	1	1
lcl|NC_010729.1_cds_WP_004583436.1_44	ENSOART00000023985	7	10	11	0.0316866	1	1
lcl|AP009380.1_cds_BAG32554.1_43	ENSOART00000026185	7	10	11	0.0316866	1	1
lcl|NC_010729.1_cds_WP_004583436.1_44	ENSOART00000026185	7	10	11	0.0316866	1	1
lcl|AP009380.1_cds_BAG32554.1_43	ENSOART00000001308	8	10	14	0.0420245	1	1
lcl|NC_010729.1_cds_WP_004583436.1_44	ENSOART00000001308	8	10	14	0.0420245	1	1
lcl|AP009380.1_cds_BAG32554.1_43	ENSOART00000002336	8	10	14	0.0420245	1	1
lcl|NC_010729.1_cds_WP_004583436.1_44	ENSOART00000002336	8	10	14	0.0420245	1	1
lcl|AP009380.1_cds_BAG32554.1_43	ENSOART00000010067	8	10	14	0.0420245	1	1
lcl|NC_010729.1_cds_WP_004583436.1_44	ENSOART00000010067	8	10	14	0.0420245	1	1
lcl|AP009380.1_cds_BAG32554.1_43	ENSOART00000006750	8	10	14	0.0420245	1	1
lcl|NC_010729.1_cds_WP_004583436.1_44	ENSOART00000006750	8	10	14	0.0420245	1	1
lcl|AP009380.1_cds_BAG32554.1_43	ENSOART00000010945	8	10	14	0.0420245	1	1
lcl|NC_010729.1_cds_WP_004583436.1_44	ENSOART00000010945	8	10	14	0.0420245	1	1
lcl|AP009380.1_cds_BAG32554.1_43	ENSOART00000015209	8	10	14	0.0420245	1	1
lcl|NC_010729.1_cds_WP_004583436.1_44	ENSOART00000015209	8	10	14	0.0420245	1	1
lcl|AP009380.1_cds_BAG32554.1_43	ENSOART00000019215	8	10	14	0.0420245	1	1
lcl|NC_010729.1_cds_WP_004583436.1_44	ENSOART00000019215	8	10	14	0.0420245	1	1
lcl|AP009380.1_cds_BAG32554.1_43	ENSOART00000017991	8	10	14	0.0420245	1	1
lcl|NC_010729.1_cds_WP_004583436.1_44	ENSOART00000017991	8	10	14	0.0420245	1	1
lcl|AP009380.1_cds_BAG32554.1_43	ENSOART00000022767	8	10	14	0.0420245	1	1
lcl|NC_010729.1_cds_WP_004583436.1_44	ENSOART00000022767	8	10	14	0.0420245	1	1
lcl|AP009380.1_cds_BAG32554.1_43	ENSOART00000027780	8	10	14	0.0420245	1	1
lcl|NC_010729.1_cds_WP_004583436.1_44	ENSOART00000027780	8	10	14	0.0420245	1	1
lcl|AP009380.1_cds_BAG32554.1_43	ENSOART00000023107	8	10	14	0.0420245	1	1
lcl|NC_010729.1_cds_WP_004583436.1_44	ENSOART00000023107	8	10	14	0.0420245	1	1
lcl|AP009380.1_cds_BAG32554.1_43	ENSOART00000001483	6	10	9	0.0424797	1	1
lcl|NC_010729.1_cds_WP_004583436.1_44	ENSOART00000001483	6	10	9	0.0424797	1	1
lcl|AP009380.1_cds_BAG32554.1_43	ENSOART00000013106	6	10	9	0.0424797	1	1
lcl|NC_010729.1_cds_WP_004583436.1_44	ENSOART00000013106	6	10	9	0.0424797	1	1
lcl|AP009380.1_cds_BAG32554.1_43	ENSOART00000018922	6	10	9	0.0424797	1	1
lcl|NC_010729.1_cds_WP_004583436.1_44	ENSOART00000018922	6	10	9	0.0424797	1	1
lcl|AP009380.1_cds_BAG32554.1_43	ENSOART00000024914	6	10	9	0.0424797	1	1
lcl|NC_010729.1_cds_WP_004583436.1_44	ENSOART00000024914	6	10	9	0.0424797	1	1
lcl|AP009380.1_cds_BAG32554.1_43	ENSOART00000026092	6	10	9	0.0424797	1	1
lcl|NC_010729.1_cds_WP_004583436.1_44	ENSOART00000026092	6	10	9	0.0424797	1	1
lcl|AP009380.1_cds_BAG32554.1_43	ENSOART00000024683	6	10	9	0.0424797	1	1
lcl|NC_010729.1_cds_WP_004583436.1_44	ENSOART00000024683	6	10	9	0.0424797	1	1
lcl|AP009380.1_cds_BAG32554.1_43	ENSOART00000005496	9	10	17	0.0448513	1	1
lcl|NC_010729.1_cds_WP_004583436.1_44	ENSOART00000005496	9	10	17	0.0448513	1	1
lcl|AP009380.1_cds_BAG32554.1_43	ENSOART00000014990	9	10	17	0.0448513	1	1
lcl|NC_010729.1_cds_WP_004583436.1_44	ENSOART00000014990	9	10	17	0.0448513	1	1
lcl|AP009380.1_cds_BAG32554.1_43	ENSOART00000021393	9	10	17	0.0448513	1	1
lcl|NC_010729.1_cds_WP_004583436.1_44	ENSOART00000021393	9	10	17	0.0448513	1	1
lcl|AP009380.1_cds_BAG32554.1_43	ENSOART00000023614	9	10	17	0.0448513	1	1
lcl|NC_010729.1_cds_WP_004583436.1_44	ENSOART00000023614	9	10	17	0.0448513	1	1
lcl|AP009380.1_cds_BAG32554.1_43	ENSOART00000022798	9	10	17	0.0448513	1	1
lcl|NC_010729.1_cds_WP_004583436.1_44	ENSOART00000022798	9	10	17	0.0448513	1	1
lcl|AP009380.1_cds_BAG32554.1_43	ENSOART00000026417	9	10	17	0.0448513	1	1
lcl|NC_010729.1_cds_WP_004583436.1_44	ENSOART00000026417	9	10	17	0.0448513	1	1
lcl|AP009380.1_cds_BAG32554.1_43	ENSOART00000023123	9	10	17	0.0448513	1	1
lcl|NC_010729.1_cds_WP_004583436.1_44	ENSOART00000023123	9	10	17	0.0448513	1	1

## Sheet: T_den
Bacterial Transcript	Sheep Trasncript	matches	Bacterial count	Host count	raw.p	p.holm	p.BH
lcl|AE017226.1_cds_AAS11237.1_685	ENSOART00000027095	8	8	15	0.00411899	1	1
lcl|AE017226.1_cds_AAS11237.1_685	ENSOART00000026139	6	8	9	0.00770991	1	1
lcl|AE017226.1_cds_AAS11237.1_685	ENSOART00000000448	5	8	7	0.0138036	1	1
lcl|AE017226.1_cds_AAS11237.1_685	ENSOART00000008322	8	8	17	0.0155606	1	1
lcl|AE017226.1_cds_AAS11237.1_685	ENSOART00000010047	8	8	18	0.0280092	1	1
lcl|AE017226.1_cds_AAS11237.1_685	ENSOART00000012218	8	8	18	0.0280092	1	1
lcl|AE017226.1_cds_AAS11237.1_685	ENSOART00000024947	8	8	18	0.0280092	1	1
lcl|AE017226.1_cds_AAS11237.1_685	ENSOART00000008741	5	8	8	0.0320846	1	1
lcl|AE017226.1_cds_AAS11237.1_685	ENSOART00000007355	5	8	8	0.0320846	1	1
lcl|AE017226.1_cds_AAS11237.1_685	ENSOART00000027596	5	8	8	0.0320846	1	1
lcl|AE017226.1_cds_AAS11237.1_685	ENSOART00000009324	6	8	11	0.0343249	1	1
lcl|AE017226.1_cds_AAS11237.1_685	ENSOART00000014030	6	8	11	0.0343249	1	1
lcl|AE017226.1_cds_AAS11237.1_685	ENSOART00000024279	6	8	11	0.0343249	1	1
lcl|AE017226.1_cds_AAS11237.1_685	ENSOART00000023441	6	8	11	0.0343249	1	1
lcl|AE017226.1_cds_AAS11237.1_685	ENSOART00000008602	8	8	19	0.0483794	1	1
lcl|AE017226.1_cds_AAS11237.1_685	ENSOART00000009083	8	8	19	0.0483794	1	1
lcl|AE017226.1_cds_AAS11237.1_685	ENSOART00000010465	8	8	19	0.0483794	1	1
lcl|AE017226.1_cds_AAS11237.1_685	ENSOART00000028113	8	8	19	0.0483794	1	1
lcl|AE017226.1_cds_AAS11237.1_685	ENSOART00000021510	8	8	19	0.0483794	1	1
lcl|AE017226.1_cds_AAS11237.1_685	ENSOART00000025538	8	8	19	0.0483794	1	1
lcl|AE017226.1_cds_AAS11237.1_685	ENSOART00000004914	7	8	15	0.0494279	1	1
lcl|AE017226.1_cds_AAS11237.1_685	ENSOART00000024356	7	8	15	0.0494279	1	1

## Sheet: F_nec
Bacterial Transcript	Sheep Trasncript	matches	Bacterial count	Host count	raw.p	p.holm	p.BH
lcl|NC_003454.1_cds_NP_603164.1_688	ENSOART00000016861	11	11	16	0.000565352	1	1
lcl|AE009951.2_cds_AAL94463.1_689	ENSOART00000016861	11	11	16	0.000565352	1	1
lcl|NC_003454.1_cds_NP_603164.1_688	ENSOART00000026701	9	11	11	0.000768946	1	1
lcl|AE009951.2_cds_AAL94463.1_689	ENSOART00000026701	9	11	11	0.000768946	1	1
lcl|NC_003454.1_cds_NP_603026.1_492	ENSOART00000024079	6	8	7	0.000778352	1	1
lcl|AE009951.2_cds_AAL94325.1_493	ENSOART00000024079	6	8	7	0.000778352	1	1
lcl|NC_003454.1_cds_NP_603026.1_492	ENSOART00000002401	8	8	13	0.000823799	1	1
lcl|AE009951.2_cds_AAL94325.1_493	ENSOART00000002401	8	8	13	0.000823799	1	1
lcl|NC_003454.1_cds_NP_603026.1_492	ENSOART00000025269	7	8	10	0.00125778	1	1
lcl|AE009951.2_cds_AAL94325.1_493	ENSOART00000025269	7	8	10	0.00125778	1	1
lcl|NC_003454.1_cds_NP_603164.1_688	ENSOART00000014883	10	11	14	0.00160183	1	1
lcl|AE009951.2_cds_AAL94463.1_689	ENSOART00000014883	10	11	14	0.00160183	1	1
lcl|NC_003454.1_cds_NP_603164.1_688	ENSOART00000019121	11	11	17	0.00160183	1	1
lcl|AE009951.2_cds_AAL94463.1_689	ENSOART00000019121	11	11	17	0.00160183	1	1
lcl|NC_003454.1_cds_NP_603680.1_1284	ENSOART00000002399	9	10	13	0.00180374	1	1
lcl|AE009951.2_cds_AAL94979.1_1285	ENSOART00000002399	9	10	13	0.00180374	1	1
lcl|NC_003454.1_cds_NP_603680.1_1284	ENSOART00000013049	9	10	13	0.00180374	1	1
lcl|AE009951.2_cds_AAL94979.1_1285	ENSOART00000013049	9	10	13	0.00180374	1	1
lcl|NC_003454.1_cds_NP_603026.1_492	ENSOART00000002541	8	8	14	0.0019222	1	1
lcl|AE009951.2_cds_AAL94325.1_493	ENSOART00000002541	8	8	14	0.0019222	1	1
lcl|NC_003454.1_cds_NP_603026.1_492	ENSOART00000011175	6	8	8	0.00283497	1	1
lcl|AE009951.2_cds_AAL94325.1_493	ENSOART00000011175	6	8	8	0.00283497	1	1
lcl|NC_003454.1_cds_NP_603026.1_492	ENSOART00000003708	7	8	11	0.00327407	1	1
lcl|AE009951.2_cds_AAL94325.1_493	ENSOART00000003708	7	8	11	0.00327407	1	1
lcl|NC_003454.1_cds_NP_603164.1_688	ENSOART00000001126	7	11	8	0.00327407	1	1
lcl|AE009951.2_cds_AAL94463.1_689	ENSOART00000001126	7	11	8	0.00327407	1	1
lcl|NC_003454.1_cds_NP_603164.1_688	ENSOART00000003191	7	11	8	0.00327407	1	1
lcl|AE009951.2_cds_AAL94463.1_689	ENSOART00000003191	7	11	8	0.00327407	1	1
lcl|NC_003454.1_cds_NP_603164.1_688	ENSOART00000014104	8	11	10	0.00341903	1	1
lcl|AE009951.2_cds_AAL94463.1_689	ENSOART00000014104	8	11	10	0.00341903	1	1
lcl|NC_003454.1_cds_NP_603164.1_688	ENSOART00000004637	11	11	18	0.00411899	1	1
lcl|AE009951.2_cds_AAL94463.1_689	ENSOART00000004637	11	11	18	0.00411899	1	1
lcl|NC_003454.1_cds_NP_603164.1_688	ENSOART00000024314	11	11	18	0.00411899	1	1
lcl|AE009951.2_cds_AAL94463.1_689	ENSOART00000024314	11	11	18	0.00411899	1	1
lcl|NC_003454.1_cds_NP_603164.1_688	ENSOART00000025655	11	11	18	0.00411899	1	1
lcl|AE009951.2_cds_AAL94463.1_689	ENSOART00000025655	11	11	18	0.00411899	1	1
lcl|NC_003454.1_cds_NP_603026.1_492	ENSOART00000003436	8	8	15	0.00411899	1	1
lcl|AE009951.2_cds_AAL94325.1_493	ENSOART00000003436	8	8	15	0.00411899	1	1
lcl|NC_003454.1_cds_NP_603026.1_492	ENSOART00000025590	8	8	15	0.00411899	1	1
lcl|AE009951.2_cds_AAL94325.1_493	ENSOART00000025590	8	8	15	0.00411899	1	1
lcl|NC_003454.1_cds_NP_603164.1_688	ENSOART00000008112	10	11	15	0.00445215	1	1
lcl|AE009951.2_cds_AAL94463.1_689	ENSOART00000008112	10	11	15	0.00445215	1	1
lcl|NC_003454.1_cds_NP_603164.1_688	ENSOART00000024075	10	11	15	0.00445215	1	1
lcl|AE009951.2_cds_AAL94463.1_689	ENSOART00000024075	10	11	15	0.00445215	1	1
lcl|NC_003454.1_cds_NP_603164.1_688	ENSOART00000026877	10	11	15	0.00445215	1	1
lcl|AE009951.2_cds_AAL94463.1_689	ENSOART00000026877	10	11	15	0.00445215	1	1
lcl|NC_003454.1_cds_NP_603680.1_1284	ENSOART00000001483	7	10	9	0.0048423	1	1
lcl|AE009951.2_cds_AAL94979.1_1285	ENSOART00000001483	7	10	9	0.0048423	1	1
lcl|NC_003454.1_cds_NP_603680.1_1284	ENSOART00000010655	6	10	7	0.00529036	1	1
lcl|AE009951.2_cds_AAL94979.1_1285	ENSOART00000010655	6	10	7	0.00529036	1	1
lcl|NC_003454.1_cds_NP_603680.1_1284	ENSOART00000020735	6	10	7	0.00529036	1	1
lcl|AE009951.2_cds_AAL94979.1_1285	ENSOART00000020735	6	10	7	0.00529036	1	1
lcl|NC_003454.1_cds_NP_603680.1_1284	ENSOART00000027434	6	10	7	0.00529036	1	1
lcl|AE009951.2_cds_AAL94979.1_1285	ENSOART00000027434	6	10	7	0.00529036	1	1
lcl|NC_003454.1_cds_NP_603026.1_492	ENSOART00000002804	7	8	12	0.00741419	1	1
lcl|AE009951.2_cds_AAL94325.1_493	ENSOART00000002804	7	8	12	0.00741419	1	1
lcl|NC_003454.1_cds_NP_603164.1_688	ENSOART00000003125	9	11	13	0.00770965	1	1
lcl|AE009951.2_cds_AAL94463.1_689	ENSOART00000003125	9	11	13	0.00770965	1	1
lcl|NC_003454.1_cds_NP_603164.1_688	ENSOART00000004554	9	11	13	0.00770965	1	1
lcl|AE009951.2_cds_AAL94463.1_689	ENSOART00000004554	9	11	13	0.00770965	1	1
lcl|NC_003454.1_cds_NP_603026.1_492	ENSOART00000009676	6	8	9	0.00770991	1	1
lcl|AE009951.2_cds_AAL94325.1_493	ENSOART00000009676	6	8	9	0.00770991	1	1
lcl|NC_003454.1_cds_NP_603026.1_492	ENSOART00000017448	6	8	9	0.00770991	1	1
lcl|AE009951.2_cds_AAL94325.1_493	ENSOART00000017448	6	8	9	0.00770991	1	1
lcl|NC_003454.1_cds_NP_603026.1_492	ENSOART00000026937	6	8	9	0.00770991	1	1
lcl|AE009951.2_cds_AAL94325.1_493	ENSOART00000026937	6	8	9	0.00770991	1	1
lcl|NC_003454.1_cds_NP_603026.1_492	ENSOART00000007559	8	8	16	0.00823799	1	1
lcl|AE009951.2_cds_AAL94325.1_493	ENSOART00000007559	8	8	16	0.00823799	1	1
lcl|NC_003454.1_cds_NP_603026.1_492	ENSOART00000006350	8	8	16	0.00823799	1	1
lcl|AE009951.2_cds_AAL94325.1_493	ENSOART00000006350	8	8	16	0.00823799	1	1
lcl|NC_003454.1_cds_NP_603026.1_492	ENSOART00000016143	8	8	16	0.00823799	1	1
lcl|AE009951.2_cds_AAL94325.1_493	ENSOART00000016143	8	8	16	0.00823799	1	1
lcl|NC_003454.1_cds_NP_603026.1_492	ENSOART00000025724	8	8	16	0.00823799	1	1
lcl|AE009951.2_cds_AAL94325.1_493	ENSOART00000025724	8	8	16	0.00823799	1	1
lcl|NC_003454.1_cds_NP_603680.1_1284	ENSOART00000014430	8	10	12	0.00907255	1	1
lcl|AE009951.2_cds_AAL94979.1_1285	ENSOART00000014430	8	10	12	0.00907255	1	1
lcl|NC_003454.1_cds_NP_603680.1_1284	ENSOART00000017736	8	10	12	0.00907255	1	1
lcl|AE009951.2_cds_AAL94979.1_1285	ENSOART00000017736	8	10	12	0.00907255	1	1
lcl|NC_003454.1_cds_NP_603164.1_688	ENSOART00000005188	11	11	19	0.00978261	1	1
lcl|AE009951.2_cds_AAL94463.1_689	ENSOART00000005188	11	11	19	0.00978261	1	1
lcl|NC_003454.1_cds_NP_603164.1_688	ENSOART00000005207	11	11	19	0.00978261	1	1
lcl|AE009951.2_cds_AAL94463.1_689	ENSOART00000005207	11	11	19	0.00978261	1	1
lcl|NC_003454.1_cds_NP_603164.1_688	ENSOART00000014193	11	11	19	0.00978261	1	1
lcl|AE009951.2_cds_AAL94463.1_689	ENSOART00000014193	11	11	19	0.00978261	1	1
lcl|NC_003454.1_cds_NP_603164.1_688	ENSOART00000017759	11	11	19	0.00978261	1	1
lcl|AE009951.2_cds_AAL94463.1_689	ENSOART00000017759	11	11	19	0.00978261	1	1
lcl|NC_003454.1_cds_NP_603164.1_688	ENSOART00000016361	11	11	19	0.00978261	1	1
lcl|AE009951.2_cds_AAL94463.1_689	ENSOART00000016361	11	11	19	0.00978261	1	1
lcl|NC_003454.1_cds_NP_603164.1_688	ENSOART00000023721	11	11	19	0.00978261	1	1
lcl|AE009951.2_cds_AAL94463.1_689	ENSOART00000023721	11	11	19	0.00978261	1	1
lcl|NC_003454.1_cds_NP_603164.1_688	ENSOART00000002798	8	11	11	0.0104859	1	1
lcl|AE009951.2_cds_AAL94463.1_689	ENSOART00000002798	8	11	11	0.0104859	1	1
lcl|NC_003454.1_cds_NP_603164.1_688	ENSOART00000013033	8	11	11	0.0104859	1	1
lcl|AE009951.2_cds_AAL94463.1_689	ENSOART00000013033	8	11	11	0.0104859	1	1
lcl|NC_003454.1_cds_NP_603164.1_688	ENSOART00000017534	8	11	11	0.0104859	1	1
lcl|AE009951.2_cds_AAL94463.1_689	ENSOART00000017534	8	11	11	0.0104859	1	1
lcl|NC_003454.1_cds_NP_603164.1_688	ENSOART00000020970	8	11	11	0.0104859	1	1
lcl|AE009951.2_cds_AAL94463.1_689	ENSOART00000020970	8	11	11	0.0104859	1	1
lcl|NC_003454.1_cds_NP_603164.1_688	ENSOART00000025460	8	11	11	0.0104859	1	1
lcl|AE009951.2_cds_AAL94463.1_689	ENSOART00000025460	8	11	11	0.0104859	1	1
lcl|NC_003454.1_cds_NP_603164.1_688	ENSOART00000022931	8	11	11	0.0104859	1	1
lcl|AE009951.2_cds_AAL94463.1_689	ENSOART00000022931	8	11	11	0.0104859	1	1
lcl|NC_003454.1_cds_NP_603164.1_688	ENSOART00000023418	8	11	11	0.0104859	1	1
lcl|AE009951.2_cds_AAL94463.1_689	ENSOART00000023418	8	11	11	0.0104859	1	1
lcl|NC_003454.1_cds_NP_603164.1_688	ENSOART00000003079	10	11	16	0.0109301	1	1
lcl|AE009951.2_cds_AAL94463.1_689	ENSOART00000003079	10	11	16	0.0109301	1	1
lcl|NC_003454.1_cds_NP_603164.1_688	ENSOART00000005357	10	11	16	0.0109301	1	1
lcl|AE009951.2_cds_AAL94463.1_689	ENSOART00000005357	10	11	16	0.0109301	1	1
lcl|NC_003454.1_cds_NP_603164.1_688	ENSOART00000009164	10	11	16	0.0109301	1	1
lcl|AE009951.2_cds_AAL94463.1_689	ENSOART00000009164	10	11	16	0.0109301	1	1
lcl|NC_003454.1_cds_NP_603164.1_688	ENSOART00000005524	10	11	16	0.0109301	1	1
lcl|AE009951.2_cds_AAL94463.1_689	ENSOART00000005524	10	11	16	0.0109301	1	1
lcl|NC_003454.1_cds_NP_603164.1_688	ENSOART00000028838	10	11	16	0.0109301	1	1
lcl|AE009951.2_cds_AAL94463.1_689	ENSOART00000028838	10	11	16	0.0109301	1	1
lcl|NC_003454.1_cds_NP_603164.1_688	ENSOART00000024997	10	11	16	0.0109301	1	1
lcl|AE009951.2_cds_AAL94463.1_689	ENSOART00000024997	10	11	16	0.0109301	1	1
lcl|NC_003454.1_cds_NP_603164.1_688	ENSOART00000025692	10	11	16	0.0109301	1	1
lcl|AE009951.2_cds_AAL94463.1_689	ENSOART00000025692	10	11	16	0.0109301	1	1
lcl|NC_003454.1_cds_NP_603680.1_1284	ENSOART00000020220	9	10	15	0.0109301	1	1
lcl|AE009951.2_cds_AAL94979.1_1285	ENSOART00000020220	9	10	15	0.0109301	1	1
lcl|NC_003454.1_cds_NP_603680.1_1284	ENSOART00000022323	9	10	15	0.0109301	1	1
lcl|AE009951.2_cds_AAL94979.1_1285	ENSOART00000022323	9	10	15	0.0109301	1	1
lcl|NC_003454.1_cds_NP_603164.1_688	ENSOART00000002581	6	11	7	0.0110368	1	1
lcl|AE009951.2_cds_AAL94463.1_689	ENSOART00000002581	6	11	7	0.0110368	1	1
lcl|NC_003454.1_cds_NP_603164.1_688	ENSOART00000028834	6	11	7	0.0110368	1	1
lcl|AE009951.2_cds_AAL94463.1_689	ENSOART00000028834	6	11	7	0.0110368	1	1
lcl|NC_003454.1_cds_NP_603164.1_688	ENSOART00000025222	6	11	7	0.0110368	1	1
lcl|AE009951.2_cds_AAL94463.1_689	ENSOART00000025222	6	11	7	0.0110368	1	1
lcl|NC_003454.1_cds_NP_603164.1_688	ENSOART00000027054	6	11	7	0.0110368	1	1
lcl|AE009951.2_cds_AAL94463.1_689	ENSOART00000027054	6	11	7	0.0110368	1	1
lcl|NC_003454.1_cds_NP_603164.1_688	ENSOART00000011149	7	11	9	0.0118993	1	1
lcl|AE009951.2_cds_AAL94463.1_689	ENSOART00000011149	7	11	9	0.0118993	1	1
lcl|NC_003454.1_cds_NP_603164.1_688	ENSOART00000017619	7	11	9	0.0118993	1	1
lcl|AE009951.2_cds_AAL94463.1_689	ENSOART00000017619	7	11	9	0.0118993	1	1
lcl|NC_003454.1_cds_NP_603164.1_688	ENSOART00000022260	7	11	9	0.0118993	1	1
lcl|AE009951.2_cds_AAL94463.1_689	ENSOART00000022260	7	11	9	0.0118993	1	1
lcl|NC_003454.1_cds_NP_603680.1_1284	ENSOART00000002226	7	10	10	0.0136982	1	1
lcl|AE009951.2_cds_AAL94979.1_1285	ENSOART00000002226	7	10	10	0.0136982	1	1
lcl|NC_003454.1_cds_NP_603680.1_1284	ENSOART00000010538	7	10	10	0.0136982	1	1
lcl|AE009951.2_cds_AAL94979.1_1285	ENSOART00000010538	7	10	10	0.0136982	1	1
lcl|NC_003454.1_cds_NP_603026.1_492	ENSOART00000002849	5	8	7	0.0138036	1	1
lcl|AE009951.2_cds_AAL94325.1_493	ENSOART00000002849	5	8	7	0.0138036	1	1
lcl|NC_003454.1_cds_NP_603026.1_492	ENSOART00000024560	5	8	7	0.0138036	1	1
lcl|AE009951.2_cds_AAL94325.1_493	ENSOART00000024560	5	8	7	0.0138036	1	1
lcl|NC_003454.1_cds_NP_603026.1_492	ENSOART00000000239	7	8	13	0.015103	1	1
lcl|AE009951.2_cds_AAL94325.1_493	ENSOART00000000239	7	8	13	0.015103	1	1
lcl|NC_003454.1_cds_NP_603026.1_492	ENSOART00000008147	7	8	13	0.015103	1	1
lcl|AE009951.2_cds_AAL94325.1_493	ENSOART00000008147	7	8	13	0.015103	1	1
lcl|NC_003454.1_cds_NP_603026.1_492	ENSOART00000023337	7	8	13	0.015103	1	1
lcl|AE009951.2_cds_AAL94325.1_493	ENSOART00000023337	7	8	13	0.015103	1	1
lcl|NC_003454.1_cds_NP_603026.1_492	ENSOART00000002514	8	8	17	0.0155606	1	1
lcl|AE009951.2_cds_AAL94325.1_493	ENSOART00000002514	8	8	17	0.0155606	1	1
lcl|NC_003454.1_cds_NP_603026.1_492	ENSOART00000027956	8	8	17	0.0155606	1	1
lcl|AE009951.2_cds_AAL94325.1_493	ENSOART00000027956	8	8	17	0.0155606	1	1
lcl|NC_003454.1_cds_NP_603026.1_492	ENSOART00000025608	8	8	17	0.0155606	1	1
lcl|AE009951.2_cds_AAL94325.1_493	ENSOART00000025608	8	8	17	0.0155606	1	1
lcl|NC_003454.1_cds_NP_603026.1_492	ENSOART00000023614	8	8	17	0.0155606	1	1
lcl|AE009951.2_cds_AAL94325.1_493	ENSOART00000023614	8	8	17	0.0155606	1	1
lcl|NC_003454.1_cds_NP_603026.1_492	ENSOART00000001258	6	8	10	0.0173881	1	1
lcl|AE009951.2_cds_AAL94325.1_493	ENSOART00000001258	6	8	10	0.0173881	1	1
lcl|NC_003454.1_cds_NP_603026.1_492	ENSOART00000007441	6	8	10	0.0173881	1	1
lcl|AE009951.2_cds_AAL94325.1_493	ENSOART00000007441	6	8	10	0.0173881	1	1
lcl|NC_003454.1_cds_NP_603026.1_492	ENSOART00000013377	6	8	10	0.0173881	1	1
lcl|AE009951.2_cds_AAL94325.1_493	ENSOART00000013377	6	8	10	0.0173881	1	1
lcl|NC_003454.1_cds_NP_603026.1_492	ENSOART00000016237	6	8	10	0.0173881	1	1
lcl|AE009951.2_cds_AAL94325.1_493	ENSOART00000016237	6	8	10	0.0173881	1	1
lcl|NC_003454.1_cds_NP_603026.1_492	ENSOART00000026932	6	8	10	0.0173881	1	1
lcl|AE009951.2_cds_AAL94325.1_493	ENSOART00000026932	6	8	10	0.0173881	1	1
lcl|NC_003454.1_cds_NP_603026.1_492	ENSOART00000024149	6	8	10	0.0173881	1	1
lcl|AE009951.2_cds_AAL94325.1_493	ENSOART00000024149	6	8	10	0.0173881	1	1
lcl|NC_003454.1_cds_NP_603680.1_1284	ENSOART00000000052	6	10	8	0.0173881	1	1
lcl|AE009951.2_cds_AAL94979.1_1285	ENSOART00000000052	6	10	8	0.0173881	1	1
lcl|NC_003454.1_cds_NP_603680.1_1284	ENSOART00000002708	6	10	8	0.0173881	1	1
lcl|AE009951.2_cds_AAL94979.1_1285	ENSOART00000002708	6	10	8	0.0173881	1	1
lcl|NC_003454.1_cds_NP_603680.1_1284	ENSOART00000013889	6	10	8	0.0173881	1	1
lcl|AE009951.2_cds_AAL94979.1_1285	ENSOART00000013889	6	10	8	0.0173881	1	1
lcl|NC_003454.1_cds_NP_603680.1_1284	ENSOART00000028533	6	10	8	0.0173881	1	1
lcl|AE009951.2_cds_AAL94979.1_1285	ENSOART00000028533	6	10	8	0.0173881	1	1
lcl|NC_003454.1_cds_NP_603680.1_1284	ENSOART00000019454	10	10	19	0.0173913	1	1
lcl|AE009951.2_cds_AAL94979.1_1285	ENSOART00000019454	10	10	19	0.0173913	1	1
lcl|NC_003454.1_cds_NP_603680.1_1284	ENSOART00000021281	10	10	19	0.0173913	1	1
lcl|AE009951.2_cds_AAL94979.1_1285	ENSOART00000021281	10	10	19	0.0173913	1	1
lcl|NC_003454.1_cds_NP_603164.1_688	ENSOART00000008678	9	11	14	0.0187037	1	1
lcl|AE009951.2_cds_AAL94463.1_689	ENSOART00000008678	9	11	14	0.0187037	1	1
lcl|NC_003454.1_cds_NP_603164.1_688	ENSOART00000007136	9	11	14	0.0187037	1	1
lcl|AE009951.2_cds_AAL94463.1_689	ENSOART00000007136	9	11	14	0.0187037	1	1
lcl|NC_003454.1_cds_NP_603164.1_688	ENSOART00000009140	9	11	14	0.0187037	1	1
lcl|AE009951.2_cds_AAL94463.1_689	ENSOART00000009140	9	11	14	0.0187037	1	1
lcl|NC_003454.1_cds_NP_603164.1_688	ENSOART00000006929	9	11	14	0.0187037	1	1
lcl|AE009951.2_cds_AAL94463.1_689	ENSOART00000006929	9	11	14	0.0187037	1	1
lcl|NC_003454.1_cds_NP_603164.1_688	ENSOART00000006366	9	11	14	0.0187037	1	1
lcl|AE009951.2_cds_AAL94463.1_689	ENSOART00000006366	9	11	14	0.0187037	1	1
lcl|NC_003454.1_cds_NP_603164.1_688	ENSOART00000010872	9	11	14	0.0187037	1	1
lcl|AE009951.2_cds_AAL94463.1_689	ENSOART00000010872	9	11	14	0.0187037	1	1
lcl|NC_003454.1_cds_NP_603164.1_688	ENSOART00000016220	9	11	14	0.0187037	1	1
lcl|AE009951.2_cds_AAL94463.1_689	ENSOART00000016220	9	11	14	0.0187037	1	1
lcl|NC_003454.1_cds_NP_603164.1_688	ENSOART00000019834	9	11	14	0.0187037	1	1
lcl|AE009951.2_cds_AAL94463.1_689	ENSOART00000019834	9	11	14	0.0187037	1	1
lcl|NC_003454.1_cds_NP_603164.1_688	ENSOART00000022873	9	11	14	0.0187037	1	1
lcl|AE009951.2_cds_AAL94463.1_689	ENSOART00000022873	9	11	14	0.0187037	1	1
lcl|NC_003454.1_cds_NP_603164.1_688	ENSOART00000023440	9	11	14	0.0187037	1	1
lcl|AE009951.2_cds_AAL94463.1_689	ENSOART00000023440	9	11	14	0.0187037	1	1
lcl|NC_003454.1_cds_NP_603164.1_688	ENSOART00000024886	9	11	14	0.0187037	1	1
lcl|AE009951.2_cds_AAL94463.1_689	ENSOART00000024886	9	11	14	0.0187037	1	1
lcl|NC_003454.1_cds_NP_603680.1_1284	ENSOART00000000467	8	10	13	0.0207027	1	1
lcl|AE009951.2_cds_AAL94979.1_1285	ENSOART00000000467	8	10	13	0.0207027	1	1
lcl|NC_003454.1_cds_NP_603680.1_1284	ENSOART00000019993	8	10	13	0.0207027	1	1
lcl|AE009951.2_cds_AAL94979.1_1285	ENSOART00000019993	8	10	13	0.0207027	1	1
lcl|NC_003454.1_cds_NP_603680.1_1284	ENSOART00000024067	8	10	13	0.0207027	1	1
lcl|AE009951.2_cds_AAL94979.1_1285	ENSOART00000024067	8	10	13	0.0207027	1	1
lcl|NC_003454.1_cds_NP_603680.1_1284	ENSOART00000025196	8	10	13	0.0207027	1	1
lcl|AE009951.2_cds_AAL94979.1_1285	ENSOART00000025196	8	10	13	0.0207027	1	1
lcl|NC_003454.1_cds_NP_603680.1_1284	ENSOART00000009179	9	10	16	0.0230448	1	1
lcl|AE009951.2_cds_AAL94979.1_1285	ENSOART00000009179	9	10	16	0.0230448	1	1
lcl|NC_003454.1_cds_NP_603680.1_1284	ENSOART00000016145	9	10	16	0.0230448	1	1
lcl|AE009951.2_cds_AAL94979.1_1285	ENSOART00000016145	9	10	16	0.0230448	1	1
lcl|NC_003454.1_cds_NP_603680.1_1284	ENSOART00000019949	9	10	16	0.0230448	1	1
lcl|AE009951.2_cds_AAL94979.1_1285	ENSOART00000019949	9	10	16	0.0230448	1	1
lcl|NC_003454.1_cds_NP_603164.1_688	ENSOART00000000664	10	11	17	0.0242563	1	1
lcl|AE009951.2_cds_AAL94463.1_689	ENSOART00000000664	10	11	17	0.0242563	1	1
lcl|NC_003454.1_cds_NP_603164.1_688	ENSOART00000003291	10	11	17	0.0242563	1	1
lcl|AE009951.2_cds_AAL94463.1_689	ENSOART00000003291	10	11	17	0.0242563	1	1
lcl|NC_003454.1_cds_NP_603164.1_688	ENSOART00000010039	10	11	17	0.0242563	1	1
lcl|AE009951.2_cds_AAL94463.1_689	ENSOART00000010039	10	11	17	0.0242563	1	1
lcl|NC_003454.1_cds_NP_603164.1_688	ENSOART00000006767	10	11	17	0.0242563	1	1
lcl|AE009951.2_cds_AAL94463.1_689	ENSOART00000006767	10	11	17	0.0242563	1	1
lcl|NC_003454.1_cds_NP_603164.1_688	ENSOART00000025619	10	11	17	0.0242563	1	1
lcl|AE009951.2_cds_AAL94463.1_689	ENSOART00000025619	10	11	17	0.0242563	1	1
lcl|NC_003454.1_cds_NP_603164.1_688	ENSOART00000004116	8	11	12	0.0260331	1	1
lcl|AE009951.2_cds_AAL94463.1_689	ENSOART00000004116	8	11	12	0.0260331	1	1
lcl|NC_003454.1_cds_NP_603164.1_688	ENSOART00000009931	8	11	12	0.0260331	1	1
lcl|AE009951.2_cds_AAL94463.1_689	ENSOART00000009931	8	11	12	0.0260331	1	1
lcl|NC_003454.1_cds_NP_603164.1_688	ENSOART00000011531	8	11	12	0.0260331	1	1
lcl|AE009951.2_cds_AAL94463.1_689	ENSOART00000011531	8	11	12	0.0260331	1	1
lcl|NC_003454.1_cds_NP_603164.1_688	ENSOART00000018613	8	11	12	0.0260331	1	1
lcl|AE009951.2_cds_AAL94463.1_689	ENSOART00000018613	8	11	12	0.0260331	1	1
lcl|NC_003454.1_cds_NP_603164.1_688	ENSOART00000018254	8	11	12	0.0260331	1	1
lcl|AE009951.2_cds_AAL94463.1_689	ENSOART00000018254	8	11	12	0.0260331	1	1
lcl|NC_003454.1_cds_NP_603164.1_688	ENSOART00000015422	8	11	12	0.0260331	1	1
lcl|AE009951.2_cds_AAL94463.1_689	ENSOART00000015422	8	11	12	0.0260331	1	1
lcl|NC_003454.1_cds_NP_603164.1_688	ENSOART00000022868	8	11	12	0.0260331	1	1
lcl|AE009951.2_cds_AAL94463.1_689	ENSOART00000022868	8	11	12	0.0260331	1	1
lcl|NC_003454.1_cds_NP_603164.1_688	ENSOART00000021358	8	11	12	0.0260331	1	1
lcl|AE009951.2_cds_AAL94463.1_689	ENSOART00000021358	8	11	12	0.0260331	1	1
lcl|NC_003454.1_cds_NP_603164.1_688	ENSOART00000022849	8	11	12	0.0260331	1	1
lcl|AE009951.2_cds_AAL94463.1_689	ENSOART00000022849	8	11	12	0.0260331	1	1
lcl|NC_003454.1_cds_NP_603026.1_492	ENSOART00000003546	8	8	18	0.0280092	1	1
lcl|AE009951.2_cds_AAL94325.1_493	ENSOART00000003546	8	8	18	0.0280092	1	1
lcl|NC_003454.1_cds_NP_603026.1_492	ENSOART00000010306	8	8	18	0.0280092	1	1
lcl|AE009951.2_cds_AAL94325.1_493	ENSOART00000010306	8	8	18	0.0280092	1	1
lcl|NC_003454.1_cds_NP_603026.1_492	ENSOART00000008443	8	8	18	0.0280092	1	1
lcl|AE009951.2_cds_AAL94325.1_493	ENSOART00000008443	8	8	18	0.0280092	1	1
lcl|NC_003454.1_cds_NP_603026.1_492	ENSOART00000005777	8	8	18	0.0280092	1	1
lcl|AE009951.2_cds_AAL94325.1_493	ENSOART00000005777	8	8	18	0.0280092	1	1
lcl|NC_003454.1_cds_NP_603026.1_492	ENSOART00000007352	8	8	18	0.0280092	1	1
lcl|AE009951.2_cds_AAL94325.1_493	ENSOART00000007352	8	8	18	0.0280092	1	1
lcl|NC_003454.1_cds_NP_603026.1_492	ENSOART00000013527	8	8	18	0.0280092	1	1
lcl|AE009951.2_cds_AAL94325.1_493	ENSOART00000013527	8	8	18	0.0280092	1	1
lcl|NC_003454.1_cds_NP_603026.1_492	ENSOART00000011311	8	8	18	0.0280092	1	1
lcl|AE009951.2_cds_AAL94325.1_493	ENSOART00000011311	8	8	18	0.0280092	1	1
lcl|NC_003454.1_cds_NP_603026.1_492	ENSOART00000012514	8	8	18	0.0280092	1	1
lcl|AE009951.2_cds_AAL94325.1_493	ENSOART00000012514	8	8	18	0.0280092	1	1
lcl|NC_003454.1_cds_NP_603026.1_492	ENSOART00000019163	8	8	18	0.0280092	1	1
lcl|AE009951.2_cds_AAL94325.1_493	ENSOART00000019163	8	8	18	0.0280092	1	1
lcl|NC_003454.1_cds_NP_603026.1_492	ENSOART00000015267	8	8	18	0.0280092	1	1
lcl|AE009951.2_cds_AAL94325.1_493	ENSOART00000015267	8	8	18	0.0280092	1	1
lcl|NC_003454.1_cds_NP_603026.1_492	ENSOART00000026991	8	8	18	0.0280092	1	1
lcl|AE009951.2_cds_AAL94325.1_493	ENSOART00000026991	8	8	18	0.0280092	1	1
lcl|NC_003454.1_cds_NP_603026.1_492	ENSOART00000020831	8	8	18	0.0280092	1	1
lcl|AE009951.2_cds_AAL94325.1_493	ENSOART00000020831	8	8	18	0.0280092	1	1
lcl|NC_003454.1_cds_NP_603026.1_492	ENSOART00000026686	8	8	18	0.0280092	1	1
lcl|AE009951.2_cds_AAL94325.1_493	ENSOART00000026686	8	8	18	0.0280092	1	1
lcl|NC_003454.1_cds_NP_603026.1_492	ENSOART00000001308	7	8	14	0.0282838	1	1
lcl|AE009951.2_cds_AAL94325.1_493	ENSOART00000001308	7	8	14	0.0282838	1	1
lcl|NC_003454.1_cds_NP_603026.1_492	ENSOART00000010067	7	8	14	0.0282838	1	1
lcl|AE009951.2_cds_AAL94325.1_493	ENSOART00000010067	7	8	14	0.0282838	1	1
lcl|NC_003454.1_cds_NP_603026.1_492	ENSOART00000012297	7	8	14	0.0282838	1	1
lcl|AE009951.2_cds_AAL94325.1_493	ENSOART00000012297	7	8	14	0.0282838	1	1
lcl|NC_003454.1_cds_NP_603026.1_492	ENSOART00000018759	7	8	14	0.0282838	1	1
lcl|AE009951.2_cds_AAL94325.1_493	ENSOART00000018759	7	8	14	0.0282838	1	1
lcl|NC_003454.1_cds_NP_603026.1_492	ENSOART00000017119	7	8	14	0.0282838	1	1
lcl|AE009951.2_cds_AAL94325.1_493	ENSOART00000017119	7	8	14	0.0282838	1	1
lcl|NC_003454.1_cds_NP_603026.1_492	ENSOART00000019456	7	8	14	0.0282838	1	1
lcl|AE009951.2_cds_AAL94325.1_493	ENSOART00000019456	7	8	14	0.0282838	1	1
lcl|NC_003454.1_cds_NP_603026.1_492	ENSOART00000024202	7	8	14	0.0282838	1	1
lcl|AE009951.2_cds_AAL94325.1_493	ENSOART00000024202	7	8	14	0.0282838	1	1
lcl|NC_003454.1_cds_NP_603026.1_492	ENSOART00000021084	7	8	14	0.0282838	1	1
lcl|AE009951.2_cds_AAL94325.1_493	ENSOART00000021084	7	8	14	0.0282838	1	1
lcl|NC_003454.1_cds_NP_603026.1_492	ENSOART00000026159	7	8	14	0.0282838	1	1
lcl|AE009951.2_cds_AAL94325.1_493	ENSOART00000026159	7	8	14	0.0282838	1	1
lcl|NC_003454.1_cds_NP_603026.1_492	ENSOART00000026454	7	8	14	0.0282838	1	1
lcl|AE009951.2_cds_AAL94325.1_493	ENSOART00000026454	7	8	14	0.0282838	1	1
lcl|NC_003454.1_cds_NP_603026.1_492	ENSOART00000026350	7	8	14	0.0282838	1	1
lcl|AE009951.2_cds_AAL94325.1_493	ENSOART00000026350	7	8	14	0.0282838	1	1
lcl|NC_003454.1_cds_NP_603026.1_492	ENSOART00000027037	7	8	14	0.0282838	1	1
lcl|AE009951.2_cds_AAL94325.1_493	ENSOART00000027037	7	8	14	0.0282838	1	1
lcl|NC_003454.1_cds_NP_603026.1_492	ENSOART00000029031	7	8	14	0.0282838	1	1
lcl|AE009951.2_cds_AAL94325.1_493	ENSOART00000029031	7	8	14	0.0282838	1	1
lcl|NC_003454.1_cds_NP_603164.1_688	ENSOART00000001598	7	11	10	0.0316866	1	1
lcl|AE009951.2_cds_AAL94463.1_689	ENSOART00000001598	7	11	10	0.0316866	1	1
lcl|NC_003454.1_cds_NP_603164.1_688	ENSOART00000003320	7	11	10	0.0316866	1	1
lcl|AE009951.2_cds_AAL94463.1_689	ENSOART00000003320	7	11	10	0.0316866	1	1
lcl|NC_003454.1_cds_NP_603164.1_688	ENSOART00000009013	7	11	10	0.0316866	1	1
lcl|AE009951.2_cds_AAL94463.1_689	ENSOART00000009013	7	11	10	0.0316866	1	1
lcl|NC_003454.1_cds_NP_603164.1_688	ENSOART00000011659	7	11	10	0.0316866	1	1
lcl|AE009951.2_cds_AAL94463.1_689	ENSOART00000011659	7	11	10	0.0316866	1	1
lcl|NC_003454.1_cds_NP_603164.1_688	ENSOART00000015973	7	11	10	0.0316866	1	1
lcl|AE009951.2_cds_AAL94463.1_689	ENSOART00000015973	7	11	10	0.0316866	1	1
lcl|NC_003454.1_cds_NP_603164.1_688	ENSOART00000018757	7	11	10	0.0316866	1	1
lcl|AE009951.2_cds_AAL94463.1_689	ENSOART00000018757	7	11	10	0.0316866	1	1
lcl|NC_003454.1_cds_NP_603680.1_1284	ENSOART00000015742	7	10	11	0.0316866	1	1
lcl|AE009951.2_cds_AAL94979.1_1285	ENSOART00000015742	7	10	11	0.0316866	1	1
lcl|NC_003454.1_cds_NP_603164.1_688	ENSOART00000019905	7	11	10	0.0316866	1	1
lcl|AE009951.2_cds_AAL94463.1_689	ENSOART00000019905	7	11	10	0.0316866	1	1
lcl|NC_003454.1_cds_NP_603680.1_1284	ENSOART00000015650	7	10	11	0.0316866	1	1
lcl|AE009951.2_cds_AAL94979.1_1285	ENSOART00000015650	7	10	11	0.0316866	1	1
lcl|NC_003454.1_cds_NP_603164.1_688	ENSOART00000018769	7	11	10	0.0316866	1	1
lcl|AE009951.2_cds_AAL94463.1_689	ENSOART00000018769	7	11	10	0.0316866	1	1
lcl|NC_003454.1_cds_NP_603164.1_688	ENSOART00000025393	7	11	10	0.0316866	1	1
lcl|AE009951.2_cds_AAL94463.1_689	ENSOART00000025393	7	11	10	0.0316866	1	1
lcl|NC_003454.1_cds_NP_603680.1_1284	ENSOART00000026663	7	10	11	0.0316866	1	1
lcl|AE009951.2_cds_AAL94979.1_1285	ENSOART00000026663	7	10	11	0.0316866	1	1
lcl|NC_003454.1_cds_NP_603164.1_688	ENSOART00000025791	7	11	10	0.0316866	1	1
lcl|AE009951.2_cds_AAL94463.1_689	ENSOART00000025791	7	11	10	0.0316866	1	1
lcl|NC_003454.1_cds_NP_603164.1_688	ENSOART00000027426	7	11	10	0.0316866	1	1
lcl|AE009951.2_cds_AAL94463.1_689	ENSOART00000027426	7	11	10	0.0316866	1	1
lcl|NC_003454.1_cds_NP_603164.1_688	ENSOART00000021193	7	11	10	0.0316866	1	1
lcl|AE009951.2_cds_AAL94463.1_689	ENSOART00000021193	7	11	10	0.0316866	1	1
lcl|NC_003454.1_cds_NP_603164.1_688	ENSOART00000025476	7	11	10	0.0316866	1	1
lcl|AE009951.2_cds_AAL94463.1_689	ENSOART00000025476	7	11	10	0.0316866	1	1
lcl|NC_003454.1_cds_NP_603680.1_1284	ENSOART00000028819	7	10	11	0.0316866	1	1
lcl|AE009951.2_cds_AAL94979.1_1285	ENSOART00000028819	7	10	11	0.0316866	1	1
lcl|NC_003454.1_cds_NP_603026.1_492	ENSOART00000002367	5	8	8	0.0320846	1	1
lcl|AE009951.2_cds_AAL94325.1_493	ENSOART00000002367	5	8	8	0.0320846	1	1
lcl|NC_003454.1_cds_NP_603026.1_492	ENSOART00000002708	5	8	8	0.0320846	1	1
lcl|AE009951.2_cds_AAL94325.1_493	ENSOART00000002708	5	8	8	0.0320846	1	1
lcl|NC_003454.1_cds_NP_603026.1_492	ENSOART00000002254	5	8	8	0.0320846	1	1
lcl|AE009951.2_cds_AAL94325.1_493	ENSOART00000002254	5	8	8	0.0320846	1	1
lcl|NC_003454.1_cds_NP_603026.1_492	ENSOART00000007873	5	8	8	0.0320846	1	1
lcl|AE009951.2_cds_AAL94325.1_493	ENSOART00000007873	5	8	8	0.0320846	1	1
lcl|NC_003454.1_cds_NP_603026.1_492	ENSOART00000016882	5	8	8	0.0320846	1	1
lcl|AE009951.2_cds_AAL94325.1_493	ENSOART00000016882	5	8	8	0.0320846	1	1
lcl|NC_003454.1_cds_NP_603026.1_492	ENSOART00000019291	5	8	8	0.0320846	1	1
lcl|AE009951.2_cds_AAL94325.1_493	ENSOART00000019291	5	8	8	0.0320846	1	1
lcl|NC_003454.1_cds_NP_603026.1_492	ENSOART00000025802	5	8	8	0.0320846	1	1
lcl|AE009951.2_cds_AAL94325.1_493	ENSOART00000025802	5	8	8	0.0320846	1	1
lcl|NC_003454.1_cds_NP_603026.1_492	ENSOART00000020959	5	8	8	0.0320846	1	1
lcl|AE009951.2_cds_AAL94325.1_493	ENSOART00000020959	5	8	8	0.0320846	1	1
lcl|NC_003454.1_cds_NP_603026.1_492	ENSOART00000026420	5	8	8	0.0320846	1	1
lcl|AE009951.2_cds_AAL94325.1_493	ENSOART00000026420	5	8	8	0.0320846	1	1
lcl|NC_003454.1_cds_NP_603026.1_492	ENSOART00000027729	5	8	8	0.0320846	1	1
lcl|AE009951.2_cds_AAL94325.1_493	ENSOART00000027729	5	8	8	0.0320846	1	1
lcl|NC_003454.1_cds_NP_603026.1_492	ENSOART00000025294	5	8	8	0.0320846	1	1
lcl|AE009951.2_cds_AAL94325.1_493	ENSOART00000025294	5	8	8	0.0320846	1	1
lcl|NC_003454.1_cds_NP_603026.1_492	ENSOART00000028446	5	8	8	0.0320846	1	1
lcl|AE009951.2_cds_AAL94325.1_493	ENSOART00000028446	5	8	8	0.0320846	1	1
lcl|NC_003454.1_cds_NP_603164.1_688	ENSOART00000004561	6	11	8	0.0343249	1	1
lcl|AE009951.2_cds_AAL94463.1_689	ENSOART00000004561	6	11	8	0.0343249	1	1
lcl|NC_003454.1_cds_NP_603164.1_688	ENSOART00000006602	6	11	8	0.0343249	1	1
lcl|AE009951.2_cds_AAL94463.1_689	ENSOART00000006602	6	11	8	0.0343249	1	1
lcl|NC_003454.1_cds_NP_603164.1_688	ENSOART00000025320	6	11	8	0.0343249	1	1
lcl|AE009951.2_cds_AAL94463.1_689	ENSOART00000025320	6	11	8	0.0343249	1	1
lcl|NC_003454.1_cds_NP_603164.1_688	ENSOART00000024391	6	11	8	0.0343249	1	1
lcl|AE009951.2_cds_AAL94463.1_689	ENSOART00000024391	6	11	8	0.0343249	1	1
lcl|NC_003454.1_cds_NP_603026.1_492	ENSOART00000004280	6	8	11	0.0343249	1	1
lcl|AE009951.2_cds_AAL94325.1_493	ENSOART00000004280	6	8	11	0.0343249	1	1
lcl|NC_003454.1_cds_NP_603026.1_492	ENSOART00000007339	6	8	11	0.0343249	1	1
lcl|AE009951.2_cds_AAL94325.1_493	ENSOART00000007339	6	8	11	0.0343249	1	1
lcl|NC_003454.1_cds_NP_603026.1_492	ENSOART00000010946	6	8	11	0.0343249	1	1
lcl|AE009951.2_cds_AAL94325.1_493	ENSOART00000010946	6	8	11	0.0343249	1	1
lcl|NC_003454.1_cds_NP_603026.1_492	ENSOART00000010613	6	8	11	0.0343249	1	1
lcl|AE009951.2_cds_AAL94325.1_493	ENSOART00000010613	6	8	11	0.0343249	1	1
lcl|NC_003454.1_cds_NP_603026.1_492	ENSOART00000015742	6	8	11	0.0343249	1	1
lcl|AE009951.2_cds_AAL94325.1_493	ENSOART00000015742	6	8	11	0.0343249	1	1
lcl|NC_003454.1_cds_NP_603026.1_492	ENSOART00000015650	6	8	11	0.0343249	1	1
lcl|AE009951.2_cds_AAL94325.1_493	ENSOART00000015650	6	8	11	0.0343249	1	1
lcl|NC_003454.1_cds_NP_603026.1_492	ENSOART00000022666	6	8	11	0.0343249	1	1
lcl|AE009951.2_cds_AAL94325.1_493	ENSOART00000022666	6	8	11	0.0343249	1	1
lcl|NC_003454.1_cds_NP_603026.1_492	ENSOART00000024578	6	8	11	0.0343249	1	1
lcl|AE009951.2_cds_AAL94325.1_493	ENSOART00000024578	6	8	11	0.0343249	1	1
lcl|NC_003454.1_cds_NP_603026.1_492	ENSOART00000022931	6	8	11	0.0343249	1	1
lcl|AE009951.2_cds_AAL94325.1_493	ENSOART00000022931	6	8	11	0.0343249	1	1
lcl|NC_003454.1_cds_NP_603026.1_492	ENSOART00000026154	6	8	11	0.0343249	1	1
lcl|AE009951.2_cds_AAL94325.1_493	ENSOART00000026154	6	8	11	0.0343249	1	1
lcl|NC_003454.1_cds_NP_603026.1_492	ENSOART00000021566	6	8	11	0.0343249	1	1
lcl|AE009951.2_cds_AAL94325.1_493	ENSOART00000021566	6	8	11	0.0343249	1	1
lcl|NC_003454.1_cds_NP_603164.1_688	ENSOART00000000904	9	11	15	0.0400811	1	1
lcl|AE009951.2_cds_AAL94463.1_689	ENSOART00000000904	9	11	15	0.0400811	1	1
lcl|NC_003454.1_cds_NP_603164.1_688	ENSOART00000008230	9	11	15	0.0400811	1	1
lcl|AE009951.2_cds_AAL94463.1_689	ENSOART00000008230	9	11	15	0.0400811	1	1
lcl|NC_003454.1_cds_NP_603164.1_688	ENSOART00000007160	9	11	15	0.0400811	1	1
lcl|AE009951.2_cds_AAL94463.1_689	ENSOART00000007160	9	11	15	0.0400811	1	1
lcl|NC_003454.1_cds_NP_603164.1_688	ENSOART00000005693	9	11	15	0.0400811	1	1
lcl|AE009951.2_cds_AAL94463.1_689	ENSOART00000005693	9	11	15	0.0400811	1	1
lcl|NC_003454.1_cds_NP_603164.1_688	ENSOART00000006617	9	11	15	0.0400811	1	1
lcl|AE009951.2_cds_AAL94463.1_689	ENSOART00000006617	9	11	15	0.0400811	1	1
lcl|NC_003454.1_cds_NP_603164.1_688	ENSOART00000006628	9	11	15	0.0400811	1	1
lcl|AE009951.2_cds_AAL94463.1_689	ENSOART00000006628	9	11	15	0.0400811	1	1
lcl|NC_003454.1_cds_NP_603164.1_688	ENSOART00000021206	9	11	15	0.0400811	1	1
lcl|AE009951.2_cds_AAL94463.1_689	ENSOART00000021206	9	11	15	0.0400811	1	1
lcl|NC_003454.1_cds_NP_603164.1_688	ENSOART00000023966	9	11	15	0.0400811	1	1
lcl|AE009951.2_cds_AAL94463.1_689	ENSOART00000023966	9	11	15	0.0400811	1	1
lcl|NC_003454.1_cds_NP_603164.1_688	ENSOART00000024039	9	11	15	0.0400811	1	1
lcl|AE009951.2_cds_AAL94463.1_689	ENSOART00000024039	9	11	15	0.0400811	1	1
lcl|NC_003454.1_cds_NP_603164.1_688	ENSOART00000025701	9	11	15	0.0400811	1	1
lcl|AE009951.2_cds_AAL94463.1_689	ENSOART00000025701	9	11	15	0.0400811	1	1
lcl|NC_003454.1_cds_NP_603164.1_688	ENSOART00000023228	9	11	15	0.0400811	1	1
lcl|AE009951.2_cds_AAL94463.1_689	ENSOART00000023228	9	11	15	0.0400811	1	1
lcl|NC_003454.1_cds_NP_603680.1_1284	ENSOART00000001591	8	10	14	0.0420245	1	1
lcl|AE009951.2_cds_AAL94979.1_1285	ENSOART00000001591	8	10	14	0.0420245	1	1
lcl|NC_003454.1_cds_NP_603680.1_1284	ENSOART00000006339	8	10	14	0.0420245	1	1
lcl|AE009951.2_cds_AAL94979.1_1285	ENSOART00000006339	8	10	14	0.0420245	1	1
lcl|NC_003454.1_cds_NP_603680.1_1284	ENSOART00000017991	8	10	14	0.0420245	1	1
lcl|AE009951.2_cds_AAL94979.1_1285	ENSOART00000017991	8	10	14	0.0420245	1	1
lcl|NC_003454.1_cds_NP_603680.1_1284	ENSOART00000027847	8	10	14	0.0420245	1	1
lcl|AE009951.2_cds_AAL94979.1_1285	ENSOART00000027847	8	10	14	0.0420245	1	1
lcl|NC_003454.1_cds_NP_603680.1_1284	ENSOART00000022767	8	10	14	0.0420245	1	1
lcl|AE009951.2_cds_AAL94979.1_1285	ENSOART00000022767	8	10	14	0.0420245	1	1
lcl|NC_003454.1_cds_NP_603680.1_1284	ENSOART00000026350	8	10	14	0.0420245	1	1
lcl|AE009951.2_cds_AAL94979.1_1285	ENSOART00000026350	8	10	14	0.0420245	1	1
lcl|NC_003454.1_cds_NP_603680.1_1284	ENSOART00000024665	8	10	14	0.0420245	1	1
lcl|AE009951.2_cds_AAL94979.1_1285	ENSOART00000024665	8	10	14	0.0420245	1	1
lcl|NC_003454.1_cds_NP_603680.1_1284	ENSOART00000024516	8	10	14	0.0420245	1	1
lcl|AE009951.2_cds_AAL94979.1_1285	ENSOART00000024516	8	10	14	0.0420245	1	1
lcl|NC_003454.1_cds_NP_603680.1_1284	ENSOART00000023791	8	10	14	0.0420245	1	1
lcl|AE009951.2_cds_AAL94979.1_1285	ENSOART00000023791	8	10	14	0.0420245	1	1
lcl|NC_003454.1_cds_NP_603680.1_1284	ENSOART00000023878	8	10	14	0.0420245	1	1
lcl|AE009951.2_cds_AAL94979.1_1285	ENSOART00000023878	8	10	14	0.0420245	1	1
lcl|NC_003454.1_cds_NP_603680.1_1284	ENSOART00000000778	6	10	9	0.0424797	1	1
lcl|AE009951.2_cds_AAL94979.1_1285	ENSOART00000000778	6	10	9	0.0424797	1	1
lcl|NC_003454.1_cds_NP_603680.1_1284	ENSOART00000000806	6	10	9	0.0424797	1	1
lcl|AE009951.2_cds_AAL94979.1_1285	ENSOART00000000806	6	10	9	0.0424797	1	1
lcl|NC_003454.1_cds_NP_603680.1_1284	ENSOART00000014063	6	10	9	0.0424797	1	1
lcl|AE009951.2_cds_AAL94979.1_1285	ENSOART00000014063	6	10	9	0.0424797	1	1
lcl|NC_003454.1_cds_NP_603680.1_1284	ENSOART00000017448	6	10	9	0.0424797	1	1
lcl|AE009951.2_cds_AAL94979.1_1285	ENSOART00000017448	6	10	9	0.0424797	1	1
lcl|NC_003454.1_cds_NP_603680.1_1284	ENSOART00000025693	6	10	9	0.0424797	1	1
lcl|AE009951.2_cds_AAL94979.1_1285	ENSOART00000025693	6	10	9	0.0424797	1	1
lcl|NC_003454.1_cds_NP_603680.1_1284	ENSOART00000022327	6	10	9	0.0424797	1	1
lcl|AE009951.2_cds_AAL94979.1_1285	ENSOART00000022327	6	10	9	0.0424797	1	1
lcl|NC_003454.1_cds_NP_603680.1_1284	ENSOART00000027017	6	10	9	0.0424797	1	1
lcl|AE009951.2_cds_AAL94979.1_1285	ENSOART00000027017	6	10	9	0.0424797	1	1
lcl|NC_003454.1_cds_NP_603680.1_1284	ENSOART00000023795	6	10	9	0.0424797	1	1
lcl|AE009951.2_cds_AAL94979.1_1285	ENSOART00000023795	6	10	9	0.0424797	1	1
lcl|NC_003454.1_cds_NP_603680.1_1284	ENSOART00000001679	9	10	17	0.0448513	1	1
lcl|AE009951.2_cds_AAL94979.1_1285	ENSOART00000001679	9	10	17	0.0448513	1	1
lcl|NC_003454.1_cds_NP_603680.1_1284	ENSOART00000007807	9	10	17	0.0448513	1	1
lcl|AE009951.2_cds_AAL94979.1_1285	ENSOART00000007807	9	10	17	0.0448513	1	1
lcl|NC_003454.1_cds_NP_603680.1_1284	ENSOART00000013530	9	10	17	0.0448513	1	1
lcl|AE009951.2_cds_AAL94979.1_1285	ENSOART00000013530	9	10	17	0.0448513	1	1
lcl|NC_003454.1_cds_NP_603680.1_1284	ENSOART00000018193	9	10	17	0.0448513	1	1
lcl|AE009951.2_cds_AAL94979.1_1285	ENSOART00000018193	9	10	17	0.0448513	1	1
lcl|NC_003454.1_cds_NP_603680.1_1284	ENSOART00000018655	9	10	17	0.0448513	1	1
lcl|AE009951.2_cds_AAL94979.1_1285	ENSOART00000018655	9	10	17	0.0448513	1	1
lcl|NC_003454.1_cds_NP_603680.1_1284	ENSOART00000019337	9	10	17	0.0448513	1	1
lcl|AE009951.2_cds_AAL94979.1_1285	ENSOART00000019337	9	10	17	0.0448513	1	1
lcl|NC_003454.1_cds_NP_603680.1_1284	ENSOART00000015266	9	10	17	0.0448513	1	1
lcl|AE009951.2_cds_AAL94979.1_1285	ENSOART00000015266	9	10	17	0.0448513	1	1
lcl|NC_003454.1_cds_NP_603680.1_1284	ENSOART00000024585	9	10	17	0.0448513	1	1
lcl|AE009951.2_cds_AAL94979.1_1285	ENSOART00000024585	9	10	17	0.0448513	1	1
lcl|NC_003454.1_cds_NP_603680.1_1284	ENSOART00000020634	9	10	17	0.0448513	1	1
lcl|AE009951.2_cds_AAL94979.1_1285	ENSOART00000020634	9	10	17	0.0448513	1	1
lcl|NC_003454.1_cds_NP_603026.1_492	ENSOART00000003010	8	8	19	0.0483794	1	1
lcl|AE009951.2_cds_AAL94325.1_493	ENSOART00000003010	8	8	19	0.0483794	1	1
lcl|NC_003454.1_cds_NP_603026.1_492	ENSOART00000009678	8	8	19	0.0483794	1	1
lcl|AE009951.2_cds_AAL94325.1_493	ENSOART00000009678	8	8	19	0.0483794	1	1
lcl|NC_003454.1_cds_NP_603026.1_492	ENSOART00000006705	8	8	19	0.0483794	1	1
lcl|AE009951.2_cds_AAL94325.1_493	ENSOART00000006705	8	8	19	0.0483794	1	1
lcl|NC_003454.1_cds_NP_603026.1_492	ENSOART00000010087	8	8	19	0.0483794	1	1
lcl|AE009951.2_cds_AAL94325.1_493	ENSOART00000010087	8	8	19	0.0483794	1	1
lcl|NC_003454.1_cds_NP_603026.1_492	ENSOART00000011950	8	8	19	0.0483794	1	1
lcl|AE009951.2_cds_AAL94325.1_493	ENSOART00000011950	8	8	19	0.0483794	1	1
lcl|NC_003454.1_cds_NP_603026.1_492	ENSOART00000014373	8	8	19	0.0483794	1	1
lcl|AE009951.2_cds_AAL94325.1_493	ENSOART00000014373	8	8	19	0.0483794	1	1
lcl|NC_003454.1_cds_NP_603026.1_492	ENSOART00000012891	8	8	19	0.0483794	1	1
lcl|AE009951.2_cds_AAL94325.1_493	ENSOART00000012891	8	8	19	0.0483794	1	1
lcl|NC_003454.1_cds_NP_603026.1_492	ENSOART00000016080	8	8	19	0.0483794	1	1
lcl|AE009951.2_cds_AAL94325.1_493	ENSOART00000016080	8	8	19	0.0483794	1	1
lcl|NC_003454.1_cds_NP_603026.1_492	ENSOART00000018842	8	8	19	0.0483794	1	1
lcl|AE009951.2_cds_AAL94325.1_493	ENSOART00000018842	8	8	19	0.0483794	1	1
lcl|NC_003454.1_cds_NP_603026.1_492	ENSOART00000023352	8	8	19	0.0483794	1	1
lcl|AE009951.2_cds_AAL94325.1_493	ENSOART00000023352	8	8	19	0.0483794	1	1
lcl|NC_003454.1_cds_NP_603026.1_492	ENSOART00000024051	8	8	19	0.0483794	1	1
lcl|AE009951.2_cds_AAL94325.1_493	ENSOART00000024051	8	8	19	0.0483794	1	1
lcl|NC_003454.1_cds_NP_603026.1_492	ENSOART00000020434	8	8	19	0.0483794	1	1
lcl|AE009951.2_cds_AAL94325.1_493	ENSOART00000020434	8	8	19	0.0483794	1	1
lcl|NC_003454.1_cds_NP_603026.1_492	ENSOART00000026472	8	8	19	0.0483794	1	1
lcl|AE009951.2_cds_AAL94325.1_493	ENSOART00000026472	8	8	19	0.0483794	1	1
lcl|NC_003454.1_cds_NP_603026.1_492	ENSOART00000025501	8	8	19	0.0483794	1	1
lcl|AE009951.2_cds_AAL94325.1_493	ENSOART00000025501	8	8	19	0.0483794	1	1
lcl|NC_003454.1_cds_NP_603164.1_688	ENSOART00000000874	10	11	18	0.0494279	1	1
lcl|AE009951.2_cds_AAL94463.1_689	ENSOART00000000874	10	11	18	0.0494279	1	1
lcl|NC_003454.1_cds_NP_603164.1_688	ENSOART00000002864	10	11	18	0.0494279	1	1
lcl|AE009951.2_cds_AAL94463.1_689	ENSOART00000002864	10	11	18	0.0494279	1	1
lcl|NC_003454.1_cds_NP_603164.1_688	ENSOART00000002995	10	11	18	0.0494279	1	1
lcl|AE009951.2_cds_AAL94463.1_689	ENSOART00000002995	10	11	18	0.0494279	1	1
lcl|NC_003454.1_cds_NP_603164.1_688	ENSOART00000004128	10	11	18	0.0494279	1	1
lcl|AE009951.2_cds_AAL94463.1_689	ENSOART00000004128	10	11	18	0.0494279	1	1
lcl|NC_003454.1_cds_NP_603164.1_688	ENSOART00000004962	10	11	18	0.0494279	1	1
lcl|AE009951.2_cds_AAL94463.1_689	ENSOART00000004962	10	11	18	0.0494279	1	1
lcl|NC_003454.1_cds_NP_603164.1_688	ENSOART00000006875	10	11	18	0.0494279	1	1
lcl|AE009951.2_cds_AAL94463.1_689	ENSOART00000006875	10	11	18	0.0494279	1	1
lcl|NC_003454.1_cds_NP_603164.1_688	ENSOART00000006877	10	11	18	0.0494279	1	1
lcl|AE009951.2_cds_AAL94463.1_689	ENSOART00000006877	10	11	18	0.0494279	1	1
lcl|NC_003454.1_cds_NP_603164.1_688	ENSOART00000006345	10	11	18	0.0494279	1	1
lcl|AE009951.2_cds_AAL94463.1_689	ENSOART00000006345	10	11	18	0.0494279	1	1
lcl|NC_003454.1_cds_NP_603164.1_688	ENSOART00000011568	10	11	18	0.0494279	1	1
lcl|AE009951.2_cds_AAL94463.1_689	ENSOART00000011568	10	11	18	0.0494279	1	1
lcl|NC_003454.1_cds_NP_603164.1_688	ENSOART00000014369	10	11	18	0.0494279	1	1
lcl|AE009951.2_cds_AAL94463.1_689	ENSOART00000014369	10	11	18	0.0494279	1	1
lcl|NC_003454.1_cds_NP_603164.1_688	ENSOART00000014991	10	11	18	0.0494279	1	1
lcl|AE009951.2_cds_AAL94463.1_689	ENSOART00000014991	10	11	18	0.0494279	1	1
lcl|NC_003454.1_cds_NP_603164.1_688	ENSOART00000014609	10	11	18	0.0494279	1	1
lcl|AE009951.2_cds_AAL94463.1_689	ENSOART00000014609	10	11	18	0.0494279	1	1
lcl|NC_003454.1_cds_NP_603164.1_688	ENSOART00000013605	10	11	18	0.0494279	1	1
lcl|AE009951.2_cds_AAL94463.1_689	ENSOART00000013605	10	11	18	0.0494279	1	1
lcl|NC_003454.1_cds_NP_603164.1_688	ENSOART00000020095	10	11	18	0.0494279	1	1
lcl|AE009951.2_cds_AAL94463.1_689	ENSOART00000020095	10	11	18	0.0494279	1	1
lcl|NC_003454.1_cds_NP_603164.1_688	ENSOART00000016169	10	11	18	0.0494279	1	1
lcl|AE009951.2_cds_AAL94463.1_689	ENSOART00000016169	10	11	18	0.0494279	1	1
lcl|NC_003454.1_cds_NP_603164.1_688	ENSOART00000025994	10	11	18	0.0494279	1	1
lcl|AE009951.2_cds_AAL94463.1_689	ENSOART00000025994	10	11	18	0.0494279	1	1
lcl|NC_003454.1_cds_NP_603164.1_688	ENSOART00000022670	10	11	18	0.0494279	1	1
lcl|AE009951.2_cds_AAL94463.1_689	ENSOART00000022670	10	11	18	0.0494279	1	1
lcl|NC_003454.1_cds_NP_603164.1_688	ENSOART00000024837	10	11	18	0.0494279	1	1
lcl|AE009951.2_cds_AAL94463.1_689	ENSOART00000024837	10	11	18	0.0494279	1	1
lcl|NC_003454.1_cds_NP_603164.1_688	ENSOART00000024686	10	11	18	0.0494279	1	1
lcl|AE009951.2_cds_AAL94463.1_689	ENSOART00000024686	10	11	18	0.0494279	1	1
lcl|NC_003454.1_cds_NP_603026.1_492	ENSOART00000009331	7	8	15	0.0494279	1	1
lcl|AE009951.2_cds_AAL94325.1_493	ENSOART00000009331	7	8	15	0.0494279	1	1
lcl|NC_003454.1_cds_NP_603026.1_492	ENSOART00000012426	7	8	15	0.0494279	1	1
lcl|AE009951.2_cds_AAL94325.1_493	ENSOART00000012426	7	8	15	0.0494279	1	1
lcl|NC_003454.1_cds_NP_603026.1_492	ENSOART00000015148	7	8	15	0.0494279	1	1
lcl|AE009951.2_cds_AAL94325.1_493	ENSOART00000015148	7	8	15	0.0494279	1	1
lcl|NC_003454.1_cds_NP_603026.1_492	ENSOART00000018294	7	8	15	0.0494279	1	1
lcl|AE009951.2_cds_AAL94325.1_493	ENSOART00000018294	7	8	15	0.0494279	1	1
lcl|NC_003454.1_cds_NP_603026.1_492	ENSOART00000017911	7	8	15	0.0494279	1	1
lcl|AE009951.2_cds_AAL94325.1_493	ENSOART00000017911	7	8	15	0.0494279	1	1
lcl|NC_003454.1_cds_NP_603026.1_492	ENSOART00000015917	7	8	15	0.0494279	1	1
lcl|AE009951.2_cds_AAL94325.1_493	ENSOART00000015917	7	8	15	0.0494279	1	1
lcl|NC_003454.1_cds_NP_603026.1_492	ENSOART00000022654	7	8	15	0.0494279	1	1
lcl|AE009951.2_cds_AAL94325.1_493	ENSOART00000022654	7	8	15	0.0494279	1	1
lcl|NC_003454.1_cds_NP_603026.1_492	ENSOART00000024977	7	8	15	0.0494279	1	1
lcl|AE009951.2_cds_AAL94325.1_493	ENSOART00000024977	7	8	15	0.0494279	1	1
lcl|NC_003454.1_cds_NP_603026.1_492	ENSOART00000023650	7	8	15	0.0494279	1	1
lcl|AE009951.2_cds_AAL94325.1_493	ENSOART00000023650	7	8	15	0.0494279	1	1
lcl|NC_003454.1_cds_NP_603026.1_492	ENSOART00000027711	7	8	15	0.0494279	1	1
lcl|AE009951.2_cds_AAL94325.1_493	ENSOART00000027711	7	8	15	0.0494279	1	1
